# Supplementary material for: Expression Analysis of Moritella viscosa-Challenged Atlantic Salmon Identifies Disease-Responding Genes, MicroRNAs and Their Predicted Target Genes and Pathways
Source: Int J Mol Sci. 2022 Sep 23;23(19):11200. doi: 10.3390/ijms231911200 (PMC9569996; doi:10.3390/ijms231911200)
Supplement: Supplementary file 1 [file ijms-23-11200-s001.zip]

Archive with 8 entries (8 files):
- Table S1. DE-miRNAs with relative expression.xlsx
- Table S2. Overview of differentially expressed mRNAs and STARS annotation.xlsx
- Table S3. Annotated list of all tDE-mRNAs in Head-Kidney.xlsx
- Table S4. Annotated list of all tDE-mRNAs in Lesion Site.xlsx
- Table S5. Enriched TM TS categories in tDE-mRNAs.xlsx
- Table S6. Enriched Reactome pathways in tDE-mRNAs.xlsx
- Table S7. Enriched Pathways and Functional Categories predicted as targets for each gDE-miRNA.xlsx
- Table S8. Shared Enriched Reactome pathways.xlsx
