# Supplementary material for: Expression Analysis of Moritella viscosa-Challenged Atlantic Salmon Identifies Disease-Responding Genes, MicroRNAs and Their Predicted Target Genes and Pathways
Source: Int J Mol Sci. 2022 Sep 23;23(19):11200. doi: 10.3390/ijms231911200 (PMC9569996; doi:10.3390/ijms231911200)
Supplement: Supplementary file 1 [file ijms-23-11200-s001.zip › Table S1. DE-miRNAs with relative expression.xlsx]

## Sheet: Head-Kidney DE-miRNAs
Table S1. DE-miRNAs with relative expression for Head-Kidney. Values passing the significance filter are marked in bold.
	Timepoint 1				Timepoint 2				Timepoint 3
DE-miRNA1	Mean miRNA Count	Fold Change (log2 scale)	P-value	P-adj-value2	Mean miRNA Count	Fold Change (log2 scale)	P-value	P-adj-value2	Mean miRNA Count	Fold Change (log2 scale)	P-value	P-adj-value2	Mature miRNA sequence
ssa-miR-1-3p	1211.36	2.50968	4.25958e-05	0.0029817	573.655	0.635707	0.0879621	0.307867	793.876	1.61754	0.00156336	0.0263165	TGGAATGTAAAGAAGTATGTAT
ssa-miR-15bf-5p	295.911	1.33584	0.000641706	0.0224597	285.296	0.843502	0.0205865	0.118887	289.489	1.1307	0.000674215	0.0130953	TAGCAGCACATCATGTTTTGCA
ssa-miR-21a-2-3p	174.432	0.625058	0.0852338	0.437899	387.251	1.85915	5.99411e-06	0.000923092	190.28	0.613957	0.0609844	0.258799	CGACAACAGTCTGTAAGCTGTC
ssa-miR-21b-3p	3786.43	0.340388	0.340966	0.778764	8809.49	1.74784	5.81281e-05	0.00236838	4197.09	0.338867	0.293081	0.652009	CGACAACAGTCTGTAGGCTGTC
ssa-miR-23c-3p	47.4185	1.56023	2.54523e-05	0.00237555	44.9842	1.01059	0.00247803	0.034142	28.7941	0.0739957	0.800345	0.942131	ATCACATTGCCAGGGATACCACA
ssa-miR-27d-1-5p	244.9	-0.0587078	0.816865	0.94499	451.022	1.04038	0.00431738	0.0455011	83.9623	0.0395759	0.826521	0.953646	CAGGACTTAGCACACATGTGAACA
ssa-miR-27d-2-5p	241.936	-0.0432464	0.863329	0.965183	444.147	1.0436	0.00428143	0.0455011	278.914	0.0356586	0.842438	0.960342	AGGACTTAGCACACATGTGAACA
ssa-miR-132-3p	96.2194	1.04491	0.00174781	0.0444898	90.5939	0.471942	0.0287493	0.144372	72.5624	-0.0313178	0.891168	0.974112	TAACAGTCTACAGCCATGGTCG
ssa-miR-133-1-4-5-3p	92.2305	2.0737	7.49318e-06	0.00139873	58.9214	0.749561	0.0712202	0.269703	74.237	1.5231	0.00232546	0.0301117	TTGGTCCCCTTCAACCAGCTGT
ssa-miR-133-2-3-3p	31.35	2.22917	3.35398e-06	0.00139873	18.5626	0.754897	0.117638	0.359096	23.9131	1.56864	0.00442123	0.0475047	TTTGGTCCCCTTCAACCAGCT
ssa-miR-137bc-3p	66.6091	0.774413	0.492626	0.854089	79.6376	0.783338	0.381708	0.629818	36.3144	-3.26773	1.30281e-05	0.0008224	TATTGCTTAAGAATACGCGTAG
ssa-miR-144-3p	3189.98	-0.310895	0.530334	0.877858	3960.16	-0.0177603	0.971265	0.980558	6410.28	1.36767	0.00202323	0.0281719	CTACAGTATAGATGATGTACT
ssa-miR-144-5p	2529.5	0.0254701	0.960097	0.979334	4416.66	1.00838	0.0894077	0.310574	6379.4	2.05603	4.63299e-06	0.000334237	AGGATATCATCATATACTGTAAGTT
ssa-miR-146a-1-2-3p	1133.86	0.896472	0.0149196	0.208874	2258.9	1.85623	0.000333395	0.011002	943.577	0.107824	0.676292	0.909424	ATCTATGGGCTCAGTTCTTCTGG
ssa-miR-152-3p	5734.64	1.08701	2.49054e-05	0.00237555	6109.29	0.809277	0.00447607	0.0455011	4315.71	0.0463999	0.85666	0.965654	TCAGTGCATAACAGAACTTTG
ssa-miR-206-3p	354.095	3.14313	7.30381e-06	0.00139873	114.105	0.600281	0.210353	0.497292	215.293	2.223	0.000486429	0.0111658	TGGAATGTAAGGAAGTGTGTGG
ssa-miR-218a-5p	2226.69	0.603708	0.540083	0.877858	2522.86	0.507597	0.452662	0.684366	1452.18	-1.74641	0.00169956	0.0268211	TTGTGCTTGATCTAACCATGTG
ssa-miR-218b-5p	415.451	0.663286	0.502675	0.866148	449.997	0.455938	0.477046	0.698978	268.233	-1.63724	0.00251425	0.0317424	TTGTGCTTGATCTAACCATGCA
ssa-miR-221-5p	105.308	0.551359	0.0955643	0.45443	191.763	1.44245	0.000158699	0.00563991	108.386	0.351303	0.211104	0.552371	ACCTAGCATACAATGTAGATTTC
ssa-miR-457b-3p	281.528	0.367614	0.154325	0.581468	444.294	1.03004	1.88868e-05	0.00124653	427.243	1.21858	1.69382e-06	0.000171076	CCAGTATGGCTTGTGCTGCTAAC
ssa-miR-462b-3p	93.1063	-1.25672	3.66694e-05	0.00293355	128.113	-0.351505	0.317462	0.585316	145.121	0.0931984	0.759491	0.928851	GCTGGATGTGAGCTCCGTTTCC
ssa-miR-489-3p	148.609	0.848543	0.0593922	0.365491	154.91	0.520523	0.0997393	0.326612	95.7287	-1.16191	0.000162212	0.00519409	TGACATCATATGTACGGCTGCT
ssa-miR-724-5p	1265.61	1.50633	0.000942602	0.0293254	775.223	-0.0489169	0.89044	0.951165	780.336	0.0360893	0.945243	0.984222	TTAAAGGGAATTTGCGACTGTT
ssa-miR-730a-5p	53.8749	-0.997635	0.0928484	0.452132	116.759	0.895505	0.174846	0.458972	186.044	2.14106	2.50616e-05	0.00108091	TCCTCATTGTGCATGCTGTGTG
ssa-miR-2184-3p	13.3405	1.18784	0.0618322	0.368362	31.786	2.35584	0.000869685	0.0196928	9.41077	-0.0886789	0.854634	0.965654	GCACGTAGGCTCTTACAGTACA
ssa-miR-2188-3p	5454.04	-0.0474691	0.923039	0.975387	7130.08	0.308752	0.540207	0.734046	10966.9	1.54133	2.95111e-05	0.00114639	GCTGTGTGAGGTCAGACCTATC
1 Guide DE-miRNAs are marked in bold.
2 Benjamini-Hochberg Adjusted P-value

## Sheet: Lesion Site DE-miRNAs
Table S1. DE-miRNAs with relative expression for Lesion Site. Values passing the significance filter are marked in bold.
	CT > 30				CT 30-20				CT < 20
DE-miRNA1	Mean miRNA Count	Fold Change (log2 scale)	P-value	P-adj-value2	Mean miRNA Count	Fold Change (log2 scale)	P-value	P-adj-value2	Mean miRNA Count	Fold Change (log2 scale)	P-value	P-adj-value2	Mature miRNA sequence
ssa-miR-10b-2-3-3p	183.453	0.345941	0.0644242	0.419323	164.359	0.121679	0.409742	0.968814	71.0187	-1.02882	0.000107706	0.00148096	ACAGATTCGATTCTAGGGGAGT
ssa-miR-20a-1-3p	17.9726	0.468476	0.190797	0.580652	20.9166	0.709517	0.0495206	0.890866	1130.3	7.73053	1.7612e-19	3.22887e-17	ACTGCAATGTGAGCACTTCCAGT
ssa-miR-20a-2-3p	57.9753	-0.372616	0.219986	0.611248	96.7425	0.591754	0.121632	0.890866	1211.01	5.51539	8.1108e-12	5.57618e-10	ACTGCAGTGTGAGCACTTGAAGT
ssa-miR-20a-3-3p	61.3888	-0.431249	0.0778896	0.427301	100.218	0.504098	0.175512	0.890866	1205.71	5.38456	1.66735e-11	1.01893e-09	ACTGCAGTGTGAGCACTTGATGT
ssa-miR-21a-5p	106530	0.527248	0.0456655	0.404317	91348.7	0.222101	0.37665	0.968814	85816.7	1.05693	0.00107703	0.0100401	TAGCTTATCAGACTGGTGTTGACT
ssa-miR-21b-3p	1019.38	0.942739	0.118544	0.502066	634.225	0.0599742	0.88846	0.995308	1286.09	2.27866	1.23218e-08	4.51798e-07	CGACAACAGTCTGTAGGCTGTC
ssa-miR-23a-1-5p	39.9817	0.570834	0.0602552	0.419323	50.5217	0.942868	0.047599	0.890866	38.9431	1.45862	0.000146863	0.00192321	GGAATTCCTGGTAGAGTGATTTT
ssa-miR-23b-3p	3452.72	-0.40369	0.0115763	0.251678	3734.31	-0.241861	0.0601508	0.890866	1900.65	-1.13264	2.13691e-06	5.34227e-05	ATCACATTGCCAGGGATTACCACC
ssa-miR-23c-3p	74.3106	-0.229017	0.679083	0.897797	110.504	0.512328	0.299411	0.968814	105.823	1.38953	0.00725386	0.0428781	ATCACATTGCCAGGGATACCACA
ssa-miR-23c-5p	8.96426	-0.388512	0.565163	0.871025	15.8364	0.651067	0.306598	0.968814	67.0329	3.95846	1.19266e-07	3.85861e-06	GTGTCTCTGGCATGCTGATTT
ssa-miR-24a-3-bc-5p	229.01	0.18986	0.298156	0.67806	181.917	-0.27881	0.156654	0.890866	90.7502	-1.26258	5.94641e-05	0.00105501	TGCCTACTGAGCTGATAACAGT
ssa-miR-27a-1-5p	238.547	0.32571	0.232091	0.619261	206.47	0.0277991	0.907393	0.995308	91.745	-1.11036	0.000112028	0.00150282	AGGACTTAGCCAGCTTTGTGAACA
ssa-miR-27e-5p	3.54472	0.246675	0.758251	0.93069	3.88017	0.266812	0.727984	0.981031	44.0176	5.16147	1.90009e-06	4.97643e-05	AGAACTTAGCTTATTGGTGAGC
ssa-miR-29a-3p	77.3922	-0.387556	0.239807	0.628659	75.322	-0.459582	0.155739	0.890866	124.387	1.47081	0.00359063	0.0237933	TAGCACCATTTGAAATCAGT
ssa-miR-29a-5p	59.0267	-0.782602	0.0532737	0.411469	57.8736	-0.818172	0.0921183	0.890866	130.804	1.74494	0.00115405	0.0105787	CTGGTTTCACATGGTGGTTTAGA
ssa-miR-29b-2-5p	100.915	-0.911018	0.0523085	0.409401	128.868	-0.364695	0.598032	0.981031	267.433	1.95491	0.0019848	0.0153752	TGACTGATTTCCTCTGGTGTTTAGA
ssa-miR-29c-3p	138.919	-0.769272	0.0218684	0.298528	141.243	-0.725818	0.0331204	0.890866	284.126	1.60556	0.00142343	0.0124267	TAGCACCATTTGAAATCAGTTA
ssa-miR-29c-5p	68.7762	0.694011	0.105936	0.478342	54.7061	0.245556	0.67128	0.981031	75.7716	1.79577	0.00253219	0.0180871	ACTGTTTTCTTTTGGTGTTTAGA
ssa-miR-122-2-3p	1.86473	2.71056	0.0721493	0.419323	0.572936	0.753983	0.711197	0.981031	76.4453	9.05324	1.52377e-09	6.98396e-08	AACGCCATTATCACACTAAATA
ssa-miR-122-5p	252.195	3.94241	6.05512e-06	0.00355436	114.39	2.71435	0.00185337	0.890866	1748.37	7.72173	0	0	TGGAGTGTGACAATGGTGTTTG
ssa-miR-125a-1-3p	151.4	0.486371	0.164143	0.553869	144.945	0.382228	0.0774234	0.890866	52.6996	-1.16749	0.000267312	0.00341911	ACGGGTTGGGTTCTCGGGAGCT
ssa-miR-125a-2-3-3p	725.285	0.597771	0.0625365	0.419323	664.489	0.417413	0.274115	0.968814	229.449	-1.2872	0.000826862	0.00842174	ACGGGTTAGGCTCTTGGGACGC
ssa-miR-125a-4-3p	1378.59	0.601678	0.0873037	0.441787	1154.72	0.257564	0.401134	0.968814	371.479	-2.06571	9.66683e-09	3.79768e-07	ACGGGTTAGGCTCTCGGGAGCT
ssa-miR-125b-1-3p	818.919	-0.0078902	0.989342	0.999682	831.757	0.00707117	0.990478	0.99904	13291.2	5.40248	2.0311e-16	2.79276e-14	ACAGGTGAGGTCCTCGGGAA
ssa-miR-130d-1-5p	119.924	0.302603	0.229372	0.61762	150.104	0.678353	0.132957	0.890866	125.806	1.33315	6.05804e-09	2.56301e-07	GCTCTTTTAATGTTGTACTACT
ssa-miR-132-1-2-5p	263.462	0.0721844	0.816469	0.955563	258.317	0.0175183	0.970332	0.99904	458.714	2.02141	3.39896e-14	3.11572e-12	ACCGTGGCTTTAGATTGTTACT
ssa-miR-132-3p	134.504	-0.0672682	0.806591	0.953847	146.101	0.0782512	0.834203	0.995308	150.999	1.10332	0.000519159	0.00559877	TAACAGTCTACAGCCATGGTCG
ssa-miR-138-1-2-3p	5.78223	0.661015	0.407603	0.780084	5.42301	0.523169	0.482829	0.981031	133.21	6.4726	1.0912e-09	5.456e-08	GCTATTTCACAACACCAGGGT
ssa-miR-142a-5p	797.674	0.498439	0.130523	0.504058	867.912	0.623953	0.339517	0.968814	698.467	1.18875	2.26738e-05	0.000461874	CATAAAGTAGAAAGCACTACT
ssa-miR-142b-3p	1143.14	1.02684	0.0136923	0.272103	748.331	0.249646	0.579466	0.981031	882.137	1.51189	9.78992e-05	0.00138063	TGTAGTGTTTCCTACTTTATGGAT
ssa-miR-144-3p	548.297	-0.302179	0.458725	0.798363	474.849	-0.605045	0.323197	0.968814	941.758	1.67238	1.38835e-05	0.000312584	CTACAGTATAGATGATGTACT
ssa-miR-144-5p	304.212	-0.811545	0.035826	0.350498	345.993	-0.50558	0.358784	0.968814	675.707	1.72664	3.12051e-06	7.46209e-05	AGGATATCATCATATACTGTAAGTT
ssa-miR-146a-1-2-3p	892.356	0.610669	0.276571	0.676448	619.034	-0.0956697	0.872441	0.995308	1806.49	2.74134	1.32095e-08	4.54078e-07	ATCTATGGGCTCAGTTCTTCTGG
ssa-miR-146a-3-3p	881.041	0.227384	0.541719	0.858528	754.94	-0.0867713	0.850412	0.995308	1072.61	1.53204	1.41791e-07	4.33252e-06	ATCTATGGATTCAGTTCTTCTT
ssa-miR-146d-1-3p	15.9771	0.0345007	0.937558	0.986067	15.2184	-0.111129	0.845358	0.995308	91.5424	3.87656	1.57312e-19	3.22887e-17	CCCATGGAGCTCAGTTCTTAAG
ssa-miR-146d-5p	3223.66	-0.344652	0.127504	0.502313	2678.16	-0.746342	0.0144871	0.890866	4326.81	1.18265	0.00210151	0.0159246	TGAGAACTGAATTCCAAGGGTT
ssa-miR-155-5p	243.921	0.493573	0.111241	0.487301	211.385	0.206952	0.660662	0.981031	252.909	1.50199	2.20229e-05	0.000461874	TTAATGCTAATCGTGATAGGGGT
ssa-miR-184-3p	2781.76	1.05083	0.135787	0.52096	1898.69	0.352144	0.415206	0.968814	576.791	-2.09546	0.000931519	0.00914885	TGGACGGAGAACTGATAAGGGC
ssa-miR-193a-5p	190.852	0.448667	0.160182	0.553869	148.019	-0.0515164	0.843559	0.995308	65.0388	-1.34724	5.50172e-05	0.00104343	CGGGATCTTGGGGGCGAGATG
ssa-miR-205a-1-3p	83.8768	0.064905	0.897494	0.975865	106.87	0.495227	0.239027	0.968814	32.891	-1.65783	8.83606e-05	0.00138063	ATTCCCAGTGGGATGAAGCTC
ssa-miR-205a-5p	121.872	0.337182	0.55675	0.867797	127.78	0.400226	0.329527	0.968814	41.1649	-1.63856	0.000313424	0.00383074	TCCTTCATTCCACCGGATCCT
ssa-miR-205b-3-3p	2.01729	0.225647	0.804887	0.953847	1.40944	-0.614291	0.646852	0.981031	100.064	7.2	6.71495e-13	5.27604e-11	ATTCCCAGTGGGATGAAGCTC
ssa-miR-205b-5p	18688.6	0.52921	0.475379	0.809591	18786.7	0.515076	0.266453	0.968814	4816.7	-2.65231	0.000695551	0.00721798	TCCTTCATTCCACCGGAGTCTG
ssa-miR-212a-5p	157.226	-0.0809164	0.80396	0.953847	176.392	0.126368	0.739049	0.98317	192.75	1.25665	0.0031142	0.0208879	ACCTTGGCTTTAGACTGCTTACT
ssa-miR-212ab-3p	14.3069	-0.173092	0.657242	0.890995	13.3438	-0.31825	0.360982	0.968814	21.4245	1.51276	0.000923953	0.00914885	TAACAGTCTACAGTCATGGCT
ssa-miR-221-5p	29.2363	-0.161702	0.732008	0.929895	36.9934	0.272104	0.613018	0.981031	35.9525	1.18984	0.000312752	0.00383074	ACCTAGCATACAATGTAGATTTC
ssa-miR-223-5p	227.309	0.680605	0.177131	0.564316	230.33	0.675723	0.277556	0.968814	1185.33	4.26403	6.72131e-47	3.69672e-44	TGTCAGTTTGTCAAATACCCCA
ssa-miR-301b-5p	26.8199	0.56831	0.0831779	0.438807	33.5772	0.92733	0.107894	0.890866	29.2257	1.6719	7.84907e-05	0.00130818	GCTTTGACGATGTTGCACTACT
ssa-miR-451-3p	41.5674	-0.842999	0.0617101	0.419323	41.3703	-0.811981	0.139183	0.890866	110.876	2.02471	3.66481e-05	0.000719873	TTTAGCAATGGTAAAGGTTCTA
ssa-miR-451-5p	11170	-0.695792	0.118793	0.502066	10501.9	-0.819656	0.172321	0.890866	22537.6	1.64071	0.00235467	0.0174862	AAACCGTTACCATTACTGAGT
ssa-miR-499a-5p	30373.3	-0.492218	0.383381	0.759794	25061.1	-0.916448	0.101261	0.890866	16545.1	-1.34161	0	0	TTAAGACTTGTAGTGATGTTT
ssa-miR-499b-5p	100614	-0.511195	0.384593	0.759794	91965.1	-0.702361	0.251361	0.968814	56725.4	-1.23601	0	0	TTAAGACTTGCAGTGATGTTTA
ssa-miR-551b-3p	181.788	0.400003	0.289439	0.67806	147.315	-0.0163977	0.951298	0.995308	48.035	-3.10207	2.71573e-16	2.9873e-14	GCGACCCACTCATGATTTCAGA
ssa-miR-727b-3p	30.3435	0.550693	0.305096	0.680984	28.4882	0.444012	0.326412	0.968814	70.6273	2.92753	1.42084e-05	0.000312584	TGAGAGGAGCTGAAGACTT
ssa-miR-2188-3p	1448.57	0.00848848	0.981537	0.999682	1128.52	-0.505601	0.0987276	0.890866	1691.54	1.2431	0.00661331	0.0395361	GCTGTGTGAGGTCAGACCTATC
ssa-miR-2188-5p	677.407	-1.04119	0.0012852	0.13245	864.345	-0.45921	0.332424	0.968814	1760.92	1.84141	0.00104874	0.00994498	AAGGTCCAACCTCACATGTCCT
ssa-miR-7132a-5p	128.929	0.992993	0.0217859	0.298528	98.8435	0.497561	0.115085	0.890866	119.853	1.81151	1.60077e-07	4.6338e-06	GACTTGGTCAAAGCTCCTCAGT
ssa-miR-7132b-3p	175.862	0.919897	0.0178683	0.29846	122.714	0.25027	0.45049	0.977107	191.608	2.01199	4.43201e-10	2.43761e-08	TGAGAAGTTTGGAACAAGTAAA
ssa-miR-7132b-5p	131.06	0.992763	0.0212902	0.298528	99.3683	0.477628	0.141643	0.890866	120.237	1.78792	4.9311e-07	1.35605e-05	GACTTGGTCAAAGCTCCTCAGC
ssa-miR-8162-3p	14.1772	-0.205943	0.56535	0.871025	20.1267	0.405127	0.359074	0.968814	22.8596	1.5983	0.000458334	0.00514457	TCACAACGGATCTGGGATCAGT
ssa-miR-novel-1-5p	31.8497	0.787392	0.0605896	0.419323	35.6544	0.941628	0.0212473	0.890866	28.8943	1.52355	0.0038039	0.0246135	TCAGTGATGTGTACGCCAAAGGT
ssa-miR-novel-2-5p	22.8573	-0.214567	0.510591	0.829678	25.6285	-0.0286035	0.93955	0.995308	37.1237	1.62104	9.70756e-05	0.00138063	AGTTTCCCGGACACAGATTAAGCC
ssa-miR-novel-8-3p	237.173	0.622696	0.125975	0.502313	323.728	1.12436	0.0637841	0.890866	239.308	1.58345	0.00471896	0.029858	TGGGTCTGTGTCTATTGTCTCT
1 Guide DE-miRNAs are marked in bold.
2 Benjamini-Hochberg Adjusted P-value
