# Supplementary material for: Expression Analysis of Moritella viscosa-Challenged Atlantic Salmon Identifies Disease-Responding Genes, MicroRNAs and Their Predicted Target Genes and Pathways
Source: Int J Mol Sci. 2022 Sep 23;23(19):11200. doi: 10.3390/ijms231911200 (PMC9569996; doi:10.3390/ijms231911200)
Supplement: Supplementary file 1 [file ijms-23-11200-s001.zip › Table S2. Overview of differentially expressed mRNAs and STARS annotation.xlsx]

## Sheet: Lesion Site Microarray
Table S2. Overview of microarray readings for differentially expressed genes in Lesion Site mateirals				log2 fold change	Control samples			CT<20				Statistical measures
Oligo Probe ID	STARS Annotation Category	Gene Name	Gene Symbol	CT<20	LS 3	LS 1	LS 2	LS 21	LS 22	LS 23	LS 24	T-test
Ssa#NM_001139796.1	Cell Apoptosis	pim-1 oncogene (pim1)	pim1	4.2714	-2.45436	-4.307	-3.6859	0.0230109	1.40756	0.799067	0.926289	0.000658689
Ssa#XM_014146520.1	Cell Apoptosis	F-box only protein 2	LOC106572398	3.15774	-1.73743	-1.6277	-1.6372	2.33825	0.16222	1.61879	1.84191	0.00231909
Ssa#XM_014133909.1	Cell Apoptosis	uncharacterized LOC106566081 (LOC106566081), X1	LOC106566081	2.80323	-2.82863	-3.00902	-3.00841	-0.730804	0.187024	0.0804021	-0.118467	9.44592e-05
Ssa#XM_014126524.1	Cell Apoptosis	BCL2/adenovirus E1B 19 kDa protein-interacting protein 3-like (LOC106562007)	LOC106562007	2.66228	0.00809603	-2.74225	-1.30663	1.74591	0.789922	1.22326	1.50233	0.0131121
Ssa#NM_001140738.1	Cell Apoptosis	Pleckstrin homology domain-containing family F member 1 (pkhf1)	pkhf1	2.26674	-1.73556	-2.36642	-2.55451	-0.469208	0.301258	-0.0375338	0.397147	0.000760449
Ssa#XM_014167495.1	Cell Apoptosis	bcl10-interacting CARD protein-like (LOC106583362)	LOC106583362	2.09159	0.0113669	-0.239786	-0.330239	0.709905	2.14809	2.43058	2.33291	0.00757109
Ssa#NM_001141086.1	Cell Apoptosis	Bcl2-like 1 (OrthoDB)	bclx	2.04652	-2.81055	-3.11755	-2.64676	-0.597149	-1.16819	-0.451039	-1.03069	0.000317413
Ssa#XM_014126461.1	Cell Apoptosis	FAS-associated death domain protein-like (LOC106561969)	LOC106561969	2.01814	-1.24667	-2.17839	-1.60963	-0.237698	-0.129186	1.01887	0.707648	0.00541284
Ssa#XM_014175171.1	Cell Apoptosis	FAS-associated death domain protein-like (LOC106587129)	LOC106587129	1.98891	-2.08307	-3.16892	-2.76876	-1.45828	-0.558721	-0.172843	-0.548859	0.00506941
Ssa#XM_014146514.1	Cell Apoptosis	F-box only protein 2	LOC106572395	1.82005	0.546362	0.215352	0.116533	2.49803	1.22362	2.22496	2.50458	0.00466892
Ssa#XM_014201153.1	Cell Apoptosis	death-associated protein kinase 2-like (LOC106605463)	LOC106605463	1.71685	-2.57988	-2.47834	-2.33047	-1.31207	0.0627963	-0.998557	-0.73633	0.00463552
Ssa#S30258472	Cell Apoptosis	Apoptosis-associated speck-like protein containing a CARD [Salmo salar]	LOC106582385	1.53935	-2.62423	-3.119	-3.13345	-1.75389	-1.13991	-1.50476	-1.27961	0.000772786
Ssa#XM_014200644.1	Cell Apoptosis	apoptosis-associated speck-like protein containing a CARD (LOC106605228), X1	LOC106605228	1.53501	-2.72817	-3.27307	-3.08891	-2.08154	-1.05296	-1.24219	-1.60346	0.00368976
Ssa#XM_014164451.1	Cell Apoptosis	Caspase-like	LOC106581934	1.4037	-0.712569	-1.36159	-1.72472	-0.151556	-0.261791	0.0897104	0.873245	0.015754
Ssa#XM_014181062.1	Cell Apoptosis	Programmed cell death protein 6 (Ortho_H)	LOC106590254	1.39964	-0.835681	-1.25039	-1.27172	0.455535	0.0176718	0.0656571	0.582643	0.00101374
Omy#S34425530	Cell Apoptosis	caspase 8 [Oncorhynchus mykiss]	casp8l1	1.35387	-0.815502	-1.67724	-1.35384	0.337139	-0.726946	0.408381	0.268143	0.0162036
Ssa#XM_014136494.1	Cell Apoptosis	zinc finger protein 395-like (LOC106567335), X1	LOC106567335	1.19964	0.769359	0.343207	0.273853	0.856862	2.47247	1.51901	1.79876	0.034629
Ssa#XM_014167737.1	Cell Apoptosis	BTG1 [Salmo salar] B-cell translocation protein 1	LOC106583494	1.17287	-0.989092	-1.10177	-1.00104	-0.45079	0.22495	0.526713	0.268089	0.00525476
Ssa#NM_001140289.1	Cell Apoptosis	Optineurin	optn	1.12914	1.21337	0.657516	0.660721	1.96021	1.32077	2.54618	2.06487	0.0200835
Ssa#XM_014208509.1	Cell Apoptosis	Apoptotic protease-activating factor 1 (Ortho_H)	LOC106609566	1.00845	-1.54907	-1.5878	-1.24824	-0.319176	-0.778408	-0.253865	-0.461565	0.00168751
Ssa#XM_014154056.1	Cell Apoptosis	apoptosis-inducing factor, mitochondrion-associated, 2 (aifm2), X1	aifm2	0.995242	-1.15962	-1.4736	-2.07411	-0.236173	-0.930207	-0.766956	-0.362123	0.0202522
Ssa#XM_014145001.1	Cell Apoptosis	RNA-binding protein 25	LOC106571670	0.966844	-0.541301	-0.667869	-0.558922	0.393819	-0.361956	0.930846	0.547213	0.0301681
Ssa#S35543642	Cell Apoptosis	Caspase-1 precursor [Salmo salar]	Ssa#S35543642	0.919427	-1.9529	-2.11903	-2.00393	-0.955196	-1.29671	-0.737936	-1.43359	0.0049459
Ssa#XM_014163477.1	Cell Apoptosis	Programmed cell death 10b (OrthoDB)	LOC106581420	0.908601	-0.493908	-0.806161	-0.663394	0.272523	-0.0254899	0.605458	0.163964	0.00338901
Ssa#XM_014125608.1	Cell Apoptosis	Apoptosis facilitator Bcl-2-like protein 14	LOC106561539	0.905183	-1.95277	-2.27616	-2.23289	-1.71664	-0.831072	-1.16884	-1.27848	0.0114359
Ssa#XM_014129904.1	Cell Apoptosis	Baculoviral IAP repeat-containing protein 3 (Ortho_H)	LOC106563947	0.895604	-0.439491	-0.795205	-0.847052	0.137077	0.0939986	0.445606	0.13007	0.00159306
Ssa#XM_014163501.1	Cell Apoptosis	Programmed cell death 10b (OrthoDB)	LOC106581438	0.865116	-0.381387	-0.650961	-0.462286	0.377989	0.0682989	0.606204	0.415125	0.00205956
Ssa#XM_014176258.1	Cell Apoptosis	anti-apoptotic protein NR-13 [Gadus morhua]	LOC106587674	0.848149	-0.407142	-0.396642	-0.519624	0.193879	0.35342	0.615283	0.465469	0.000594585
Ssa#NM_001139822.1	Cell Apoptosis	Protein PRRC2B	nr13	0.81974	-0.629446	-0.563607	-0.587862	-0.0272044	0.320456	0.424189	0.186965	0.000890181
Ssa#XM_014175180.1	Cell Apoptosis	apoptosis regulator BAX-like (LOC106561972), X1	LOC106587134	0.810607	-1.09392	-0.869363	-1.06054	-0.457487	-0.0812744	-0.191901	-0.0586816	0.00121027
Ssa#XM_014154070.1	Cell Apoptosis	Forkhead box G1 - Ident 49, uncertain	LOC106576725	0.809901	-0.464305	-0.619844	-0.563627	0.245647	0.392548	0.316709	0.0876673	0.00022523
Ssa#NM_001173582.1	Cell Apoptosis	Serine/threonine kinase 17b (apoptosis-inducing) (OrthoDB)	st17b	0.803228	-1.25541	-0.996915	-1.03461	-0.492042	-0.189527	-0.0461612	-0.441941	0.00238719
Ssa#XM_014132343.1	Cell Apoptosis	CASP8 and FADD-like apoptosis regulator CASP8 and FADD-like apoptosis regulator	LOC106565345	-0.841338	-0.0254607	0.266568	0.303788	-0.653944	-0.141603	-0.832185	-1.01109	0.016727
Ssa#XM_014180632.1	Cell Apoptosis	cell death activator CIDE-A-like (LOC106590084)	LOC106590084	-0.87737	0.538911	0.766807	0.32527	-0.297947	-0.115795	-0.59124	-0.329847	0.00256673
Ssa#XM_014177227.1	Cell Apoptosis	BCL2/adenovirus E1B 19 kDa protein-interacting protein 2-like (LOC106588343), X1	LOC106588343	-0.951	0.544642	0.949632	1.34213		-0.102138	-0.130274	0.215818	0.0204562
Ssa#XM_014138625.1	Cell Apoptosis	protein prune homolog 2-like (LOC106568351), X1	LOC106568351	-0.960465	-0.475703	-0.259979	0.135987	-0.799479	-1.30227	-1.04315	-1.49657	0.00932543
Ssa#NM_001140037.1	Cell Apoptosis	Programmed cell death 4a (OrthoDB)	pdcd4	-0.992773	-1.09387	-0.949892	-0.644203	-1.96065	-1.54941	-1.97334	-2.07164	0.00244697
Ssa#XM_014164861.1	Cell Apoptosis	B-cell CLL/lymphoma 9 protein	LOC106582113	-1.05929	1.32823	2.03919	1.92054	1.32727	-0.0278056	0.657702	0.856292	0.0386437
Ssa#XM_014130590.1	Cell Apoptosis	Programmed cell death 4a (OrthoDB)	LOC106564477	-1.07578	-1.16419	-1.24354	-0.827316	-2.43091	-1.35324	-2.34795	-2.48441	0.0237138
Ssa#XM_014170009.1	Cell Apoptosis	Pim-2 oncogene (OrthoDB)	LOC106584572	-1.17346	1.91643	1.68703	2.2753	1.71205	0.169121	0.809689	0.453659	0.0388073
Ssa#XM_014145498.1	Cell Apoptosis	bcl10-interacting CARD protein-like (LOC106571926)	LOC106571926	-1.36926	1.35087	2.34624	1.7629	0.120479	0.905252	0.807582	-0.0303481	0.0140183
Ssa#XM_014134794.1	Cell Apoptosis	bcl10-interacting CARD protein-like (LOC106566614), X1	LOC106566614	-1.60645	2.49929	3.72826	2.80942	0.998245	2.1545	1.94284	0.527899	0.0331951
Ssa#NM_001141334.2	Cell Apoptosis	Death-associated protein-like 1-B (dal1b)	dal1b	-1.83539	-1.81321	-0.298073	-0.356245	-4.04185	-2.032	-2.57594	-1.98183	0.0477779
Ssa#NM_001140154.1	Cell Apoptosis	B-cell CLL/lymphoma 7B, a (OrthoDB)	bcl7b	-1.98013	0.599452	1.05969	1.20814	-0.760682	-0.868813	-1.37372	-1.09425	0.000294467
Ssa#XM_014214319.1	Cell Apoptosis	diablo homolog, mitochondrial-like (LOC106612804)	LOC106612804	-2.07067	0.985462	1.52296	1.31501	-0.643693	-0.58669	-0.833244	-1.12114	0.000123498
Ssa#XM_014137482.1	Cell Apoptosis	Apoptosis-inducing factor 1, mitochondrial (Ortho_H)	aifm1	-2.08193	1.27059	1.62983	2.06812	-0.477241	0.617522	-0.808989	-1.03432	0.00708477
Ssa#XM_014205872.1	Cell Apoptosis	bcl-2-like protein 11 (LOC106608126)	LOC106608126	-2.22391	2.57551	3.40165	2.45164	0.38292	2.29936	-0.0685186	-0.270999	0.0296911
Ssa#XM_014163106.1	Cell Apoptosis	diablo homolog, mitochondrial-like (LOC106581203)	LOC106581203	-3.13191	1.87785	2.36168	2.31516	-0.486687	-0.316222	-1.49506	-1.49009	0.000523216
Ssa#XM_014214668.1	Cell Autophagy	Serine/threonine-protein kinase ULK2 (Ortho_H)	LOC106612954	1.37544	1.6929	0.550659	1.10782	2.11002	2.89534	2.51996	2.44494	0.00934371
Ssa#XM_014142778.1	Cell Autophagy	Engulfment and cell motility 1 (ced-12 homolog, C. elegans) (OrthoDB)	LOC106570440	1.27731	-2.36039	-2.78267	-2.67124	-1.987	-0.829422	-1.36089	-1.1325	0.00904215
Ssa#XM_014178476.1	Cell Autophagy	Engulfment and cell motility 1 (ced-12 homolog, C. elegans) (OrthoDB)	LOC106570440	1.25822	-2.42488	-2.72891	-2.67109	-2.00258	-0.875468	-1.34005	-1.1822	0.0076628
Ssa#NM_001146493.1	Cell Autophagy	Ubiquitin-like-conjugating enzyme ATG3 (Ortho_H)	atg3	1.23613	-0.827722	-1.40214	-1.12677	0.0191793	0.116229	0.127988	0.205611	0.000377057
Ssa#XM_014191191.1	Cell Autophagy	ATG9 autophagy related 9 homolog A (S. cerevisiae) (OrthoDB)	LOC106599848	1.15874	0.0604539	-0.232655	-0.0686155	1.23865	0.678722	1.13228	1.26424	0.00121917
Ssa#XM_014140636.1	Cell Autophagy	ATG9 autophagy related 9 homolog A (S. cerevisiae) (OrthoDB)	LOC106569346	1.02581	0.153584	-0.0233319	0.129806	1.29547	0.645411	1.10187	1.40723	0.00401466
Ssa#XM_014203601.1	Cell Autophagy	cysteine protease ATG4D-like (LOC106601328)	LOC106607042	0.989302	0.155249	-0.321345	-0.0573607	0.406792	0.410898	1.36996	1.47162	0.0423322
Ssa#NM_001141602.2	Cell Autophagy	ATG4 autophagy related 4 homolog A (S. cerevisiae) (atg4a)	Ssa#NM_001141602.2	-0.819709	0.659392	1.12405	0.666961	0.0823018	-0.0225332	-0.00729323	-0.0641042	0.00167139
Ssa#XM_014180632.1	Cell Autophagy	cell death activator CIDE-A-like (LOC106590084)	LOC106590084	-0.87737	0.538911	0.766807	0.32527	-0.297947	-0.115795	-0.59124	-0.329847	0.00256673
Ssa#XM_014170182.1	Cell Autophagy	Fish virus induced TRIM-7	LOC106584676	-0.968184	-0.344789	-0.882339	-1.01445	-1.43786	-1.61602	-1.9905	-1.81713	0.00735716
Ssa#XM_014170166.1	Cell Autophagy	Fish virus induced TRIM-7	LOC106584665	-1.08904	-0.160684	-1.05675	-0.859078	-1.69774	-1.57572	-1.8163	-2.03508	0.00795552
Ssa#XM_014170117.1	Cell Autophagy	Fish virus induced TRIM-7	LOC106584633	-1.2199	-0.138523	-1.05188	-0.969588	-1.441	-1.61497	-1.94583	-2.75779	0.0344427
Ssa#XM_014167394.1	Cell Autophagy	Engulfment and cell motility 1 (ced-12 homolog, C. elegans) (OrthoDB)	LOC106583331	-1.49963	1.60782	2.10379	2.20871	0.307942	1.00394	0.357422	0.225934	0.00228739
Ssa#XM_014146863.1	Cell chromosome	Zinc finger and BTB domain-containing protein 48	LOC106572567	3.11496	-0.602811	-0.402927	-0.579805	3.22871	1.10314	3.09268	2.92126	0.00329651
Ssa#XM_014164143.1	Cell chromosome	Bromodomain adjacent to zinc finger domain protein 2B; BAZ2B	baz2b	1.7124	-2.8151	-3.10279	-2.27584	-0.747447	-1.77515	0.0619556	-1.61473	0.0251712
Ssa#NM_001279036.1	Cell chromosome	K(lysine) acetyltransferase 7 (OrthoDB)	myst2	1.44366	-0.0537187	-0.782138	-0.586458	0.958425	0.301894	1.64271	0.975185	0.0115776
Ssa#XM_014158930.1	Cell chromosome	H3 histone, family 3A (OrthoDB)	LOC106579227	1.35132	-2.27048	-2.14713	-2.24197	-1.14813	-0.88752	-0.82369	-0.614801	0.000162545
Ssa#XM_014165465.1	Cell chromosome	Protein tyrosine phosphatase, non-receptor type 4, b (OrthoDB)	LOC106582393	1.34383	-0.398117	-0.580477	-0.407334	1.45696	-0.140804	1.01701	1.19423	0.0240498
Ssa#XM_014198271.1	Cell chromosome	core histone macro-H2A.1 (LOC106603967), X1	LOC106603967	1.25683	0.428932	0.309966	0.29555	1.67497	0.482884	2.33878	1.90994	0.044606
Ssa#NM_001279013.1	Cell chromosome	Histone deacetylase 1	hdac2	1.23135	-1.92784	-2.42229	-2.23371	-1.19496	-0.603732	-1.04303	-1.01133	0.00136929
Ssa#GRASP221219231	Cell chromosome	Nonhistone chromosomal protein H6 [Oncorhynchus mykiss]	Ssa#GRASP221219231	1.19186	-3.04416	-3.00288	-3.18423	-2.62823	-1.19991	-1.92688	-1.7859	0.019187
Ssa#XM_014200693.1	Cell chromosome	Metal response element binding transcription factor 2 (OrthoDB)	LOC106605251	1.18624	0.00107365	-0.701887	-0.783958	0.813599	1.02679	0.987687	-0.0627979	0.0232169
Ssa#XM_014196391.1	Cell chromosome	Histone acetyltransferase KAT5	LOC106603125	1.09471	-0.430333	-0.578298	-0.28346	0.495482	0.245059	1.13375	0.781746	0.00575181
Ssa#XM_014195833.1	Cell chromosome	H2A histone family, member X (OrthoDB)	LOC106602874	1.07954	-3.14314	-3.47843	-3.51597	-3.1361	-1.85399	-2.26823	-1.94023	0.0302298
Ssa#XM_014134980.1	Cell chromosome	Chromatin modifying protein 4C (OrthoDB)	LOC106566692	1.05303	-0.501649	-0.39609	-0.429363	0.539381	0.390008	0.757306	0.755944	0.000203414
Ssa#XM_014196871.1	Cell chromosome	Chromatin modifying protein 1A (OrthoDB)	LOC106603331	1.02081	0.848343	0.169794	-0.0030267	1.58564	0.802443	1.44734	1.60127	0.0220719
Ssa#XM_014165851.1	Cell chromosome	Chromatin modifying protein 4C (OrthoDB)	LOC106582625	0.996843	-0.300721	-0.443928	-0.309253	0.428401	0.482432	0.828004	0.843334	0.000747036
Ssa#XM_014173267.1	Cell chromosome	Histone acetyltransferase type B catalytic subunit (Ortho_H)	hat1	0.994197	-0.918198	-1.50634	-1.41439	-0.345355	-0.764303	0.14436	-0.176486	0.0144727
Ssa#XM_014167665.1	Cell chromosome	Msx2-interacting protein	LOC106583464	0.981678	-0.754102	-0.955652	-0.790958	0.0952281	-0.149581	0.425329	0.221453	0.00130426
Ssa#XM_014206699.1	Cell chromosome	H2A histone family, member Vb (OrthoDB)	LOC106608632	0.97012	-2.67581	-1.53545	-1.98096	-1.06761	-1.50699	-1.20867	-0.592544	0.0421533
Ssa#XM_014197705.1	Cell chromosome	H3 histone, family 3A (OrthoDB)	LOC106603705	0.905912	-2.25324	-2.39335	-2.57666	-1.8429	-1.3715	-1.47646	-1.31649	0.00242535
Ssa#XM_014162321.1	Cell chromosome	H3 histone, family 3A (OrthoDB)	LOC106580841	0.871582	-2.20473	-2.37401	-2.57043	-1.86619	-1.39844	-1.44558	-1.33569	0.00346797
Ssa#XM_014124310.1	Cell chromosome	Chromatin modifying protein 1A (OrthoDB)	chmp1a	0.844761	-0.280958	-1.15604	-0.671211	-0.163059	0.0879274	0.403092	0.240142	0.021231
Ssa#XM_014203931.1	Cell chromosome	DNA (cytosine-5)-methyltransferase 1 (Ortho_H)	Ssa#XM_014203931.1	-0.80592	-1.49291	-1.53732	-1.65397	-2.76067	-2.09943	-2.40347	-2.20571	0.00605773
Ssa#XM_014151521.1	Cell chromosome	Protein tyrosine phosphatase, non-receptor type 4, b (OrthoDB)	LOC106575192	-0.81508	0.753496	0.451536	0.751856	-0.104332	-0.0779663	-0.175202	-0.293635	0.000484749
Ssa#XM_014204153.1	Cell chromosome	Enhancer of zeste homolog 2 (Drosophila) (OrthoDB)	LOC106607313	-0.816583	1.37549	1.15163	1.35381	0.471949	1.05688	0.428254	-0.0488299	0.0309679
Ssa#NM_001140394.1	Cell chromosome	SET and MYND domain containing 3 (smyd3)	smyd3	-0.857853	-0.654533	-0.863895	-0.884623	-1.58793	-1.71087	-1.59097	-1.7457	0.000108839
Ssa#XM_014193376.1	Cell chromosome	DNA (cytosine-5)-methyltransferase 1 (Ortho_H)	Ssa#XM_014193376.1	-0.864495	-1.37814	-1.54479	-1.69863	-2.82518	-2.08968	-2.4541	-2.2511	0.00803663
Ssa#XM_014157133.1	Cell chromosome	Enhancer of zeste homolog 2 (Drosophila) (OrthoDB)	ezh2	-0.865153	-1.23734	-1.32665	-1.30405	-2.17434	-2.01186	-2.4911	-1.9407	0.00198426
Ssa#XM_014139672.1	Cell chromosome	Histone deacetylase complex subunit SAP130	LOC106568889	-0.889077	-0.282243	-0.132746	-0.0809721	-1.20261	-0.842735	-0.958561	-1.21368	0.000701732
Ssa#XM_014174901.1	Cell chromosome	Centrosomal protein of 120 kDa	cep120	-0.89811	-0.852904	-0.661701	-0.471222	-1.85981	-1.22571	-1.39478	-1.75991	0.00641195
Ssa#XM_014197522.1	Cell chromosome	Centromere/kinetochore protein zw10 homolog (Ortho_H)	LOC106603635	-0.934828	-0.103817	0.336994	0.0940473	-0.510353	-1.15638	-0.680671	-0.955613	0.00550715
Ssa#NM_001141651.1	Cell chromosome	Ataxin 7-like 3 (OrthoDB)	at7l3	-0.986604	-0.143058	-0.173521	-0.0797608	-1.34547	-0.603369	-1.05462	-1.47141	0.00767497
Ssa#XM_014136517.1	Cell chromosome	zinc finger protein 175-like (LOC106567364), X1	LOC106567364	-1.05512	-0.200292	-0.200902	0.0615239	-1.18535	-1.05213	-1.06361	-1.3723	0.000251552
Ssa#XM_014158643.1	Cell chromosome	Ataxin 7-like 3 (OrthoDB)	LOC106579095	-1.10392	0.438005	0.667513	0.915944	-0.178406	-0.395255	-0.4817	-0.665047	0.00116523
Ssa#XM_014211429.1	Cell chromosome	DNA (cytosine-5-)-methyltransferase 3 alpha a (OrthoDB)	Ssa#XM_014211429.1	-1.2482	-0.809986	-0.0349896	0.0927267	-1.43275	-1.39456	-1.37186	-1.79661	0.00520371
Ssa#XM_014201518.1	Cell chromosome	Mitochondrial folate transporter/carrier (Ortho_H)	LOC106605647	-1.29101	1.09299	1.53047	1.41398	0.570855	-0.284757	0.153225	-0.22011	0.00407549
Ssa#XM_014178405.1	Cell chromosome	Histone acetyltransferase KAT2A	LOC106588888	-1.43487	0.840864	0.410068	0.844158	-0.797789	-0.529719	-0.669078	-0.949433	0.00029267
Ssa#XM_014153984.1	Cell chromosome	H2A histone family, member Y2 (OrthoDB)	LOC106576681	-1.43925	-0.965228	-0.703368	-0.615291	-2.45848	-1.71106	-2.54776	-2.0849	0.00195766
Ssa#XM_014137543.1	Cell chromosome	Probable global transcription activator SNF2L1	LOC106567799	-1.50104	0.20037	0.828934	0.557126	-1.08424	-0.460928	-1.03113	-1.31261	0.00229929
Ssa#XM_014158911.1	Cell chromosome	histone H1.0-B-like (LOC106579217)	LOC106579217	-1.60852	1.14346	0.964039	1.0363	-0.85091	-0.121346	-0.517491	-0.752574	0.00044654
Ssa#XM_014198323.1	Cell chromosome	High-mobility group box 3b (OrthoDB)	hmgb1	-1.61184	0.139284	0.153892	0.370707	-1.39767	-0.848525	-1.56786	-1.74812	0.001073
Ssa#NM_001165285.1	Cell chromosome	Chromobox homolog 3a (HP1 gamma homolog, Drosophila) (OrthoDB)	cbx1	-1.64779	-0.174661	0.270234	0.374853	-1.1194	-1.44919	-1.64899	-1.74635	0.000616876
Ssa#XM_014166679.1	Cell chromosome	heterochromatin protein 1-binding protein 3-like (LOC106582993), X1	LOC106582993	-1.65749	-1.43965	-0.72087	-0.84046	-3.27198	-2.20888	-2.60808	-2.54234	0.0036444
Ssa#XM_014195992.1	Cell chromosome	High mobility group protein B3	LOC106602948	-1.67787	1.87806	1.79679	1.57279	-0.16599	1.40284	-0.26445	-0.68702	0.0279121
Ssa#XM_014136430.1	Cell chromosome	high mobility group protein HMG-I/HMG-Y-like (LOC106567288), X3	LOC106567288	-1.72253	0.371345	0.22118	0.797543	-1.57446	0.08702	-2.21262	-1.33664	0.0334408
Ssa#XM_014179065.1	Cell chromosome	Chromobox homolog 3a (HP1 gamma homolog, Drosophila) (OrthoDB)	LOC106589288	-1.83575	0.0057741	0.388254	0.37397	-1.0738	-1.54513	-1.5374	-2.16265	0.00132584
Ssa#XM_014156914.1	Cell chromosome	histone H1.0-B-like (LOC106578255)	LOC106578255	-1.89836	1.2366	0.957439	1.01889	-1.12617	-0.268317	-0.814626	-1.10043	0.00058568
Ssa#XM_014142909.1	Cell chromosome	histone acetyltransferase KAT2B-like (LOC106570503)	LOC106570503	-1.90518	1.15262	1.03092	1.22593	-0.843143	-0.474779	-0.652569	-1.10427	8.91149e-05
Ssa#XM_014132812.1	Cell chromosome	histone H1x (LOC106565554)	LOC106565554	-1.98635	-0.0422686	-0.721643	-0.331462	-2.75323	-1.719	-1.8317	-3.10196	0.00606365
Ssa#NM_001173801.1	Cell chromosome	TAF6-like RNA polymerase II p300/CBP-associated factor-associated factor 65 kDa subunit 6L (Ortho_H)	taf6l	-2.04355	1.06313	1.61177	1.27713	-0.460059	-0.549595	-1.10837	-0.786771	0.000229243
Ssa#XM_014129715.1	Cell chromosome	High-mobility group box 3b (OrthoDB)	hmgb1	-2.09119	0.323242	0.66104	0.765519	-1.12196	-1.30993	-1.87944	-1.72037	0.000305588
Ssa#XM_014129454.1	Cell chromosome	High mobility group protein B3	LOC106563671	-2.15737	2.42889	2.40817	2.02748	-0.231471	1.84886	-0.202618	-0.891553	0.0290374
Ssa#XM_014198246.1	Cell chromosome	proline-rich extensin-like protein EPR1 (LOC106603960)	LOC106603960	-2.23115	3.42422	3.69474	3.14707	0.0116056	3.05478	0.300519	1.39656	0.0427464
Ssa#XM_014197592.1	Cell chromosome	DNA (cytosine-5-)-methyltransferase 3 alpha a (OrthoDB)	Ssa#XM_014197592.1	-2.35655	-0.639121	0.131923	0.382007	-2.29951	-2.04431	-2.42793	-2.82138	0.000732564
Ssa#XM_014157805.1	Cell chromosome	Probable histone deacetylase 1-B (hda1b)	tmem54	-2.37732	2.28748	2.40511	2.71361	-0.672149		-0.413251	1.35962	0.0217384
Ssa#XM_014207170.1	Cell chromosome	High mobility group protein B3	LOC106608930	-2.39099	1.85314	1.75872	1.80088	-0.848968	1.1635	-1.12816	-1.53333	0.0199836
Ssa#XM_014194918.1	Cell chromosome	Histone-lysine N-methyltransferase setd3 (Ortho_H)	LOC106602337	-2.55098	1.85002	2.68542	2.03935	-0.685009	0.442283	-0.358574	-0.836238	0.00137592
Ssa#XM_014196534.1	Cell chromosome	jimonji domain containing histone lysine demethylase	LOC106603203	-2.83724	0.554185	2.12951	1.93003	-1.68974	-0.230591	-1.175	-2.102	0.0064715
Ssa#XM_014156625.1	Cell chromosome	Phosphorylase b kinase regulatory subunit alpha, l	LOC106578056	-2.9338	3.36146	3.26111	3.24808	1.34629	1.53126	-0.23932	-1.21258	0.0129922
Ssa#NM_001140064.1	Cell cycle	Abl interactor 1 (abi1)	abi1	3.511	-3.4735	-4.23672	-4.17699	-1.20418	0.0265629	-0.402937	-0.225048	0.000235932
Ssa#XM_014174543.1	Cell cycle	Regulator of cell cycle RGCC (Ortho_H)	LOC106586832	3.23111	2.16646	0.592667	1.194	5.26971	3.73142	4.21909	4.97509	0.00229237
Ssa#XM_014212397.1	Cell cycle	Dedicator of cytokinesis 5 (OrthoDB)	LOC106611811	3.1745	-3.59631	-4.45951	-4.50892	-1.49584	-0.432858	-1.12758	-0.998688	0.000310766
Ssa#NM_001141217.1	Cell cycle	B-cell translocation gene 3 (btg3)	btg3	2.63986	-2.11753	-2.34339	-2.57249	0.775682	-0.606501	0.30919	0.703204	0.00108904
Ssa#XM_014162002.1	Cell cycle	DOCK10.2; Dedicator of cytokinesis protein 10	LOC106580682	2.45855	-1.7345	-2.14463	-2.36361	0.265581	0.968288	-0.137779	0.414457	0.000526173
Ssa#XM_014141645.1	Cell cycle	CDC42 small effector protein 1-like (LOC106569912), X1	LOC106569912	2.33622	-1.30244	-1.70104	-1.57198	0.740568	1.06913	0.621664	0.812908	1.91535e-05
Ssa#XM_014141915.1	Cell cycle	Centrosome-associated protein CEP250	LOC106570025	1.91953	-0.802574	-2.70274	-0.806654	1.1149	-0.00634076	0.45946	0.360792	0.0236064
Ssa#XM_014161741.1	Cell cycle	Dedicator of cytokinesis 8 (OrthoDB)	LOC106580556	1.89161	-2.97081	-2.76192	-2.93589	-1.27947	-0.481256	-1.35083	-0.880184	0.000569315
Ssa#XM_014186884.1	Cell cycle	CDC42 small effector protein 2-A-like (LOC106597008)	LOC106597008	1.88519	-3.01189	-3.20298	-3.21428	-1.66737	-0.693424	-1.54843	-1.12223	0.000894186
Ssa#NM_001141638.1	Cell cycle	Aurora kinase B (OrthoDB)	stk6	1.86367	-1.97083	-2.17909	-2.285	-1.3232	0.130249	0.738428	-0.670678	0.0181869
Ssa#XM_014136362.1	Cell cycle	Cell division cycle 42, like (OrthoDB)	LOC106567263	1.84719	-1.41203	-2.15647	-2.65341	0.0513768	-0.31243	-0.416277	-0.229777	0.00232628
Ssa#XM_014126105.1	Cell cycle	Kinesin family member 23 (OrthoDB)	kif23	1.67473	-0.858253	-1.14727	-1.33815	0.311625	0.936538	0.504133	0.488407	0.000359443
Ssa#XM_014163508.1	Cell cycle	Cyclin-L1 (Ortho_H)	LOC106581444	1.54959	-0.334371	-0.769575	-0.475451	0.656068	0.687072	1.33346	1.41589	0.00203213
Ssa#NM_001146599.1	Cell cycle	Polyamine-modulated factor 1 (pmf1)	pmf1	1.38075	-0.582897	-1.27488	-1.31887	0.611834	-0.722612	1.05669	0.341572	0.0371475
Ssa#NM_001141176.1	Cell cycle	Cyclin-dependent kinase 4 inhibitor B (cdn2b)	cdn2b	1.35583	-0.830997	-1.68502	-0.939817	0.643257	-0.547474	0.806568	-0.086791	0.0267917
Ssa#XM_014136849.1	Cell cycle	Folliculin-interacting protein 2 (Ortho_H)	LOC106567520	1.34931	-0.761149	-1.60173	-0.741441	0.629122	0.335421	-0.03894	0.332525	0.00534632
Ssa#XM_014215332.1	Cell cycle	Cyclin-L1 (Ortho_H)	LOC106613252	1.31558	-0.393624	-0.72593	-0.513758	0.36247	0.6411	1.04161	1.0394	0.00159095
Ssa#NM_001140418.1	Cell cycle	Androgen-induced proliferation inhibitor (aprin)	aprin	1.30901	-2.4635	-3.58728	-3.1959	-2.24959	-1.08104	-1.76927	-1.99297	0.0231287
Ssa#XM_014154900.1	Cell cycle	Kinesin-like protein KIF11 (Ortho_H)	LOC106577137	1.309	-3.34839	-2.99075	-3.23019	-2.25756	-1.50201	-2.02714	-1.7364	0.0017084
Ssa#XM_014125216.1	Cell cycle	G1/S-specific cyclin-D2-like (LOC106561356)	LOC106561356	1.28613	-2.01109	-1.55129	-1.72446	-0.791485	-0.0804033	-0.322904	-0.709836	0.00238609
Ssa#XM_014174248.1	Cell cycle	Cell cycle control protein 50C (Ortho_H)	LOC106586702	1.25162	-1.43182	-2.49362	-2.11918	-1.12405	-0.206621	-0.798377	-0.92397	0.0158582
Ssa#XM_014206848.1	Cell cycle	Dedicator of cytokinesis 9b (OrthoDB)	dock11	1.24028	-1.79458	-2.26252	-2.23176	-1.2324	-0.394825	-1.03101	-0.765807	0.00415024
Ssa#XM_014177233.1	Cell cycle	CDC42 small effector protein 1-like (LOC106588345), X1	LOC106588345	1.1916	-0.829073	-0.546102	-0.821564	0.061426	0.896901	0.095472	0.783599	0.00726946
Ssa#XM_014167737.1	Cell cycle	BTG1 [Salmo salar] B-cell translocation protein 1	LOC106583494	1.17287	-0.989092	-1.10177	-1.00104	-0.45079	0.22495	0.526713	0.268089	0.00525476
Ssa#XM_014151935.1	Cell cycle	Tuftelin	LOC106575420	1.16695	2.04315	1.33587	2.21107	3.65269	3.0278	2.64245	2.79831	0.0197236
Ssa#XM_014150062.1	Cell cycle	Centrosomal protein of 70 kDa	LOC106574275	1.13297	-3.40209	-3.32923	-3.61546	-2.67858	-2.02713	-2.2773	-2.28081	0.0013034
Ssa#NM_001140108.1	Cell cycle	Kelch-like protein 13 (Ortho_H)	klh13	1.121	-4.1006	-4.28796	-3.95926	-3.51481	-2.27924	-3.48972	-2.69598	0.028988
Ssa#XM_014171328.1	Cell cycle	cyclin-dependent kinase 2-associated protein 1-like (LOC106585276), X1	LOC106585276	1.07488	-1.58003	-1.94712	-1.83725	-1.00551	-0.435451	-0.519145	-0.89289	0.00229814
Ssa#XM_014209697.1	Cell cycle	cyclin-dependent kinase 4 inhibitor B-like (LOC106610370)	LOC106610370	1.05246	-0.990218	-1.20562	-0.945248	0.391099	-0.471359	0.617123	-0.515139	0.0303475
Ssa#XM_014138472.1	Cell cycle	Cyclin-dependent kinase 2 associated protein 2 (OrthoDB)	LOC106568284	1.05221	-1.00548	-1.17279	-1.02468	0.0982834	-0.254745	0.0109434	0.0837834	0.000182423
Ssa#XM_014161309.1	Cell cycle	Kinetochore-associated protein 1	kntc1	1.01981	-2.48157	-2.14588	-2.4194	-1.08555	-1.55543	-1.59088	-1.08468	0.00287725
Ssa#XM_014169860.1	Cell cycle	cyclin-dependent kinase inhibitor 1B-like (LOC106584490)	LOC106584490	1.00617	-0.136943	-0.704257	-0.508328	0.398397	0.698138	0.589884	0.538896	0.00139053
Ssa#XM_014132923.1	Cell cycle	Cell division cycle 42, like (OrthoDB)	LOC106565619	1.00437	-1.79955	-2.1736	-2.07281	-1.42611	-0.51829	-1.13746	-0.961954	0.00913822
Ssa#XM_014140785.1	Cell cycle	Nuclear VCP-like	LOC106569430	0.832789	-0.519976	-1.41783	-0.934399	-0.107298	0.0354511	-0.1739	-0.252709	0.0149011
Ssa#NM_001173652.1	Cell cycle	Arylsulfatase B (Ortho_H)	Ssa#NM_001173652.1	0.812233	-1.74729	-2.04249	-2.09692	-1.61023	-0.760185	-1.15448	-1.07511	0.0158047
Ssa#XM_014152919.1	Cell cycle	B-cell lymphoma 3 protein	LOC106576064	-0.845597	0.988739	0.65769	1.11214	-0.0165925	0.793682	-0.135384	-0.346002	0.0441108
Ssa#XM_014211150.1	Cell cycle	protein tyrosine phosphatase type IVA 2-like (LOC106611191)	LOC106611191	-0.849788	0.674666	0.717723	0.569169	-0.181797	0.269242	-0.522234	-0.348955	0.00884821
Ssa#XM_014195469.1	Cell cycle	Cyclin-dependent kinase 2 associated protein 2 (OrthoDB)	LOC106602686	-0.857028	-0.0889162	0.538809	0.230335	-0.788317	-0.444637	-0.513338	-0.774851	0.0055777
Ssa#NM_001140711.1	Cell cycle	Mitotic spindle assembly checkpoint protein MAD2A (Ortho_H)	md2l1	-0.914222	-2.35973	-2.10536	-2.57654	-3.85754	-2.66112	-3.51496	-3.01211	0.0407337
Ssa#XM_014196345.1	Cell cycle	forkhead box N3 (foxn3), X1	foxn3	-0.942235	0.512536	0.609651	0.738704	-0.742036	-0.0203627	-0.120404	-0.404947	0.00521378
Ssa#XM_014182888.1	Cell cycle	Nuclear VCP-like	LOC106591663	-0.949313	6.30837	6.1492	6.28467	5.47852	5.37469	5.17345	5.16574	0.000222385
Ssa#XM_014147492.1	Cell cycle	CDK5 and ABL1 enzyme substrate 1	LOC106572907	-0.956056	1.07931	1.05677	0.498876	-0.592112	0.322446		0.0364471	0.044302
Ssa#NM_001141155.1	Cell cycle	cyclin-dependent kinase 2 interacting protein (cinp)	cinp	-0.973883	0.776396	1.58833	1.33681	0.418855	0.310831	-0.0384114	0.348563	0.00884166
Ssa#XM_014126529.1	Cell cycle	Cyclin E1 (OrthoDB)	LOC106562012	-0.989202	-1.03103	-0.709869	-0.90445		-1.76759		-1.97438	0.00620562
Ssa#XM_014145925.1	Cell cycle	cyclin-I-like (LOC106572095), X1	LOC106572095	-1.01176	1.06891	1.65296	1.66572	0.734641	0.722411	0.265292	0.080714	0.0106925
Ssa#XM_014211522.1	Cell cycle	Forkhead box N3 (OrthoDB)	LOC106611366	-1.01273	0.411109	0.615637	0.832939	-0.672318	-0.170522	-0.340229	-0.388276	0.00144974
Ssa#XM_014182416.1	Cell cycle	Protein tyrosine phosphatase type IVA, member 1 (OrthoDB)	LOC106591203	-1.07596	2.17076	1.48093	1.62352	0.775737	0.650401	0.533851	0.769794	0.00230695
Ssa#XM_014130306.1	Cell cycle	Nuclear VCP-like	LOC106564263	-1.15547	1.51321	1.39217	1.66246	0.536253	0.439603	0.342333	0.150394	0.000184369
Ssa#XM_014211024.1	Cell cycle	Forkhead box protein N2	LOC106611131	-1.16411	0.0105349	0.0822375	0.338679	-0.961098	-0.410483	-1.17123	-1.53835	0.0103261
Ssa#XM_014175183.1	Cell cycle	G1/S-specific cyclin-D1 (LOC106587137)	LOC106587137	-1.18398	-0.983234	-0.478184	-0.256934	-1.70372	-1.48324	-1.76644	-2.07365	0.00365437
Ssa#XM_014160920.1	Cell cycle	Arrestin domain containing 3b (OrthoDB)	LOC106580165	-1.27505	0.919502	0.615683	0.593521	-0.367485	0.116085	-0.536778	-1.47375	0.0251065
Ssa#NM_001139953.1	Cell cycle	Retinoblastoma binding protein 6 (OrthoDB)	rbbp6	-1.29959	-0.0657298	0.143589	0.24457	-1.07926	-0.694372	-1.33147	-1.66334	0.00370454
Ssa#XM_014125054.1	Cell cycle	F-box only protein 31	LOC106561277	-1.30445	1.34567	1.39524	1.31387	-0.686572	0.694161	-0.340452	0.52142	0.0213647
Ssa#XM_014169726.1	Cell cycle	Cyclin-dependent kinases regulatory subunit 1	LOC106584418	-1.44993	-0.628067	-0.658057	-1.2622	-2.02006	-2.14513	-2.40117	-2.63112	0.00166662
Ssa#XM_014171115.1	Cell cycle	CDC14 cell division cycle 14 homolog A, a (OrthoDB)	LOC106585187	-1.48395	-0.526597	-0.557851	-0.549503	-2.15225	-1.52625	-2.33365	-2.10226	0.000818109
Ssa#NM_001165391.1	Cell cycle	cyclin D1 (ccnd1)	ccnd1	-1.50106	0.223299	0.531684	0.658905	-1.41975	-1.10824	-0.969321	-0.621733	0.00111185
Ssa#XM_014204302.1	Cell cycle	Dedicator of cytokinesis 8 (OrthoDB)	LOC106607387	-1.50505	1.49189	2.27022	1.16502	0.347737	0.38927	-0.351975	0.164258	0.00687428
Ssa#XM_014179896.1	Cell cycle	Ras homolog gene family, member Ub (OrthoDB)	LOC106589655	-1.63713	0.204722	0.233797	0.379955	-1.70759	-0.214692	-1.73772	-1.79722	0.0157321
Ssa#XM_014151627.1	Cell cycle	Four and a half LIM domains 2b (OrthoDB)	LOC106575241	-1.71147	1.9748	2.62051	2.60367	0.591481	0.331119	0.172128	1.65804	0.0109246
Ssa#XM_014174380.1	Cell cycle	Four and a half LIM domains 2b (OrthoDB)	fhl2	-1.77589	3.02669	3.48477	3.57746	1.28572	1.73927	0.842525	2.48081	0.00974169
Ssa#XM_014136808.1	Cell cycle	Cyclin I - Ident 36	LOC106567503	-1.8098	0.0112131	-0.282184	-0.0267376	-2.15389	-1.16358	-1.86368	-2.45498	0.00296847
Ssa#XM_014149916.1	Cell cycle	Four and a half LIM domains 2b (OrthoDB)	LOC106574225	-2.28163	2.2597	3.62799	3.07639	0.658552	-0.868121	0.534097	2.50105	0.049157
Ssa#NM_001173763.1	Cell cytoskeleton	Septin 6 (OrthoDB)	LOC106567502	5.13044	-2.08544	-2.8032	-3.0619	1.80563	3.23834	2.56538	2.31169	7.20629e-05
Ssa#NM_001140639.1	Cell cytoskeleton	Pleckstrin (Ortho_H)	plek	3.77455	-5.04831	-5.99857	-5.54211	-2.18614	-1.49464	-1.89939	-1.44029	6.63618e-05
Ssa#XM_014203339.1	Cell cytoskeleton	Coronin, actin binding protein, 1B (OrthoDB)	LOC106606886	3.34169	-4.00266	-5.17267	-4.99258	-2.07235	-0.691476	-1.4429	-1.31705	0.000715877
Ssa#XM_014193095.1	Cell cytoskeleton	Formin-like protein 1	LOC106601135	2.78904	-3.2914	-4.47718	-4.31512	-1.83365	-0.528865	-1.47527	-1.11766	0.00163653
Ssa#XM_014204160.1	Cell cytoskeleton	Formin-like protein 1	LOC106607317	2.76126	-3.35224	-3.95119	-4.18253	-1.75301	-0.363002	-1.23139	-0.922172	0.000993831
Ssa#NM_001173823.1	Cell cytoskeleton	Ezrin a (OrthoDB)	moes	2.70109	-2.25503	-3.41211	-3.46597	-0.67031	0.139071	-0.517308	-0.32456	0.000967103
Ssa#XM_014136368.1	Cell cytoskeleton	Neurofascin	LOC106567268	2.56167	1.09496	-1.09172	-0.677735	2.19937	2.24508	2.59276	2.31017	0.00646828
Ssa#XM_014168270.1	Cell cytoskeleton	microtubule-actin cross-linking factor 1, isoforms 1/2/3/5-like (LOC106583729), X1	LOC106583729	2.44017	-2.38001	-1.82562	-2.1262	0.686863	-0.297265	-0.0636975	0.992315	0.00143745
Ssa#XM_014135939.1	Cell cytoskeleton	LIM domain and actin binding 1 (OrthoDB)	LOC106567074	2.34136	-0.446402	-2.08241	-2.26512	0.310398	0.784114	0.779204	1.09982	0.00641633
Ssa#XM_014171935.1	Cell cytoskeleton	Neurofilament_ light polypeptide - Ident 79	LOC106585566	2.28863	1.04019	-0.164357	0.642853	3.43028	2.59889	2.52636	2.62387	0.00201502
Ssa#XM_014129157.1	Cell cytoskeleton	cofilin-2-like (LOC106563505)	LOC106563505	2.1984	-2.45487	-3.28345	-3.24672	-1.24184	-0.376937	-0.812285	-0.755415	0.000841596
Ssa#XM_014172672.1	Cell cytoskeleton	actin-related protein 2-A (LOC106585927)	LOC106585927	2.15495	-1.90528	-3.05965	-3.28433	-1.00901	-0.0357059	-0.746009	-0.588466	0.00415915
Ssa#XM_014193951.1	Cell cytoskeleton	LIM domain-containing protein 2	LOC106601611	2.10877	-2.87068	-3.04062	-3.08064	-1.32993	-0.415374	-1.23454	-0.574302	0.000631099
Ssa#XM_014148956.1	Cell cytoskeleton	Coactosin-like protein (Ortho_H)	Ssa#XM_014148956.1	2.09114	-2.28812	-3.10806	-3.25137	-1.47073	-0.240892	-0.988175	-0.465708	0.00381831
Ssa#XM_014189958.1	Cell cytoskeleton	Scinderin (OrthoDB)	LOC106598932	1.98034	-2.7162	-2.93694	-2.96336	-1.6687	-0.220012	-0.835046	-0.843526	0.0026406
Ssa#XM_014132560.1	Cell cytoskeleton	Scinderin (OrthoDB)	LOC106565430	1.87872	-1.9215	-2.63132	-2.25887	-0.87515	0.216735	-0.85704	-0.0519339	0.00394561
Ssa#XM_014214060.1	Cell cytoskeleton	Smoothelin, like (OrthoDB)	LOC106612665	1.84992	2.71171	1.67514	1.82538	4.27206	4.25231	3.61321	3.54508	0.00354906
Ssa#XM_014177830.1	Cell cytoskeleton	Glucocorticoid modulatory element binding protein 1 (OrthoDB)	LOC106588649	1.84341	-0.763798	-1.08341	-1.02757	1.22045	-0.270773	1.3922	1.19875	0.0107989
Ssa#XM_014128618.1	Cell cytoskeleton	Scinderin (OrthoDB)	LOC106563231	1.80461	-1.26844	-2.02633	-1.84995	-0.0802776	0.540654	-0.4039	0.302353	0.0021814
Ssa#XM_014131310.1	Cell cytoskeleton	AF500273_1 fast skeletal muscle alpha-actin [Gadus morhua]	LOC106564849	1.80398	-2.06865	-2.68218	-2.96544	-1.26592	-0.249036	-0.933653	-0.623822	0.00314146
Ssa#XM_014152305.1	Cell cytoskeleton	mid1-interacting protein 1-B-like (LOC106574646)	LOC106575673	1.80046	-0.785006	-1.77523	-1.43164	0.207907	0.260108	0.339282	1.07203	0.00325331
Ssa#NM_001173896.1	Cell cytoskeleton	Actin related protein 2/3 complex, subunit 1A (OrthoDB)	arc1b	1.65791	-2.60981	-3.2936	-3.11311	-1.97776	-0.746089	-1.34122	-1.3253	0.00476342
Ssa#XM_014145972.1	Cell cytoskeleton	Syntenin-2 (Ortho_H)	LOC106572119	1.62683	-1.18743	-2.3434	-2.03493	-0.209357	-0.227931	-0.236832	-0.239603	0.00246067
Ssa#XM_014196473.1	Cell cytoskeleton	cofilin-2-like (LOC106603165), X1	LOC106603165	1.61898	-2.23977	-2.86848	-2.91916	-1.56139	-0.542793	-1.11872	-1.00439	0.00329757
Ssa#XM_014172983.1	Cell cytoskeleton	Actin-related protein 3 (Ortho_H)	LOC106586112	1.61823	-2.19456	-2.73062	-2.72763	-1.28762	-0.523143	-1.10781	-0.812254	0.00127638
Ssa#XM_014212307.1	Cell cytoskeleton	cofilin-2-like (LOC106611761)	LOC106611761	1.60939	-2.20041	-2.83226	-2.89105	-1.31568	-0.675761	-1.20029	-0.935681	0.00135853
Ssa#XM_014150639.1	Cell cytoskeleton	mid1-interacting protein 1-B-like (LOC106574646)	LOC106574646	1.56703	-0.510528	-1.33652	-1.17354	0.327072	0.358832	0.305159	1.2496	0.00612929
Ssa#XM_014152240.1	Cell cytoskeleton	Actin-related protein 2/3 complex subunit 2 (Ortho_H)	LOC106575630	1.54875	-2.09205	-2.07791	-2.32749	-1.14166	0.0464801	-0.817878	-0.555183	0.00385785
Ssa#XM_014151788.1	Cell cytoskeleton	Ezrin a (OrthoDB)	LOC106575324	1.52797	-1.70731	-1.95885	-1.99428	-0.604907	0.0472388	-0.405836	-0.471864	0.00041093
Ssa#XM_014156889.1	Cell cytoskeleton	profilin-2-like (LOC106578240)	LOC106578240	1.52072	-2.81842	-3.0985	-2.94778	-2.10446	-1.14258	-1.42699	-1.06268	0.00325132
Ssa#XM_014133378.1	Cell cytoskeleton	Actin related protein 2/3 complex, subunit 4 (OrthoDB)	LOC106565815	1.51754	-2.33669	-2.86522	-2.81837	-1.61445	-0.78542	-1.14175	-1.08191	0.00167028
Ssa#XM_014139892.1	Cell cytoskeleton	Scinderin (OrthoDB)	LOC106568976	1.46599	-1.35296	-1.88924	-2.44061	-0.869238	-0.162038	-0.546091	-0.135751	0.00709505
Ssa#XM_014211397.1	Cell cytoskeleton	Nesprin-1	LOC106611323	1.43951	-2.44721	-2.31706	-2.53153	-1.68403	-0.25936	-1.18043	-0.845869	0.010062
Ssa#XM_014190156.1	Cell cytoskeleton	Actin-related protein 2/3 complex subunit 5-like protein (Ortho_H)	LOC106599093	1.42708	-2.39866	-2.93976	-2.93674	-1.76726	-0.936334	-1.41044	-1.21119	0.0025503
Ssa#XM_014132057.1	Cell cytoskeleton	WD repeat-containing protein 1 (Ortho_H)	LOC106565198	1.42484	-1.82179	-1.90835	-1.9623	-0.805486	-0.02048	-0.606833	-0.457756	0.000849115
Ssa#XM_014124459.1	Cell cytoskeleton	Twinfilin, actin-binding protein, homolog 2b (Drosophila) (OrthoDB)	LOC106560970	1.40782	-1.98138	-2.30914	-2.32112	-1.10127	-0.369721	-0.797747	-0.915477	0.00102206
Ssa#CL16Contig2	Cell cytoskeleton	beta thymosin [Oncorhynchus mykiss]	LOC106586813	1.38437	-1.71997	-2.43397	-2.24789	-1.28903	-0.31001	-0.833441	-0.565813	0.00620782
Ssa#NM_001141280.1	Cell cytoskeleton	Actin-related protein 2/3 complex subunit 5-like protein (Ortho_H)	arpc5	1.38176	-2.18666	-2.66127	-2.54988	-1.79009	-0.343817	-1.09191	-1.11088	0.0134413
Ssa#XM_014191190.1	Cell cytoskeleton	Calponin 3, acidic a (OrthoDB)	LOC106599849	1.36642	-0.875749	-1.48643	-1.2682	0.398618	0.217247	0.0125589	-0.00325011	0.000753895
Ssa#KSS3863	Cell cytoskeleton	Gelsolin precursor [Salmo salar]	LOC106568976	1.34279	-1.07775	-1.20368	-1.30216	-0.0722141	0.213749	-0.01192	0.463414	0.000328135
Ssa#NM_001140401.1	Cell cytoskeleton	Calponin 3, acidic a (OrthoDB)	cnn2	1.34126	-0.53001	-1.41587	-1.21568	0.314896	0.682943	-0.027163	0.178962	0.00536164
Ssa#XM_014134249.1	Cell cytoskeleton	filamin-A (LOC100380643), X1	LOC100380643	1.31731	-0.963921	-1.12964	-1.62277	-0.128278	0.510367	-0.206796	0.138853	0.0034552
Ssa#XM_014187166.1	Cell cytoskeleton	Actin, alpha 1a, skeletal muscle (OrthoDB)	LOC106595815	1.30781	-1.56182	-1.94795	-1.87927	-0.699535	-0.272328	-0.647394	-0.3349	0.000472474
Ssa#XM_014132604.1	Cell cytoskeleton	LIM domain and actin binding 1 (OrthoDB)	LOC106565453	1.30462	0.200362	-0.664988	-0.702648	0.658557	0.960562	0.633179	1.40983	0.010373
Ssa#XM_014174844.1	Cell cytoskeleton	dematin actin binding protein (dmtn), X1	dmtn	1.2911	-1.12994	-1.58128	-1.45712	0.489973	-0.269503	-0.0334355	-0.580457	0.00668814
Ssa#XM_014174492.1	Cell cytoskeleton	thymosin beta-12 (LOC106586813)	LOC106586813	1.26999	-1.65438	-2.4073	-2.41128	-1.29103	-0.572618	-1.04168	-0.645318	0.00723068
Ssa#XM_014136807.1	Cell cytoskeleton	Septin 6 (OrthoDB)	LOC106567502	1.25185	-1.61444	-1.9193	-1.61571	-0.747874	-0.168688	-0.386959	-0.555014	0.00069853
Ssa#XM_014192068.1	Cell cytoskeleton	RAP2C, member of RAS oncogene family (OrthoDB)	LOC106600591	1.22247	-1.48768	-1.4134	-1.35007	-0.449464	0.0641551	0.0664631	-0.459481	0.0010707
Ssa#GRASP221219319	Cell cytoskeleton	beta thymosin [Oncorhynchus mykiss]	LOC106586813	1.22185	-1.49137	-2.05349	-1.89663	-1.06401	-0.245124	-0.607384	-0.451389	0.0044465
Ssa#XM_014128421.1	Cell cytoskeleton	Actin-related protein 2/3 complex subunit 3 (Ortho_H)	LOC106563156	1.21968	-2.12041	-2.31449	-2.36991	-1.61364	-0.50249	-1.09858	-0.979658	0.00703197
Ssa#XM_014141199.1	Cell cytoskeleton	RAP2C, member of RAS oncogene family (OrthoDB)	LOC106569642	1.21907	-1.33858	-1.74434	-1.58015	-0.638805	-0.191898	-0.412226	-0.0982079	0.000901901
Ssa#XM_014129034.1	Cell cytoskeleton	Spectrin beta chain, non-erythrocytic 2 (Ortho_H)	LOC106563448	1.20395	-3.67652	-2.94529	-2.70003	-2.66833	-1.17787	-1.96055	-1.80655	0.0402059
Ssa#XM_014199640.1	Cell cytoskeleton	cofilin-2-like (LOC106604708)	LOC106604708	1.19517	-2.01517	-2.39663	-2.46908	-1.39515	-0.793579	-1.30898	-0.896119	0.00243435
Ssa#XM_014138401.1	Cell cytoskeleton	Annexin (Ortho_H)	LOC106568236	1.18214	-1.99665	-2.39627	-2.42282	-1.62618	-0.419313	-1.20325	-1.11034	0.0136808
Ssa#XM_014129966.1	Cell cytoskeleton	Actin, alpha 1a, skeletal muscle (OrthoDB)	LOC106564005	1.17728	-1.49733	-1.83531	-1.88372	-0.820229	-0.261195	-0.706535	-0.458078	0.00124847
Ssa#XM_014210546.1	Cell cytoskeleton	MARCKS-like 1	LOC106610887	1.17556	-0.606841	-0.492815	-0.586549	0.363539	0.983829	0.449172	0.657429	0.000867033
Ssa#NM_001165377.1	Cell cytoskeleton	Adducin 1 (alpha) (OrthoDB)	addb	1.12707	-1.89529	-2.02315	-1.80086	-0.151012	-1.06325	-0.395112	-1.50808	0.0287855
Ssa#XM_014187056.1	Cell cytoskeleton	beta-crystallin S-like (LOC106595694), X2	LOC106595694	1.05513	0.187111	0.308265	0.058477	1.06109	0.479269	1.97543	1.44322	0.0383501
Ssa#XM_014174092.1	Cell cytoskeleton	Ezrin a (OrthoDB)	LOC106586613	1.04396	-1.21183	-1.27823	-1.18234	-0.303021	0.128937	-0.114665	-0.431917	0.000835607
Ssa#XM_014194537.1	Cell cytoskeleton	Actin, alpha 1a, skeletal muscle (OrthoDB)	LOC100136352	1.00418	-0.852168	-1.30497	-1.26091	-0.315868	-0.138022	-0.104515	0.017737	0.000980876
Ssa#XM_014136858.1	Cell cytoskeleton	Rap guanine nucleotide exchange factor 2	LOC106567521	1.00233	-1.08835	-0.878393	-0.891304	-0.0706418	-0.0662129	0.0970234	0.23841	0.000207963
Ssa#NM_001173718.1	Cell cytoskeleton	RAN binding protein 9 (OrthoDB)	ranb9	1.0017	-0.0723764	-0.168242	-0.198073	0.809256	0.22139	1.32506	1.06618	0.0161742
Ssa#NM_001140440.1	Cell cytoskeleton	septin 2 (sept2)	LOC106585049	0.995866	-1.94185	-1.82206	-1.78312	-1.27422	-0.345612	-1.05967	-0.733074	0.00935324
Ssa#XM_014150678.1	Cell cytoskeleton	Actin-related protein 2/3 complex subunit 2 (Ortho_H)	LOC106574678	0.990064	-0.982932	-0.901906	-1.31073	-0.602393	0.611803	-0.37827	0.068358	0.0313579
Ssa#XM_014167110.1	Cell cytoskeleton	Actin related protein 2/3 complex, subunit 4 (OrthoDB)	LOC106583204	0.988232	-1.71909	-1.82953	-1.75341	-0.842348	-0.468036	-0.706503	-1.09956	0.00155005
Ssa#NM_001140974.1	Cell cytoskeleton	Proline-serine-threonine phosphatase-interacting protein 2 (ppip2)	ppip2	0.974955	-2.75414	-2.37923	-2.45195	-1.8292	-1.30176	-1.21173	-1.87125	0.00755782
Ssa#XM_014147582.1	Cell cytoskeleton	filamin-A-like (LOC106572987)	LOC106572987	0.959019	-0.311389	-0.755335	-0.670081	0.470481	0.475106	0.315579	0.259171	0.000744155
Ssa#XM_014196179.1	Cell cytoskeleton	Beta-1,4-galactosyltransferase 4	b4galt4	0.955254	-0.916867	-1.35719	-1.15692	-0.347026	0.486339	-0.688184	-0.204761	0.0276562
Ssa#XM_014143163.1	Cell cytoskeleton	Alpha-taxilin	LOC106570693	0.935758	-1.33624	-1.60099	-1.45268	-0.559134	-0.41617	-0.535551	-0.599332	7.66852e-05
Ssa#XM_014131056.1	Cell cytoskeleton	Annexin (Ortho_H)	LOC106564742	0.921826	-1.32207	-2.00052	-1.88478	-1.31694	-0.135539	-0.991763	-0.811623	0.0434188
Ssa#NM_001165303.1	Cell cytoskeleton	Gamma-tubulin complex component 2 (Ortho_H)	gcp2	0.908151	-1.59729	-1.72641	-1.57602	-1.10424	-0.333067	-0.66526	-0.79779	0.0053207
Ssa#XM_014191901.1	Cell cytoskeleton	Protein kinase C, iota (OrthoDB)	LOC106600503	0.900346	0.377001	0.103591	0.477349	1.34707	0.469915	1.7947	1.26697	0.0451831
Ssa#NM_001173750.1	Cell cytoskeleton	Coronin, actin binding protein, 1B (OrthoDB)	cor1c	0.886184	-1.334	-1.84687	-1.65333	-0.930842	-0.308568	-0.933422	-0.72804	0.00902723
Ssa#XM_014188036.1	Cell cytoskeleton	actin-related protein 2-A-like (LOC106613810), X1	LOC106596773	0.858684	-1.07781	-1.14188	-0.986419	-0.482188	-0.0477643	0.0332722	-0.343394	0.00219125
Ssa#XM_014150485.1	Cell cytoskeleton	Ezrin a (OrthoDB)	LOC106574536	0.856961	-1.16294	-1.07154	-1.03781	-0.273763	0.112517	-0.276942	-0.497031	0.0025177
Ssa#NM_001173584.1	Cell cytoskeleton	Actinin alpha 3b (OrthoDB)	actn1	0.839554	0.929367	0.355552	0.112055	1.53195	1.32838	0.950507	1.41002	0.0205078
Ssa#XM_014142395.1	Cell cytoskeleton	Glucocorticoid modulatory element binding protein 1 (OrthoDB)	LOC106570264	0.830991	-0.724797	-0.701075	-0.690722	0.359114	-0.424849	0.383357	0.184215	0.0137299
Ssa#XM_014128507.1	Cell cytoskeleton	Smoothelin-b - Ident 69	LOC106563188	-0.806521	0.22408	0.312175	0.291587		-0.591042	-0.366087	-0.634593	0.000764731
Ssa#NM_001140259.1	Cell cytoskeleton	Rho family GTPase 1 like (OrthoDB)	rnd3	-0.827655	0.134915	0.8656	0.420297	-0.364586	-0.185924	-0.304119	-0.561573	0.00913368
Ssa#XM_014206645.1	Cell cytoskeleton	Synaptopodin	LOC106608612	-0.847861	4.38188	4.74704	5.00226	4.51443	3.61028	3.4511	3.87432	0.0433757
Ssa#NM_001140468.1	Cell cytoskeleton	Fasciculation and elongation protein zeta 1 (zygin I) (OrthoDB)	fez1	-0.883695	-0.161031	0.504739	0.516863	-0.28709	-0.317812	-0.584731	-1.19772	0.0366905
Ssa#XM_014189394.1	Cell cytoskeleton	pleckstrin 2 (plek2)	plek2	-0.886027	0.79163	0.40929	0.70093		-0.0680963	-0.403106	-0.285028	0.00425525
Ssa#XM_014191835.1	Cell cytoskeleton	Supervillin b (OrthoDB)	LOC106600477	-0.935749	2.86646	3.51003	3.66825	2.50307	2.17738	2.24604	2.7235	0.0140176
Ssa#XM_014149249.1	Cell cytoskeleton	myc box-dependent-interacting protein 1-like (LOC106573848)	LOC106573848	-0.95869	3.49186	4.47966	4.35551	3.59852	2.79056	3.36558	2.84662	0.040702
Ssa#XM_014210679.1	Cell cytoskeleton	Serine/threonine-protein kinase MARK2	LOC106610955	-0.977915	0.369288	0.259347	0.497347	-0.994224	-0.0767287	-0.634383	-0.705014	0.00867899
Ssa#XM_014143792.1	Cell cytoskeleton	CDC42 binding protein kinase beta (DMPK-like) (OrthoDB)	LOC106571112	-0.988359	1.16691	1.37353	1.2361	0.239771	0.612587	-0.184989	0.414592	0.00502413
Ssa#XM_014205003.1	Cell cytoskeleton	myristoylated alanine-rich C-kinase substrate-like (LOC106607732)	LOC106607732	-1.00162	-0.0465552	0.738816	0.554942	-0.712852	-0.195676	-0.718415	-0.716601	0.0104402
Ssa#XM_014192775.1	Cell cytoskeleton	Actinin alpha 3b (OrthoDB)	LOC106600942	-1.00996	-0.296534	-0.0122393	-0.217621	-0.963252	-1.33106	-1.45107	-0.996332	0.00147764
Ssa#XM_014213208.1	Cell cytoskeleton	Septin 6 (OrthoDB)	LOC106612227	-1.02927	0.60356	0.690696	0.86028	-0.452714	-0.125645	-0.326456	-0.339547	0.00016546
Ssa#XM_014154852.1	Cell cytoskeleton	Spectrin beta chain, non-erythrocytic 2	LOC100380625	-1.04356	-0.599348	-0.349551	-0.286357	-1.54667	-0.835937	-1.67126	-1.76737	0.0105836
Ssa#XM_014177828.1	Cell cytoskeleton	Stathmin 1a (OrthoDB)	LOC106588646	-1.06523	-2.21127	-1.74837	-1.73145	-3.39947	-2.08662	-3.09237	-3.27058	0.0368625
Ssa#GRASP209734781	Cell cytoskeleton	Mitochondrial 39S ribosomal protein L23 [Salmo salar]	plec	-1.09301	0.546044	0.574156	0.489781	-0.606735	0.358191	-0.964243	-1.01262	0.0337704
Ssa#XM_014186743.1	Cell cytoskeleton	Fascin homolog 2, actin-bundling protein, retinal a (OrthoDB)	LOC106595370	-1.09633	2.15681	2.16094	1.71983	0.416138	1.8001	0.678201	0.770344	0.0343863
Ssa#XM_014203024.1	Cell cytoskeleton	sterile alpha motif domain-containing protein 9-like (LOC106606682)	LOC106606682	-1.0968	0.141902	-0.647113	-0.709504	-1.42085	-1.718	-0.91622	-1.95175	0.0258096
Ssa#XM_014179378.1	Cell cytoskeleton	synaptopodin 2-like protein (LOC106589413), X1	LOC106589413	-1.09846	0.599756	1.34562	1.33324	-0.420072	0.363883	0.0920949	-0.0582751	0.0115901
Ssa#XM_014156266.1	Cell cytoskeleton	actin-related protein 2-like (LOC106577860)	LOC106577860	-1.11665	0.83423	1.20548	1.1361	-0.164316	-0.0584764	-0.36743	0.358017	0.00279533
Ssa#XM_014151366.1	Cell cytoskeleton	microfibrillar-associated protein 5-like (LOC106575133)	LOC106575133	-1.1472	3.57618	3.40733	3.43165	2.08209	2.7903	2.53213	1.89357	0.00557097
Ssa#XM_014180068.1	Cell cytoskeleton	Beta-adducin (Ortho_H)	LOC106589748	-1.15522	1.42604	1.88483	1.50559	0.270581	1.15816	0.118465	0.253845	0.0129433
Ssa#XM_014148894.1	Cell cytoskeleton	Septin 7b (OrthoDB)	LOC106573652	-1.18165	-0.27371	0.763508	0.380081	-0.891796	-0.842447	-0.938827	-0.893675	0.00560832
Ssa#XM_014161257.1	Cell cytoskeleton	Ankyrin-1 (Ortho_H)	LOC106580341	-1.19165	3.29558	4.91305	4.39609	2.74695	3.246	2.99117	3.05558	0.0355712
Ssa#XM_014131923.1	Cell cytoskeleton	Twinfilin, actin-binding protein, homolog 2b (Drosophila) (OrthoDB)	LOC106565138	-1.23085	0.250566	0.562341	0.311587	-0.188792	-0.907239	-1.00154	-1.3265	0.0086959
Ssa#XM_014154668.1	Cell cytoskeleton	Beta-adducin (Ortho_H)	gamma	-1.24983	0.284628	0.123098	0.510639	-1.25863	-0.428966	-0.892252	-1.19498	0.00362851
Ssa#XM_014202371.1	Cell cytoskeleton	Actin-related protein 2/3 complex subunit 1B	LOC106606227	-1.26061	-0.569744	-0.0344724	-0.0280074	-2.44067	-0.924126	-1.55468	-0.965926	0.0364604
Ssa#NM_001140393.1	Cell cytoskeleton	Dihydropyrimidinase-like 3 (OrthoDB)	dpyl3	-1.35997	0.544565	1.22438	1.2109	-0.356272	0.177282	-0.426417	-0.861354	0.00751457
Ssa#XM_014187187.1	Cell cytoskeleton	microfibrillar-associated protein 5-like (LOC106575133)	LOC106595911	-1.4389	3.00929	3.00933	2.94023	1.40326	1.98132	1.81071	0.994239	0.00272422
Ssa#NM_001165375.1	Cell cytoskeleton	Family with sequence similarity 3, member C (OrthoDB)	fam3a	-1.47205	0.934249	0.115943	0.992379	-0.966799	-0.00826813	-0.956967	-1.23274	0.0137997
Ssa#XM_014187159.1	Cell cytoskeleton	alpha-actinin-2-like (LOC106595803)	LOC106595803	-1.51834	3.61015	3.76484	3.70856	1.71896	3.25413	2.02506	1.70656	0.0175578
Ssa#XM_014140215.1	Cell cytoskeleton	Desmoplakin	LOC106569165	-1.58446	2.90484	2.65116	2.37733	0.720817	1.13552	0.628243	1.75535	0.00483843
Ssa#XM_014124118.1	Cell cytoskeleton	synemin, intermediate filament protein (synm)	synm	-1.63673	3.43428	3.70797	3.84742	2.88951	0.941258	1.66987	2.60533	0.0285195
Ssa#XM_014179896.1	Cell cytoskeleton	Ras homolog gene family, member Ub (OrthoDB)	LOC106589655	-1.63713	0.204722	0.233797	0.379955	-1.70759	-0.214692	-1.73772	-1.79722	0.0157321
Ssa#XM_014208115.1	Cell cytoskeleton	Scinderin (OrthoDB)	LOC106609359	-1.71251	1.33936	2.1175	1.81419	-0.279857	0.112942	0.0332908	0.311654	0.00082103
Ssa#XM_014185396.1	Cell cytoskeleton	Actinin alpha 3b (OrthoDB)	LOC106594024	-1.87379	1.25955	1.42666	1.48536	-1.04674	1.02096	-0.648893	-1.25842	0.0284361
Ssa#XM_014155679.1	Cell cytoskeleton	Capping protein (actin filament), gelsolin-like (OrthoDB)	LOC106577552	-1.9851	-1.07813	-0.67328	-0.72674	-2.71715	-2.81566	-3.00659	-2.7052	2.58008e-05
Ssa#XM_014205739.1	Cell cytoskeleton	Spectrin beta chain, non-erythrocytic 1 (Ortho_H)	LOC106608059	-2.00103	1.23168	1.50479	1.56945	-0.916673	0.44533	-0.870808	-0.920762	0.00447018
Ssa#XM_014124355.1	Cell cytoskeleton	Septin 7b (OrthoDB)	LOC106560914	-2.01189	0.896195	1.45927	1.45158	-1.18589	-0.216656	-0.774984	-0.793982	0.00085038
Ssa#XM_014132683.1	Cell cytoskeleton	Neverland	LOC106565467	-2.02894	1.49736	1.97753	1.96279		-0.178125		-0.254624	0.00221016
Ssa#XM_014191018.1	Cell cytoskeleton	Desmoplakin	LOC106599719	-2.08556	1.59102	1.6068	1.60951	-0.588621	-0.206702		-0.654044	0.000116978
Ssa#XM_014185532.1	Cell cytoskeleton	Desmin b (OrthoDB)	LOC106594165	-2.2925	3.06932	3.47305	3.51154	0.339986	0.432799	0.78995	2.67245	0.0175256
Ssa#XM_014196022.1	Cell cytoskeleton	Four and a half LIM domains 1b (OrthoDB)	fhl1	-2.34563	1.5797	1.80736	1.66495	-1.41036	-0.499933	-0.989746	0.253525	0.00271265
Ssa#XM_014129342.1	Cell cytoskeleton	probetacellulin-like (LOC106563612), X1	LOC106563612	-2.55898	1.48215	2.93208	2.53908	0.0579299	-0.247498	-0.380438	-0.394818	0.00113457
Ssa#XM_014123123.1	Cell cytoskeleton	Scinderin (OrthoDB)	LOC106560322	-2.82823	2.48616	2.88275	2.92177	-0.542647	-0.323474	-0.542333	1.14978	0.00233039
Ssa#XM_014160099.1	Cell cytoskeleton	PDZ and LIM domain protein 2 (Ortho_H)	LOC106579838	-3.03842	1.46872	1.83633	2.93127	-0.657195	-1.13627	-1.30039	-0.744748	0.000706383
Ssa#XM_014180466.1	Cell cytoskeleton	cofilin-2-like (LOC106589988)	LOC106589988	-3.28716	3.77217	4.28178	4.74533	0.227504	-0.439187	0.716341	3.41243	0.0239751
Ssa#XM_014157965.1	Cell cytoskeleton	cofilin-2-like (LOC106578802)	LOC106578802	-3.68433	4.09929	4.64392	4.81352	-0.257128	-0.557978	0.682423	3.471	0.0203854
Ssa#XM_014185620.1	Cell cytoskeleton	Alpha actinin2	LOC106594244	-4.72945	7.33381	7.28501	7.07851	-0.0164927	6.9556	1.43283	1.64005	0.0475516
Ssa#XM_014182150.1	Cell cytoskeleton	alpha-actinin-2-like (LOC106590972)	LOC106590972	-4.92532	7.09887	7.05803	6.84234	-0.58711	6.65445	1.04198	1.18837	0.0462584
Ssa#XM_014186714.1	Cell cytoskeleton	Alpha actinin2	LOC106595342	-4.98744	3.98303	3.89815	3.72844	-3.50228	3.69596	-2.36151	-2.30243	0.0489761
Ssa#XM_014167973.1	Cell Cytoskeleton keratin	Keratin 4 (OrthoDB)	LOC106583604	-1.28325	1.09999	1.06437	0.863979	-0.400019	-0.605752		0.184367	0.00661244
Ssa#XM_014167974.1	Cell Cytoskeleton keratin	Keratin 4 (OrthoDB)	LOC106583605	-2.18828	0.828335	2.48156	2.51757	-0.292885	-0.194127	0.0220501	-0.518201	0.006312
Ssa#XM_014132105.1	Cell Cytoskeleton keratin	Keratin 4 (OrthoDB)	LOC106565226	-3.03454	4.55088	4.54311	3.66912	1.41367	0.729892	-0.00519491	2.74093	0.00899993
Ssa#XM_014147199.1	Cell Cytoskeleton keratin	Keratin 4 (OrthoDB)	LOC106572750	-3.549	2.32372	2.73146	2.93145	-1.45398	-1.87389	-1.4202	1.20093	0.00852001
Ssa#XM_014131515.1	Cell Cytoskeleton keratin	Keratin 14	LOC106564959	-4.18089	8.28756	8.24841	8.12226	3.20493	2.61535	3.90992	6.42388	0.0083848
Ssa#XM_014131516.1	Cell Cytoskeleton keratin	Keratin 14	LOC106564960	-4.20111	8.21765	8.2793	8.16622	3.20701	2.65365	3.76335	6.45577	0.00840401
Ssa#XM_014176408.1	Cell Cytoskeleton keratin	Keratin 14	LOC106587764	-4.67859	4.0284	4.53514	4.33308	-0.758205	-1.43542	-0.806085	1.48086	0.00170605
Ssa#XM_014131518.1	Cell Cytoskeleton keratin	Keratin 14	LOC106564961	-4.76917	3.94714	3.96631	3.67955	-1.47494	-2.91706	-0.960372	1.73303	0.00901653
Ssa#XM_014176441.1	Cell Cytoskeleton keratin	Keratin 14	LOC106587793	-4.83584	4.45767	4.85822	4.67074	-0.740377	-1.52224	-0.467717	2.03581	0.00324336
Ssa#XM_014135683.1	Cell Cytoskeleton keratin	Keratin 4 (OrthoDB)	LOC106566974	-5.04535	3.68454	4.36326	4.29174	-1.41718	-2.60517	-1.88251	2.17617	0.0106871
Ssa#XM_014131519.1	Cell Cytoskeleton keratin	Keratin 14	LOC106564962	-5.09046	5.36699	5.96798	5.71394	-0.093836	-1.13884	0.493334	3.1094	0.00527087
Ssa#XM_014140131.1	Cell Cytoskeleton microtubule	Microtubule-associated protein, RP/EB family, member 1b (OrthoDB)	mapre2	2.05718	-1.52952	-1.59207	-1.50732	0.421941	-0.092855	1.14565	0.582115	0.00104652
Ssa#XM_014126689.1	Cell Cytoskeleton microtubule	Microtubule associated monooxygenase, calponin and LIM domain containing 2b (OrthoDB)	LOC106562102	1.88098	-0.677225	0.448281	0.749701	3.19769	0.815591	2.11256	2.09243	0.039781
Ssa#XM_014133960.1	Cell Cytoskeleton microtubule	Tubulin beta-1 chain (Ortho_H)	LOC106566109	1.72259	-2.82738	-4.05296	-2.78738	-1.02296	-1.65887	-1.07792	-2.24018	0.0163226
Ssa#XM_014128166.1	Cell Cytoskeleton microtubule	Tubulin, alpha 1a (OrthoDB)	LOC106562989	1.57687	-1.97505	-2.74406	-2.93536	-1.19266	-1.09462	-0.79367	-0.81754	0.00216645
Ssa#XM_014180073.1	Cell Cytoskeleton microtubule	MARVEL domain-containing protein 1 (Ortho_H)	LOC106589755	1.39936	-0.894415	-1.96075	-2.34369	-0.642313	0.00819654	-0.555046	-0.145208	0.0185878
Ssa#NM_001252356.1	Cell Cytoskeleton microtubule	Microtubule-associated protein 1 light chain 3 beta (OrthoDB)	map1lc3b	1.38551	1.6224	0.494131	0.731766	2.29315	1.75931	2.69666	2.59066	0.0147901
Ssa#XM_014148859.1	Cell Cytoskeleton microtubule	Microtubule-associated protein 1 light chain 3 beta (OrthoDB)	LOC106573632	1.10605	1.49333	0.603062	0.684124	1.99874	1.5057	2.44577	2.18134	0.0212074
Ssa#XM_014155618.1	Cell Cytoskeleton microtubule	Echinoderm microtubule associated protein like 2 (OrthoDB)	LOC106577522	1.08364	-1.13434	-1.59585	-1.54015	-0.830612	0.241522	-0.550457	-0.219655	0.0150872
Ssa#XM_014205009.1	Cell Cytoskeleton microtubule	Tubulin, epsilon 1 (OrthoDB)	tube1	1.03591	-0.141298	-1.12566	-0.474486	0.246833	0.365999	0.82635	0.382542	0.0149659
Ssa#XM_014136219.1	Cell Cytoskeleton microtubule	TBB1_GADMO RecName: Full=Tubulin beta-1 chain; AltName: Full=Beta-1-tubulin	LOC106567204	-0.846406	-0.479498	-0.675577	-0.980217	-1.24931	-1.65984	-1.83119	-1.49235	0.00678448
Ssa#XM_014192063.1	Cell Cytoskeleton microtubule	microtubule-associated protein 6 homolog (LOC106600586), X1	LOC106600586	-0.851883	0.974038	1.17267	1.13574	-0.028443	0.720126	-0.352231	0.629609	0.0407022
Ssa#XM_014159047.1	Cell Cytoskeleton microtubule	Leucine zipper putative tumor suppressor 1	lzts2	-0.865607	0.0690614	0.558723	0.103529	-0.818257	-0.233085	-0.799494	-0.636506	0.00881248
Ssa#XM_014160178.1	Cell Cytoskeleton microtubule	Beta-centractin (Ortho_H)	LOC106579867	-0.980524	0.356123	0.246886	0.35167	-0.535028	-0.41723	-0.483116	-1.21382	0.00683695
Ssa#XM_014193362.1	Cell Cytoskeleton microtubule	Collagen type V alpha-3b	LOC106565270	-1.29248	2.51093	3.64438	3.39286	1.52314	2.74731	1.8692	1.42131	0.0370304
Ssa#XM_014142613.1	Cell Cytoskeleton microtubule	MAP7 domain-containing protein 1	map7d1	-1.42284	2.98803	3.53499	3.50404	2.19829	2.07211	1.69654	1.71113	0.00109686
Ssa#XM_014135187.1	Cell DNA repair	RAD54-like 2 (S. cerevisiae) (OrthoDB)	LOC106566793	1.35125	0.10344	-0.624784	0.058935	1.01849	1.23025	2.09521	0.444493	0.0301097
Ssa#XM_014143985.1	Cell DNA repair	Denticleless protein homolog (Ortho_H)	LOC106571202	0.861028	-0.921303	-0.835612	-0.939591	0.0503427	-0.0724524	0.191144	-0.320264	0.00122769
Ssa#XM_014138827.1	Cell DNA repair	RAD23 homolog Aa (S. cerevisiae) (OrthoDB)	LOC106568459	0.816955	-0.224358	-0.615528	-0.504958	0.363296	-0.211903	0.823067	0.500236	0.0306367
Ssa#XM_014203931.1	Cell DNA repair	DNA (cytosine-5)-methyltransferase 1 (Ortho_H)	Ssa#XM_014203931.1	-0.80592	-1.49291	-1.53732	-1.65397	-2.76067	-2.09943	-2.40347	-2.20571	0.00605773
Ssa#XM_014185082.1	Cell DNA repair	Endonuclease III-like protein 1	LOC106593713	-0.837293	0.645886	0.267857	0.80348	-0.285927	-0.111755	-0.723254	0.0613947	0.0173808
Ssa#XM_014193376.1	Cell DNA repair	DNA (cytosine-5)-methyltransferase 1 (Ortho_H)	Ssa#XM_014193376.1	-0.864495	-1.37814	-1.54479	-1.69863	-2.82518	-2.08968	-2.4541	-2.2511	0.00803663
Ssa#XM_014200540.1	Cell DNA repair	DNA repair protein XRCC1	LOC106605164	-0.879089	-0.265763	0.05878	-0.000702824	-0.844924	-1.08475	-0.713564	-1.15004	0.00186439
Ssa#XM_014179358.1	Cell DNA repair	DNA mismatch repair protein Msh2 (Ortho_H)	msh2	-1.03423	-0.58073	-0.851784	-0.840914	-1.67165	-1.43498	-2.38681	-1.67472	0.00974257
Ssa#XM_014180016.1	Cell DNA repair	DNA mismatch repair protein Msh6 (Ortho_H)	msh6	-1.06733	-1.32158	-1.49014	-1.38194	-2.49616	-2.07888	-2.955	-2.33081	0.00485809
Ssa#XM_014205691.1	Cell DNA repair	Poly [ADP-ribose] polymerase 1 (Ortho_H)	Ssa#XM_014205691.1	-1.11921	0.722556	1.21828	0.638816	-0.272758	0.138042	-1.12192	0.219347	0.0360776
Ssa#XM_014184383.1	Cell DNA repair	BRCA1-associated ATM activator 1-like (LOC106593039)	LOC106593039	-1.13013	1.7337	1.59728	1.03016	0.291588	0.644303	-0.501351	0.859776	0.0359353
Ssa#XM_014213419.1	Cell DNA repair	breast cancer 2, early onset (brca2), X1	brca2	-1.35457	0.359704	0.558305	0.659694	-1.24132	-0.408985	-0.774787	-0.889597	0.00151085
Ssa#XM_014210870.1	Cell DNA repair	DNA mismatch repair protein Mlh3	mlh3	-1.38893	0.0162975	0.0463735	0.227222	-0.677397	-1.49597	-1.14182	-1.85401	0.00587687
Ssa#KSS3425	Cell DNA repair	Trophinin	LOC106588509	-2.28655	2.50352	2.78156	2.74304	-0.0328382	2.08737	0.143296	-0.639899	0.0225419
Ssa#XM_014185827.1	Cell DNA replication	DNA helicase ino80 (LOC106594455)	LOC106594455	2.18244	-2.79457	-2.87657	-2.96738	-1.07035	-0.0748979	-0.834031	-0.808991	0.000382439
Ssa#NM_001140166.1	Cell DNA replication	Primase_ polypeptide 2A_ 58kDa	LOC106589790	1.29917	-1.24699	-2.11535	-2.2084	-0.260283	-1.12277	-0.765082	-0.0828485	0.0188861
Ssa#XM_014178282.1	Cell DNA replication	geminin, DNA replication inhibitor (gmnn), X1	gmnn	1.29513	-2.59338	-3.33826	-3.75514	-2.26339	-2.15109	-1.89684	-1.42388	0.0155603
Ssa#XM_014173149.1	Cell DNA replication	RNA-binding motif, single-stranded-interacting pro	LOC106586183	1.28472	0.0457009	-0.000174126	-0.486214	1.70118	1.03415	0.494188	1.32177	0.0118918
Ssa#XM_014127238.1	Cell DNA replication	non-canonical poly(A) RNA polymerase PAPD5-like (LOC106562382)	Ssa#XM_014127238.1	1.01893	-0.580237	-1.00007	-0.685429	0.240857	0.171614	0.457531	0.184736	0.000572645
Ssa#XM_014149960.1	Cell DNA replication	RNA-binding motif, single-stranded-interacting pro	LOC106574238	0.985688	0.775708	0.174918	0.439911	1.29431	1.64505	1.32993	1.52752	0.00247628
Ssa#XM_014151425.1	Cell DNA replication	RNA-binding motif, single-stranded-interacting pro	LOC106575166	0.935401	0.731406	0.211924	0.50047	1.40777	1.56065	1.26714	1.43112	0.00130902
Ssa#XM_014203931.1	Cell DNA replication	DNA (cytosine-5)-methyltransferase 1 (Ortho_H)	Ssa#XM_014203931.1	-0.80592	-1.49291	-1.53732	-1.65397	-2.76067	-2.09943	-2.40347	-2.20571	0.00605773
Ssa#XM_014204052.1	Cell DNA replication	Prohibitin (Ortho_H)	LOC106607260	-0.85155	0.514163	0.88542	0.62374	0.0537512	-0.185541	-0.189285	-0.38736	0.00179485
Ssa#XM_014193376.1	Cell DNA replication	DNA (cytosine-5)-methyltransferase 1 (Ortho_H)	Ssa#XM_014193376.1	-0.864495	-1.37814	-1.54479	-1.69863	-2.82518	-2.08968	-2.4541	-2.2511	0.00803663
Ssa#XM_014214056.1	Cell DNA replication	Poldip2 protein	LOC100380766	-0.956702	0.964513	0.848953	0.715606	-0.338933	0.364253	-0.176369	-0.303664	0.00518221
Ssa#NM_001140130.1	Cell DNA replication	Prohibitin (Ortho_H)	phb	-1.23828	0.834641	0.93806	0.736279	-0.491626	0.153267	-0.581967	-0.687485	0.0029407
Ssa#XM_014205013.1	Cell DNA replication	DNA polymerase zeta catalytic subunit (Ortho_H)	LOC106607739	-1.24514	0.267369	0.343176	0.509569	-0.910121	-0.609836	-0.775432	-1.1917	0.000519873
Ssa#XM_014144240.1	Cell DNA replication	DNA polymerase zeta catalytic subunit (Ortho_H)	LOC106571315	-1.66068	0.738832	1.0083	1.17037	-0.368741	-0.685375	-0.670509	-1.02811	0.000333592
Ssa#NM_001146625.1	Cell DNA replication	DNA polymerase subunit delta-4 (dpod4)	pold4	-1.6614	0.47154	0.776762	0.76479	-1.32438	-0.514311	-0.907932	-1.21488	0.000800029
Ssa#XM_014197753.1	Cell DNA replication	Poldip2 protein	LOC106603723	-2.80377	2.53829	2.92225	3.10872	-0.0637013	1.26889	-0.176589	-0.817994	0.003409
Ssa#XM_014192138.1	Cell endocytosis	Rab11 family-interacting protein 5	LOC106600640	1.57533	-0.557317	-0.466557	-0.442318	0.179414	0.47548	2.23501	1.45648	0.0367552
Ssa#XM_014183231.1	Cell endocytosis	Short coiled-coil protein (Ortho_H)	LOC106591957	1.44368	-0.0423117	-0.411284	-0.406866	0.572591	0.791311	2.23772	1.0258	0.0241313
Ssa#XM_014198955.1	Cell endocytosis	EH-domain containing 1a (OrthoDB)	LOC106604384	1.3795	-0.717166	-1.02407	-0.987199	0.540078	0.321739	0.587651	0.430629	5.03852e-05
Ssa#XM_014159111.1	Cell endocytosis	Charged multivesicular body protein 2a (Ortho_H)	LOC106579304	1.07649	-0.0364352	-0.489194	-0.42801	1.0529	0.195777	1.07473	0.711032	0.0105047
Ssa#XM_014131392.1	Cell endocytosis	Mucolipin-3	LOC106564897	0.970552	-0.576557	-0.979894	-0.877107	-0.288766	0.458643	0.219691	0.247894	0.00610343
Ssa#XM_014149249.1	Cell endocytosis	myc box-dependent-interacting protein 1-like (LOC106573848)	LOC106573848	-0.95869	3.49186	4.47966	4.35551	3.59852	2.79056	3.36558	2.84662	0.040702
Ssa#XM_014199457.1	Cell Exocytosis	complexin-1-like (LOC106604630), X1	LOC106604630	3.01955	-3.69171	-3.51753	-3.61591	-1.53595	0.11111	-0.39325	-0.537238	0.000727632
Ssa#XM_014143992.1	Cell Exocytosis	Ectonucleotide pyrophosphatase/phosphodiesterase f	LOC106571209	1.88629	-0.209893	-0.873197	-0.773404	0.997512	1.42347	1.35899	1.28986	0.000257311
Ssa#XM_014128618.1	Cell Exocytosis	Scinderin (OrthoDB)	LOC106563231	1.80461	-1.26844	-2.02633	-1.84995	-0.0802776	0.540654	-0.4039	0.302353	0.0021814
Ssa#XM_014215421.1	Cell Exocytosis	Signal recognition particle receptor subunit beta (Ortho_H)	LOC106613323	1.43262	-0.358734	-1.19223	-1.20181	0.937648	0.571607	-0.0780758	0.628915	0.00879851
Ssa#XM_014134314.1	Cell Exocytosis	synaptophysin-like protein 1 (LOC106566367)	LOC106566367	1.18013	-1.60986	-2.07588	-2.05584	-0.747239	-0.722975	-0.872494	-0.592215	0.000444008
Ssa#XM_014155836.1	Cell Exocytosis	SEC24 family, member D (S. cerevisiae) (OrthoDB)	LOC106577619	1.17011	-1.18712	-1.62316	-1.59708	-0.289136	-0.306346	-0.372748	-0.227806	0.000219508
Ssa#XM_014147407.1	Cell Exocytosis	synaptophysin-like protein 2 (LOC106572864)	LOC106572864	1.16599	0.608445	-0.179611	-0.038073	1.49627	0.894992	1.71774	1.07597	0.0118236
Ssa#NM_001173695.1	Cell Exocytosis	Clathrin interactor 1	epn4	1.05729	-1.28184	-1.31243	-1.43435	-0.0356379	-0.40358	-0.404101	-0.299036	0.0002063
Ssa#XM_014161668.1	Cell Exocytosis	Vesicle-associated membrane protein 8 (Ortho_H)	LOC106580511	0.939205	-1.96738	-2.4336	-2.12036	-1.82659	-0.634002	-1.22345	-1.25426	0.0291486
Ssa#NM_001173767.1	Cell Exocytosis	Sorting nexin 33 (OrthoDB)	snx18	0.876227	0.034643	-0.513748	-0.490078	0.747854	0.091825	0.324862	1.04812	0.030728
Ssa#XM_014185721.1	Cell Exocytosis	Exportin 1 (CRM1 homolog, yeast) b (OrthoDB)	LOC106594362	0.813202	-0.854672	-0.798155	-0.713062	-0.34165	0.0533484	0.277499	0.109091	0.00370706
Ssa#XM_014182998.1	Cell Exocytosis	Ankyrin repeat domain 46b (OrthoDB)	LOC106591785	-0.902798	0.0545685	-0.0328507	0.104331	-1.28938	-0.320326	-1.00566	-0.827766	0.0138525
Ssa#NM_001173712.1	Cell Exocytosis	Phosphatidylinositol binding clathrin assembly protein a (OrthoDB)	pica	-1.05893	0.773342	1.22743	1.26014	0.326916	0.238833	-0.40904	-0.0445525	0.00649793
Ssa#XM_014129766.1	Cell Exocytosis	Exosome complex component RRP43 (Ortho_H)	exosc8	-1.17302	1.21847	1.18421	0.920214	-0.121327	0.403342	-0.906093	0.362545	0.0245282
Ssa#XM_014136906.1	Cell Exocytosis	Phosphatidylinositol binding clathrin assembly protein a (OrthoDB)	LOC106567535	-1.42251	0.367021	0.967256	0.885876	-0.698116	-0.552452	-0.698802	-0.780451	0.000366909
Ssa#XM_014129089.1	Cell Exocytosis	EH-domain containing 1a (OrthoDB)	LOC106563475	-1.5859	-0.308767	0.460521	0.246825	-1.74311	-0.379206	-1.73879	-1.95103	0.0195843
Ssa#XM_014208115.1	Cell Exocytosis	Scinderin (OrthoDB)	LOC106609359	-1.71251	1.33936	2.1175	1.81419	-0.279857	0.112942	0.0332908	0.311654	0.00082103
Ssa#XM_014124008.1	Cell Exocytosis	Sorting nexin-17 - Ident 30	LOC106560771	-1.83184	-0.476752	0.557845	0.209645	-1.67388	-2.12915	-1.73973	-1.39695	0.00199747
Ssa#XM_014205739.1	Cell Exocytosis	Spectrin beta chain, non-erythrocytic 1 (Ortho_H)	LOC106608059	-2.00103	1.23168	1.50479	1.56945	-0.916673	0.44533	-0.870808	-0.920762	0.00447018
Ssa#XM_014123123.1	Cell Exocytosis	Scinderin (OrthoDB)	LOC106560322	-2.82823	2.48616	2.88275	2.92177	-0.542647	-0.323474	-0.542333	1.14978	0.00233039
Ssa#XM_014127659.1	Cell Exocytosis	Zymogen granule membrane protein 16 precursor [Salmo salar]	LOC106562679	-3.1996	1.47781	4.33259	3.18864	-0.727822	-0.552737	-0.846646	1.3275	0.0178276
Ssa#XM_014184945.1	Cell Exocytosis	Zymogen granule membrane protein 16 precursor [Salmo salar]	LOC106597256	-3.68632	1.99688	4.31329	3.55107	-1.38228	-1.10268	-1.61329	2.5013	0.0349732
Ssa#XM_014190251.1	Cell Folding, protein modification	Heat shock protein 30 (hsp30)	LOC106599147	6.35462	0.198152	-0.625358	-0.713408	7.35934	2.32532	7.23495	6.97804	0.00739556
Ssa#XM_014189781.1	Cell Folding, protein modification	heat shock protein 30-like (LOC106563452)	LOC106598773	6.25157	-1.47908	-2.332	-2.53755	5.38436	0.404745	5.52928	5.22307	0.00871074
Ssa#XM_014190976.1	Cell Folding, protein modification	heat shock protein 30-like (LOC106563452)	LOC106563452	6.20084	0.625043	-0.107727	-0.237797	7.59767	2.63471	7.52594	7.41771	0.00814305
Ssa#XM_014129069.1	Cell Folding, protein modification	heat shock protein 30-like (LOC106563459)	LOC106563459	6.01613	2.46221	1.53515	1.32889	8.94632	4.45398	9.04444	8.72145	0.00667565
Ssa#XM_014129057.1	Cell Folding, protein modification	Heat shock protein 30 (hsp30)	LOC106563452	5.80025	2.18993	1.31188	1.10626	8.46364	3.92729	8.61402	8.34016	0.00833016
Ssa#XM_014138220.1	Cell Folding, protein modification	heat shock protein 30-like (LOC106568145)	LOC106568145	5.70922	-2.65599	-2.54066	-2.62474	4.66941	-0.902053	4.45506	4.18595	0.0154672
Ssa#XM_014189169.1	Cell Folding, protein modification	Heat shock protein 30 (hsp30)	hsp30	5.69065	1.56339	0.894522	0.795082	8.05695	3.2781	7.9712	7.79366	0.00955684
Ssa#NM_001173702.1	Cell Folding, protein modification	Heat shock protein 90, alpha (cytosolic), class A member 1, tandem duplicate 1 (OrthoDB)	hs90a	3.18714	1.96857	-2.25532	-1.92257	2.70943	1.64775	2.98752	2.45811	0.0432898
Ssa#XM_014192767.1	Cell Folding, protein modification	heat shock protein Hsp-16.1/Hsp-16.11-like (LOC106600960)	LOC106600960	3.02724	2.01968	1.83995	1.92259	5.71536	3.16497	5.32177	5.61647	0.0081744
Ssa#NM_001140097.1	Cell Folding, protein modification	Transglutaminase 1 like 1 (OrthoDB)	LOC106600218	2.50989	-0.213006	-0.887285	-0.59329	1.69555	2.39426	1.88849	1.80317	0.000153258
Ssa#XM_014163024.1	Cell Folding, protein modification	Dpy-19-like 1, like (H. sapiens) (OrthoDB)	LOC106581155	2.18824	-2.73762	-3.11438	-3.16481	-1.45531	-0.0248102	-0.818404	-0.970934	0.00194753
Ssa#XM_014125806.1	Cell Folding, protein modification	DnaJ homolog subfamily B member 9 (Ortho_H)	LOC106561648	2.14158	-0.468866	-1.19752	-0.85031	0.814525	0.673311	2.17392	1.54896	0.00496598
Ssa#NM_001141642.1	Cell Folding, protein modification	78 kDa glucose-regulated protein (grp78)	grp78	2.11536	-0.802701	-2.06945	-2.17076	0.571446	0.243102	0.343912	0.579083	0.00261607
Ssa#NM_001146384.1	Cell Folding, protein modification	BCL2-associated athanogene 3 (bag3)	bag3	1.55945	0.991522	0.72043	0.925675	3.21474	1.23618	2.81405	2.4897	0.0282255
Ssa#NM_001140557.1	Cell Folding, protein modification	Protein-kinase, interferon-inducible double stranded RNA dependent inhibitor (OrthoDB)	Hsp40	1.46907	-0.560633	-1.76447	-1.78993	0.00857293	0.31299	-0.140594	0.20862	0.00952474
Ssa#XM_014199225.1	Cell Folding, protein modification	BAG family molecular chaperone regulator 3 (Ortho_H)	LOC106604528	1.32563	0.542088	0.60116	0.825359	2.34411	1.11947	2.61894	1.8448	0.0203868
Ssa#XM_014125920.1	Cell Folding, protein modification	Heat shock protein 90, beta (grp94), member 1 (OrthoDB)	LOC106561706	1.30428	-0.966503	-2.15212	-1.9956	-0.309322	-0.402567	-0.516373	-0.373605	0.00902865
Ssa#NM_001141081.1	Cell Folding, protein modification	FK506 binding protein 5 (fkbp5)	fkbp5	1.26299	-1.52595	-1.57407	-1.0844	-0.197354	-0.189323	0.0735973	-0.214216	0.000433546
Ssa#XM_014138221.1	Cell Folding, protein modification	Heat shock protein beta-11	LOC106568146	1.20874	4.74782	3.94364	4.7144	6.23359	4.93968	5.96635	5.56982	0.0290278
Ssa#NM_001146651.1	Cell Folding, protein modification	Heat shock cognate 70 (OrthoDB)	hsp7c	1.1616	1.77804	0.590906	1.26454	2.66762	2.43207	2.22158	2.16978	0.0145965
Ssa#NM_001141142.2	Cell Folding, protein modification	Protein disulfide isomerase family A, member 2 (OrthoDB)	pdia1	1.1278	-0.8309	-1.40193	-1.38392	0.0367678	-0.0973542	-0.262834	0.0122728	0.00138557
Ssa#XM_014198053.1	Cell Folding, protein modification	Heat shock protein 4a (OrthoDB)	LOC106603853	1.09556	-0.223697	-0.681733	-0.410077	1.11845	-0.128575	0.77289	0.865448	0.0235008
Ssa#XM_014196728.1	Cell Folding, protein modification	DnaJ (Hsp40) homolog_ subfamily C_ member 5aa - Ident 50	LOC106603280	1.02421	-1.45988	-1.71704	-1.68696	-0.750878	-0.320198	-0.699078	-0.618211	0.000580812
Ssa#XM_014173539.1	Cell Folding, protein modification	DnaJ homolog subfamily B member 11 (Ortho_H)	LOC106586346	0.927683	-0.955735	-1.10607	-1.0695	0.0623987	-0.457014	-0.0502161	-0.0195094	0.00127755
Ssa#XM_014213202.1	Cell Folding, protein modification	Heat shock protein 4a (OrthoDB)	LOC100380717	0.89459	-0.992458	-1.02207	-1.39932	0.228952	-0.720527	-0.133383	-0.348473	0.0182671
Ssa#XM_014180908.1	Cell Folding, protein modification	DnaJ homolog subfamily C member 13 (Ortho_H)	LOC106590186	0.873828	-0.732875	-0.791827	-0.969139	0.00402221	-0.33878	0.412962	0.0919872	0.00613864
Ssa#XM_014155155.1	Cell Folding, protein modification	hsp70-Hsp90 organizing protein-like (LOC106577237), X1	LOC106577237	0.819247	-0.86484	-1.11027	-1.12699	-0.395171	-0.363107	0.483162	-0.584039	0.0369119
Ssa#XM_014186946.1	Cell Folding, protein modification	hsp90 co-chaperone Cdc37-like (LOC106595578)	LOC106595578	0.814409	-0.443098	-0.833143	-0.670353	0.23066	0.249205	0.382679	-0.200368	0.00585694
Ssa#NM_001173904.1	Cell Folding, protein modification	Heat shock factor protein 2 (Ortho_H)	hsf2	-0.829277	-0.390729	-0.704311	-0.594101	-1.68245	-1.14784	-1.19574	-1.54328	0.00488974
Ssa#XM_014173568.1	Cell Folding, protein modification	A disintegrin and metalloproteinase with thrombospondin motifs 2-like (LOC106604833)	LOC106586370	-0.925229	-0.159855	0.155201	-0.275624	-0.831052	-0.629131	-1.40421	-1.21023	0.0109155
Ssa#XM_014156651.1	Cell Folding, protein modification	HSPA12B	LOC106578073	-0.943772	1.27826	1.98481	2.00115	0.969596	1.02273	0.416282	0.835251	0.0144541
Ssa#XM_014163238.1	Cell Folding, protein modification	Serpin H1 (Hsp47)	LOC106581278	-0.955016	0.656585	1.2018	0.516106	-0.346404	0.228376	-0.309755	-0.226295	0.00974865
Ssa#XM_014198203.1	Cell Folding, protein modification	Heat shock protein, alpha-crystallin-related, 1 (OrthoDB)	LOC106603948	-1.06678	3.24584	2.87951	2.9348	1.57988	2.63314	2.00231	1.59775	0.0177809
Ssa#XM_014167147.1	Cell Folding, protein modification	Peptidyl-prolyl cis-trans isomerase (Ortho_H)	fkbp11	-1.13202	-1.5725	-0.991544	-1.3585	-3.09367	-1.65242	-2.52196	-2.4901	0.0304822
Ssa#XM_014165271.1	Cell Folding, protein modification	60 kDa heat shock protein, mitochondrial (LOC100136430), X2	LOC100136430	-1.16412	0.137295	0.510695	0.258911	-0.550071	-0.39996	-1.4744	-1.02285	0.0120179
Ssa#NM_001141838.1	Cell Folding, protein modification	DnaJ homolog subfamily C member 12 (djc12)	Hsp40	-1.18897	0.949594	0.804204	1.18024	-0.200517	0.0691513	0.0710543	-0.783498	0.00552866
Ssa#XM_014192854.1	Cell Folding, protein modification	FK506 binding protein 9 (OrthoDB)	LOC106601011	-1.24327	1.12889	1.962	1.73816	0.3458	0.604642	0.260919	0.254287	0.0029185
Ssa#XM_014160008.1	Cell Folding, protein modification	iron-sulfur cluster co-chaperone protein HscB, mitochondrial-like (LOC106579811)	LOC106579811	-1.28539	1.05304	1.16533	1.2441	-0.403964	0.503057	-0.300769	-0.323257	0.00401654
Ssa#XM_014130646.1	Cell Folding, protein modification	DnaJ (Hsp40) homolog, subfamily A, member 3A (OrthoDB)	LOC106564522	-1.31813	2.18653	0.981899	1.98668	0.186106	0.903653	0.112169	0.399027	0.017287
Ssa#XM_014157613.1	Cell Folding, protein modification	DnaJ (Hsp40) homolog, subfamily B, member 6a (OrthoDB)	LOC106578614	-1.32978	-0.276964	-0.20252	0.182763	-1.75719	-0.651195	-1.59376	-1.7126	0.0102097
Ssa#XM_014205489.1	Cell Folding, protein modification	Peptidyl-prolyl cis-trans isomerase-like 6 (PPIL6) (Ortho_H)	Ssa#XM_014205489.1	-1.32997	1.05244	0.616436	0.843674	-0.693091	0.510168	-0.673799	-1.11308	0.0262874
Ssa#S35541512	Cell Folding, protein modification	Co-chaperone protein HscB, mitochondrial precursor [Salmo salar]	LOC106579811	-1.4386	0.807037	1.09109	1.12114	-0.482939	0.132094	-0.386607	-0.991263	0.00393486
Ssa#XM_014166378.1	Cell Folding, protein modification	lycosyltransferase 8 domain containing 3	LOC106582850	-1.95373	0.191983	0.953833	0.818587	-1.55493	-0.99407	-0.981308	-1.66541	0.00110413
Ssa#XM_014157904.1	Cell Folding, protein modification	Peptidylprolyl isomerase Fa (OrthoDB)	LOC106578758	-2.00329	1.41779	1.5676	1.5513	-0.866574	0.901447	-1.04782	-0.951273	0.0151139
Ssa#XM_014136598.1	Cell Folding, protein modification	heat shock protein beta-1-like (LOC106567403)	LOC106567403	-2.20929	4.90303	4.69417	4.7733	1.93671	4.69334	2.17464	1.51881	0.0482962
Ssa#XM_014145711.1	Cell Folding, protein modification	Heat shock protein family, alpha-crystallin-related, b7 (OrthoDB)	LOC106572014	-2.70891	2.73081	1.79063	3.02518	-0.752611	1.21359	-0.489329	-0.745137	0.00825111
Ssa#XM_014124361.1	Cell GTP signaling	Olfactomedin 2 - Ident 29	LOC106560917	3.9221	-2.29082	-4.70191	-6.11677	-1.81311	0.325629	-0.446424	0.142967	0.0158976
Ssa#XM_014175511.1	Cell GTP signaling	GTP-binding protein GEM (Ortho_H)	LOC106587275	3.8465	1.2296	1.33504	1.46192	6.17317	4.5629	4.96038	5.05828	0.000238217
Ssa#XM_014126474.1	Cell GTP signaling	GTP-binding protein GEM (Ortho_H)	LOC106561976	3.77282	0.570776	0.424443	0.707157	5.26306	3.89411	4.02588	4.17804	0.000169496
Ssa#XM_014140763.1	Cell GTP signaling	Rho GTPase activating protein 30 (OrthoDB)	LOC106569420	3.24859	-3.61274	-4.96404	-4.69426	-1.54576	-0.525371	-1.94415	-0.685081	0.00168737
Ssa#XM_014212397.1	Cell GTP signaling	Dedicator of cytokinesis 5 (OrthoDB)	LOC106611811	3.1745	-3.59631	-4.45951	-4.50892	-1.49584	-0.432858	-1.12758	-0.998688	0.000310766
Ssa#XM_014139323.1	Cell GTP signaling	Regulator of G-protein signaling 5b (OrthoDB)	LOC106568731	3.13974	0.0159955	-2.8036	-2.45591	2.23205	1.65456	0.866683	0.814307	0.0137357
Ssa#XM_014193687.1	Cell GTP signaling	Ras-related C3 botulinum toxin substrate 3b (rho family, small GTP binding protein Rac3) (OrthoDB)	LOC106601467	3.01353	-3.78542	-4.76747	-4.48689	-1.98569	-0.603266	-1.4737	-1.26958	0.000795805
Ssa#XM_014174784.1	Cell GTP signaling	G-protein coupled receptor 56-like (LOC106586999)	LOC106586999	2.96651	-1.97494	-2.77631	-2.73983	0.116308	1.12991	0.0640627	0.56765	0.000460031
Ssa#NM_001140441.1	Cell GTP signaling	Regulator of G-protein signalling 14 - Ident 43	rgs14	2.96335	-2.45109	-3.74837	-3.35516	-0.75839	0.431405	-0.429777	-0.12934	0.00108229
Ssa#XM_014161648.1	Cell GTP signaling	Rho GTPase-activating protein 25	LOC106580501	2.85998	-4.15494	-4.32007	-3.89323	-2.00258	-0.483077	-1.46156	-1.10385	0.000751341
Ssa#NM_001139881.1	Cell GTP signaling	RAS guanyl releasing protein 3 (calcium and DAG-regulated) (OrthoDB)	grp2	2.84587	-3.53147	-4.86108	-4.259	-2.29233	-0.520889	-1.10298	-1.56904	0.00347242
Ssa#NM_001140477.1	Cell GTP signaling	ADP-ribosylation factor-like 4aa (OrthoDB)	arl4c	2.82592	-2.23247	-3.5273	-3.82592	-0.960939	0.115162	-0.490324	-0.141139	0.00227014
Ssa#XM_014162323.1	Cell GTP signaling	Ras and Rab interactor 2	rinl	2.77186	-5.14293	-4.49095	-4.63206	-3.03693	-0.841991	-2.00137	-2.05351	0.00416852
Ssa#XM_014215203.1	Cell GTP signaling	Ras homolog gene family, member Gb (OrthoDB)	LOC106613190	2.72714	-3.01374	-3.53994	-3.64981	-0.983129	-0.0362221	-0.667129	-1.00962	0.000335692
Ssa#XM_014165510.1	Cell GTP signaling	Rho GTPase activating protein 15 (OrthoDB)	rhg15	2.71051	-4.32058	-4.88107	-4.66378	-2.72724	-1.04609	-2.07699	-1.79487	0.00154309
Ssa#XM_014150047.1	Cell GTP signaling	Ras-related protein M-Ras (Ortho_H)	LOC106574266	2.69245	-3.46973	-3.08987	-3.21598	-0.364469	0.169879	-0.866009	-1.20372	0.000736921
Ssa#XM_014155483.1	Cell GTP signaling	G-protein coupled receptor 4-like (LOC106577442)	LOC106577474	2.66761	-1.96998	-2.51778	-2.74133	-0.353449	1.00703	0.418568	-0.0405046	0.00113209
Ssa#XM_014183891.1	Cell GTP signaling	GTPase IMAP family member 7	LOC106592545	2.53206	-0.512373	-1.48728	-1.46705	1.3183	1.23384	1.36916	1.58468	0.000292111
Ssa#XM_014130687.1	Cell GTP signaling	ras homolog family member F (in filopodia) (rhof), X1	LOC106568222	2.52154	-3.7674	-4.57672	-3.90125	-2.09087	-0.84659	-1.63028	-1.67326	0.00106018
Ssa#XM_014169070.1	Cell GTP signaling	Regulator of G-protein signaling 1	LOC106584150	2.5212	-1.32187	-3.30447	-3.16814	-0.846934	0.685895	-0.198772	0.0519414	0.011894
Ssa#XM_014202400.1	Cell GTP signaling	Rho GDP dissociation inhibitor (GDI) alpha	LOC106606251	2.506	-3.45517	-4.00562	-4.12064	-2.1686	-0.628264	-1.33216	-1.28887	0.00171798
Ssa#XM_014193635.1	Cell GTP signaling	RAB37, member RAS oncogene family, isoform CRA_e;	LOC106601425	2.50571	-2.59678	-4.40573	-4.39619	-1.96445	-0.689566	-1.47104	-1.05036	0.00862969
Ssa#XM_014165492.1	Cell GTP signaling	Rho family GTPase 1 like (OrthoDB)	LOC106582403	2.37204	1.19153	0.255664	0.677176	2.33854	3.48536	3.36132	3.13542	0.0015396
Ssa#XM_014155414.1	Cell GTP signaling	G-protein coupled receptor 4-like (LOC106577442)	LOC106577442	2.36165	-1.72228	-2.39661	-2.3556	-0.122971	0.887431	0.0382931	0.0112284	0.000809594
Ssa#NM_001140225.1	Cell GTP signaling	EBV-induced G-protein coupled receptor 2 (ebi2)	ebi2	2.36137	-3.85331	-4.35807	-3.71383	-2.14941	-1.1579	-1.87649	-1.27102	0.000783065
Ssa#XM_014177320.1	Cell GTP signaling	ras GTPase-activating protein nGAP-like (LOC106588395), X1	LOC106588395	2.28388	-4.3739	-4.46002	-3.55423	-2.5031	-1.15821	-1.95815	-1.76255	0.00250278
Ssa#XM_014184201.1	Cell GTP signaling	GTPase IMAP family member 7	LOC106592851	2.27973	-0.239706	-1.17237	-1.22749	1.2777	1.41132	1.40825	1.50221	0.000407339
Ssa#NM_001141311.1	Cell GTP signaling	Regulator of G-protein signaling 18 (Ortho_H)	rgs18	2.23575	-2.91508	-3.83935	-3.76921	-1.82388	-0.555452	-1.59843	-1.11078	0.00298989
Ssa#XM_014152078.1	Cell GTP signaling	P2Y purinoceptor 8-like (LOC106575526)	LOC106575526	2.21008	-3.66841	-4.2967	-3.74992	-2.14107	-0.691941	-2.49937	-1.44736	0.00691781
Ssa#XM_014161454.1	Cell GTP signaling	Ras GTPase-activating-like protein IQGAP1	LOC106580416	2.19621	-3.21171	-3.87166	-3.54174	-1.85263	-0.711	-1.55307	-1.26529	0.00113765
Ssa#XM_014130536.1	Cell GTP signaling	Ras-related C3 botulinum toxin substrate 3b (rho family, small GTP binding protein Rac3) (OrthoDB)	LOC106564435	2.19147	-4.09228	-4.31909	-4.00165	-2.75747	-1.16924	-2.08591	-1.77221	0.00273387
Ssa#XM_014170949.1	Cell GTP signaling	Rho GTPase-activating protein 25	LOC106585107	2.17929	-3.27229	-4.14508	-3.63622	-2.30087	-0.901615	-1.50477	-1.31368	0.00304639
Ssa#XM_014164553.1	Cell GTP signaling	G-protein-signaling modulator 1-like (LOC106581964)	LOC106581964	2.17139	-3.5019	-3.42106	-3.36404	-2.06958	-0.653193	-1.08187	-1.2258	0.00164421
Ssa#XM_014165943.1	Cell GTP signaling	Rho GTPase activating protein 15 (OrthoDB)	LOC106582667	2.15245	-3.9956	-3.61333	-3.62438	-2.05414	-0.866513	-1.71774	-1.72957	0.00107683
Ssa#XM_014156253.1	Cell GTP signaling	GTPase IMAP family member 4-like (LOC106577855), X1	LOC106577855	2.15137	-2.54558	-2.44596	-2.53556	-0.542508	-0.141098	-0.15837	-0.588692	2.51445e-05
Ssa#XM_014132281.1	Cell GTP signaling	Ras-related protein Rab-37 (rab37)	rab37	2.0574	-2.75425		-2.40451	-0.677572	0.0515394	-0.489568	-0.972328	0.00378166
Ssa#XM_014146913.1	Cell GTP signaling	arf-GAP with GTPase, ANK repeat and PH domain-containing protein 2-like (LOC106572591)	LOC106572591	2.05536	-4.26286	-3.84226	-3.75251	-2.46435	-1.15693	-2.15854	-1.80892	0.00222716
Ssa#XM_014173506.1	Cell GTP signaling	Rho GTPase activating protein 15 (OrthoDB)	LOC106586330	2.01776	-3.89544	-3.49517	-3.63655	-2.26337	-1.00308	-1.60736	-1.75804	0.00152513
Ssa#XM_014172870.1	Cell GTP signaling	C-type mannose receptor 2	LOC106586050	1.94668	-2.97334	-3.18645	-3.33013	-2.01787	-0.657172	-1.30806	-0.883402	0.00308773
Ssa#XM_014128774.1	Cell GTP signaling	PH and SEC7 domain-containing protein 3	LOC106563296	1.90968	-3.74737	-3.97377	-3.60545	-2.41535	-1.39683	-1.98529	-1.66592	0.000940879
Ssa#XM_014196060.1	Cell GTP signaling	RAB1A, member RAS oncogene family (OrthoDB)	LOC106602974	1.89849	1.71829	-0.194474	0.36625	2.51382	1.77292	2.85759	2.96972	0.0210763
Ssa#XM_014187516.1	Cell GTP signaling	ras guanine nucleotide exchange factor F-like (LOC106596205)	LOC106596205	1.85154	-1.7909	-1.85876	-1.90323	-0.43343	0.524698	-0.377931	0.288968	0.00128837
Ssa#XM_014193642.1	Cell GTP signaling	Rho GDP dissociation inhibitor (GDI) gamma (OrthoDB)	LOC106601428	1.79651	-1.62708	-2.40271	-1.77734	-0.261008	0.110726	-0.345456	-0.0610355	0.000582891
Ssa#XM_014203482.1	Cell GTP signaling	Rho GDP dissociation inhibitor (GDI) gamma (OrthoDB)	LOC106606967	1.79189	-1.68069	-2.23861	-1.85839	-0.271876	0.108579	-0.283626	-0.0891001	0.000155732
Ssa#XM_014165467.1	Cell GTP signaling	Ras-related protein M-Ras (Ortho_H)	LOC106582394	1.77684	-0.69592	-0.891611	-0.696004	1.07758	0.111242	1.21805	1.65579	0.00602418
Ssa#XM_014137981.1	Cell GTP signaling	G protein-coupled receptor kinase 5 (OrthoDB)	LOC106568006	1.77216	-2.71962	-2.57693	-2.78996	-1.56002	-0.306546	-0.800747	-1.02605	0.00235941
Ssa#XM_014127578.1	Cell GTP signaling	IQ motif containing GTPase activating protein 2 (OrthoDB)	LOC106562619	1.71997	-1.78287	-2.04079	-2.21798	-0.546536	0.16298	-0.478575	-0.313511	0.000512364
Ssa#XM_014149775.1	Cell GTP signaling	Guanine nucleotide binding protein (G protein), beta polypeptide 1b (OrthoDB)	LOC106574143	1.71751	-1.01855	-1.33522	-1.24014	0.508221	0.702257	0.348654	0.519018	2.55161e-05
Ssa#NM_001173922.1	Cell GTP signaling	Ras GTPase-activating protein nGAP (ngap)	ngap	1.69103	-4.37686	-4.25418	-3.51647	-3.19325	-1.48071	-2.42582	-2.33277	0.0157688
Ssa#XM_014143987.1	Cell GTP signaling	Rho GTPase-activating protein	tagap	1.68445	-3.23631	-3.50245	-3.39222	-2.45398	-1.51683	-0.989977	-1.8094	0.0058863
Ssa#XM_014183625.1	Cell GTP signaling	G protein-coupled receptor kinase 5 (OrthoDB)	LOC106592297	1.67409	-2.24194	-2.10005	-2.63523	-1.00303	-0.47006	-0.737813	-0.395681	0.000517185
Ssa#XM_014204253.1	Cell GTP signaling	G protein-coupled receptor 146	LOC106607358	1.65126	-0.0674062	-0.985167	-0.706191	1.25886	0.972761	0.994591	1.03379	0.000997158
Ssa#XM_014127433.1	Cell GTP signaling	IQ motif containing GTPase activating protein 2 (OrthoDB)	LOC100380768	1.64018	-1.70575	-2.22445	-2.16387	-0.709908	0.0279012	-0.599446	-0.283232	0.00102065
Ssa#NM_001141784.1	Cell GTP signaling	Guanine nucleotide binding protein (G protein) (OrthoDB)	LOC106580085	1.60741	-1.78329	-2.17236	-2.19073	-0.702532	-0.162863	-0.452816	-0.447345	0.00023247
Ssa#XM_014165128.1	Cell GTP signaling	TBC1 domain family member 8B	LOC106582248	1.58634	-2.17343	-2.39424	-2.33303	-1.20523	-0.137207	-0.750529	-0.762608	0.00187746
Ssa#XM_014124203.1	Cell GTP signaling	Guanine nucleotide binding protein (G protein) (OrthoDB)	Ssa#XM_014124203.1	1.58171	-1.82784	-1.96555	-1.94639	-0.603771	-0.0149289	-0.0818261	-0.625685	0.000490487
Ssa#XM_014160575.1	Cell GTP signaling	SH2 domain-containing protein 3C	LOC106580024	1.57465	-2.3549	-2.56604	-2.36948	-1.32225	-0.401726	-0.90715	-0.790848	0.001041
Ssa#XM_014125731.1	Cell GTP signaling	SH2 domain-containing protein 3C	LOC106561608	1.54927	-2.00969	-1.65874	-1.72192	-0.626682	0.0731332	-0.557593	0.121065	0.0016843
Ssa#XM_014138262.1	Cell GTP signaling	ran-binding protein 3-like (LOC106568171), X1	LOC106568171	1.52079	1.67121	0.167035	0.590042	1.79721	3.04191	2.30239	2.17938	0.0258236
Ssa#XM_014181149.1	Cell GTP signaling	Ras-related C3 botulinum toxin substrate 3b (rho family, small GTP binding protein Rac3) (OrthoDB)	LOC106590297	1.51577	-3.57053	-3.92566	-3.7138	-3.1991	-1.23408	-2.27596	-2.17442	0.0257195
Ssa#XM_014216853.1	Cell GTP signaling	Myocilin (Ortho_H)	LOC106613972	1.45724	0.398849	0.0117553	0.189751	2.26688	0.370182	2.19196	1.80043	0.0403873
Ssa#NM_001173870.1	Cell GTP signaling	RAB9A, member RAS oncogene family (OrthoDB)	rab9a	1.45188	0.0263383	-0.861797	-0.126944	0.778936	0.896014	1.73186	1.11749	0.00794181
Ssa#XM_014195970.1	Cell GTP signaling	rab proteins geranylgeranyltransferase component A 2-like (LOC106602942), X1	LOC106602942	1.44147	0.650239	-0.115613	-0.333678	1.8834	0.676231	2.24321	1.23099	0.0302353
Ssa#XM_014174190.1	Cell GTP signaling	Ras-related protein Rab-20 (Ortho_H)	LOC106586672	1.43275	-0.359293	-1.0697	-0.745433	0.53499	1.2119	0.484913	0.599953	0.00288785
Ssa#XM_014146310.1	Cell GTP signaling	Ras homolog gene family, member Ac (OrthoDB)	LOC106572261	1.40157	-0.790714	-1.06715	-0.830664	0.889398	-0.099636	0.469505	0.762296	0.00350038
Ssa#XM_014200566.1	Cell GTP signaling	free fatty acid receptor 2-like (LOC106605185)	LOC106605185	1.39948	-0.605226	-0.69983	-0.750612	0.434464	1.15861	0.749721	0.514224	0.00082856
Ssa#XM_014124060.1	Cell GTP signaling	GTP binding protein overexpressed in skeletal muscle (gem)	gem	1.38536	-0.0338459	0.0606701	-0.0843052	2.16528	0.326655	1.35343	1.61943	0.0291515
Ssa#XM_014189960.1	Cell GTP signaling	Guanine nucleotide binding protein (G protein), gamma 12a (OrthoDB)	gbg12	1.37331	-0.448873	-1.49302	-0.84564	0.148252	0.786367	0.470595	0.371319	0.00587699
Ssa#XM_014135189.1	Cell GTP signaling	Ras homolog gene family, member Ac (OrthoDB)	LOC106566794	1.37263	-0.259374	-0.608766	-0.390705	1.27779	0.376565	0.914128	1.24357	0.00332711
Ssa#XM_014172335.1	Cell GTP signaling	arrestin domain-containing protein 3-like (LOC106585757), X1	LOC106585757	1.36157	-1.06893	-0.389143	-0.768963	0.114358	0.245837	0.540285	1.57642	0.0239149
Ssa#XM_014132811.1	Cell GTP signaling	RAB7, member RAS oncogene family (OrthoDB)	LOC106565552	1.35823	1.3279	-0.291828	0.237508	1.55009	1.82268	2.14834	1.60992	0.0250936
Ssa#XM_014204620.1	Cell GTP signaling	rho-related GTP-binding protein RhoB-like (LOC106607565)	LOC106607565	1.34933	0.433592	-0.833626	-0.000465317	0.716241	1.60247	1.10199	1.4426	0.0177689
Ssa#XM_014175804.1	Cell GTP signaling	RAB27A, member RAS oncogene family (OrthoDB)	LOC106587426	1.31328	-1.79119	-2.10598	-2.15442	-1.39271	-0.172966	-0.725716	-0.524283	0.00908887
Ssa#NW_012350298.1	Cell GTP signaling	Not	LOC106576640	1.28993	-1.39979	-1.74139	-1.71267	-0.691242	0.0847616	-0.254515	-0.451095	0.00183054
Ssa#XM_014153884.1	Cell GTP signaling	ras-related protein Rap-1b (LOC106576640)	LOC106576640	1.28216	-1.34481	-1.74849	-1.66647	-0.700323	0.133105	-0.266383	-0.384101	0.00247983
Ssa#XM_014168930.1	Cell GTP signaling	regulator of G-protein signaling 2-like (LOC106584094)	LOC106584094	1.27176	-1.63815	-1.69724	-1.49408	-0.934795	-0.318257	-0.249348	0.150147	0.00528292
Ssa#XM_014192068.1	Cell GTP signaling	RAP2C, member of RAS oncogene family (OrthoDB)	LOC106600591	1.22247	-1.48768	-1.4134	-1.35007	-0.449464	0.0641551	0.0664631	-0.459481	0.0010707
Ssa#XM_014141199.1	Cell GTP signaling	RAP2C, member of RAS oncogene family (OrthoDB)	LOC106569642	1.21907	-1.33858	-1.74434	-1.58015	-0.638805	-0.191898	-0.412226	-0.0982079	0.000901901
Ssa#XM_014166090.1	Cell GTP signaling	G-protein coupled receptor 42	LOC106582717	1.20101	-0.463896	-0.636336	-0.609689	0.201412	1.11905	0.731486	0.472189	0.00376929
Ssa#XM_014127169.1	Cell GTP signaling	La-related protein 6	LOC106562346	1.19959	-1.89093	-2.75714	-2.43006	-1.51566	-0.588668	-1.63335	-0.901471	0.0212632
Ssa#XM_014183299.1	Cell GTP signaling	Ras homolog gene family, member Ac (OrthoDB)	LOC106592002	1.19472	-0.664795	-0.724478	-0.679355	0.85655	0.0232967	0.524908	0.615949	0.0022346
Ssa#XM_014140015.1	Cell GTP signaling	Ras GTPase-activating protein nGAP	LOC106569068	1.19379	-0.681403	-1.04054	-0.841635	0.660079	0.560409	-0.0963348	0.232898	0.00292258
Ssa#XM_014202668.1	Cell GTP signaling	RAS, dexamethasone-induced 1 (OrthoDB)	LOC106606458	1.19359	-1.44013	-1.682	-1.50398	-0.24227	-0.0582533	-0.443992	-0.649257	0.000735399
Ssa#XM_014193375.1	Cell GTP signaling	P2Y purinoceptor 11-like (LOC106601184)	LOC106601283	1.18791	-1.02429	-0.395452	-0.347607	1.22782	-0.209296	0.535146	0.841515	0.0321585
Ssa#NM_001141323.1	Cell GTP signaling	RAB1A, member RAS oncogene family (OrthoDB)	rab1a	1.16632	0.329786	-0.303878	0.00325122	1.01065	0.58957	1.41597	1.68795	0.0152846
Ssa#NM_001141807.1	Cell GTP signaling	Rho-related GTP-binding protein RhoB (rhob)	rhob	1.15367	0.197075	-0.439785	0.232091	1.23522	1.01835	1.30927	1.03767	0.00228361
Ssa#XM_014124661.1	Cell GTP signaling	DENN domain-containing protein 5B	dennd5a	1.13743	0.147045	0.209043	0.325277	1.02966	1.41315	1.42165	1.59375	0.000586795
Ssa#XM_014152477.1	Cell GTP signaling	CCR4-NOT transcription complex subunit 10 (Ortho_H)	LOC106575761	1.10805	0.505343	0.215741	0.438213	0.874271	1.3478	1.64129	2.11458	0.0172513
Ssa#XM_014148684.1	Cell GTP signaling	RAB10, member RAS oncogene family (OrthoDB)	LOC106573548	1.1068	-1.64945	-2.20397	-2.09657	-1.47567	-0.445932	-0.709509	-0.87502	0.0132455
Ssa#XM_014139935.1	Cell GTP signaling	Coatomer protein complex, subunit beta 2 (OrthoDB)	LOC106569002	1.05922	-0.376037	-0.841306	-0.907988	-0.217736	0.956831	0.00772811	0.656281	0.0301463
Ssa#NM_001140195.1	Cell GTP signaling	RAB3C, member RAS oncogene family (OrthoDB)	rab3d	1.05917	0.660111	0.133488	0.503185	0.868786	1.38231	1.62209	2.09254	0.0233204
Ssa#NM_001140045.1	Cell GTP signaling	Guanine nucleotide binding protein (G protein), gamma 12a (OrthoDB)	gbg12	1.05553	-1.23374	-1.88204	-1.63506	-1.0818	0.0181028	-0.672587	-0.376048	0.0208596
Ssa#NM_001140713.2	Cell GTP signaling	Rho GTPase-activating protein 21 (rhg21)	rhg21	1.05424	-0.695812	-0.693763	-0.705561	0.561212	0.216787	0.417959	0.227484	0.000118942
Ssa#NM_001140033.1	Cell GTP signaling	Ras-related protein Rab-2A (Ortho_H)	rab2a	1.04799	0.345666	-0.603797	-0.385535	1.06828	0.247942	0.966802	1.0507	0.0257973
Ssa#XM_014137854.1	Cell GTP signaling	RAB7, member RAS oncogene family (OrthoDB)	LOC106567937	1.04117	-0.667877	-1.29935	-1.21468	-0.0851988	-0.196089	0.221378	-0.0179697	0.0031443
Ssa#XM_014166554.1	Cell GTP signaling	RAB7, member RAS oncogene family (OrthoDB)	LOC106582926	1.0223	0.267928	-0.676025	-0.68388	0.611214	0.53659	0.750864	0.734553	0.0130294
Ssa#XM_014196175.1	Cell GTP signaling	Rho GTPase-activating protein 31	LOC106603046	1.01902	0.309174	-0.00359788	-0.0621219	0.91491	1.94943	0.40567	1.13068	0.0483573
Ssa#XM_014140299.1	Cell GTP signaling	Rho GTPase-activating protein 21	LOC106569193	1.01038	0.124187	-0.00980023	-0.0300212	0.951612	1.07421	1.21488	0.913322	9.86802e-05
Ssa#XM_014126940.1	Cell GTP signaling	Neural precursor cell expressed, developmentally down-regulated 4-like (OrthoDB)	LOC106562216	1.00338	0.481883	0.801803	0.889842	2.0709	1.53462	1.67669	1.62935	0.00220343
Ssa#NM_001173718.1	Cell GTP signaling	RAN binding protein 9 (OrthoDB)	ranb9	1.0017	-0.0723764	-0.168242	-0.198073	0.809256	0.22139	1.32506	1.06618	0.0161742
Ssa#XM_014197994.1	Cell GTP signaling	Rap guanine nucleotide exchange factor (GEF) 2 (OrthoDB)	LOC106603825	0.991322	-1.55596	-1.4307	-1.30703	-0.511793	-0.212884	-0.499835	-0.535102	0.000259676
Ssa#XM_014131927.1	Cell GTP signaling	Ras homolog gene family, member Ac (OrthoDB)	LOC106565140	0.985047	-0.970282	-1.48964	-1.06519	-0.323377	-0.047716	-0.0462517	-0.342614	0.00191697
Ssa#XM_014201388.1	Cell GTP signaling	RAB1A, member RAS oncogene family (OrthoDB)	LOC106605576	0.981998	-0.843908	-0.976415	-1.05052	0.189878	-0.0572612	-0.0214812	-0.0109382	7.67773e-05
Ssa#XM_014126950.1	Cell GTP signaling	RAB27A, member RAS oncogene family (OrthoDB)	LOC106562223	0.981686	-1.49676	-1.54129	-1.52128	-0.862103	-0.41197	-0.443929	-0.434377	0.000611194
Ssa#XM_014211039.1	Cell GTP signaling	Transmembrane protein 87A (Ortho_H)	LOC106611142	0.977687	0.468938	-0.158081	-0.104233	0.970343	0.572449	1.58234	1.06111	0.0218412
Ssa#XM_014203275.1	Cell GTP signaling	GTPase IMAP family member 8-like (LOC106606868)	LOC106606868	0.963585	-1.50546	-1.49812	-1.41561	-0.38911	-0.753862	-0.100849	-0.794076	0.0043516
Ssa#XM_014133707.1	Cell GTP signaling	Ras association (RalGDS/AF-6) domain family member 1 (rassf1), X1	LOC106582799	0.952757	-0.938778	-1.31256	-1.45988	-0.220222	-0.42829	-0.372223	-0.11654	0.0016403
Ssa#XM_014168578.1	Cell GTP signaling	Related RAS viral (r-ras) oncogene homolog (OrthoDB)	LOC106583918	0.949394	-0.315296	-1.28588	-1.13371	-0.452549	0.250887	0.0961715	0.25655	0.0315385
Ssa#XM_014161958.1	Cell GTP signaling	RAB11a, member RAS oncogene family, like (OrthoDB)	LOC106580659	0.942318	-0.576294	-1.12236	-1.11253	-0.173557	-0.0355426	0.188222	0.0418984	0.00300977
Ssa#XM_014135224.1	Cell GTP signaling	PH and SEC7 domain-containing protein 3	LOC106566806	0.935496	-2.71145	-2.42089	-2.45518	-1.68424	-1.42466	-1.56608	-1.69973	0.00033275
Ssa#XM_014166235.1	Cell GTP signaling	ras association domain-containing protein 1-like (LOC106582799), X1	LOC106582799	0.91826	-0.688942	-0.648504	-0.824939	0.399795	-0.0395133	0.241638	0.187941	0.000527262
Ssa#XM_014179787.1	Cell GTP signaling	Ras-related C3 botulinum toxin substrate 3b (rho family, small GTP binding protein Rac3) (OrthoDB)	LOC106609976	0.896491	-0.601125	-0.942625	-0.743119	-0.0104287	0.472302	0.150515	-0.0755849	0.0030004
Ssa#XM_014147402.1	Cell GTP signaling	Guanine nucleotide binding protein (G protein) (OrthoDB)	Ssa#XM_014147402.1	0.888954	-1.08911	-1.09715	-1.17965	-0.235183	-0.20385	-0.275586	-0.217447	8.79769e-07
Ssa#XM_014215796.1	Cell GTP signaling	Guanine nucleotide binding protein (G protein), beta polypeptide 1b (OrthoDB)	LOC106613499	0.880341	-0.717819	-0.340164	-0.635527	0.12825	0.535003	0.210247	0.389852	0.00171871
Ssa#XM_014175148.1	Cell GTP signaling	Rho GTPase activating protein 1 (OrthoDB)	LOC106587119	0.873744	-0.362976	-0.288702	-0.36157	0.412924	0.315691	0.826355	0.589006	0.00127778
Ssa#XM_014128290.1	Cell GTP signaling	ras-related protein Rab-7a-like (LOC106563067), X1	LOC106563067	0.86071	-0.522356	-1.23832	-1.23107	-0.316291	-0.108567	-0.0354408	-0.0858609	0.00967721
Ssa#XM_014206872.1	Cell GTP signaling	rho guanine nucleotide exchange factor 15-like (LOC106608755), X1	LOC106608755	0.854923	-0.637186	-0.772038	-0.460334	-0.361893	0.367959	0.554422	0.366462	0.0192618
Ssa#XM_014201820.1	Cell GTP signaling	Ras-associating and dilute domain-containing protein - Ident 28	LOC106605844	0.854088	0.0978991	-0.170539	-0.190213	0.612731	1.41031	0.406308	0.636528	0.0258405
Ssa#XM_014212699.1	Cell GTP signaling	Nucleotide exchange factor SIL1	sil1	0.841914	-0.539097	-0.996255	-1.13676	0.0463078	-0.161704	-0.128707	0.0489458	0.00375128
Ssa#XM_014204108.1	Cell GTP signaling	RAB5A, member RAS oncogene family, b (OrthoDB)	LOC106607292	0.834433	-0.304375	-0.714895	-0.796573	0.408862	0.0495858	0.23896	0.219201	0.00291781
Ssa#XM_014190110.1	Cell GTP signaling	Coatomer protein complex, subunit beta 2 (OrthoDB)	LOC106599054	0.818793	-0.976747	-0.900716	-0.963669	-0.105196	-0.172123	-0.237786	0.00210222	5.06388e-05
Ssa#NM_001140464.1	Cell GTP signaling	RAB guanine nucleotide exchange factor (GEF) 1 (OrthoDB)	rabx5	0.802535	-1.19554	-1.34921	-1.10086	-0.89638	-0.306515	0.0885785	-0.53635	0.0243217
Ssa#XM_014125697.1	Cell GTP signaling	Ras association (RalGDS/AF-6) domain family 8 - Ident 29	Ssa#XM_014125697.1	-0.813861	1.20273	0.846167	0.890827	-0.0125997	0.648113	-0.410163	0.438833	0.039913
Ssa#XM_014210482.1	Cell GTP signaling	GTP cyclohydrolase 1 feedback regulatory protein-like (LOC106610850)	LOC106610850	-0.817808	-0.141841	0.00223927	0.236039	-0.726583	-0.836285	-0.542762	-1.03702	0.00308713
Ssa#NM_001140259.1	Cell GTP signaling	Rho family GTPase 1 like (OrthoDB)	rnd3	-0.827655	0.134915	0.8656	0.420297	-0.364586	-0.185924	-0.304119	-0.561573	0.00913368
Ssa#XM_014173363.1	Cell GTP signaling	FERM, RhoGEF and pleckstrin domain-containing protein 1-like (LOC106586263), X1	LOC106586263	-0.827959	1.52582	1.86734	1.93924	0.900401	0.922971	0.884451	1.09021	0.00100332
Ssa#XM_014165999.1	Cell GTP signaling	Rho guanine nucleotide exchange factor 3	LOC106582694	-0.829162	0.0773933	0.971078	0.572651	-0.216084	-0.509483	-0.056989	-0.372595	0.0196619
Ssa#XM_014169949.1	Cell GTP signaling	Symplekin	LOC106584539	-0.839219	-1.51537	-1.42506	-0.969298	-1.90665	-2.02008	-1.98702	-2.6561	0.0197782
Ssa#XM_014170027.1	Cell GTP signaling	ras-related protein Rab-19-like (LOC106584584), X1	LOC106584584	-0.848826	1.36817	1.02704	1.24886	0.332157	0.598568	0.346921	0.185812	0.00132352
Ssa#XM_014139962.1	Cell GTP signaling	Brefeldin A-inhibited guanine nucleotide-exchange	LOC106569035	-0.852658	0.188357	0.152132	0.163745	-0.993957	-0.567073	-0.635164	-0.542125	0.00101502
Ssa#XM_014200977.1	Cell GTP signaling	Guanine nucleotide-binding protein-like 1 (Ortho_H)	LOC106605394	-0.872424	-0.281894	-0.461002	-0.282976	-0.960369	-1.01824	-1.21007	-1.66883	0.00675904
Ssa#XM_014141167.1	Cell GTP signaling	Ran-binding protein 3	LOC106569622	-0.873641	-0.32344	-0.0246658	-0.127048	-1.04493	-1.14974	-0.639411	-1.29402	0.00484627
Ssa#XM_014137384.1	Cell GTP signaling	Rho GTPase-activating protein 33 (Ortho_H)	arhgap32	-0.874492	1.04465	1.39573	1.2949	0.638986	-0.0713519	0.39595	0.518841	0.00775147
Ssa#NM_001139766.1	Cell GTP signaling	GTP-binding protein GEM,	gem	-0.895609	-0.767499	-0.362057	-0.262955	-1.10545	-1.05348	-1.50731	-1.77287	0.0135535
Ssa#XM_014126703.1	Cell GTP signaling	Ras association (RalGDS/AF-6) domain family 8 - Ident 25	LOC106562108	-0.900657	-0.44281	0.39687	0.450573	-0.915971	-0.690026	-0.921275	-0.535844	0.0196006
Ssa#XM_014190652.1	Cell GTP signaling	Ras GTPase-activating protein nGAP	LOC106599426	-0.911368	0.785172	0.964082	1.09163	0.763013	0.172215	-0.354493	-0.438358	0.0424598
Ssa#XM_014193345.1	Cell GTP signaling	ADP-ribosylation factor-like 4aa (OrthoDB)	LOC106601266	-0.941503	0.876421	1.37708	1.12837	0.447708	0.156388	0.200844	-0.0617817	0.00283848
Ssa#XM_014207719.1	Cell GTP signaling	G protein-coupled receptor 37b (OrthoDB)	LOC106609201	-0.95518	1.06445	0.648445	0.675346	-0.431398	0.0599678	-0.503406	0.238443	0.0111042
Ssa#XM_014160830.1	Cell GTP signaling	disabled homolog 2-interacting protein-like (LOC106580127), X1	LOC106580127	-0.958288	1.11242	0.914037	1.11903		0.527411	0.0124815	-0.269272	0.0168505
Ssa#XM_014203174.1	Cell GTP signaling	Small G protein signaling modulator 3 (Ortho_H)	sgsm3	-0.960503	0.550734	-0.0405446	0.571311	-0.740344	-0.292397	-0.560552	-0.806718	0.00672808
Ssa#XM_014210224.1	Cell GTP signaling	RAB4B, member RAS oncogene family (OrthoDB)	LOC106610715	-1.00841	0.883603	0.908003	0.568408	-0.617366	0.309177	-0.0770441	-0.501736	0.0128677
Ssa#XM_014180990.1	Cell GTP signaling	Rho GTPase-activating protein 21	arhgap21	-1.02516	0.865828	1.03631	1.16449	-0.183875	0.214497	-0.0205621	-0.0218576	0.000376936
Ssa#XM_014192826.1	Cell GTP signaling	Rho family GTPase 2 (OrthoDB)	LOC106600994	-1.02928	0.772466	0.955486	1.39821	0.373583	-0.257754	-0.178428	0.113675	0.00665882
Ssa#XM_014181950.1	Cell GTP signaling	GTP-binding protein 1-like (LOC106590790), X1	LOC106590790	-1.03747	1.45691	0.863073	0.606159	-0.371461	0.385717	-0.640428	0.377833	0.0395093
Ssa#XM_014138833.1	Cell GTP signaling	G protein-coupled receptor kinase 4 - Ident 64	LOC106568462	-1.07108	0.882146	1.25435	1.11621	-0.250802	0.040786	0.015481	0.247157	0.00086827
Ssa#NM_001140073.1	Cell GTP signaling	GTP-binding protein era homolog (eral)	eral	-1.0799	0.535301	0.798506	0.629608	-0.00254555	-0.646617	-0.383757	-0.668808	0.00260523
Ssa#XM_014209582.1	Cell GTP signaling	snRNA-activating protein complex subunit 3	LOC106610302	-1.1965	0.0792221	1.35367	0.441758	0.0592861	-0.509911	-0.615236	-1.2206	0.0429515
Ssa#XM_014169656.1	Cell GTP signaling	RAR-related orphan receptor C b (OrthoDB)	LOC106584392	-1.20071	1.82945	1.63239	1.97463	0.566716	0.774032	0.658232	0.446787	0.00014915
Ssa#XM_014176000.1	Cell GTP signaling	Related RAS viral (r-ras) oncogene homolog (OrthoDB)	LOC106587534	-1.20275	0.478992	0.824514	0.982324	0.508977	-0.496605	-0.766427	-1.00915	0.033498
Ssa#XM_014201019.1	Cell GTP signaling	Triple functional domain protein - Ident 92	LOC106605411	-1.22916	0.90946	1.0345	0.81695	-0.125285	-0.0823776	-0.492231	-0.535519	0.00044562
Ssa#XM_014184915.1	Cell GTP signaling	polycystin-1-like (LOC106593565)	LOC106593565	-1.28929	1.52944	1.59697	1.03088	-0.447211	0.978954	-0.633706	0.487875	0.0426943
Ssa#XM_014212071.1	Cell GTP signaling	Nitric oxide-associated protein 1	LOC106611647	-1.3644	0.693768	0.562126	0.46826	0.199366	-1.23743	-0.950097	-1.17058	0.0191187
Ssa#XM_014200740.1	Cell GTP signaling	Ral guanine nucleotide dissociation stimulator-like 1 (OrthoDB)	LOC106605278	-1.3761	-0.106101	-0.331965	0.0507764	-1.65059	-1.06313	-1.73925	-1.5678	0.00103552
Ssa#XM_014204057.1	Cell GTP signaling	Rho family GTPase 2 (OrthoDB)	LOC106607263	-1.40638	2.30928	2.28677	2.70899	1.72214	0.299772	0.652693	1.43992	0.018504
Ssa#XM_014166978.1	Cell GTP signaling	GTP cyclohydrolase 1 feedback regulatory protein (LOC106583112)	LOC106583112	-1.44014	-0.105821	-0.0145794	0.0695606	-1.66396	-0.909825	-1.57942	-1.67514	0.00128271
Ssa#XM_014151219.1	Cell GTP signaling	Chimerin (chimaerin) 2 (OrthoDB)	LOC100196534	-1.45692	-0.20898	0.157568	0.343539	-1.32773	-1.08219	-1.24811	-1.78013	0.00125091
Ssa#XM_014177617.1	Cell GTP signaling	Signal-induced proliferation-associated 1 like 1 (OrthoDB)	LOC106588489	-1.4729	0.675945	1.39489	1.38961	-0.41258	-0.43493	-0.348725	-0.0814502	0.00116656
Ssa#XM_014146177.1	Cell GTP signaling	Rho guanine nucleotide exchange factor 16	Ssa#XM_014146177.1	-1.5002	0.793221	1.70765	1.69617		-0.254167		0.0517931	0.0346879
Ssa#XM_014180537.1	Cell GTP signaling	Rho GTPase activating protein 12a (OrthoDB)	LOC106590041	-1.50113	0.556502	1.31329	1.03608	-0.742358	0.265589	-0.883026	-0.770229	0.00942925
Ssa#XM_014132336.1	Cell GTP signaling	SLIT-ROBO Rho GTPase-activating protein 2	LOC106565341	-1.51221	-0.829577	0.200169	0.0061422	-1.63322	-1.48983	-1.64115	-2.11567	0.00454153
Ssa#XM_014168814.1	Cell GTP signaling	Hexaprenyldihydroxybenzoate methyltransferase, mitochondrial (Ortho_H)	LOC106584027	-1.5905	1.12549	1.82308	1.76664	-0.067151	0.297697	-0.089968	-0.215612	0.000936376
Ssa#XM_014179896.1	Cell GTP signaling	Ras homolog gene family, member Ub (OrthoDB)	LOC106589655	-1.63713	0.204722	0.233797	0.379955	-1.70759	-0.214692	-1.73772	-1.79722	0.0157321
Ssa#XM_014216453.1	Cell GTP signaling	RAR-related orphan receptor C b (OrthoDB)	LOC106613816	-1.66475	1.07093	1.48596	1.2741	0.00448239	-0.400984	-0.457256	-0.697264	0.000403273
Ssa#XM_014172704.1	Cell GTP signaling	Sprouty-related_ EVH1 domain-containing protein 2 [Spred-2] - Ident 96	spred2	-1.82845	0.725781	2.3461	1.96159	0.693763	-0.24651	-0.544964	-0.504813	0.0186481
Ssa#XM_014157538.1	Cell GTP signaling	Rho GTPase activating protein 12a (OrthoDB)	LOC106578559	-1.9554	1.41204	1.8019	1.67382	-0.86542	0.752529	-0.765803	-0.425891	0.00739913
Ssa#XM_014123581.1	Cell GTP signaling	Son of sevenless homolog 2	plvap	-2.2583	0.12016	-0.828013	-1.11097	-3.12201	-1.48948	-3.90717	-2.93962	0.0201973
Ssa#XM_014141617.1	Cell GTP signaling	Guanine nucleotide exchange factor VAV2	LOC106569900	-2.3819	1.18063	1.50942	1.54035	-1.23242	0.468324	-1.32024	-1.80272	0.010282
Ssa#XM_014198771.1	Cell GTP signaling	Rho GTPase-activating protein 22	arhgap22	-2.39598	2.70497	0.873134	2.03868	-1.39419	1.328	-0.695512	-1.33315	0.0411623
Ssa#GRASP221219533	Cell GTP signaling	Acyl-coenzyme A thioesterase 13 (Ortho_H)	Ssa#GRASP221219533	-2.56477	1.10364	2.10814	1.80832	-1.11013	0.235705	-1.3352	-1.356	0.00413403
Ssa#XM_014140953.1	Cell GTP signaling	RAR-related orphan receptor C b (OrthoDB)	LOC106569518	-3.11072	2.7513	3.16142	3.34881	-0.0404717	0.424286	-0.301531	-0.176464	4.74266e-05
Ssa#XM_014133437.1	Cell GTP signaling	calcium-dependent secretion activator 1 (LOC106565849), X1	LOC106565849	-4.25716	4.82643	5.37798	4.81946	-1.16724	4.59057	-0.0541704	-0.36597	0.0402525
Ssa#NM_001141491.1	Cell Lysosome	Cathepsin S (cats)	cats	2.35215	-2.64422	-3.94639	-4.07184	-1.72841	-0.52631	-1.47818	-1.07509	0.00497239
Ssa#XM_014158859.1	Cell Lysosome	ATPase, H+ transporting, lysosomal, V0 subunit c, b (OrthoDB)	LOC106579190	2.04997	-2.45836	-3.17765	-3.13295	-1.21087	-0.501757	-0.972719	-0.806709	0.000552913
Ssa#XM_014199046.1	Cell Lysosome	lysosome-associated membrane glycoprotein 2-like (LOC106604436), X3	LOC106604436	2.03712	-0.382013	-1.65146	-1.6628	0.80474	0.0239118	1.21921	1.17224	0.00835461
Ssa#XM_014148637.1	Cell Lysosome	pro-cathepsin H-like (LOC106573516)	LOC106573516	1.83243	-1.2035	-2.663	-2.54873	-0.0303494	-0.951959	-0.140069	-0.101524	0.0112668
Ssa#XM_014124844.1	Cell Lysosome	Pro-cathepsin H (Ortho_H)	LOC106561173	1.62108	-1.14811	-2.41538	-2.20789	-0.0625241	-0.96153	-0.13334	-0.0534691	0.0118005
Ssa#XM_014132544.1	Cell Lysosome	Cathepsin Z (OrthoDB)	LOC106565426	1.61762	-2.11874	-3.48443	-3.04927	-1.75084	-0.943118	-1.44823	-0.923918	0.0112333
Ssa#XM_014134878.1	Cell Lysosome	Renin (Ortho_H)	LOC106566646	1.48083	-2.29033	-2.03183	-1.94817	-0.774671	-0.0512445	-0.767621	-0.84358	0.00154526
Ssa#XM_014175099.1	Cell Lysosome	Prostatic acid phosphatase	acp2	1.07197	-0.710128	-0.789575	-0.644443	-0.0746713	-0.0468113	0.780576	0.769919	0.0136428
Ssa#NM_001141746.1	Cell Lysosome	V-type proton ATPase subunit B, kidney isoform (Ortho_H)	vatb2	1.06788	-1.49979	-1.80903	-1.74307	-0.93565	-0.474946	-0.553697	-0.500036	0.000844061
Ssa#XM_014145410.1	Cell Lysosome	Renin (Ortho_H)	LOC106571888	1.06565	-1.94002	-1.65512	-1.67565	-0.893093	-0.100953	-0.789993	-0.981059	0.00792548
Ssa#NM_001141331.1	Cell Lysosome	Lysosomal thioesterase PPT2-A (ppt2a)	ppt2a	1.03927	-3.87816	-3.31037	-2.44077	-2.43298	-2.19357	-2.17172	-1.8837	0.039009
Ssa#XM_014211750.1	Cell Lysosome	Lysosomal membrane glycoprotein 2 (OrthoDB)	lamp2	1.03485	0.505565	0.428377	0.671918	1.07697	1.46624	2.2621	1.47527	0.0183077
Ssa#XM_014204126.1	Cell Lysosome	ATPase, H+ transporting, lysosomal V0 subunit a isoform 1b (OrthoDB)	LOC106607300	0.996318	0.213137	-0.225108	-0.30298	1.07554	0.7965	0.731747	0.961545	0.00170586
Ssa#XM_014143662.1	Cell Lysosome	Feline leukemia virus subgroup C receptor-related	LOC106571030	0.96707	-1.28005	-1.5345	-1.53894	-0.350244	-0.163228	-0.403055	-1.01987	0.00864073
Ssa#XM_014214025.1	Cell Lysosome	Bleomycin hydrolase (Ortho_H)	LOC106612652	0.862375	-0.31538	-0.44441	-0.724022	0.553242	-0.0618814	0.59122	0.388504	0.00826591
Ssa#NM_001140260.1	Cell Lysosome	Galactocerebrosidase (Ortho_H)	galc	0.861941	-1.1444	-1.30341	-1.4622	-0.377733	-1.03848	0.0602765	-0.409646	0.026931
Ssa#XM_014154433.1	Cell Lysosome	T-cell receptor beta chain [Oncorhynchus mykiss]	LOC106571030	0.819367	-0.144901	-0.657805	-0.561965	0.256996	0.0480486	0.72779	0.425071	0.012479
Ssa#XM_014198291.1	Cell Lysosome	Beta-glucuronidase	LOC106603975	-0.971332	-0.0281281	0.388505	0.64927	-0.537616	-0.715242	-1.20508	-0.0811916	0.0290958
Ssa#XM_014194124.1	Cell Lysosome	Lysosomal alpha-glucosidase	LOC106601771	-1.08906	0.379342	0.435121	0.304343	-0.682951	-0.695287	-0.61155	-0.874729	2.52341e-05
Ssa#XM_014127329.1	Cell Lysosome	Pro-cathepsin H (Ortho_H)	LOC106562440	-1.29115	1.22136	1.08059	1.2221	0.680966	-0.0624526	-0.572548	-0.511836	0.0133016
Ssa#NM_001140399.1	Cell Lysosome	Cathepsin Sb, tandem duplicate 2 (OrthoDB)	catk	-1.36269	0.190662	-0.457577	-0.354882	-2.1514	-1.28866	-1.29053	-1.54922	0.00562034
Ssa#XM_014138934.1	Cell Lysosome	lysosome membrane protein 2-like (LOC106568513), X1	LOC106568513	-2.93376	2.93814	2.45099	2.5216	-0.581349	1.67385	-1.16219	-1.11772	0.0146888
Ssa#XM_014142576.1	Cell motor	Unconventional myosin-Ig	LOC106570358	4.13423	-2.44772	-4.91875	-4.87859	-0.366991	0.546918	-0.155144	0.185373	0.00229421
Ssa#NM_001146416.1	Cell motor	myosin IE (myo1e)	myo1e	3.255	-3.58345	-4.23356	-4.31664	-1.87639	-0.610434	-0.159289	-0.512094	0.00110411
Ssa#XM_014161289.1	Cell motor	MARCKS-like 1	LOC106580335	0.987237	-0.293906	-0.480941	-0.529921	0.252533	0.916764	0.50929	0.530671	0.00229796
Ssa#XM_014165940.1	Cell motor	Dynactin subunit 2 (Ortho_H)	LOC106582665	0.822357	0.247925	0.010184	-0.055271	1.21518	0.149657	1.1942	1.00084	0.0440405
Ssa#XM_014134760.1	Cell motor	dynein heavy chain 12, axonemal-like (LOC106566601), X1	LOC106566601	-1.26318	3.87762	3.99307	4.38451	2.31779	2.96273	2.69135	3.31567	0.00641093
Ssa#NM_001173782.1	Cell motor	MGC173644 protein	dnal4	-1.44419	-0.322944	0.240102	0.144562	-1.53568	-0.79212	-1.46733	-1.89935	0.00550254
Ssa#XM_014174087.1	Cell motor	Rho GTPase-activating protein 20	LOC106586612	-1.456	0.90217	0.60546	0.85601	-0.86949	0.0230367	-0.842193	-0.983825	0.00377702
Ssa#XM_014141427.1	Cell Myofiber	Cardiomyopathy associated 1	LOC106569803	2.52111	-0.162833	-0.795224	-0.352592	2.97666	0.0805326	2.37728	2.90245	0.0277566
Ssa#XM_014141431.1	Cell Myofiber	Cardiomyopathy associated 1	LOC106569804	2.19917	2.04883	1.1327	1.62019	4.87379	2.09178	3.62118	4.61221	0.0367558
Ssa#XM_014129157.1	Cell Myofiber	cofilin-2-like (LOC106563505)	LOC106563505	2.1984	-2.45487	-3.28345	-3.24672	-1.24184	-0.376937	-0.812285	-0.755415	0.000841596
Ssa#XM_014128416.1	Cell Myofiber	ATPase_ Ca++ transporting_ cardiac muscle_ slow twitch 2a	LOC106563153	1.97671	-0.855679	-2.4077	-2.51906	0.124603	0.199412	-0.24555	0.118451	0.00804788
Ssa#XM_014127545.1	Cell Myofiber	pleckstrin homology domain-containing family O member 2-like (LOC106562597)	LOC106562597	1.9136	-1.72608	-1.893	-1.80819	-0.163407	0.622919	0.345546	-0.386993	0.000962019
Ssa#NM_001140157.1	Cell Myofiber	Alpha-tropomyosin (OrthoDB)	tpm4	1.75285	0.753281	-0.503011	-0.701556	1.76474	1.80904	1.17066	1.66526	0.00861887
Ssa#XM_014141181.1	Cell Myofiber	Alpha-tropomyosin (OrthoDB)	LOC106569628	1.58898	0.774562	0.349958	0.391013	1.92523	3.02595	1.35389	2.07158	0.013562
Ssa#XM_014126031.1	Cell Myofiber	Myosin VAb (OrthoDB)	LOC106561787	1.50625	-1.33416	-1.45648	-1.67722	-0.275955	-0.0833732	0.0727616	0.354388	0.000384159
Ssa#NM_001173882.1	Cell Myofiber	Tropomodulin 2 (OrthoDB)	tmod3	1.26607	-1.07588	-1.66601	-1.51329	-0.38077	0.0488497	-0.161634	-0.115714	0.00092673
Ssa#XM_014167180.1	Cell Myofiber	Myosin light chain alkali_ smooth-muscle isoform - Ident 99	LOC106583240	1.25586	-1.64086	-2.0217	-2.13473	-1.06819	-0.113883	-0.903636	-0.620564	0.00622168
Ssa#XM_014193467.1	Cell Myofiber	Myosin, heavy chain 10, non-muscle (OrthoDB)	LOC106601336	1.24722	-0.6337	-1.29937	-1.3084	0.259559	0.212311	-0.0657116	0.260742	0.00187601
Ssa#XM_014203577.1	Cell Myofiber	Myosin, heavy chain 10, non-muscle (OrthoDB)	LOC100380669	1.22598	-0.91105	-1.46534	-1.39074	-0.171534	0.234977	-0.332583	0.150204	0.00230307
Ssa#XM_014158850.1	Cell Myofiber	Caskin-1 (Ortho_H)	LOC106579185	1.21335	0.678167	0.235195	0.509669	1.68687	0.969133	1.95836	2.1364	0.01311
Ssa#XM_014175644.1	Cell Myofiber	Myosin IE, b (OrthoDB)	myo1e	1.19904	0.337009	-0.0809718	0.299896	1.37814	1.56209	1.02857	1.56859	0.0013633
Ssa#XM_014132747.1	Cell Myofiber	Myosin, light chain 6, alkali, smooth muscle and non-muscle (OrthoDB)	LOC106565518	1.01625	-1.61731	-1.73909	-1.78363	-1.1106	-0.230678	-0.910724	-0.536381	0.00758656
Ssa#XM_014192896.1	Cell Myofiber	Myosin light chain kinase b (OrthoDB)	LOC106601032	0.983442	-1.96013	-2.01175	-1.75143	-1.10432	-0.598275	-0.69277	-1.30194	0.00526648
Ssa#XM_014148681.1	Cell Myofiber	Alpha-tropomyosin (OrthoDB)	LOC106573547	0.927035	0.814265	0.303872	0.0793515	1.51149	1.56798	0.823843	1.40148	0.0190991
Ssa#XM_014201296.1	Cell Myofiber	protein LYRIC-like (LOC106605532), X1	LOC106605532	0.812778	-0.0338694	-0.318486	-0.335973	0.87779	-0.065949	0.893842	0.627659	0.0330206
Ssa#XM_014132388.1	Cell Myofiber	Myosin, heavy chain b (OrthoDB)	LOC106565368	-0.827624	0.649	0.948864	0.415008		0.0489947		-0.362329	0.0460794
Ssa#XM_014183339.1	Cell Myofiber	Troponin I, skeletal, slow a (OrthoDB)	LOC106592039	-0.885004	0.523813	0.769573	1.17861	-0.0168191	0.0511029	0.0214539	-0.299757	0.00509005
Ssa#XM_014157054.1	Cell Myofiber	Nebulin-related-anchoring protein	nrap	-0.987317	1.18024	1.36139	1.47729	0.471164	0.721114	0.133144	0.0838844	0.00361557
Ssa#XM_014149492.1	Cell Myofiber	Nexilin	LOC106574001	-1.02783	1.48391	2.35463	2.18449	1.43345	0.195483	1.01415	1.2763	0.048051
Ssa#XM_014126512.1	Cell Myofiber	Myosin light chain kinase 2 (OrthoDB)	LOC106562001	-1.05405	4.31982	4.46102	4.61055	2.95159	4.0988	3.78959	2.79901	0.0395283
Ssa#XM_014159643.1	Cell Myofiber	Muscle-related coiled-coil protein b (OrthoDB)	LOC106579590	-1.08541	0.878385	1.62704	1.89853	0.743515	-0.0718453	0.607355	0.251285	0.0229876
Ssa#NM_001139664.1	Cell Myofiber	Epimerase family protein SDR39U1 (Ortho_H)	sdr39u1	-1.10037	1.09263	1.27831	1.25425	-0.562986	0.600036	0.237077	0.157961	0.0130803
Ssa#XM_014188235.1	Cell Myofiber	Nebulette	LOC106596997	-1.11711	1.50858	2.06592	2.02389	0.367613	1.14135	1.12782	0.359293	0.0142091
Ssa#XM_014193676.1	Cell Myofiber	Myosin phosphatase Rho-interacting protein (Ortho_H)	LOC106601458	-1.13161	2.06944	2.063	2.22693	0.379067	1.61959	1.06857	0.885483	0.0140726
Ssa#XM_014211999.1	Cell Myofiber	smoothelin-like protein 2 (LOC106611611)	LOC106611611	-1.16576	0.685377	1.07893	1.53266	0.132217	0.285558	-0.490202	-0.194642	0.0100684
Ssa#XM_014130906.1	Cell Myofiber	Myosin, heavy chain 10, non-muscle (OrthoDB)	LOC106564681	-1.29822	0.948018	1.36779	1.26178	-0.16998	0.29422	-0.183291	-0.363706	0.00120291
Ssa#XM_014206798.1	Cell Myofiber	myozenin-2-like (LOC106608690)	LOC106608690	-1.30637	2.91184	3.55426	3.09178	1.60862	2.451	1.9284	1.53033	0.00680113
Ssa#XM_014181868.1	Cell Myofiber	Small muscular protein (Ortho_H)	smpx	-1.51896	6.64424	6.78856	6.68262	5.05196	6.42476	5.05928	4.20873	0.0382999
Ssa#NM_001146512.1	Cell Myofiber	sarcospan (Kras oncogene-associated gene) (sspn)	Ssa#NM_001146512.1	-1.52822	3.48477	4.02332	3.71115	2.29754	2.74877	1.81361	1.98617	0.00262256
Ssa#XM_014189187.1	Cell Myofiber	fast skeletal myosin heavy chain [Gadus morhua]	LOC106598119	-1.56371	1.4315	1.58565	2.14974	-0.258715	1.18494	0.0575814	-0.349447	0.0186419
Ssa#XM_014196946.1	Cell Myofiber	Myosin IC (OrthoDB)	LOC106603370	-1.56869	2.41252	2.10617	2.0563	-0.155854	2.04365	0.173812	0.430293	0.0438559
Ssa#XM_014191633.1	Cell Myofiber	fast skeletal myosin heavy chain [Gadus morhua]	LOC106600328	-1.57389	1.49364	3.34228	2.54622	0.250522	0.998352	0.733032	1.5654	0.0359865
Ssa#XM_014210475.1	Cell Myofiber	Actin, alpha 1a, skeletal muscle (OrthoDB)	LOC106610845	-1.62182	5.68237	5.82708	6.79868	4.98851	4.50009	3.86214	4.57281	0.00999518
Ssa#XM_014175552.1	Cell Myofiber	Myosin light chain kinase 2 (OrthoDB)	LOC106587297	-1.78777	2.72173	2.84503	2.88822	1.16279	2.36712	0.736095	-0.143785	0.0342667
Ssa#XM_014132387.1	Cell Myofiber	Myosin, heavy chain b (OrthoDB)	LOC106565367	-1.83237	1.24203	2.07488	1.95012	-0.386356	1.2031	-0.0630917	-1.06043	0.0286084
Ssa#XM_014209027.1	Cell Myofiber	Probable G-protein coupled receptor 83 (Ortho_H)	LOC106609958	-2.13851	2.7379	2.3086	3.36197	1.08419	0.284261	-0.112977	1.4018	0.00705894
Ssa#XM_014208245.1	Cell Myofiber	Myosin-binding protein C, slow-type (Ortho_H)	mybpc1	-2.41979	4.0327	3.44351	4.30095	0.252631	3.72692	0.712991	1.33116	0.0495104
Ssa#XM_014195560.1	Cell Myofiber	myozenin 2 (myoz2), X1	myoz2	-3.05133	3.92296	3.4791	3.68515	0.975041	3.17287	-0.856473	-0.713813	0.0412212
Ssa#XM_014209147.1	Cell Myofiber	myozenin-2-like (LOC106610032), X1	LOC106610032	-3.43395	2.82908	2.29115	2.58651	-0.705973	2.12268	-2.58499	-2.29188	0.0439125
Ssa#GRASP209737837	Cell Myofiber	ATP synthase subunit e, mitochondrial [Salmo salar]	Ssa#GRASP209737837	-3.72907	2.48826	2.53558	2.73505	-1.7392	0.809332	-1.49102	-2.15022	0.00521532
Ssa#XM_014196257.1	Cell Myofiber	Ryanodine receptor 1a (skeletal) (OrthoDB)	skeletal	-4.41415	3.73883	3.68373	3.68549	-2.92226	3.47437	-1.46536	-1.93262	0.047527
Ssa#XM_014192319.1	Cell Myofiber	ATPase_ Ca++ transporting_ cardiac muscle_ fast twitch 1 like	atp2a1	-4.5834	8.39267	8.3335	8.12817	1.32179	7.96871	2.59748	2.91756	0.0457173
Ssa#XM_014200191.1	Cell Myofiber	M-protein, striated muscle-like (LOC106605000)	LOC106605000	-4.66612	5.37184	5.10899	5.19833	-1.06765	5.00946	-0.563964	-1.1368	0.0455627
Ssa#XM_014125810.1	Cell Myofiber	troponin I, cardiac muscle-like (LOC106561651), X1	LOC106561651	-4.6864	4.35934	4.28925	4.45433	-2.24087	3.67164	-0.504068	-2.20175	0.0359149
Ssa#XM_014166542.1	Cell Myofiber	myomesin-3-like (LOC106582914)	LOC106582914	-4.93739	5.70918	6.06722	6.08508	-1.00187	5.43448	-0.0890361	-0.277816	0.0378233
Ssa#XM_014177646.1	Cell Myofiber	Tropomyosin alpha-3 chain	tpm3	-5.03258	6.6946	6.53207	6.9224	0.761169	6.48463	-0.371891	-0.138821	0.0468595
Ssa#XM_014208600.1	Cell Myofiber	Troponin I, skeletal, slow a (OrthoDB)	LOC106609638	-5.77792	4.96679	3.87657	5.15655	-1.87229	3.6361	-2.65377	-3.55518	0.0311288
Ssa#XM_014167665.1	Cell Nucleus	Msx2-interacting protein	LOC106583464	0.981678	-0.754102	-0.955652	-0.790958	0.0952281	-0.149581	0.425329	0.221453	0.00130426
Ssa#XM_014132502.1	Cell Nucleus	Nuclear receptor subfamily 4, group A, member 1 (OrthoDB)	LOC106565406	-2.14273	2.97167	4.14658	3.97257	1.95023	1.14351	2.1556	0.967477	0.00568236
Ssa#XM_014140691.1	Cell peroxisome	Peroxisomal biogenesis factor 19 (Ortho_H)	LOC106569376	-0.808747	1.11489	1.22138	1.1169	0.492618	0.722628	-0.0376942	0.191697	0.00982217
Ssa#XM_014191691.1	Cell peroxisome	Peroxisomal biogenesis factor 19 (Ortho_H)	LOC106600385	-1.3815	1.68105	1.53162	1.69411	0.479205	1.31832	-0.41394	-0.367218	0.0363541
Ssa#NM_001140899.1	Cell peroxisome	Peroxisomal 2,4-dienoyl-CoA reductase (Ortho_H)	decr2	-1.44541	1.06568	0.799412	0.903412	-0.732602	-0.108861	-0.616609	-0.632241	0.000461863
Ssa#XM_014216602.1	Cell peroxisome	Methylcrotonoyl-Coenzyme A carboxylase 2 (Beta) - Ident 46	LOC106613885	-2.1267	2.01512	2.15665	1.52815	-0.625244	1.58556	-0.908742	-0.958455	0.0344299
Ssa#NM_001140211.1	Cell peroxisome	UDP-galactose translocator	pahx	-2.47398	3.41597	3.11634	3.4164	0.820047	2.08755	0.319909	0.141503	0.00533784
Ssa#XM_014161511.1	Cell peroxisome	Peroxisomal 2_4-dienoyl-CoA reductase - Ident 32	LOC106580438	-2.5738	1.56144	2.81704	2.58553	-0.871537	1.50036	-0.804601	-0.834086	0.0198316
Ssa#XM_014201163.1	Cell peroxisome	Peroxisomal 2_4-dienoyl-CoA reductase - Ident 32	decr1	-2.58935	2.13502	2.30149	2.19306	-1.48823	1.79028	-1.14279	-0.677218	0.0320422
Ssa#XM_014124135.1	Cell proteasome	Aminopeptidase N	LOC106560810	2.61767	-1.34789	-1.30016	-1.29765	0.952646	1.56142	1.29229	1.40341	1.25903e-05
Ssa#NM_001141034.1	Cell proteasome	AP-1 complex subunit gamma-1-like (LOC106569429), X1	psd10	1.64611	0.338086	-0.883899	-0.659484	1.38455	0.2458	1.59337	1.75366	0.0235439
Ssa#XM_014132544.1	Cell proteasome	Cathepsin Z (OrthoDB)	LOC106565426	1.61762	-2.11874	-3.48443	-3.04927	-1.75084	-0.943118	-1.44823	-0.923918	0.0112333
Ssa#XM_014179078.1	Cell proteasome	Proteasome (prosome, macropain) 216S subunit, non-ATPase, 11b (OrthoDB)	LOC106589296	1.5468	1.1294	-0.558244	-0.248823	1.78732	0.844693	2.1187	1.86627	0.0363791
Ssa#XM_014159143.1	Cell proteasome	Proteasome (prosome, macropain) 216S subunit, non-ATPase, 11b (OrthoDB)	LOC100380795	1.53768	0.744141	-0.698561	-0.500206	1.7781	0.376202	1.81993	1.57033	0.0388134
Ssa#NM_001146666.1	Cell proteasome	Proteasome (prosome, macropain) 26S subunit, ATPase, 4 (OrthoDB)	prs6b	1.42122	-0.21418	-1.5511	-1.2665	0.746553	-0.476024	1.07524	0.296733	0.0419334
Ssa#XM_014205950.1	Cell proteasome	carnosine N-methyltransferase 1 (carnmt1), X1	LOC106608168	1.36221	0.430382	-0.512998	-0.539783	1.5397	0.106493	1.54422	1.42857	0.0397209
Ssa#XM_014168504.1	Cell proteasome	Proteasome (prosome, macropain) 216S subunit, non-ATPase, 11b (OrthoDB)	LOC106583882	1.32706	1.52138	1.03274	0.862476	2.67093	1.75516	3.01293	2.42469	0.0135018
Ssa#XM_014194707.1	Cell proteasome	Proteasome subunit alpha type-3 (Ortho_H)	psma3	1.27118	-0.509268	-1.37649	-1.32783	0.496353	-0.646589	0.617273	0.332912	0.0278357
Ssa#XM_014179894.1	Cell proteasome	Proteasome subunit beta type-1 (Ortho_H)	LOC106589654	1.26165	-0.189572	-1.53842	-1.50474	0.201923	-0.314962	0.465453	0.383888	0.0313333
Ssa#XM_014141946.1	Cell proteasome	Proteasome subunit beta type-2 (Ortho_H)	psmb2	1.2386	-0.128128	-1.15629	-1.04734	0.613876	-0.170129	0.824304	0.577338	0.0214011
Ssa#XM_014204326.1	Cell proteasome	adenylate cyclase type 8-like (LOC106611404), X1	psd3	1.20025	1.27512	0.398302	0.233609	2.14431	0.95298	2.35363	1.89279	0.0460235
Ssa#XM_014150267.1	Cell proteasome	Phosphatidylinositol-4-phosphate 5-kinase, type I, alpha, a (OrthoDB)	LOC100194679	1.14002	0.675404	-0.442511	-0.22465	1.3527	0.337543	1.4221	1.4587	0.0448087
Ssa#NM_001140593.1	Cell proteasome	Proteasome (prosome, macropain) 26S subunit, ATPase, 3 (OrthoDB)	prs6a	1.12546	0.235035	-0.814957	-0.633856	1.0606	-0.10639	1.07223	0.857043	0.0466367
Ssa#XM_014211237.1	Cell proteasome	Proteasome subunit alpha type-3 (Ortho_H)	LOC106611239	1.10353	0.0584638	-1.11966	-0.880456	0.768946	-0.178066	0.615433	0.618952	0.0378115
Ssa#XM_014211118.1	Cell proteasome	Mitochondrial ribonuclease P protein 3	LOC106611176	1.10151	0.145328	-0.771632	-0.577717	1.01913	-0.09136	0.933812	0.939105	0.0370723
Ssa#NM_001141031.2	Cell proteasome	neuroblast differentiation-associated protein AHNAK-like (LOC106587593), X1	psd8	1.08477	0.440839	-0.350477	-0.337035	1.25757	0.245252	1.31547	1.19189	0.0330065
Ssa#XM_014126458.1	Cell proteasome	Proteasome (prosome, macropain) 26S subunit, ATPase, 3 (OrthoDB)	LOC106561966	1.07384	-0.637746	-1.12836	-1.24242	0.498423	-0.769153	0.465341	0.0893602	0.037503
Ssa#NM_001141628.1	Cell proteasome	Zinc finger, AN1-type domain 5b (OrthoDB)	zfand5b	1.07155	1.28415	0.55229	1.33789	1.32426	2.57306	2.4137	2.20764	0.0411123
Ssa#XM_014175283.1	Cell proteasome	adrenodoxin-like protein, mitochondrial (LOC106590059)	LOC106587187	1.05519	0.127269	-0.477007	-0.497778	1.11084	-0.156572	1.19375	0.942723	0.049562
Ssa#XM_014176616.1	Cell proteasome	Proteasome subunit beta type-3 (Ortho_H)	LOC106587952	1.0193	-0.277324	-1.17353	-1.0562	0.425423	-0.397394	0.475811	0.230613	0.0284681
Ssa#XM_014210205.1	Cell proteasome	Proteasome subunit beta type-1 (Ortho_H)	psmb1	0.99524	-0.019412	-0.994978	-0.7759	0.555939	-0.120271	0.715801	0.442439	0.0288511
Ssa#XM_014169175.1	Cell proteasome	Proteasome subunit alpha type-7 (Ortho_H)	LOC106584187	0.994809	-0.0572265	-1.29816	-0.976526	0.419725	-0.206716	0.288192	0.368813	0.0377774
Ssa#XM_014181079.1	Cell proteasome	Proteasome activator complex subunit 1 (Ortho_H)	psme1	0.977155	-1.76987	-2.52431	-2.50868	-1.61663	-0.931804	-1.40457	-1.20886	0.0153083
Ssa#XM_014180051.1	Cell proteasome	Proteasome activator complex subunit 4	LOC106589746	0.954019	0.440486	0.300395	0.38077	0.752056	1.19063	1.55912	1.8098	0.0177526
Ssa#XM_014178626.1	Cell proteasome	Proteasome subunit alpha type-2 (Ortho_H)	LOC106589005	0.932206	-1.31239	-0.900767	-0.334445	0.0528347	-0.380657	0.460713	0.19913	0.0317773
Ssa#XM_014141626.1	Cell proteasome	Proteasome subunit beta type-4 (Ortho_H)	LOC106569904	0.911927	-0.340358	-0.915211	-0.862826	0.344216	-0.359942	0.544066	0.294842	0.0220189
Ssa#XM_014131496.1	Cell proteasome	Proteasome subunit beta type-3 (Ortho_H)	LOC106564948	0.885289	-0.313184	-0.931724	-0.991239	0.295584	-0.421273	0.469082	0.216232	0.0293295
Ssa#XM_014175998.1	Cell proteasome	Proteasome subunit alpha type-1 (Ortho_H)	LOC106587532	0.877511	-0.381761	-0.90357	-0.803647	0.479268	-0.363722	0.492497	0.116699	0.0237106
Ssa#XM_014175942.1	Cell proteasome	Proteasome subunit alpha type-1 (Ortho_H)	LOC106587501	0.868392	-0.00263787	-0.60801	-0.644728	0.666723	-0.136339	0.770809	0.498539	0.032865
Ssa#S41657839	Cell proteasome	Proteasome subunit alpha type 2 [Oncorhynchus mykiss]	LOC106589005	0.818819	-0.607808	-1.28095	-1.08612	0.0840103	-0.731104	0.038991	-0.0831347	0.0327234
Ssa#NM_001123573.1	Cell Redox	cathelicidin antimicrobial peptide (LOC100136439)	LOC100136439	5.25396	3.48212	-1.60552	-2.14274	5.06311	4.94601	5.38614	5.26574	0.017407
Ssa#XM_014156173.1	Cell Redox	thioredoxin-like (LOC106577817)	LOC106577817	3.08384	-2.83017	-2.91682	-3.98495	-1.19071	0.97432	-0.0921772	-0.332009	0.00397088
Omy#CA345885	Cell Redox	glutathione peroxidase type 2 [Oncorhynchus mykiss]	gpx1a	2.91049	-3.81925	-4.05796	-4.39509	-1.58762	-0.479423	-1.05295	-1.60111	0.000381889
Ssa#XM_014194431.1	Cell Redox	egl-9 family hypoxia-inducible factor 3 (egln3)	egln3	2.37207	-2.78566	-0.96395	-1.67851	0.317378	0.169735	0.988685	0.774964	0.00504708
Ssa#NM_001193497.1	Cell Redox	Crystallin J1A	selja	1.79487	-0.29438	-2.26815	-1.42163	0.609283	-0.284927	1.53545	0.00745859	0.0448251
Ssa#NM_001141386.1	Cell Redox	Peroxiredoxin 2 (OrthoDB)	tdx	1.73425	-1.39681	-2.86246	-2.5475	-0.447178	-0.799018	-0.409555	-0.482927	0.00653842
Ssa#XM_014207041.1	Cell Redox	thioredoxin-like (LOC106608859)	LOC106608859	1.57665	-2.43638	-3.06311	-3.05013	-1.76335	-0.780307	-1.33246	-1.21677	0.00308229
Ssa#XM_014159375.1	Cell Redox	Cytochrome b5 reductase 4 (Ortho_H)	LOC106579451	1.39809	-0.892475	-0.942406	-0.713897	0.995064	-0.329019	0.945774	0.58216	0.0125657
Ssa#XM_014199133.1	Cell Redox	Glutathione reductase, mitochondrial (Ortho_H)	gsr	1.39187	-2.06532	-2.5246	-2.86172	-1.43919	-0.960053	-0.869373	-1.09945	0.00228054
Ssa#NM_001140301.1	Cell Redox	Glutaredoxin 2 - Ident 30	Ssa#NM_001140301.1	1.38965	-2.56701	-2.4533	-2.56372	-1.67811	-0.40724	-1.21015	-1.25793	0.00700011
Ssa#XM_014138954.1	Cell Redox	Thioredoxin-like protein 1 (Ortho_H)	txnl1	1.30695	0.362876	-0.404125	-0.519225	1.57891	0.112409	1.46245	1.32674	0.0372641
Ssa#XM_014146160.1	Cell Redox	Thioredoxin-like protein 1 (Ortho_H)	LOC106572199	1.23943	0.0969592	-0.572928	-0.658022	1.09952	-0.137346	1.38837	1.09517	0.039835
Ssa#XM_014210379.1	Cell Redox	interactor protein for cytohesin exchange factors 1-like (LOC106610793), X1	LOC106610793	1.22173	-2.23157	-1.78266	-1.82287	-1.26344	0.0368108	-0.843844	-0.825422	0.0164693
Ssa#XM_014165902.1	Cell Redox	oxidative stress responsive serine-rich 1 (oser1), X1	oser1	1.13721	0.994038	0.165746	0.554914	1.25165	1.02891	2.32886	2.22568	0.0494789
Ssa#KSS2109	Cell Redox	Protein disulfide isomerase family A, member 2 (OrthoDB)	Ssa#KSS2109	0.989784	-0.534215	-0.629207	-0.586783	0.564641	0.343936	0.276554	0.4404	5.23712e-05
Ssa#XM_014123794.1	Cell Redox	Catalase (Ortho_H)	cata	-0.863919	0.965782	0.492668	0.944572	-0.388807	0.592156	-0.186369	-0.268627	0.0319299
Ssa#XM_014199680.1	Cell Redox	Thioredoxin-dependent peroxide reductase, mitochondrial (Ortho_H)	prdx3	-1.05333	0.583098	1.00142	0.950213	-0.214088	0.598497	-0.465906	-0.752186	0.0331087
Ssa#XM_014195273.1	Cell Redox	Thioredoxin-related transmembrane protein 2b (OrthoDB)	LOC106602574	-1.07732	0.567711	0.790567	0.809217	-0.289022	-0.255982	-0.439211	-0.435089	5.83712e-05
Ssa#XM_014145196.1	Cell Redox	Superoxide dismutase [Mn], mitochondrial (Ortho_H)	sod2	-1.43286	2.11331	1.83306	2.02708	0.194333	1.67297	0.279504	0.0863343	0.0239475
Ssa#XM_014196431.1	Cell Redox	peroxiredoxin-5, mitochondrial-like (LOC106603145)	LOC106603145	-1.4944	0.941918	1.04017	0.915983	-0.933592	0.663366	-0.805983	-1.0373	0.0253777
Ssa#XM_014193470.1	Cell Redox	Thioredoxin, mitochondrial (Ortho_H)	LOC106601338	-1.87991	1.50384	1.9889	1.90782	-0.199198	0.8198	-0.411162	-0.528335	0.00453432
Ssa#XM_014203574.1	Cell Redox	Thioredoxin, mitochondrial (Ortho_H)	LOC106607030	-1.93808	1.62397	1.87436	1.8365	-0.387663	0.891316	-0.600828	-0.542056	0.00593918
Ssa#XM_014177063.1	Cell Redox	Cytoglobin 2 (OrthoDB)	LOC100380664	-2.0272	0.968047	1.43046	1.50142			-0.358358	-1.09609	0.0102029
Ssa#NM_001140762.1	Cell Redox	Extracellular superoxide dismutase (sode)	sod3	-2.14446	0.888429	1.40206	1.21806	-1.27311	0.0207421	-1.34794	-1.29946	0.00347953
Ssa#XM_014162574.1	Cell Reticulum	ADP-ribosylation factor-like protein 14	LOC106580971	8.59051	-0.455638	-3.7875	-2.91087	6.87521	3.75016	6.83071	7.36728	0.00113762
Ssa#XM_014207703.1	Cell Reticulum	B-cell receptor-associated protein 31 - Ident 45	LOC106609191	2.5868	-1.15126	-1.82876	-1.94159	1.00247	1.02549	1.17926	0.577822	0.000164843
Ssa#XM_014195264.1	Cell Reticulum	Sorbin and SH3 domain-containing protein 2	LOC106602561	2.43495	0.415212	-0.25567	-0.131494	2.78487	0.625849	2.83545	3.53105	0.0244169
Ssa#XM_014135656.1	Cell Reticulum	Protein RER1 (Ortho_H)	LOC106566958	2.09531	0.0605393	-1.44689	-1.60527	1.78592	0.691737	1.57452	0.340219	0.0179035
Ssa#XM_014133231.1	Cell Reticulum	ADP-ribosylation factor-like 8Bb (OrthoDB)	LOC106565753	2.03756	0.582909	-0.850366	-0.549339	1.74628	1.26176	2.70345	1.34969	0.0124764
Ssa#XM_014196060.1	Cell Reticulum	RAB1A, member RAS oncogene family (OrthoDB)	LOC106602974	1.89849	1.71829	-0.194474	0.36625	2.51382	1.77292	2.85759	2.96972	0.0210763
Ssa#XM_014192714.1	Cell Reticulum	Syntaxin-binding protein 2 (Ortho_H)	LOC106600924	1.79775	-2.24963	-2.63776	-2.62837	-1.26385	-0.213082	-0.665577	-0.687507	0.00128006
Ssa#XM_014203300.1	Cell Reticulum	TBC1 domain family member 17	LOC106606880	1.73189	1.38701	-0.0529428	0.447235	2.17698	1.55362	2.56496	3.00705	0.0190064
Ssa#XM_014204576.1	Cell Reticulum	Syntaxin-binding protein 2 (Ortho_H)	LOC100380738	1.7135	-2.81958	-2.79243	-2.81821	-1.83897	-0.496123	-1.08176	-0.969418	0.00344958
Ssa#XM_014190245.1	Cell Reticulum	golgin subfamily A member 6-like protein 22 (LOC106599144)	LOC106599144	1.69299	-1.03837	-2.1726	-0.551585	1.23595	-0.010994	-0.042851	0.573115	0.0252983
Ssa#XM_014170743.1	Cell Reticulum	Nuclear VCP-like	LOC106585012	1.65988	-0.0400742	-1.37089	-1.13269	1.16126	-0.0882752	1.2159	0.959085	0.0206857
Ssa#XM_014181544.1	Cell Reticulum	ATPase, H+ transporting, lysosomal V1 subunit Aa (OrthoDB)	LOC106590474	1.59191	-1.36294	-1.46997	-1.51331	-0.245997	0.0690467	0.366079	0.383531	0.000303687
Ssa#XM_014125840.1	Cell Reticulum	Golgi transport 1Bb (OrthoDB)	LOC106561669	1.57539	-1.67116	-1.52408	-1.62502	-0.128633	0.257703	-0.195892	-0.0586161	5.40644e-05
Ssa#XM_014138977.1	Cell Reticulum	vacuolar protein sorting-associated protein 37B-like (LOC106568542)	LOC106568542	1.55039	-0.19055	-0.717509	-0.558472	0.980152	0.452379	1.72308	1.09059	0.00569841
Ssa#XM_014214422.1	Cell Reticulum	Golgi SNAP receptor complex member 1 (Ortho_H)	LOC106612848	1.52552	-0.702554	-0.951893	-0.849293	0.342235	0.0668199	1.32937	1.02533	0.00747072
Ssa#NM_001141842.2	Cell Reticulum	Golgi SNAP receptor complex member 1 (Ortho_H)	gosr1	1.49531	-0.74995	-1.35333	-1.19179	0.104236	-0.260682	1.03295	0.711301	0.0106466
Ssa#XM_014152851.1	Cell Reticulum	ADP-ribosylation factor 5 (OrthoDB)	LOC106576031	1.49002	-1.14648	-1.75029	-1.82352	-0.411665	0.305411	-0.215961	-0.0114257	0.00208133
Ssa#XM_014141139.1	Cell Reticulum	Calreticulin like (OrthoDB)	LOC106569608	1.49	-1.08559	-1.62471	-1.76342	-0.0369208	0.206815	-0.112728	-0.0621508	0.000573214
Ssa#XM_014142976.1	Cell Reticulum	TBC1 domain family member 5 (Ortho_H)	LOC106570538	1.44206	0.57626	0.0108195	0.0309594	1.70206	0.589021	2.44139	1.85984	0.0307296
Ssa#XM_014191514.1	Cell Reticulum	golgin subfamily A member 6-like protein 22 (LOC106612328)	LOC106600187	1.42712	-0.86944	-2.29017	-0.69895	0.762583	-0.277784	-0.371375	0.450328	0.0442806
Ssa#NM_001141370.1	Cell Reticulum	signal peptidase complex subunit 2 homolog (S. cerevisiae) (spcs2)	Ssa#NM_001141370.1	1.41837	-1.46522	-1.67579	-1.90193	-0.401142	-0.0778598	-0.514916	-0.0565168	0.000432544
Ssa#XM_014186563.1	Cell Reticulum	golgin subfamily A member 6-like protein 22 (LOC106612328)	LOC106595184	1.4167	-0.991077	-2.38219	-0.812317	0.601578	-0.285824	-0.440547	0.210805	0.036944
Ssa#XM_014132811.1	Cell Reticulum	RAB7, member RAS oncogene family (OrthoDB)	LOC106565552	1.35823	1.3279	-0.291828	0.237508	1.55009	1.82268	2.14834	1.60992	0.0250936
Ssa#XM_014207619.1	Cell Reticulum	ADP-ribosylation factor 5 (OrthoDB)	LOC106609140	1.34317	-1.19782	-1.72484	-1.81336	-0.543171	0.0987539	-0.359801	-0.137802	0.00207738
Ssa#XM_014161390.1	Cell Reticulum	Nuclear VCP-like	LOC106580383	1.32357	0.137164	-0.574214	-0.519815	1.35928	0.0921348	1.52141	1.04566	0.0261969
Ssa#XM_014213379.1	Cell Reticulum	golgin subfamily A member 6-like protein 22 (LOC106612328)	LOC106612328	1.32245	-0.87459	-2.13256	-0.5616	0.726586	-0.221776	-0.356418	0.383059	0.0463926
Ssa#XM_014168511.1	Cell Reticulum	ATPase, H+ transporting, lysosomal, V0 subunit c, b (OrthoDB)	LOC106583886	1.26054	-1.37392	-1.72484	-1.67805	-0.53548	-0.128645	-0.240801	-0.421986	0.000297409
Ssa#XM_014200497.1	Cell Reticulum	mannosyl-oligosaccharide 1,2-alpha-mannosidase IC-like (LOC106605146), X1	LOC106605146	1.25781	-1.79017	-2.62669	-2.59263	-1.30084	-0.235705	-1.39483	-1.38336	0.0265168
Ssa#XM_014192292.1	Cell Reticulum	Reticulocalbin-3 (Ortho_H)	rcn3	1.17572	-2.28388	-2.08356	-1.50613	-0.326664	-1.61348	-0.193874	-0.994517	0.0423847
Ssa#XM_014181239.1	Cell Reticulum	VAMP (vesicle-associated membrane protein)-associated protein A (OrthoDB)	LOC106590340	1.16971	-1.17055	-1.01762	-1.09135	0.369441	-0.572127	0.338181	0.17063	0.00678064
Ssa#XM_014192800.1	Cell Reticulum	ADP-ribosylation factor-like protein 5B (LOC106600984)	LOC106600984	1.13924	-0.131627	-0.384337	-0.394148	0.543481	1.25519	0.935433	0.609384	0.00269999
Ssa#XM_014204250.1	Cell Reticulum	BAI1-associated protein 3; BAI1-associated protein 3, isoform CRA_a (Ortho_H)	baiap3	1.13056	-2.84602	-2.11891	-2.28226	-1.34892	-0.976845	-1.21441	-1.60052	0.00530761
Ssa#NM_001165407.1	Cell Reticulum	Translocating chain-associating membrane protein	tr1l1	1.11954	-0.832949	-1.68612	-1.68159	-0.0660785	-0.432429	-0.513468	-0.110761	0.00923075
Ssa#XM_014191222.1	Cell Reticulum	ADP-ribosylation factor 1 (OrthoDB)	LOC106599871	1.1011	-0.568717	-0.845029	-0.675074	0.558965	0.0742958	0.556106	0.429959	0.000758523
Ssa#XM_014205781.1	Cell Reticulum	ADP-ribosylation factor 6b (OrthoDB)	LOC106608083	1.09616	-1.4975	-1.41086	-1.74247	-0.521606	-0.505655	-0.429189	-0.360003	8.17562e-05
Ssa#XM_014196191.1	Cell Reticulum	ATPase, H+ transporting, lysosomal V1 subunit Aa (OrthoDB)	LOC106603053	1.09499	-1.35877	-1.67854	-1.68302	-0.708946	-0.276275	-0.491373	-0.437241	0.000525317
Ssa#XM_014208493.1	Cell Reticulum	ADP-ribosylation factor GTPase-activating protein 3-like (LOC106609560), X1	LOC106609560	1.09338	-0.668043	-1.20387	-0.89319	0.0272319	0.314019	0.103089	0.242381	0.000785777
Ssa#XM_014135802.1	Cell Reticulum	Surfeit 4, isoform CRA_c; Surfeit locus protein 4	LOC106567022	1.09277	-1.07452	-1.18514	-1.37983	-0.230897	-0.211974	-0.0439985	0.00530303	0.000125541
Ssa#XM_014182702.1	Cell Reticulum	Transmembrane emp24 domain-containing protein 10 (Ortho_H)	LOC106591465	1.0845	-0.960195	-1.18136	-1.04591	0.068445	-0.091384	0.237707	-0.126727	0.000203978
Ssa#XM_014144809.1	Cell Reticulum	ADP-ribosylation factor 6	LOC106571580	1.07995	-1.85924	-2.16844	-2.17421	-1.08905	-0.773609	-0.988622	-1.09812	0.000339007
Ssa#XM_014185217.1	Cell Reticulum	Translocation protein SEC63 homolog (Ortho_H)	LOC106593828	1.06915	0.20448	-0.0161958	-0.435359	0.972454	0.25415	1.45142	1.26913	0.027983
Ssa#XM_014213657.1	Cell Reticulum	Archain 1, isoform CRA_a; Coatomer subunit delta; Coatomer subunit delta variant 2 (Ortho_H)	arcn1	1.03789	-0.653169	-1.11657	-0.940191	0.0462119	-0.337594	0.556856	0.272856	0.00895984
Ssa#NM_001141872.1	Cell Reticulum	Translocon-associated protein subunit delta (Ortho_H)	ssrd	1.03107	-1.17264	-1.27882	-1.52042	-0.248152	-0.47664	-0.412081	-0.0347177	0.000852125
Ssa#XM_014197308.1	Cell Reticulum	Clathrin, heavy polypeptide a (Hc) (OrthoDB)	LOC106603518	1.02589	-1.05066	-1.47982	-1.42071	-0.320549	-0.439859	-0.210176	-0.194086	0.000545225
Ssa#XM_014210505.1	Cell Reticulum	signal recognition particle 14 kDa protein-like (LOC106610862), X1	LOC106610862	1.02318	-1.00332	-1.15437	-0.881737	0.375547	-0.546028	-0.000284091	0.210924	0.00889454
Ssa#XM_014166554.1	Cell Reticulum	RAB7, member RAS oncogene family (OrthoDB)	LOC106582926	1.0223	0.267928	-0.676025	-0.68388	0.611214	0.53659	0.750864	0.734553	0.0130294
Ssa#XM_014207612.1	Cell Reticulum	KDEL (Lys-Asp-Glu-Leu) endoplasmic reticulum protein retention receptor 2a (OrthoDB)	LOC106609135	1.01179	-0.674544	-0.773207	-1.01931	0.2306	0.0397017	0.260652	0.226792	0.000199719
Ssa#XM_014169468.1	Cell Reticulum	Calreticulin like (OrthoDB)	LOC106584323	0.985699	-0.343344	-0.964136	-1.12937	-0.183206	0.492637	0.334517	0.0497094	0.0142442
Ssa#XM_014201388.1	Cell Reticulum	RAB1A, member RAS oncogene family (OrthoDB)	LOC106605576	0.981998	-0.843908	-0.976415	-1.05052	0.189878	-0.0572612	-0.0214812	-0.0109382	7.67773e-05
Ssa#XM_014176678.1	Cell Reticulum	Vacuolar protein sorting-associated protein 13C	LOC106592075	0.960585	-0.831205	-1.25008	-1.2433	-0.62519	-0.0305653	0.00446152	0.0608585	0.00755885
Ssa#NM_001140523.1	Cell Reticulum	cellular repressor of E1A-stimulated genes 1 (creg1)	creg1	0.947581	0.461973	-0.524051	-0.145231	0.963015	0.361773	1.41585	0.773267	0.0436384
Ssa#NM_001165397.1	Cell Reticulum	Endoplasmic reticulum-Golgi intermediate compartment protein 3 (Ortho_H)	ergi3	0.947107	-1.08515	-1.53237	-1.50489	-0.156004	-0.56327	-0.419197	-0.569641	0.00235041
Ssa#XM_014123462.1	Cell Reticulum	Vesicle transport protein USE1 (Ortho_H)	Ssa#XM_014123462.1	0.944274	-1.24827	-1.28923	-1.20224	-0.19862	-0.593025	-0.144447	-0.273148	0.00054676
Ssa#XM_014186091.1	Cell Reticulum	ADP-ribosylation factor 6b (OrthoDB)	arf6	0.94362	-1.43423	-1.54507	-1.66442	-0.164666	-0.683768	-0.625243	-0.943484	0.00521052
Ssa#XM_014179603.1	Cell Reticulum	KDEL (Lys-Asp-Glu-Leu) endoplasmic reticulum protein retention receptor 2a (OrthoDB)	LOC106589518	0.940405	-0.754414	-0.578206	-0.686694	0.693563	-0.0809858	0.694257	-0.237633	0.0249156
Ssa#NM_001140300.1	Cell Reticulum	Arf-GAP with coiled-coil, ANK repeat and PH domain-containing protein 1 (Ortho_H)	cenb1	0.939934	-2.69598	-2.44423	-2.57767	-1.85636	-1.35744	-1.60565	-1.71132	0.00105699
Ssa#XM_014135224.1	Cell Reticulum	PH and SEC7 domain-containing protein 3	LOC106566806	0.935496	-2.71145	-2.42089	-2.45518	-1.68424	-1.42466	-1.56608	-1.69973	0.00033275
Ssa#XM_014179128.1	Cell Reticulum	ADP-ribosylation factor 2	LOC106589321	0.928567	-0.744998	-1.19866	-1.12715	0.0760772	-0.27385	-0.0495145	-0.13285	0.00143842
Ssa#XM_014128746.1	Cell Reticulum	Surfeit 4, isoform CRA_c; Surfeit locus protein 4	LOC106563281	0.883899	-0.640048	-0.633507	-0.766319	0.0447536	0.145418	0.489333	0.136258	0.000760012
Ssa#XM_014145622.1	Cell Reticulum	Protein RER1 (Ortho_H)	LOC106566958	0.877487	-0.349741	-0.907401	-0.789983	0.425633	-0.190387	0.390494	0.154707	0.0104193
Ssa#XM_014148567.1	Cell Reticulum	ADP-ribosylation factor 5 (OrthoDB)	LOC106573480	0.872903	-0.675901	-1.03541	-0.743598	0.0532342	0.108208	-0.103983	0.16094	0.00061686
Ssa#XM_014128290.1	Cell Reticulum	ras-related protein Rab-7a-like (LOC106563067), X1	LOC106563067	0.86071	-0.522356	-1.23832	-1.23107	-0.316291	-0.108567	-0.0354408	-0.0858609	0.00967721
Ssa#XM_014137233.1	Cell Reticulum	Derlin-2 (Ortho_H)	LOC106567674	0.851796	-0.926081	-1.12364	-1.12095	-0.0637714	-0.403129	-0.107555	-0.245936	0.000479578
Ssa#XM_014169571.1	Cell Reticulum	Vacuolar protein sorting 4b (yeast) (OrthoDB)	LOC106584355	0.838919	-0.965937	-1.04007	-0.989344	0.0271774	-0.389999	-0.0606806	-0.214623	0.000615506
Ssa#XM_014170964.1	Cell Reticulum	vesicle-associated membrane protein 5-like (LOC106585117), X1	LOC106585117	0.838058	-0.684222	-0.320164	-0.347811	0.471384	0.17623	0.473461	0.428229	0.00129469
Ssa#NM_001173568.1	Cell Reticulum	ADP-ribosylation factor interacting protein 2b (OrthoDB)	arfp1	0.824155	-1.69958	-1.63043	-1.65868	-0.967524	-0.493745	-0.9037	-0.990014	0.00193418
Ssa#XM_014198790.1	Cell Reticulum	translation initiation factor IF-2-like (LOC106604285), X1	LOC106604294	0.823697	-0.988814	-0.918538	-0.831742	-0.129735	-0.11403	0.00274291	-0.116318	1.95323e-05
Ssa#NM_001173684.1	Cell Reticulum	Vacuolar protein sorting-associated protein 37A	vp37b	0.815846	-0.0372889	0.396377	0.406394	0.78892	1.0799	1.36649	1.04871	0.00707646
Ssa#XM_014145009.1	Cell Reticulum	V-type proton ATPase subunit D (Ortho_H)	LOC106571673	0.80687	0.14216	-0.543706	-0.238548	0.37085	0.246891	1.10615	0.650128	0.0345107
Ssa#XM_014143134.1	Cell Reticulum	Syntaxin 12 (OrthoDB)	LOC106570663	0.800439	-0.289339	-0.502498	-0.456531	0.775443	0.0398483	0.552806	0.169169	0.0120634
Ssa#XM_014125646.1	Cell Reticulum	Caveolin 3 (OrthoDB)	LOC106561554	-0.851218	1.04983	0.901679	1.1187	0.0585963	0.761835	-0.0933618	-0.0383317	0.0168415
Ssa#XM_014178706.1	Cell Reticulum	Syntaxin 12 (OrthoDB)	LOC106589043	-0.930914	0.126919	-0.0194285	0.23368		-0.589176	-0.432695	-1.4297	0.0429811
Ssa#XM_014193345.1	Cell Reticulum	ADP-ribosylation factor-like 4aa (OrthoDB)	LOC106601266	-0.941503	0.876421	1.37708	1.12837	0.447708	0.156388	0.200844	-0.0617817	0.00283848
Ssa#XM_014191576.1	Cell Reticulum	Adaptor-related protein complex 1_ gamma 1 subunit - Ident 68	LOC100380629	-0.951933	-0.343409	-0.231239	-0.248528	-1.12113	-1.63703	-1.34511	-0.802015	0.00631765
Ssa#XM_014203762.1	Cell Reticulum	KDEL (Lys-Asp-Glu-Leu) endoplasmic reticulum protein retention receptor 2a (OrthoDB)	LOC106607138	-0.957367	-0.300424	0.626687	0.485364	-0.795545	-0.165496	-0.913119	-0.873137	0.0298385
Ssa#XM_014163497.1	Cell Reticulum	Golgi integral membrane protein 4b (OrthoDB)	LOC106581436	-1.02817	1.45421	2.22364	2.22568	0.443219	1.29839	0.662072	1.35503	0.0308059
Ssa#XM_014177610.1	Cell Reticulum	Mediator of RNA polymerase II transcription subunit 30 (Ortho_H)	LOC106588506	-1.08739	-0.286925	-0.811261	-0.095669	-1.34459	-1.16637	-1.37227	-2.05811	0.0138765
Ssa#XM_014130306.1	Cell Reticulum	Nuclear VCP-like	LOC106564263	-1.15547	1.51321	1.39217	1.66246	0.536253	0.439603	0.342333	0.150394	0.000184369
Ssa#XM_014124990.1	Cell Reticulum	Lipase maturation factor 2	lmf2	-1.17388	0.114745	0.670021	0.370585	-1.13248	-0.108717	-0.63027	-1.28359	0.0186737
Ssa#XM_014187742.1	Cell Reticulum	ADP-ribosylation factor-like 4aa (OrthoDB)	LOC106607190	-1.27601	1.24704	1.94232	1.70184	0.690317	0.206087	0.352255	0.168894	0.00219079
Ssa#XM_014203888.1	Cell Reticulum	ADP-ribosylation factor-like 4aa (OrthoDB)	LOC106607190	-1.27862	2.027	2.6359	2.57959	1.59465	0.960213	1.03599	0.951312	0.00337442
Ssa#XM_014148901.1	Cell Reticulum	SEC6-like 1 (S. cerevisiae)	LOC106573656	-1.28259	1.0191	0.924179	1.12895	-0.612052	0.301886	-0.590201	-0.133699	0.00444797
Ssa#XM_014123619.1	Cell Reticulum	SET domain-containing protein 9	setd9	-1.3485	-0.291195	0.527318	0.302488	-1.00326	-0.766663	-0.900606	-2.0053	0.018469
Ssa#XM_014124312.1	Cell Reticulum	Vacuolar protein sorting 4b (yeast) (OrthoDB)	LOC106560901	-1.52305	1.61953	1.16426	1.281	-0.427013	0.19042	-0.183213	-0.252692	0.000508357
Ssa#XM_014126908.1	Cell Reticulum	E3 ubiquitin-protein ligase TRIM23	LOC106562204	-1.53427	0.0529686	0.128772	0.18403	-1.54849	-1.16412	-1.66004	-1.27675	0.000110883
Ssa#NM_001165294.1	Cell Reticulum	Adaptor-related protein complex 1, mu 3 subunit (OrthoDB)	ap1m2	-1.54069	1.7079	1.80261	2.2966	0.115175	0.0258112	-0.284229	1.7233	0.0390853
Ssa#XM_014164474.1	Cell Reticulum	Calcium/calmodulin-dependent serine protein kinase (OrthoDB)	LOC106586786	-1.75768	0.448622	0.55482	0.749749	-1.2522	-0.861536	-0.941346	-1.63806	0.000510126
Ssa#XM_014159229.1	Cell Reticulum	ADP-ribosylation factor-like 4aa (OrthoDB)	LOC106579387	-3.85783	3.90139	3.88293	4.14089	-0.729061	2.54635	-0.453201	-0.895121	0.0104149
Ssa#XM_014139302.1	Cell Signaling	cAMP-specific 3 ,5 -cyclic phosphodiesterase 4A	LOC106568722	3.46909	-0.518908	-1.40022	-1.67347	1.17472	2.70669	2.7861	2.41871	0.0012456
Ssa#XM_014186013.1	Cell Signaling	Guanine nucleotide exchange factor VAV2	LOC106594609	3.39458	-3.18299	-4.22129	-4.06375	-0.781926	-0.0123766	-0.367991	-0.550086	0.000152856
Ssa#XM_014176769.1	Cell Signaling	Protein phosphatase 1, regulatory subunit 27 (OrthoDB)	LOC106588094	3.33882	2.01368	1.33331	0.70025	5.79583	1.94751	5.42002	5.58823	0.0317218
Ssa#XM_014204442.1	Cell Signaling	ABI gene family member 3-like (LOC106607465), X1	LOC106607465	3.33335	-3.34436	-4.24704	-3.65345	-1.13613	0.0864568	-0.364854	-0.245223	0.000310802
Ssa#XM_014124699.1	Cell Signaling	protein phosphatase 1 regulatory subunit 15A-like (LOC106561078), X1	LOC106561078	3.22199	0.0809507	-0.916635	-0.358312	3.85747	1.60966	2.59801	3.2308	0.00339551
Ssa#NM_001173716.1	Cell Signaling	Tyrosine-protein phosphatase non-receptor type 12 (ptn12)	ptn12	3.20581	-2.52362	-3.15939	-2.76433	-0.324708	0.660446	1.05959	0.164762	0.000422584
Ssa#XM_014189954.1	Cell Signaling	Src kinase-associated phosphoprotein 2 (Ortho_H)	LOC106598926	2.76756	-3.91601	-3.96322	-4.14972	-2.00633	-0.844828	-1.06871	-1.04849	0.000307661
Ssa#XM_014167384.1	Cell Signaling	Tribbles homolog 3	trib3	2.76229	1.30152	-0.391768	0.227365	2.94243	2.53391	3.12817	3.9608	0.00388016
Ssa#XM_014190769.1	Cell Signaling	cAMP-responsive element modulator	LOC106599501	2.75706	-1.20928	-1.22391	-1.23667	1.56362	1.35504	1.28658	1.92987	1.68171e-05
Ssa#XM_014132460.1	Cell Signaling	Tribbles homolog 3	LOC106565396	2.56519	0.85664	-0.62851	0.452138	2.70076	2.4402	2.75581	3.271	0.00178123
Ssa#NM_001146414.1	Cell Signaling	Src kinase-associated phosphoprotein 2 (Ortho_H)	skap2	2.53895	-3.64933	-4.33648	-4.20232	-2.26271	-0.869295	-1.35089	-1.61214	0.00121963
Ssa#XM_014128307.1	Cell Signaling	Multiple C2 and transmembrane domain-containing pr	LOC106563084	2.52128	-3.86834	-3.45732	-3.71874	-1.73451	-0.791838	-1.26675	-0.847638	0.00027127
Ssa#XM_014207883.1	Cell Signaling	Protein kinase C, delta a (OrthoDB)	prkcq	2.46576	-0.900232	-0.0697606	-0.389669	3.19811	0.639684	1.48481	2.72756	0.018646
Ssa#XM_014163926.1	Cell Signaling	Serine/threonine kinase 17b (apoptosis-inducing) (OrthoDB)	LOC106581692	2.37499	-2.26918	-3.19743	-3.05287	-1.13819	0.22249	-0.692478	-0.251186	0.00243877
Ssa#XM_014164934.1	Cell Signaling	Serine/threonine-protein kinase SIK1 (Ortho_H)	LOC100195685	2.34733	-1.08849	-1.83599	-1.66858	0.890909	0.453361	0.705327	1.21566	0.000323094
Ssa#XM_014153824.1	Cell Signaling	Protein tyrosine phosphatase, non-receptor type 11, b (OrthoDB)	LOC106576571	2.32601	-3.35892	-3.70052	-3.52173	-1.81054	-0.915437	-0.881437	-1.19678	0.000333169
Ssa#XM_014200172.1	Cell Signaling	Protein tyrosine kinase 2 beta, a (OrthoDB)	LOC106604970	2.28749	-2.70121	-3.72198	-3.40474	-1.48771	-0.588359	-0.840179	-1.03769	0.00107122
Ssa#NM_001173566.1	Cell Signaling	cAMP-responsive element modulator	crem	2.22551	-0.932093	-1.33069	-0.606374	0.975506	1.44334	1.27882	1.37885	0.00014107
Ssa#XM_014207730.1	Cell Signaling	Phosphatidylinositol 4,5-bisphosphate 3-kinase cat	LOC106609208	2.21217	-2.04989	-2.97672	-2.92297	-0.714396	0.0521824	-0.674849	-0.413694	0.00106748
Ssa#XM_014210102.1	Cell Signaling	Ribosomal protein S6 kinase a, polypeptide 1 (OrthoDB)	LOC106610660	2.20844	-3.0833	-3.4987	-3.45722	-2.00789	-0.681614	-0.911404	-0.950974	0.00182764
Ssa#XM_014140065.1	Cell Signaling	Serine/threonine-protein kinase PLK3 (Ortho_H)	LOC106569079	2.11306	-1.58525	-2.07125	-1.77612	-0.106922	0.0978284	0.641481	0.576369	0.000353658
Ssa#XM_014166753.1	Cell Signaling	Calcium/calmodulin-dependent protein kinase IGb (OrthoDB)	LOC106583015	2.03261	-2.84358	-3.5083	-3.56689	-1.8812	-0.480158	-1.45261	-1.28063	0.00372341
Ssa#XM_014203129.1	Cell Signaling	Switch-associated protein 70	LOC106606771	1.9999	-2.88937	-3.83071	-3.91512	-2.13215	-0.988096	-1.64845	-1.41197	0.00385502
Ssa#XM_014192352.1	Cell Signaling	Major vault protein (Ortho_H)	mvp	1.98116	0.123462	-1.11665	-1.30194	1.76142	0.517817	1.19028	1.39496	0.00952031
Ssa#XM_014153309.1	Cell Signaling	Mitogen-activated protein kinase 12b (OrthoDB)	LOC106576243	1.96439	-4.17739	-3.58436	-3.64951	-1.67803	-1.81332	-1.24921	-2.61689	0.00327255
Ssa#XM_014149535.1	Cell Signaling	MAP kinase-interacting serine/threonine kinase 2a (OrthoDB)	LOC106574026	1.89016	-0.0280039	-0.672535	-0.360927	1.36703	1.38018	1.70033	1.69781	0.000181251
Ssa#XM_014211161.1	Cell Signaling	Major vault protein (Ortho_H)	LOC106611194	1.87939	0.268195	-0.886553	-1.25732	1.77517	0.528454	1.1564	1.55666	0.0134406
Ssa#NM_001173669.1	Cell Signaling	Major vault protein (Ortho_H)	mvp	1.85804	0.160129	-0.86575	-1.31172	1.57268	0.612978	1.30815	1.24855	0.00806835
Ssa#NM_001139673.1	Cell Signaling	protein phosphatase 1, regulatory (inhibitor) subunit 1b-like (LOC100194587)	LOC106601002	1.79347	3.92698	2.65574	3.24212	5.12695	3.84048	5.29816	6.00807	0.0334146
Ssa#XM_014145875.1	Cell Signaling	Pim-2 oncogene (OrthoDB)	LOC106572073	1.78452	-1.12644	-2.22128	-1.94794	-0.199079	0.387683	0.044075	-0.155477	0.00246752
Ssa#XM_014173621.1	Cell Signaling	Signal transducing adapter molecule 2 (Ortho_H)	LOC106586394	1.76942	-0.0208587	-0.757441	-0.73173	1.47548	0.380823	1.75317	1.45483	0.00769982
Ssa#XM_014195965.1	Cell Signaling	Mitogen-activated protein kinase kinase kinase kinase 2-like (OrthoDB)	LOC106602940	1.70133	-4.46075	-4.72362	-3.53812	-3.68389	-1.84781	-2.5178	-2.10848	0.0299649
Ssa#XM_014129585.1	Cell Signaling	Mitogen-activated protein kinase kinase kinase kinase 2-like (OrthoDB)	LOC106563748	1.67646	-3.47879	-3.10286	-3.1405	-1.80689	-1.05602	-1.60021	-1.79391	0.000774282
Ssa#XM_014200121.1	Cell Signaling	Misshapen-like kinase 1 (Ortho_H)	LOC100196367	1.66709	-0.710265	-1.60962	-1.32583	0.0979922	1.08657	0.169909	0.452916	0.00484798
Ssa#XM_014155937.1	Cell Signaling	active breakpoint cluster region-related protein-like (LOC106577639)	LOC106577639	1.64614	-1.02139	-2.37852	-1.58769	-0.788156	0.279465	-0.128493	0.571616	0.0185749
Ssa#XM_014130596.1	Cell Signaling	Dual specificity protein phosphatase 5 (Ortho_H)	LOC106564480	1.56867	-0.496348	-1.22716	-1.00691	0.5995	0.467274	0.819361	0.74798	0.000586613
Ssa#XM_014151099.1	Cell Signaling	Receptor-type tyrosine-protein phosphatase S	LOC106604399	1.55462	-1.49072	-1.28107	-1.54855	-0.733893	0.847232	0.0389113	0.305738	0.0110265
Ssa#XM_014203195.1	Cell Signaling	EMR2	LOC106606823	1.51405	-2.21116	-2.63156	-2.79882	-1.25221	-0.377622	-1.3035	-1.19919	0.00383799
Ssa#XM_014168827.1	Cell Signaling	Tyrosine kinase 2 (OrthoDB)	LOC100286690	1.51105	-0.373477	-1.2364	-0.929042	0.9321	0.453013	0.495391	0.778476	0.00182246
Ssa#XM_014135043.1	Cell Signaling	Natriuretic peptide receptor 1b (OrthoDB)	LOC106566722	1.46945	1.96301	1.32723	1.05379	2.65234	3.4263	3.11311	2.4781	0.00763322
Ssa#NM_001173605.1	Cell Signaling	Sperm-associated antigen 17	stk38	1.45017	-1.93102	-2.47603	-2.27582	-0.748046	-0.872117	-0.828367	-0.661274	0.000165677
Ssa#XM_014147422.1	Cell Signaling	Tripartite motif-containing 55b - Ident 52	LOC106572879	1.42956	-0.876593	-0.336024	-0.729703	1.01811	-0.305356	1.25812	1.15762	0.025296
Ssa#XM_014179191.1	Cell Signaling	Mitogen-activated protein kinase 8b (OrthoDB)	LOC106589346	1.37977	0.491603	0.512234	0.523156	2.2416	1.07088	2.52652	1.71605	0.0148787
Ssa#XM_014181855.1	Cell Signaling	Mitogen-activated protein kinase kinase kinase 2	LOC106590696	1.36431	-1.24332	-1.8129	-1.75253	-0.238656	0.144061	-0.582356	-0.277463	0.00202478
Ssa#XM_014165465.1	Cell Signaling	Protein tyrosine phosphatase, non-receptor type 4, b (OrthoDB)	LOC106582393	1.34383	-0.398117	-0.580477	-0.407334	1.45696	-0.140804	1.01701	1.19423	0.0240498
Ssa#XM_014150130.1	Cell Signaling	Intersectin-2	LOC106574310	1.33821	-2.29156	-1.9886	-2.10188	-1.47619	0.0186654	-0.942438	-0.756592	0.0158335
Ssa#XM_014184333.1	Cell Signaling	Protein tyrosine phosphatase, receptor type, A (OrthoDB)	LOC106592985	1.31372	-0.8555	-1.61875	-1.56105	-0.440979	0.448655	-0.0793468	-0.0538245	0.00698642
Ssa#XM_014198502.1	Cell Signaling	Dual specificity phosphatase 1 (OrthoDB)	LOC106604105	1.28985	-0.541212	-0.476269	-0.442258	0.699461	0.794806	0.826883	0.89194	2.23936e-06
Ssa#XM_014187879.1	Cell Signaling	tyrosine-protein phosphatase non-receptor type 12-like (LOC106609687)	LOC106609687	1.28894	-0.908884	-0.970917	-0.957434	-0.0229723	0.363985	1.00495	0.0268331	0.00587049
Ssa#XM_014178288.1	Cell Signaling	Protein tyrosine phosphatase type IVA, member 1 (OrthoDB)	LOC106588828	1.25676	-1.09052	-1.3778	-1.32592	-0.150154	0.144157	-0.120065	0.0940906	0.000111189
Ssa#XM_014205951.1	Cell Signaling	A disintegrin and metalloproteinase with thrombospondin motifs 2-like (LOC106611865), X2	LOC106608169	1.25117	0.552753	-0.319761	-0.0714542	1.59694	0.426228	1.70941	1.48749	0.028978
Ssa#XM_014173287.1	Cell Signaling	Protein ZAK; cDNA FLJ58036, highly similar to Homo	LOC106586235	1.23259	-0.747847	-0.718023	-1.05154	0.497507	0.20492	0.751423	0.119966	0.0013755
Ssa#NW_012361027.	Cell Signaling	Not	LOC106609687	1.19504	-0.836789	-0.947967	-0.908395	0.00119419	0.376557	0.862376	-0.0508431	0.00507064
Ssa#XM_014212722.1	Cell Signaling	Misshapen-like kinase 1 (Ortho_H)	LOC106611981	1.15032	-0.75245	-0.767892	-0.782285	0.000264083	0.9537	0.587964	-0.0108009	0.00921617
Ssa#XM_014194936.1	Cell Signaling	GRB2-associated-binding protein 1 (Ortho_H)	LOC106602350	1.14085	-0.783947	-0.651413	-0.581034	0.209394	0.595983	0.514511	0.55498	0.000180857
Ssa#NM_001140473.1	Cell Signaling	receptor-interacting serine-threonine kinase 4 (ripk4)	ripk4	1.12052	-1.98266	-1.9033	-1.92652	-0.657386	-0.501404	-0.785275	-1.32385	0.00325012
Ssa#XM_014203560.1	Cell Signaling	Protein kinase N2, isoform CRA_b; Serine/threonine	LOC106607024	1.11424	-1.82342	-2.56218	-2.03608	-1.26916	-0.607262	-1.27288	-0.955991	0.00810355
Ssa#XM_014145465.1	Cell Signaling	Dual specificity phosphatase 7 (OrthoDB)	LOC106571910	1.11313	-1.26024	-1.92306	-1.78294	-0.97187	0.0513232	-0.696887	-0.551698	0.0150239
Ssa#XM_014200681.1	Cell Signaling	RNA-binding protein 8A (Ortho_H)	rbm8a	1.09707	-1.46326	-1.21744	-1.27135	0.101063	-0.845265	-0.133134	-0.00377817	0.00839869
Ssa#XM_014129491.1	Cell Signaling	Malignant fibrous histiocytoma-amplified sequence	LOC106563686	1.0966	-0.650879	-1.00727	-0.91492	0.0777814	0.283438	0.258301	0.336121	0.000183596
Ssa#XM_014161478.1	Cell Signaling	Inhibitor of nuclear factor kappa-B kinase subunit	ikbkb	1.08648	-1.59829	-1.47379	-1.52597	-0.541796	-0.057187	-0.555805	-0.630059	0.000996298
Ssa#XM_014143555.1	Cell Signaling	Protein RUFY3 (Ortho_H)	rufy3	1.0053	-0.0499414	-0.186411	-0.945969	0.581515	0.25172	0.751128	0.860405	0.0159655
Ssa#XM_014137264.1	Cell Signaling	Dual-specificity tyrosine-(Y)-phosphorylation regulated kinase 1A, b (OrthoDB)	LOC106603446	1.00037	-0.414025	-0.405595	-0.0497079	0.645232	-0.0146859	1.47692	0.734916	0.0444309
Ssa#XM_014136883.1	Cell Signaling	Protein phosphatase 2 (formerly 2A), catalytic subunit, alpha isoform (OrthoDB)	LOC106567527	0.983295	0.267146	0.0258668	0.136295	1.5064	0.216713	1.33328	1.44919	0.0434699
Ssa#NM_001173733.1	Cell Signaling	serine/threonine kinase 35 (stk35)	stk35	0.96344	-3.30507	-3.24462	-3.67305	-2.81627	-2.01091	-2.38771	-2.56167	0.00847725
Ssa#XM_014150055.1	Cell Signaling	Protein kinase, cAMP-dependent, catalytic, beta a (OrthoDB)	LOC106574269	0.9518	0.00804348	0.180778	0.135097	1.06662	0.839618	0.959268	1.37359	0.00112274
Ssa#XM_014192299.1	Cell Signaling	Serine/threonine-protein phosphatase 4 catalytic subunit (Ortho_H)	LOC106600722	0.949489	-1.15488	-1.63969	-1.65198	-0.678808	-0.412026	-0.506754	-0.533189	0.00152848
Ssa#XM_014164264.1	Cell Signaling	RNA-binding protein 8A (Ortho_H)	LOC106581844	0.940028	-0.997584	-1.36175	-1.20442	0.0281655	-0.748012	-0.101975	-0.169742	0.00813551
Ssa#NM_001140300.1	Cell Signaling	Arf-GAP with coiled-coil, ANK repeat and PH domain-containing protein 1 (Ortho_H)	cenb1	0.939934	-2.69598	-2.44423	-2.57767	-1.85636	-1.35744	-1.60565	-1.71132	0.00105699
Ssa#NM_001140107.1	Cell Signaling	Protein tyrosine phosphatase type IVA, member 1 (OrthoDB)	tp4a2	0.937447	-1.5389	-1.46693	-1.56156	-0.573029	-0.578487	-0.650152	-0.538407	1.69477e-06
Ssa#XM_014135224.1	Cell Signaling	PH and SEC7 domain-containing protein 3	LOC106566806	0.935496	-2.71145	-2.42089	-2.45518	-1.68424	-1.42466	-1.56608	-1.69973	0.00033275
Ssa#XM_014204071.1	Cell Signaling	Cyclin-dependent kinase 13	LOC106607271	0.900302	-0.140153	-0.0974232	0.0729992	1.1754	0.0734432	0.915575	1.21736	0.0371008
Ssa#NM_001140549.1	Cell Signaling	ATPase, H+ transporting, V0 subunit B (OrthoDB)	vato	0.872418	-1.25344	-1.72525	-1.55973	-1.02955	-0.256339	-0.591901	-0.683752	0.0108326
Ssa#XM_014133165.1	Cell Signaling	Serine/threonine-protein phosphatase 4 regulatory subunit 2 (Ortho_H)	LOC106565731	0.839285	-0.732001	-1.06031	-0.753565	0.34803	-0.0980884	-0.00446842	-0.282839	0.00552493
Ssa#XM_014129587.1	Cell Signaling	Serine/threonine kinase 25a (OrthoDB)	LOC106563749	0.822746	-0.831803	-1.2093	-0.911193	-0.277571	0.0213696	-0.036462	-0.352744	0.00231286
Ssa#NM_001146433.1	Cell Signaling	Ribosomal protein S6 kinase alpha-5 (ks6a5)	ks6a5	0.817818	-1.43515	-1.4073	-1.27594	-0.838996	-0.427389	-0.343584	-0.60994	0.00184273
Ssa#XM_014177559.1	Cell Signaling	Adenylyl cyclase-associated protein	LOC106588477	0.816666	-1.78275	-1.93937	-1.71519	-1.53308	-0.282389	-1.17824	-0.989367	0.0493039
Ssa#NM_001173604.1	Cell Signaling	Serine/threonine-protein kinase 3 - Ident 43	taok3	0.813178	-1.14202	-1.5217	-1.43684	-0.53238	-0.511986	-0.409726	-0.760605	0.00153815
Ssa#XM_014207208.1	Cell Signaling	Sentrin-specific protease 3 (Ortho_H)	LOC106608956	0.812222	-1.32259	-1.60066	-1.82953	-1.00757	-0.618262	-0.786697	-0.675628	0.00377498
Ssa#XM_014152970.1	Cell Signaling	Bardet-Biedl syndrome 10 (bbs10)	bbs10	0.812118	-0.0290292	-0.369295	-0.0576902	0.438483	0.584312	0.691254	0.926406	0.00308019
Ssa#NM_001173582.1	Cell Signaling	Serine/threonine kinase 17b (apoptosis-inducing) (OrthoDB)	st17b	0.803228	-1.25541	-0.996915	-1.03461	-0.492042	-0.189527	-0.0461612	-0.441941	0.00238719
Ssa#XM_014181718.1	Cell Signaling	beta-1,3-N-acetylglucosaminyltransferase manic fringe-like (LOC106590596)	LOC106590596	-0.806308	1.44504	0.970171	0.678343	0.0185142	0.449011	-0.129082	0.561064	0.0310626
Ssa#XM_014151521.1	Cell Signaling	Protein tyrosine phosphatase, non-receptor type 4, b (OrthoDB)	LOC106575192	-0.81508	0.753496	0.451536	0.751856	-0.104332	-0.0779663	-0.175202	-0.293635	0.000484749
Ssa#XM_014210482.1	Cell Signaling	GTP cyclohydrolase 1 feedback regulatory protein-like (LOC106610850)	LOC106610850	-0.817808	-0.141841	0.00223927	0.236039	-0.726583	-0.836285	-0.542762	-1.03702	0.00308713
Ssa#XM_014213088.1	Cell Signaling	serine/threonine-protein kinase Nek4-like (LOC106612157)	LOC106612157	-0.82338	0.957606	0.950356	1.36628	0.153885	0.361156	0.316004	0.241085	0.00129817
Ssa#XM_014133246.1	Cell Signaling	SRSF protein kinase 2-like (LOC106565759), X1	LOC106565759	-0.82547	0.497188	1.24586	1.11038	0.556995	-0.00788423	-0.0561682	0.00974577	0.0238675
Ssa#XM_014143335.1	Cell Signaling	Calcium/calmodulin-dependent protein kinase type II delta 1 chain - Ident 82	LOC106570798	-0.826056	2.43744	2.25024	2.72521	1.49227	1.59003	1.85049	1.64684	0.00240711
Ssa#XM_014132992.1	Cell Signaling	Dual serine/threonine and tyrosine protein kinase (Ortho_H)	LOC106565654	-0.837125	0.310483	0.601675	0.455675	-0.341554	-0.208576	-0.358271	-0.61632	0.00104122
Ssa#XM_014180127.1	Cell Signaling	Membrane-spanning 4-domains subfamily A member 15 (m4a15)	m4a15	-0.853961	1.66599	1.25074	1.19772	0.518111	1.17572	0.315226	0.0610332	0.039317
Ssa#XM_014131224.1	Cell Signaling	Inactive tyrosine-protein kinase 7	LOC106564807	-0.876579	1.11888	1.19292	1.29366	0.276331	0.220789	0.528366	0.275479	0.000214622
Ssa#XM_014202067.1	Cell Signaling	main olfactory receptor-like protein (sorf)	LOC106606010	-0.902737	0.715503	0.381034	0.450088	-0.981079	0.328539	-0.643764	-0.252479	0.0466387
Ssa#XM_014203440.1	Cell Signaling	Zinc phosphodiesterase ELAC protein 2 (Ortho_H)	LOC106606945	-0.910964	0.110265	-0.343507	0.080202	-0.434884	-1.28556	-1.24354	-0.883925	0.0181851
Ssa#XP_014033629.1_86690	Cell Signaling	sestrin-1-like (LOC106588768), X27	LOC106588768	-0.942357	-0.126083	0.688671	0.298658	-0.896181	-0.893537	-0.630433	-0.200949	0.0190083
Ssa#XM_014166045.1	Cell Signaling	protein phosphatase 1 regulatory subunit 12B-like (LOC106582710)	LOC106582710	-0.964571	0.530314	0.130757	0.392988	-0.871432	-0.044358	-0.741933	-0.795148	0.0113261
Ssa#NM_001123603.1	Cell Signaling	main olfactory receptor-like protein (sorf)	sorf	-0.96557	0.811436	0.473901	0.48121	-0.943103	0.343048	-0.686847	-0.21998	0.0388972
Ssa#XM_014165988.1	Cell Signaling	Serine/arginine-rich protein specific kinase 3 (OrthoDB)	LOC106582688	-0.998405	0.686249	1.33123	1.11314	-0.141332	0.378479	-0.0841445	0.0275395	0.0050901
Ssa#XM_014158327.1	Cell Signaling	TBC1 domain family member 12	LOC106578974	-1.00604	-0.181491	-0.117817	0.137074	-0.909317	-1.02768	-0.911323	-1.39214	0.00139839
Ssa#TC110862	Cell Signaling	main olfactory receptor-like protein [Salmo salar]	sorf	-1.01751	0.797966	0.457522	0.587647	-0.907638	0.349668	-0.726151	-0.32839	0.0303187
Ssa#XM_014205048.1	Cell Signaling	Receptor-type tyrosine-protein phosphatase U [R-PTP-U]	LOC106607755	-1.095	0.515087	0.317013	0.221246	-1.14768	-0.442053	-0.319963	-1.06584	0.00848421
Ssa#XM_014193069.1	Cell Signaling	RFNG O-fucosylpeptide 3-beta-N-acetylglucosaminyltransferase (OrthoDB)	LOC106601125	-1.15914	-0.828418	-1.18445	-0.995268	-2.02191	-1.47501	-2.70447	-2.44601	0.0169363
Ssa#NM_001173706.1	Cell Signaling	Phospholipase C, delta 1b (OrthoDB)	plcd4	-1.18464	1.32493	1.12622	1.4864	0.291622	0.412696	-0.247583	0.0548015	0.00166785
Ssa#XM_014168916.1	Cell Signaling	dual specificity protein phosphatase 22-B-like (LOC106584075)	LOC106584075	-1.20087	1.12313	1.42311	1.44264	-0.33254	0.84328	0.367216	-0.362927	0.0198132
Ssa#XM_014183473.1	Cell Signaling	Protein kinase C, gamma (OrthoDB)	LOC106592163	-1.24228	1.67615	1.20222	0.975913	-0.392064	0.675578	-0.645458	0.531864	0.0332437
Ssa#XM_014213889.1	Cell Signaling	Male germ cell-associated kinase (OrthoDB)	LOC106612589	-1.24269	0.737313	0.565044	0.884945	-0.799047	-0.296545	-0.139159	-0.819623	0.00239974
Ssa#XM_014214565.1	Cell Signaling	Protein phosphatase, Mg2+/Mn2+ dependent, 1La (OrthoDB)	ppm1l	-1.25338	0.471301	0.880115	0.962245	-0.253306	-0.526366	-0.36094	-0.78801	0.00112842
Ssa#XM_014214492.1	Cell Signaling	P21 (CDKN1A)-activated kinase 2b (OrthoDB)	LOC106612881	-1.2909	-0.678993	0.908698	0.105691	-0.741988	-1.10726	-1.31687	-1.55029	0.0309638
Ssa#XM_014168245.1	Cell Signaling	Coiled-coil domain-containing protein 51	LOC106583718	-1.29389	0.282188	1.00127	0.74689	-0.0564395	-0.713436	-0.495512	-1.20305	0.0115093
Ssa#NM_001173779.1	Cell Signaling	Cyclic AMP-responsive element-binding protein 3-like protein 2 (Ortho_H)	cr3l2	-1.30171	0.720755	0.617211	0.826361	-1.06897	0.139992	-0.628776	-0.76332	0.00832312
Ssa#XM_014185355.1	Cell Signaling	Breast cancer anti-estrogen resistance 3, isoform	LOC106593980	-1.30963	1.54271	1.81437	1.72828	-0.24972	0.65986	-0.149722	1.28156	0.0292532
Ssa#XM_014175095.1	Cell Signaling	Protein kinase C and casein kinase substrate in ne	LOC106587102	-1.34092	1.22289	1.4101	1.57654	0.878319	0.132886	-0.577644	-0.184532	0.0159101
Ssa#XM_014192062.1	Cell Signaling	calcium/calmodulin-dependent protein kinase II inhibitor 2-like (LOC106600583)	LOC106600583	-1.34513	1.53704	1.98699	1.80035	1.16488	0.225918	0.486252	-0.158383	0.0117102
Ssa#XM_014214296.1	Cell Signaling	Dual specificity protein phosphatase 14 (Ortho_H)	LOC106612793	-1.3474	2.19542	2.7616	1.07642	0.231033	0.604936	1.19592	0.623079	0.0367814
Ssa#XM_014144326.1	Cell Signaling	Receptor-type tyrosine-protein phosphatase U [R-PTP-U]	LOC106571353	-1.35461	0.862764	1.0247	1.06263	-0.720349	0.366385	-0.355057	-0.775959	0.00775111
Ssa#XM_014166978.1	Cell Signaling	GTP cyclohydrolase 1 feedback regulatory protein (LOC106583112)	LOC106583112	-1.44014	-0.105821	-0.0145794	0.0695606	-1.66396	-0.909825	-1.57942	-1.67514	0.00128271
Ssa#XM_014170766.1	Cell Signaling	Serine/threonine-protein kinase PLK2 (Ortho_H)	LOC106585026	-1.48615	-0.120009	-0.422371	-0.303665	-2.29782	-1.30293	-1.07682	-2.39509	0.0146174
Ssa#XM_014167801.1	Cell Signaling	Fibromodulin (Ortho_H)	LOC100286414	-1.50673	0.51645	1.45154	1.66864	-0.233959	-0.386357	-0.42253	-0.135249	0.00439346
Ssa#XM_014143997.1	Cell Signaling	Dual specificity protein phosphatase 10 (Ortho_H)	LOC106571212	-1.5141	0.410683	0.700291	1.21454	-0.669053	-0.762725	-0.593058	-0.930883	0.00088576
Ssa#XM_014142377.1	Cell Signaling	Receptor-type tyrosine-protein phosphatase U	LOC106570261	-1.52923	1.43704	1.34784	1.7931	-0.349237	0.681594	0.0266249	-0.371927	0.00449364
Ssa#XM_014130209.1	Cell Signaling	Tweety homolog 3b (Drosophila) (OrthoDB)	Ssa#XM_014130209.1	-1.57393	1.15489	1.21383	1.2075	-0.48631	0.20278	-0.53586	-0.708042	0.00118609
Ssa#XM_014149892.1	Cell Signaling	Eph receptor B2b (OrthoDB)	LOC106574219	-1.69244	1.29163	1.06197	1.81879	-0.238034	-0.0909242	-0.51003	-0.367587	0.000535256
Ssa#XM_014145158.1	Cell Signaling	Tribbles homolog 2	LOC106571747	-1.77217	0.452921	2.18938	1.49273	-0.635348	0.0104776	-0.591447	-0.359007	0.011657
Ssa#XM_014184253.1	Cell Signaling	Breast cancer anti-estrogen resistance 3, isoform	LOC106592903	-1.78845	1.60571	1.98361	2.24994	-0.55965	0.508225	-0.0912567	0.774549	0.00578277
Ssa#XM_014211256.1	Cell Signaling	Mitogen-activated protein kinase kinase kinase 4	LOC106611248	-1.79799	0.941529	0.933139	0.77574	-1.18358	-0.28162	-0.823084	-1.3698	0.00152054
Ssa#NM_001141059.1	Cell Signaling	Dual specificity protein phosphatase 14 (dus14)	dus14	-1.83179	1.18172	1.42147	1.51592	0.235576	0.586626	-1.42794	-1.22928	0.0296399
Ssa#XM_014142846.1	Cell Signaling	Pyruvate dehydrogenase kinase, isozyme 1 (OrthoDB)	Ssa#XM_014142846.1	-1.8428	2.05449	2.04451	2.27406	-0.0245859	1.35333	-0.0201197	-0.182439	0.00779692
Ssa#XM_014206572.1	Cell Signaling	Calcium/calmodulin-dependent protein kinase (CaM kinase) II beta 1 (OrthoDB)	LOC100380644	-1.93034	-0.272783	0.179925	0.516951	-1.40105	-1.75085	-2.11644	-1.88755	0.000708294
Ssa#XM_014182264.1	Cell Signaling	Serine/threonine-protein kinase SBK2	LOC106591073	-2.12782	1.68722	1.99291	1.95513		-0.0606628		-0.438137	0.00147172
Ssa#XM_014161206.1	Cell Signaling	Phosphoinositide-3-kinase-interacting protein 1 (Ortho_H)	LOC106580322	-2.21528	0.423558	0.111733	0.052893	-2.60465	-0.677805	-2.53758	-2.25684	0.00968942
Ssa#XM_014163832.1	Cell Signaling	Serine/threonine-protein phosphatase 2A regulatory	LOC106581654	-2.23166	0.758775	0.892128	0.788695	-1.04079	-1.15469	-1.59693	-1.88143	0.000213243
Ssa#XM_014168424.1	Cell Signaling	Protein phosphatase 1 regulatory subunit 3D	LOC106583827	-2.31821	4.09264	4.63593	4.71658	1.2055	2.62116	2.23461	2.59275	0.00281011
Ssa#XM_014134157.1	Cell Signaling	Protein phosphatase 1 regulatory subunit 3D	LOC106566267	-2.32523	2.85494	3.58565	3.6997	0.170046	1.47915	1.1882	1.38208	0.00262236
Ssa#XM_014205410.1	Cell Signaling	protein phosphatase 1 regulatory subunit 3C-B-like (LOC106607927)	LOC106607927	-2.45728	2.3363	1.12756	2.30179	-0.154511	-0.395815	-0.978164	-0.613084	0.00150731
Ssa#XM_014179309.1	Cell Signaling	Protein kinase, cGMP-dependent, type Ia (OrthoDB)	LOC106589397	-2.49816	4.78242	3.82763	4.18791	2.31319	2.51576	1.30565	0.936729	0.00446676
Ssa#XM_014144456.1	Cell Signaling	Mitogen-activated protein kinase kinase kinase 9	LOC106571406	-2.64238	1.76158	2.62398	2.63723	-0.385623	0.02828	-0.474374	-0.374106	0.000211812
Ssa#XM_014195957.1	Cell Signaling	Calcium/calmodulin-dependent protein kinase (CaM kinase) II alpha - Ident 98	LOC106602935	-2.71899	0.432879	1.33778	1.39995	-1.0134	-1.36246	-1.37638	-2.89625	0.0047012
Ssa#XM_014136337.1	Cell Signaling	Coiled-coil domain-containing protein 50	LOC106567258	-3.31948	1.82804	2.38245	2.26792	-1.10178	-0.12889	-1.41829	-1.9911	0.000992574
Ssa#XM_014159125.1	Cell Signaling	src kinase associated phosphoprotein 1 (skap1), X1	skap1	-3.52754	2.80956	3.10156	3.3399	-1.06357	2.63613	-1.40881	-1.9392	0.0360399
Ssa#XM_014181858.1	Cell Signaling	Hedgehog acyltransferase-like, b (OrthoDB)	LOC106590699	-3.84753	6.8675	6.70067	6.90877	2.83207	6.05839	1.61378	1.40824	0.0292234
Ssa#XM_014196231.1	Cell Signaling	SH3 domain-containing kinase-binding protein 1-like (LOC106603070), X1	LOC106603070	-3.8873	3.55552	3.99847	3.78928	-0.67694	1.54056	-0.685541	-0.602932	0.00198682
Ssa#XM_014146703.1	Cell Stress	CCAAT/enhancer binding protein (C/EBP)_ beta	LOC106572480	4.9547	-2.91686	-5.59311	-5.53302	-0.28697	0.644581	0.362908	0.374298	0.00138218
Ssa#NM_001139913.1	Cell Stress	CCAAT/enhancer binding protein (C/EBP)_ beta	LOC106572480	4.64333	-2.39508	-5.02844	-4.98909	0.0446629	0.858055	0.584291	0.536176	0.00166223
Ssa#XM_014155366.1	Cell Stress	DNA damage-inducible transcript 4 protein-like (LOC106577395)	LOC106577395	3.41789	-2.34348	-2.7644	-2.44201	0.452867	0.830129	1.23398	1.08803	2.43224e-05
Ssa#NM_001139901.1	Cell Stress	Jun B-1	junb	3.41682	0.320009	-2.12684	-1.9128	2.15822	1.50065	2.61301	2.4359	0.00498995
Ssa#XM_014171129.1	Cell Stress	Growth arrest and DNA-damage-inducible, beta b (OrthoDB)	LOC106585195	3.31082	-1.43561	-2.25028	-1.50967	1.6823	0.863951	1.84726	1.92236	0.000258827
Ssa#NM_001140121.1	Cell Stress	Immediate early response 2-2	ier2	3.03826	0.366283	-1.8684	-0.821651	2.16221	1.9563	2.58791	2.34825	0.00295147
Ssa#XM_014192895.1	Cell Stress	coenzyme Q-binding protein COQ10 homolog, mitochondrial-like (LOC106601031)	LOC106601031	2.84191	-0.520373	-1.59172	-2.37576	0.95258	1.73557	1.03404	1.66166	0.00258644
Ssa#XM_014203597.1	Cell Stress	Jun B-1	LOC106607037	2.54541	0.12512	-1.90907	-1.84048	0.882817	1.03408	1.89658	1.53558	0.00944385
Ssa#XM_014189962.1	Cell Stress	Growth arrest and DNA-damage-inducible, beta b (OrthoDB)	LOC106598934	2.53413	-0.935084	-1.26475	-0.680684	1.14308	2.03878	1.48724	1.62674	0.000196602
Ssa#XM_014203148.1	Cell Stress	Immediate early response 2-1	LOC106606792	2.51197	-0.961697	-1.89043	-1.01353	0.955195	0.618837	1.9151	1.40454	0.00182159
Ssa#XM_014212572.1	Cell Stress	D-aspartate oxidase	LOC106611914	2.36978	-0.458213	-0.302887	-0.283125	1.46155	2.26765	2.14716	2.21044	0.000140809
Ssa#XM_014183834.1	Cell Stress	DNA damage-inducible transcript 4 protein-like (LOC106592479)	LOC106592479	2.22773	-1.58402	-1.53477	-1.50287	0.382265	0.825373	0.900679	0.640408	1.66094e-05
Ssa#XM_014182247.1	Cell Stress	serine/threonine-protein kinase/endoribonuclease IRE1a-like (LOC106562560), X1	LOC106591064	2.13713	-2.95941	-3.79035	-4.3587	-2.64767	-0.752124	-1.63775	-1.2252	0.0148026
Ssa#XM_014197590.1	Cell Stress	Hypoxia up-regulated protein 1 (Ortho_H)	LOC100380749	2.0422	-1.00776	-1.70385	-1.61623	0.710049	0.343066	0.685594	0.659623	0.000193539
Ssa#XM_014139811.1	Cell Stress	JunD-2	LOC106568945	1.96102	-0.111635	-0.627417	-0.111263	1.64776	1.78473	1.47625	1.80159	8.42322e-05
Ssa#NM_001141444.1	Cell Stress	Vacuole membrane protein 1 (OrthoDB)	tmm49	1.92701	-0.25355	-1.53815	-1.5054	0.750148	0.197873	1.3919	0.97199	0.00858761
Ssa#XM_014192566.1	Cell Stress	Pyruvate dehydrogenase kinase, isozyme 1 (OrthoDB)	Ssa#XM_014192566.1	1.89287	2.40666	0.33262	1.85379	3.30028	4.31578	2.75822	3.3213	0.032542
Ssa#XM_014198029.1	Cell Stress	STE20-like kinase b (OrthoDB)	LOC106603843	1.76582	-2.85487	-2.98388	-2.91195	-1.6438	-0.8648	-1.19429	-0.90142	0.000438427
Ssa#XM_014216828.1	Cell Stress	Jun C	LOC106613963	1.68095	1.56816	0.425833	0.883535	2.72836	2.37888	2.93847	2.51482	0.00302962
Ssa#XM_014216042.1	Cell Stress	growth arrest and DNA damage-inducible protein GADD45 beta-like (LOC106613608)	LOC106613608	1.64826	-0.333856	-0.0133386	0.207658	2.16345	0.758217	1.97374	1.51161	0.00851189
Ssa#XM_014190066.1	Cell Stress	JunD-2	LOC106599020	1.62403	0.451875	-0.376479	0.268173	1.67653	1.70838	2.11259	1.4567	0.00168308
Ssa#XM_014214791.1	Cell Stress	Vacuole membrane protein 1 (OrthoDB)	LOC106612997	1.50126	-0.50316	-0.8303	-1.13954	0.797073	-0.115076	1.36811	0.657594	0.0123461
Ssa#XM_014142572.1	Cell Stress	Sgk1 serum/glucocrticoid regulated kinase	LOC106570356	1.40223	-0.838046	-0.858828	-0.545243	0.364649	1.20444	0.399379	0.650974	0.00226363
Ssa#XM_014129489.1	Cell Stress	hypoxia-inducible factor 1-alpha-like (LOC106563688), X1	LOC106563688	1.37028	-1.72995	-1.93976	-1.52339	0.275094	-0.659335	-0.124381	-0.934379	0.00950477
Ssa#XM_014191131.1	Cell Stress	CCAAT/enhancer-binding protein delta-1	Ssa#XM_014191131.1	1.34064	2.17084	1.06837	1.60809	2.93936	2.85902	3.01474	3.01251	0.0042182
Ssa#XM_014127499.1	Cell Stress	serine/threonine-protein kinase/endoribonuclease IRE1a-like (LOC106562560), X1	LOC106562560	1.30872	-2.64682	-2.90096	-3.04108	-2.36376	-0.878001	-1.69293	-1.28224	0.0196938
Ssa#XM_014167217.1	Cell Stress	HIG1 domain family member 1A, mitochondrial-like (LOC106583266)	LOC106583266	1.29394	-1.08239	-1.65302	-1.50037	-0.251798	0.14131	-0.0319585	-0.329481	0.00105851
Ssa#XM_014159520.1	Cell Stress	Sgk3 protein	LOC106579527	1.2483	-2.03093	-2.06502	-2.04151	-0.942518	-0.57866	-0.827053	-0.841849	3.8734e-05
Ssa#XM_014205044.1	Cell Stress	Mitogen-activated protein kinase kinase kinase 5 (OrthoDB)	map3k5	1.05674	-0.517307	-0.806124	-0.591694	0.45613	0.270549	0.574958	0.371842	0.000167625
Ssa#XM_014166770.1	Cell Stress	Mitogen-activated protein kinase kinase kinase 6	LOC106583027	1.01565	-0.647634	-0.566382	-0.645839	0.310548	0.846208	-0.305561	0.731609	0.021822
Ssa#XM_014149394.1	Cell Stress	growth arrest and DNA damage-inducible protein GADD45 beta-like (LOC106573930)	LOC106573930	0.988179	0.928015	1.43588	1.33968	1.81215	2.24315	2.3945	2.44101	0.00572188
Ssa#XM_014191729.1	Cell Stress	jun proto-oncogene (jun)	jun	0.960526	1.15325	0.589211	1.13562	2.05481	1.41074	2.4139	1.8001	0.0223038
Ssa#XM_014213515.1	Cell Stress	stress-associated endoplasmic reticulum protein 1-like (LOC106612411)	LOC106612411	0.95869	-1.26552	-1.65729	-1.54157	-0.933665	-0.15776	-0.878252	-0.148088	0.0176163
Ssa#XM_014189961.1	Cell Stress	Hypoxia-inducible factor 1, alpha subunit (basic helix-loop-helix transcription factor) a (OrthoDB)	LOC106598919	0.9476	-0.269152	-0.953318	-0.772957	-0.011905	0.809787	0.164404	0.167544	0.018065
Ssa#XM_014158395.1	Cell Stress	Mitogen-activated protein kinase 8b (OrthoDB)	LOC106579004	0.89511	1.08198	1.12303	1.23749	2.33871	1.56062	2.30783	1.96328	0.00940403
Ssa#XM_014130958.1	Cell Stress	STE20-like serine/threonine-protein kinase	LOC106564696	0.850788	-0.0986728	0.271446	0.549342	1.4409	0.556237	1.07942	1.28943	0.0278568
Ssa#XM_014140753.1	Cell Stress	AP1-1	LOC106569413	0.845964	1.09501	0.696427	1.06698	1.71996	1.21898	2.2952	1.96094	0.032599
Ssa#XM_014166633.1	Cell Stress	C-Myc-binding protein-like (LOC106582967), X1	LOC106582967	-1.10578	0.751227	1.55988	1.73427	0.129844	0.399623	0.622342	-0.181071	0.0194347
Ssa#XM_014216304.1	Cell Stress	cold-inducible RNA-binding protein B-like (LOC106613740), X1	LOC106613740	-1.19955	0.858082	0.948823	1.12419	-0.445999	0.816881	-0.520125	-0.740808	0.0360467
Ssa#NM_001140831.1	Cell Stress	Growth arrest and DNA-damage-inducible proteins-interacting protein 1 (g45ip)	g45ip	-1.69023	1.49786	1.9114	1.72727	0.19452	0.683922	-0.331101	-0.459556	0.00350632
Ssa#XM_014159369.1	Cell Stress	Mitogen-activated protein kinase kinase kinase 5 (OrthoDB)	map3k15	-1.8798	1.87487	1.6042	1.7915	-0.164413	0.488287	-0.379515	-0.436129	0.000784194
Ssa#XM_014148789.1	Cell Stress	cold-inducible RNA-binding protein B-like (LOC106573600), X1	LOC106573600	-2.02377	1.42633	1.58811	1.52964	-0.901261	1.16527	-1.02736	-1.27296	0.0290688
Ssa#NM_001140861.2	Cell Surface	Secretory carrier membrane protein 4 (OrthoDB)	scam4	0.95892	-1.20883	-1.68202	-1.48091	-0.480292	-0.562186	-0.357907	-0.59295	0.000731448
Ssa#XM_014216402.1	Cell Surface	Transmembrane protein 59-like	LOC106613787	-1.21388	-0.760724	-0.744964	-0.355952	-1.76876	-1.46938	-1.71789	-2.38167	0.00502757
Ssa#XM_014144974.1	Cell Surface	Exostosin-like 3 (Ortho_H)	LOC106571659	-1.67342	0.817874	1.32928	1.20995	-0.189295	-0.321539	-0.445448	-1.26124	0.00309278
Ssa#XM_014169742.1	Cell Surface	Transmembrane protein 59-like	tmem59l	-1.76675	-0.326862	-0.461178	-0.358298	-2.08622	-1.13259	-2.35365	-3.023	0.0126261
Ssa#XM_014179944.1	Cell Transcription	Protein AF-10	LOC106589684	4.95504	-3.62572	-4.42927	-4.47074	0.15043	0.776894	0.869973	1.3219	3.97078e-05
Ssa#NM_001140089.1	Cell Transcription	V-ets erythroblastosis virus E26 oncogene homolog 2 (avian) (OrthoDB)	ets1	2.64257	-1.54294	-1.79708	-2.0155	0.106861	1.35557	1.07628	0.890882	0.000539951
Ssa#XM_014171469.1	Cell Transcription	Kruppel-like factor 9 (OrthoDB)	LOC106585360	2.20588	0.721091	0.145632	0.419362	2.42044	2.88486	2.56455	2.66846	6.54444e-05
Ssa#XM_014198129.1	Cell Transcription	Early growth response 1 (OrthoDB)	LOC106603906	2.08909	0.762594	-0.187638	0.237161	2.29449	0.86544	3.39054	2.8887	0.0285646
Ssa#XM_014199594.1	Cell Transcription	Nocturnin	LOC106604687	1.72791	-0.390596	-0.993577	-0.411933	0.732113	0.775905	1.5293	1.47951	0.00239671
Ssa#XM_014144468.1	Cell Transcription	Cbp/p300-interacting transactivator 2	LOC106571411	1.63161	-0.196417	-0.209184	0.0125912	0.750534	2.18356	2.07974	0.988585	0.0138516
Ssa#NM_001140501.1	Cell Transcription	GRINL1B (grl1b)	polr2m	1.35839	0.144337	-0.705991	-0.78574	0.433496	0.428307	1.67172	1.1035	0.0257823
Ssa#XM_014138318.1	Cell Transcription	Serine/arginine-rich splicing factor 9 (OrthoDB)	LOC106568192	1.01772	-1.91934	-1.86871	-1.92384	-0.77615	-0.926424	-0.942585	-0.899846	3.91516e-06
Ssa#XM_014199094.1	Cell Transcription	Mediator of RNA polymerase II transcription subunit 12-like protein (Ortho_H)	LOC106604460	1.01446	-0.826916	-0.501946	-0.78018	0.334757	0.126029	0.368252	0.416729	0.000295586
Ssa#XM_014125862.1	Cell Transcription	ETS domain-containing protein Elk-3 (Ortho_H)	LOC106561680	1.01028	-0.608466	-0.845588	-0.791034	0.242779	0.38596	0.433254	-0.014307	0.000634046
Ssa#XM_014162953.1	Cell Transcription	Mediator complex subunit 13b (OrthoDB)	LOC106581132	0.99646	-0.379341	-0.366458	-0.388338	0.165471	0.51566	0.826728	0.965798	0.00518516
Ssa#XM_014214746.1	Cell Transcription	Small nuclear ribonucleoprotein Sm D2 (Ortho_H)	LOC106612977	0.994855	-0.256077	-1.26342	-1.02056	0.377442	-0.464094	0.524061	0.155272	0.0402936
Ssa#XM_014214795.1	Cell Transcription	Mediator complex subunit 13b (OrthoDB)	LOC106613001	0.928856	-0.380005	-0.429264	-0.385405	-0.0468438	0.479371	0.845465	0.844535	0.0137528
Ssa#XM_014164706.1	Cell Transcription	Zinc finger FYVE domain-containing protein 19	LOC106582020	0.919942	-1.82792	-1.81396	-1.85826	-0.893382	-0.660235	-1.08847	-1.01167	0.000419529
Ssa#XM_014134513.1	Cell Transcription	Transcription initiation factor TFIID subunit 13 (Ortho_H)	LOC106566458	0.867094	-0.861114	-1.35172	-1.26253	-0.293032	-0.514211	-0.0452101	-0.312989	0.00375541
Ssa#XM_014190024.1	Cell Transcription	Mediator of RNA polymerase II transcription subunit 26 (Ortho_H)	LOC106598990	0.84537	-0.0303227	-0.120049	-0.0320167	0.512776	0.562218	1.09426	0.969045	0.00460183
Ssa#XM_014136993.1	Cell Transcription	Protein C11orf30 (Ortho_H)	LOC106567549	-0.804417	0.68958	0.914629	0.773439	-0.00835651	-0.0208855	-0.2307	0.212474	0.00113368
Ssa#XM_014142873.1	Cell Transcription	transcription termination factor 3, mitochondrial-like (LOC106570479), X1	LOC106570479	-0.816795	0.0864253	0.242956	0.188773	-0.288598	-0.611422	-0.894755	-0.781532	0.00384233
Ssa#XM_014131209.1	Cell Transcription	REST corepressor 3	LOC106564802	-0.842456	-0.0265168	-0.163457	0.151678	-0.904532	-0.83403	-0.554156	-1.12817	0.00323672
Ssa#XM_014193181.1	Cell Transcription	Nuclear factor 1 X-type (Ortho_H)	LOC106601192	-0.84864	0.670526	0.849986	0.954336	0.0726024	0.0618175	0.0802095	-0.309389	0.00137025
Ssa#XM_014163698.1	Cell Transcription	splicing factor 3A subunit 2-like (LOC106581573)	LOC106581573	-0.89557	1.33271	1.55643	1.45469	0.148993	1.00842	0.41348	0.638589	0.00998421
Ssa#XM_014176937.1	Cell Transcription	Synaptotagmin binding, cytoplasmic RNA interacting protein, like (OrthoDB)	LOC106588192	-0.898993	-0.631248	-0.641294	-0.518446	-1.26342	-1.41486	-1.69545	-1.61024	0.000662003
Ssa#XM_014129012.1	Cell Transcription	U2 snRNP-associated SURP motif-containing protein-like (LOC106563440), X1	LOC106563440	-0.903564	0.0660956	0.132132	0.320319	-0.502962	-0.833605	-0.747432	-0.83886	0.000491756
Ssa#NM_001139601.1	Cell Transcription	polymerase (RNA) III (DNA directed) polypeptide G like (polr3gl)	LOC106580193	-0.919176	-0.561392	-0.490142	0.0632888	-1.02636	-1.21437	-1.20232	-1.55133	0.00718288
Ssa#XM_014177555.1	Cell Transcription	Kelch-like protein 31 (Ortho_H)	LOC106588474	-0.931649	3.52592	3.55952	3.57208	2.03602	2.81857	2.8387	2.79014	0.0100338
Ssa#XM_014137886.1	Cell Transcription	Mediator complex subunit 13b (OrthoDB)	med13	-0.936099	-0.226591	-0.085672	-0.11575	-1.01966	-0.734704	-1.21486	-1.34585	0.00213615
Ssa#XM_014197833.1	Cell Transcription	Protein C11orf30 (Ortho_H)	LOC106603772	-0.965702	0.576866	0.929149	1.06705	0.13757	-0.293062	-0.158222	-0.118344	0.00190121
Ssa#NM_001141404.2	Cell Transcription	Prohibitin-2; cDNA FLJ60175, highly similar to Prohibitin-2 (Ortho_H)	phb2	-0.975894	1.36178	1.03171	1.1965	0.343789	0.700781	-0.0498002	-0.111689	0.00928321
Ssa#XM_014163083.1	Cell Transcription	Transcriptional adapter 2-alpha (Ortho_H)	LOC106581187	-0.997021	-0.00491907	0.0180228	-0.276881	-0.939977	-1.28041	-0.822009	-1.2974	0.0016863
Ssa#XM_014153263.1	Cell Transcription	Nuclear transcription factor Y subunit beta (Ortho_H)	LOC106576223	-1.01005	0.265583	-0.227414	-0.0279846	-0.524705	-1.00185	-1.33792	-1.16215	0.0082652
Ssa#XM_014193004.1	Cell Transcription	DNA-directed RNA polymerase III subunit RPC10 (Ortho_H)	LOC106601092	-1.01311	0.193829	0.544807	0.556552	0.00509286	-0.719801	-0.787988	-0.822838	0.0102939
Ssa#XM_014153749.1	Cell Transcription	Sterile alpha motif domain-containing protein 3	LOC106576526	-1.01842	-1.09722	-0.807377	-0.558405	-1.66712	-1.81954	-1.65415	-2.21687	0.00402383
Ssa#XM_014212210.1	Cell Transcription	BCL-6 corepressor	LOC106611712	-1.02443	-0.291133	0.265323	0.261844	-1.21246	-0.36712	-1.06105	-1.14237	0.0142447
Ssa#XM_014129411.1	Cell Transcription	transcriptional activator protein Pur-alpha-like (LOC106563647)	LOC106563647	-1.03013	0.554596	1.19035	0.82912	0.296523	-0.328364	-0.306697	-0.34989	0.00788166
Ssa#XM_014169695.1	Cell Transcription	Transducin-like enhancer protein 1	LOC106584408	-1.05572	0.652202	0.786259	0.982069	-0.389293	-0.313846	-0.180432	-0.111955	0.000201911
Ssa#XM_014204275.1	Cell Transcription	DNA-directed RNA polymerase III subunit RPC10 (Ortho_H)	LOC106607366	-1.06167	0.559291	0.746311	0.949945	0.0717571	-0.347875	-0.204172	-0.758981	0.00531028
Ssa#XM_014166884.1	Cell Transcription	Serine/arginine-rich splicing factor 3a (OrthoDB)	LOC106583084	-1.10675	0.0327801	0.0508254	-0.0928607	-0.430478	-1.13374	-1.37761	-1.49753	0.0116073
Ssa#XM_014154666.1	Cell Transcription	arginine-glutamic acid dipeptide repeats protein-like (LOC106576536)	LOC106576536	-1.11239	0.616629	1.07599	1.00029		-0.251072		-0.178424	0.00929516
Ssa#XM_014148054.1	Cell Transcription	TEA domain family member 1a (OrthoDB)	LOC106573217	-1.14924	1.76454	1.76173	2.06001	0.945365	1.35067	0.178666	0.37673	0.017069
Ssa#XM_014146916.1	Cell Transcription	CTD small phosphatase 2 (OrthoDB)	LOC106572594	-1.2312	0.656131	0.22381	0.477441	-1.18542	0.105836	-0.798656	-1.23673	0.0234406
Ssa#NM_001141816.1	Cell Transcription	Nuclear transcription factor Y subunit alpha (Ortho_H)	nfya	-1.26213	-0.926706	-0.516386	-0.584908	-1.7045	-2.292	-1.6505	-2.10552	0.00193329
Ssa#XM_014141917.1	Cell Transcription	Kelch-like protein 31 (Ortho_H)	LOC106570027	-1.26233	3.97671	4.12368	4.06047	2.22297	3.05895	2.67769	3.20554	0.00483479
Ssa#XM_014167358.1	Cell Transcription	Mediator of RNA polymerase II transcription subunit 18 (Ortho_H)	med18	-1.29407	-0.479418	-0.462209	-0.324554	-1.30972	-1.73338	-1.9155	-1.90594	0.000669122
Ssa#XM_014160891.1	Cell Transcription	COUP transcription factor	LOC106580150	-1.30139	-0.63062	-0.387861	-0.105042	-0.948125	-1.26929	-2.37307	-2.11311	0.0268526
Ssa#XM_014172820.1	Cell Transcription	General transcription factor II-I repeat domain-co	LOC106586028	-1.34072	-0.324375	0.279458	0.436381	-0.941818	-1.00649	-1.06608	-1.82655	0.00778286
Ssa#XM_014169810.1	Cell Transcription	TEA domain family member 1a (OrthoDB)	LOC106584453	-1.36016	3.12412	3.42119	3.4046	2.3391	2.6592	1.18841	1.63918	0.0196354
Ssa#XM_014194079.1	Cell Transcription	General transcription factor II-I repeat domain-co	LOC106601732	-1.44271	0.963748	0.251792	0.474965	-1.21785	-0.107045	-0.734606	-1.45731	0.0145825
Ssa#XM_014145656.1	Cell Transcription	Nuclear receptor subfamily 1, group H, member 5 (OrthoDB)	nr1h4	-1.47187	-0.311384	-0.200445	-0.380057	-1.54971	-1.98862			0.0036427
Ssa#XM_014128176.1	Cell Transcription	Synaptotagmin binding, cytoplasmic RNA interacting protein, like (OrthoDB)	LOC106562977	-1.56635	0.358804	1.31806	1.03375	-1.08178	-0.218264	-0.932428	-0.41877	0.00580466
Ssa#XM_014209315.1	Cell Transcription	BAH and coiled-coil domain-containing protein 1 (Ortho_H)	LOC106610139	-1.57738	-0.178616	-0.603129	1.21971	-0.541416	-1.52763	-1.62595	-2.03059	0.0449668
Ssa#XM_014177822.1	Cell Transcription	Transcription initiation factor TFIID subunit 5 (Ortho_H)	LOC106588642	-1.58146	-0.27295	0.243766	-0.00130028	-1.19622	-1.72414	-1.32223	-2.1239	0.00234767
Ssa#XM_014203441.1	Cell Transcription	chromobox protein homolog 2-like (LOC106606946)	LOC106606946	-1.59696	-1.12721	-1.27811	-1.19137	-2.83646	-2.09948	-2.78883	-3.45865	0.00476067
Ssa#XM_014186751.1	Cell Transcription	Nuclear factor 1 X-type (Ortho_H)	LOC106601192	-1.62264	3.06608	3.275	3.39811	1.79198	1.87504	1.82123	1.00677	0.0014756
Ssa#XM_014123496.1	Cell Transcription	Doublesex- and mab-3-related transcription factor 2 (Ortho_H)	LOC106560523	-1.62854	1.30461	1.175	0.951543	-0.330538	-0.675727	-0.404175	-0.528831	4.6277e-05
Ssa#XM_014153997.1	Cell Transcription	Polycomb group RING finger protein 6	pcgf6	-1.7727	-0.378903	0.121751	0.131446	-1.71546	-1.72393	-1.75146	-2.06753	0.000151892
Ssa#XM_014131312.1	Cell Transcription	SERTA domain-containing protein 2-like (LOC106564851)	LOC106564851	-1.78167	1.09696	1.08632	1.54962	-0.123582	-0.632099	-0.806236	-0.587535	0.000414432
Ssa#XM_014143846.1	Cell Transcription	Serine/threonine-protein kinase PAK 6; p21(CDKN1A)	LOC106571135	-2.61173	2.39218	2.34164	2.16201	-0.850277	-0.638665	-0.539607	0.776073	0.00194236
Ssa#XM_014132250.1	Cell Transcription	Protein CBFA2T2	LOC106565304	-2.91793	1.78791	1.93956	2.12343	-0.899203	-0.477487	-0.936756	-1.55707	0.00012931
Ssa#XM_014205217.1	Cell transcription factor	Cyclic AMP-dependent transcription factor ATF-3 (Ortho_H)	LOC106607825	4.50001	-1.2623	-2.93199	-1.94173	2.17866	1.80856	3.12038	2.71107	0.000374296
Ssa#XM_014157467.1	Cell transcription factor	Krueppel-like factor 6 (Ortho_H)	LOC100196412	1.94322	-0.822912	-0.778845	-0.74586	1.60219	0.323876	1.26805	1.44861	0.00230103
Ssa#NM_001252352.1	Cell transcription factor	X-box-binding protein 1 (Ortho_H)	xbp1	1.7965	-0.708074	-1.19558	-1.25525	0.479314	0.887036	0.800245	0.807558	0.000172864
Ssa#XM_014140000.1	Cell transcription factor	Class E basic helix-loop-helix protein 22 (Ortho_H)	bhlhe22	1.74057	-0.432688	-0.429629	-0.595745	0.782277	1.45855	1.19284	1.58454	0.000463982
Ssa#XM_014208158.1	Cell transcription factor	Ets variant 7 (OrthoDB)	LOC106572981	1.7315	-1.11743	-1.91458	-2.19069	-0.111985	0.0299642	-0.373021	0.417441	0.0034458
Ssa#NM_001139962.1	Cell transcription factor	Ets variant 7 (OrthoDB)	LOC106572981	1.6745	-1.28104	-2.27396	-2.26086	-0.389225	-0.305721	-0.597823	0.236287	0.00473327
Ssa#XM_014140706.1	Cell transcription factor	zinc finger protein 263-like (LOC106569384), X2	LOC106569384	1.45363	-0.406989	-1.13242	-1.27024	-0.122137	0.414671	1.04022	0.735556	0.0110327
Ssa#XM_014134283.1	Cell transcription factor	transcription factor Sox-18-like (LOC106566354)	LOC106566354	1.44462	-0.0847754	-0.462696	-0.533625	0.894017	0.945667	1.146	1.35135	0.000368462
Ssa#XM_014212532.1	Cell transcription factor	myeloid zinc finger 1-like (LOC106611891), X1	LOC106611891	1.3915	-0.191666	-0.704204	-0.410832	0.901815	0.164439	1.47131	1.28614	0.0123514
Ssa#XM_014148998.1	Cell transcription factor	Zinc finger protein 423 (Ortho_H)	LOC106573705	-0.836305	-0.199672	0.0610401	0.0572531	-0.9545	-0.393464	-0.921893	-1.18387	0.0106118
Ssa#XM_014174076.1	Cell transcription factor	Transcription termination factor 2	ttf2	-0.906689	-0.489541	-0.387956	-0.400651	-0.817188	-1.5862	-1.53037	-1.3972	0.00764453
Ssa#XM_014185635.1	Cell transcription factor	DNA-directed RNA polymerase III subunit RPC4-like (LOC106577402), X1	LOC106594258	-1.02294	1.91352	2.28758	2.16943	1.15595	1.29708	1.29417	0.655081	0.00391046
Ssa#XM_014191279.1	Cell transcription factor	uncharacterized LOC106599937 (LOC106599937)	LOC106599937	-1.05584	0.600914	0.317277	0.410697	-0.736898	-0.443142	-0.98229	-0.289166	0.00293336
Ssa#XM_014171291.1	Cell transcription factor	Early B-cell factor 1a (OrthoDB)	LOC106585261	-1.06959	1.23524	0.722209	0.910817	-0.322317	0.0112484	0.0273992	-0.170315	0.00110297
Ssa#XM_014132171.1	Cell transcription factor	Scleraxis homolog A (mouse) (OrthoDB)	LOC106565262	-1.13508	0.0555609	0.297625	0.39219	-0.709245	-0.888625	-0.909955	-1.03867	0.000189994
Ssa#XM_014190967.1	Cell transcription factor	Zinc finger protein 423 (Ortho_H)	LOC106599680	-1.14441	-0.397948	0.533021	0.492498	-1.20771	-0.756109	-0.936168	-0.840888	0.00938785
Ssa#XM_014201757.1	Cell transcription factor	D-box binding protein 2	LOC106605810	-1.17366	1.19334	1.03372	1.68575	-0.191486	0.440303	0.496247	-0.22265	0.00900474
Ssa#XM_014194658.1	Cell transcription factor	zinc finger and BTB domain-containing protein 6-like (LOC106602176)	LOC106602176	-1.21228	0.0413319	-0.0673468	0.113301	-1.06358	-1.67802	-0.738157	-1.25299	0.00367567
Ssa#XM_014201704.1	Cell transcription factor	D-box binding protein 2	LOC106605773	-1.21937	2.03863	1.74184	2.04471	0.383655	1.53015	0.819935	0.155675	0.0210614
Ssa#NM_001140231.1	Cell transcription factor	Forkhead box protein C1 (Ortho_H)	foxc1	-1.31142	-1.16806	-0.855182	-0.787422	-1.33846	-2.74265	-2.632	-2.2801	0.0200274
Ssa#XM_014193287.1	Cell transcription factor	Thyrotroph embryonic factor b (OrthoDB)	LOC106601241	-1.3354	-0.600159	-0.451527	0.0611301	-1.88381	-0.571495	-2.08902	-2.11802	0.0354276
Ssa#XM_014158399.1	Cell transcription factor	Transcription factor SOX-9	LOC106579008	-1.40318	2.35963	2.66302	2.55602	1.59803	1.69081	0.43007	0.77328	0.0132462
Ssa#XM_014210188.1	Cell transcription factor	SRY-box containing gene 11b (OrthoDB)	LOC106610697	-1.71113	1.66496	1.22181	1.66293	-0.0866093	-0.260295	-0.0415049	-0.389838	0.000108615
Ssa#XM_014172030.1	Cell transcription factor	Transcription factor 7-like 2 (T-cell specific, HMG-box) (OrthoDB)	LOC106585616	-1.72376	0.850935	1.59938	1.5042	-0.380604	-0.245281	-0.396121	-0.600328	0.000488237
Ssa#XM_014215164.1	Cell transcription factor	Hairy-related 13 (OrthoDB)	LOC106613171	-1.81837	1.44337	1.62963	1.4602	-0.380688	0.228393	-0.339755	-0.737157	0.000652705
Ssa#XM_014163365.1	Cell transcription factor	Hairy-related 13 (OrthoDB)	LOC106581358	-1.82854	2.15054	2.21902	2.194	0.137844	1.01047	0.376308	-0.0873929	0.00127359
Ssa#NM_001165323.1	Cell transcription factor	Transcription factor AP-2 epsilon (OrthoDB)	ap2a	-1.87434	1.81568	1.49715	2.07783		-0.270515	-0.6601	0.69825	0.0127887
Ssa#XM_014181506.1	Cell transcription factor	transcription factor IIIA-like (LOC106590449)	LOC106590449	-2.08042	1.75284	2.873	2.51423	0.107948	-0.0227458	-0.696874	1.81008	0.0294403
Ssa#XM_014139594.1	Cell transcription factor	Transcription cofactor HES-6	LOC106568859	-2.72646	0.19712	0.600668	0.597936	-2.10551	-2.33922	-1.94288	-2.65725	5.42438e-05
Ssa#NM_001171800.1	Cell transcription factor	Trans-acting T-cell-specific transcription factor GATA-3 (Ortho_H)	gata3	-3.04984	1.65793	2.22367	2.20675	-1.15921	-0.94805	-1.33949	-0.634831	5.06464e-05
Ssa#XM_014177988.1	Cell transcription factor	Basic leucine zipper and W2 domain-containing protein 2	LOC106588711	-4.69753	5.16078	5.29078	4.79333	-0.590411	4.06157	-0.839641	-1.09512	0.0235808
Ssa#XM_014153542.1	Cell Ubiquitin	Fish virus induced TRIM-10	LOC106576401	3.02396	0.150889	-0.620569	-0.249515	1.99046	2.27285	3.6795	3.1941	0.00181136
Ssa#XM_014154126.1	Cell Ubiquitin	E3 ubiquitin-protein ligase rnf146; AltName: Full=RING finger protein 146	LOC106576755	2.94419	-2.70402	-3.31158	-3.12754	-0.844347	0.597379	-0.183961	0.0168475	0.000591607
Ssa#XM_014149139.1	Cell Ubiquitin	Minor histocompatibility protein HA-1	LOC106573783	2.83356	-3.85617	-4.48697	-3.4949	-1.55497	-0.646127	-1.08929	-1.15942	0.000341554
Ssa#XM_014145421.1	Cell Ubiquitin	E3 ubiquitin-protein ligase MARCH9	LOC106571891	2.63127	-4.83671	-5.41425	-4.78867	-3.42151	-1.22725	-2.52969	-2.34933	0.00530714
Ssa#XM_014149002.1	Cell Ubiquitin	Nedd4 binding protein 1 (OrthoDB)	LOC106573708	2.61816	-1.16424	-1.20848	-0.978561	0.913033	2.00047	1.78966	1.30109	0.000304285
Ssa#XM_014158758.1	Cell Ubiquitin	Breast cancer type 1 susceptibility protein (Ortho_H)	brca1	2.23799	-1.1282	-2.09614	-2.07494	0.213434	-0.837103	0.802028	1.70792	0.0223322
Ssa#XM_014157135.1	Cell Ubiquitin	Cullin 1b (OrthoDB)	LOC106578388	2.21851	0.517144	-0.572706	-0.00415077	2.27784	1.41212	2.46276	2.64172	0.0031157
Ssa#XM_014157246.1	Cell Ubiquitin	E3 ubiquitin-protein ligase HACE1 (Ortho_H)	hace1	2.09528	-1.62381	-2.23762	-2.23448	-0.0996716	0.400099	-0.182648	0.13544	0.00026986
Ssa#XM_014196156.1	Cell Ubiquitin	Ubiquitin-conjugating enzyme E2D 4 (putative) (OrthoDB)	LOC106603036	1.87051	-1.2251	-1.294	-1.35772	0.686392	0.14513	0.950274	0.531147	0.000245126
Ssa#XM_014137931.1	Cell Ubiquitin	Ubiquitin-40S ribosomal protein S27a (Ortho_H)	ubb	1.76531	0.287353	-0.19315	-0.121303	1.11533	1.46452	2.37166	2.07358	0.00445026
Ssa#XM_014124247.1	Cell Ubiquitin	Nedd4 binding protein 1 (OrthoDB)	n4bp1	1.69581	-1.05956	-1.28912	-1.03496	0.14834	0.721528	0.845417	0.556425	0.000309313
Ssa#NM_001141814.1	Cell Ubiquitin	Ubiquitin carboxyl-terminal hydrolase 5 (Ortho_H)	ubp5	1.64715	-0.203465	-0.885267	-0.831796	1.49598	-0.391965	1.66189	1.26198	0.0382349
Ssa#XM_014190566.1	Cell Ubiquitin	Zinc finger SWIM domain-containing protein 6 (Ortho_H)	LOC106599366	1.52058	-0.763412	-0.907858	-1.01172	0.764274	0.427222	0.597655	0.715856	3.14459e-05
Ssa#XM_014127809.1	Cell Ubiquitin	E3 ubiquitin-protein ligase ARIH1 (Ortho_H)	LOC106562795	1.51011	0.493802	-0.424897	-0.130966	1.26689	0.808808	2.14314	1.73887	0.0142785
Ssa#XM_014194952.1	Cell Ubiquitin	Ubiquitin carboxyl-terminal hydrolase (Ortho_H)	LOC106602359	1.47345	0.258246	-0.254842	0.0918122	1.25118	0.638035	2.23313	1.89843	0.0198781
Ssa#XM_014140442.1	Cell Ubiquitin	Zinc finger SWIM domain-containing protein 6 (Ortho_H)	LOC106569256	1.4713	-0.69515	-0.9295	-0.889531	0.839719	0.375173	0.58052	0.737537	0.000109725
Ssa#NM_001165382.1	Cell Ubiquitin	Probable E3 ubiquitin-protein ligase HECTD2 (hecd2)	hecd2	1.43928	-0.286209	-0.938505	-0.501316	1.56346	0.0729747	0.570161	1.24915	0.0200573
Ssa#XM_014157612.1	Cell Ubiquitin	Ubiquitin-protein ligase E3C (Ortho_H)	LOC106578613	1.42627	0.610782	-0.301999	-0.0506825	1.47988	0.805239	2.00328	1.76083	0.0134704
Ssa#XM_014165739.1	Cell Ubiquitin	small ubiquitin-related modifier 1 (LOC106582552)	LOC106582552	1.39243	-0.931321	-1.56333	-1.25705	0.0385763	-0.405007	-0.147213	1.0811	0.0201879
Ssa#XM_014194926.1	Cell Ubiquitin	Ubiquitin carboxyl-terminal hydrolase (Ortho_H)	LOC106602348	1.36238	0.304107	-0.00526138	0.15017	1.21671	0.615273	2.22759	1.98863	0.0275086
Ssa#XM_014129377.1	Cell Ubiquitin	Ubiquitin-conjugating enzyme E2D 4 (putative) (OrthoDB)	LOC106563627	1.35476	-1.14277	-1.64242	-1.5175	-0.140869	-0.375767	0.12254	0.0762169	0.000735424
Ssa#XM_014197272.1	Cell Ubiquitin	Ubiquitin-60S ribosomal protein L40 (Ortho_H)	ubc	1.34562	0.563026	0.166293	0.479166	0.859075	1.21958	2.52438	2.39077	0.0442077
Ssa#XM_014134208.1	Cell Ubiquitin	ADRM1 protein (adrm1)	adrm1	1.31958	0.678962	-0.598092	-0.536868	1.60235	0.238088	1.46889	1.361	0.0486241
Ssa#XM_014124370.1	Cell Ubiquitin	zinc and ring finger 1, E3 ubiquitin protein ligase (znrf1)	znrf1	1.30891	0.543707	-0.0408021	-0.0777043	1.28249	1.70262	1.31976	1.49771	0.00134275
Ssa#XM_014127243.1	Cell Ubiquitin	Zinc finger SWIM domain-containing protein 6 (Ortho_H)	LOC106562383	1.30821	-1.03452	-1.01316	-1.09893	0.436834	0.182064	0.0177588	0.400697	0.000105007
Ssa#XM_014138382.1	Cell Ubiquitin	E3 ubiquitin-protein ligase RNF34-like (LOC106568228), X1	LOC106568228	1.30621	0.645419	-0.0757701	-0.197152	0.801371	2.47918	1.36279	1.07817	0.0439245
Ssa#XM_014127250.1	Cell Ubiquitin	Zinc finger SWIM domain-containing protein 6 (Ortho_H)	LOC106562383	1.29373	-0.637533	-0.677569	-0.805936	0.749947	0.385422	0.428821	0.782673	0.000178207
Ssa#XM_014143285.1	Cell Ubiquitin	E3 ubiquitin-protein ligase RNF19A (Ortho_H)	LOC106570787	1.28775	-0.616274	-1.01038	-0.324705	0.64	0.424217	0.837886	0.647069	0.00116917
Ssa#XM_014141871.1	Cell Ubiquitin	Ring finger protein 19B (OrthoDB)	LOC106570013	1.26677	-0.726864	-1.06996	-0.769873	-0.117923	0.886379	0.732169	0.144182	0.00784426
Ssa#XM_014188544.1	Cell Ubiquitin	E3 ubiquitin-protein ligase ARIH1 (Ortho_H)	LOC106597342	1.25989	0.464392	-0.327647	-0.117621	1.05724	0.697215	1.93452	1.3761	0.0188269
Ssa#XM_014127640.1	Cell Ubiquitin	E3 ubiquitin-protein ligase ARIH1 (Ortho_H)	LOC106562669	1.19615	1.0869	0.174547	0.210135	1.46158	1.21376	2.22329	1.84807	0.0213473
Ssa#XM_014168170.1	Cell Ubiquitin	Ubiquitin-conjugating enzyme E2 C	dnttip1	1.15344	-0.490348	-1.11168	-1.29046	0.821077	-0.503622	0.470182	-0.0305291	0.0339285
Ssa#XM_014160335.1	Cell Ubiquitin	Lysine-specific demethylase 2B	LOC106579932	1.13729	-0.216578	-0.359853	-0.0451053	0.604779	0.654413	1.01008	1.45119	0.00550707
Ssa#XM_014216795.1	Cell Ubiquitin	E3 ubiquitin-protein ligase RNF170-like (LOC106613949), X1	LOC106613949	1.12163	-1.39397	-1.4769	-1.50407	-0.315794	-0.557365	0.000191492	-0.47376	0.000636621
Ssa#XM_014132032.1	Cell Ubiquitin	ubiquitin-associated protein 1-like (LOC106565187), X1	LOC106565187	1.11471	-0.704479	-0.387844	-0.563404	0.321803	0.0757364	1.15344	0.700218	0.0118328
Ssa#XM_014127839.1	Cell Ubiquitin	E3 ubiquitin-protein ligase ARIH1 (Ortho_H)	LOC106587953	1.10631	0.0739543	-0.483486	-0.189614	0.654362	0.360583	1.76878	0.842647	0.0345847
Ssa#XM_014160083.1	Cell Ubiquitin	Drebrin-like a (OrthoDB)	LOC106579831	1.09606	-1.56706	-1.9746	-1.96524	-0.971564	-0.344984	-0.800894	-0.840858	0.00256615
Ssa#XM_014215085.1	Cell Ubiquitin	SplA/ryanodine receptor domain and SOCS box containing 4a (OrthoDB)	LOC106613129	1.09405	0.144229	-0.134343	-0.123033	1.27268	0.56377	0.870673	1.51821	0.00864777
Ssa#XM_014167093.1	Cell Ubiquitin	Ubiquitin specific protease 4 (proto-oncogene) (OrthoDB)	LOC106583188	1.05975	-0.141074	-0.206477	-0.281823	0.712249	0.11256	1.71242	0.862583	0.0425844
Ssa#XM_014180661.1	Cell Ubiquitin	Ubiquitin-protein ligase E3C (Ortho_H)	ube3c	1.05435	0.437325	-0.10222	-0.0535158	1.07959	0.579606	1.74186	1.1918	0.0208317
Ssa#XM_014150295.1	Cell Ubiquitin	Nedd4 family interacting protein 1, like (OrthoDB)	LOC106574420	0.987157	-0.366562	-1.16332	-1.07517	0.231476	-0.452103	0.401872	0.293972	0.0248051
Ssa#XM_014134239.1	Cell Ubiquitin	Ubiquitin-like modifier activating enzyme 1 (OrthoDB)	uba1	0.981711	-0.249324	-0.367023	-0.268373	0.674099	-0.0579821	1.14079	0.990316	0.0269337
Ssa#NM_001140115.1	Cell Ubiquitin	Cell division cycle 34 homolog (S. cerevisiae) b (OrthoDB)	ub2r1	0.968921	1.11338	0.491973	0.596073	1.72172	1.25436	2.14948	1.68535	0.0156341
Ssa#NM_001141730.1	Cell Ubiquitin	Nedd4 family interacting protein 1, like (OrthoDB)	nfip2	0.964513	-0.662086	-1.472	-1.13714	-0.0687	-0.606864	0.157648	0.0143445	0.0180349
Ssa#XM_014214071.1	Cell Ubiquitin	Ubiquitin specific peptidase 2a (OrthoDB)	LOC106612671	0.959948	3.83329	3.6571	3.70164	4.81977	4.29284	4.69785	4.95204	0.0026918
Ssa#XM_014126680.1	Cell Ubiquitin	Ubiquitin carboxyl-terminal hydrolase 47	LOC106562100	0.939629	-0.0363524	-0.45549	-0.0685084	0.942014	0.0541646	1.29217	0.723029	0.0353635
Ssa#XM_014196651.1	Cell Ubiquitin	F-box/WD repeat-containing protein 11 (Ortho_H)	LOC106603254	0.907096	-0.23	-0.451128	-0.500739	0.341014	0.159183	1.01536	0.537005	0.0107198
Ssa#XM_014164905.1	Cell Ubiquitin	Ubiquitin-conjugating enzyme E2 A (Ortho_H)	LOC106582136	0.872757	-0.32877	-0.916432	-0.65238	-0.0668114	0.365129	0.60236	0.0602406	0.012333
Ssa#NM_001140270.1	Cell Ubiquitin	MOB kinase activator 1Ba (OrthoDB)	mol1a	0.848452	-0.201783	-0.0933707	-0.080162	0.251767	0.628329	1.162	0.851291	0.0139036
Ssa#XM_014128816.1	Cell Ubiquitin	Anaphase-promoting complex subunit 2 (Ortho_H)	LOC106563313	0.842433	-1.71908	-1.70903	-2.0249	-0.326746	-1.40013	-1.14473	-1.02934	0.0317445
Ssa#XM_014158748.1	Cell Ubiquitin	E3 ubiquitin-protein ligase UBR5 (Ortho_H)	LOC106579145	0.839633	-0.0431337	-0.23933	-0.291227	0.392389	0.291428	1.14853	0.761266	0.017075
Ssa#XM_014128894.1	Cell Ubiquitin	ubiquitin-conjugating enzyme E2 D2-like (LOC106563190)	LOC106563190	0.825098	-0.0709226	-0.464536	-0.168876	0.829976	0.24425	0.758506	0.528548	0.00663701
Ssa#XM_014192687.1	Cell Ubiquitin	GEM-interacting protein-like (LOC106600913), X1	LOC106600913	0.80822	-1.40139		-1.31052	-0.585364	-0.3041	-0.55341	-0.748054	0.00451127
Ssa#XM_014211168.1	Cell Ubiquitin	G2/M phase-specific E3 ubiquitin-protein ligase-like (LOC106611201), X1	LOC106611201	-0.824902	-0.702284	-0.430956	-0.36718	-1.49293	-1.37147	-0.996075	-1.43968	0.00344387
Ssa#XM_014161980.1	Cell Ubiquitin	E3 ubiquitin-protein ligase RNF169-like (LOC106580672), X1	LOC106580672	-0.828041	-0.151914	-0.194822	0.228562	-0.709301	-0.971179	-0.795659	-0.993591	0.00190236
Ssa#XM_014216155.1	Cell Ubiquitin	Ankyrin repeat domain 13C (OrthoDB)	LOC106613664	-0.830814	-0.305559	-0.16733	0.0182907	-0.947168	-0.907372	-0.896953	-1.17789	0.000666572
Ssa#XM_014175153.1	Cell Ubiquitin	SMT3 suppressor of mif two 3 homolog 3a (OrthoDB)	LOC106587120	-0.831206	-0.369883	-0.12262	-0.370042	-0.900269	-1.23324	-0.96138	-1.38	0.00268088
Ssa#NM_001139598.1	Cell Ubiquitin	Ubiquitin-conjugating enzyme E2 E3 (Ortho_H)	ub2e3	-0.863577	0.931783	1.00505	1.21191	0.433764	0.0715818	0.0594978	0.179182	0.000954076
Ssa#XM_014213568.1	Cell Ubiquitin	Glucose 1,6-bisphosphate synthase	pgm2l1	-0.865176	0.63776	1.46117	1.405	0.070303	0.515033	0.446507	0.17935	0.019459
Ssa#XM_014140148.1	Cell Ubiquitin	RING finger protein 24	LOC106569136	-0.879808	0.466524	0.000876987	0.24362	-0.751866	-0.0764774	-0.957583	-0.785277	0.0184236
Ssa#XM_014199573.1	Cell Ubiquitin	Ankyrin repeat domain 13B (OrthoDB)	LOC106604675	-0.900894	-0.0947094	-0.230086	0.0479825	-1.51696	-0.399368	-1.15471	-0.901615	0.0253154
Ssa#NM_001141259.1	Cell Ubiquitin	E3 ubiquitin-protein ligase NRDP1 (Ortho_H)	rnf41	-0.921689	0.445667	0.507243	0.41783	-0.742571	-0.396528	-0.702654	-0.0173483	0.00579349
Ssa#XM_014197528.1	Cell Ubiquitin	Ubiquitin carboxyl-terminal hydrolase 28 (Ortho_H)	LOC106603638	-0.960297	2.63453	3.32662	3.17501	2.19245	1.90884	2.26903	1.97004	0.00522898
Ssa#NM_001139803.1	Cell Ubiquitin	E3 ubiquitin-protein ligase rnf146; AltName: Full=RING finger protein 146	pdli2	-0.995557	-0.165827	-0.433722	-0.347086	-1.06122	-1.28336	-1.3547	-1.54511	0.000731658
Ssa#XM_014146087.1	Cell Ubiquitin	DNA-damage regulated autophagy modulator 2 (dram2), X1	dram2	-1.00157	-0.120269	0.636105	0.425658	-0.759763	-0.595983	-0.521753	-0.873461	0.00508667
Ssa#GRASP209156251	Cell Ubiquitin	BTB/POZ domain-containing protein KCTD9 [Salmo salar]	kctd9	-1.00675	-0.999057	-0.00491492	-0.532514	-1.53378	-1.56391	-1.52571	-1.45226	0.00880665
Ssa#XM_014215770.1	Cell Ubiquitin	E3 ubiquitin-protein ligase RNF13 (Ortho_H)	LOC106613488	-1.01973	0.694024	0.544031	0.55066	-0.379014	-0.0804939	-0.530923	-0.703554	0.00147348
Ssa#XM_014159454.1	Cell Ubiquitin	Ligand of numb-protein X 2	lnx2	-1.03119	0.735623	1.73384	1.67767	0.488444	0.156995	0.586504	0.172788	0.0185483
Ssa#XM_014176763.1	Cell Ubiquitin	Anaphase-promoting complex subunit 11 (Ortho_H)	LOC106588092	-1.03405	0.220255	0.689752	0.727611	-0.240428	-0.287026	-0.698259	-0.726993	0.00401325
Ssa#XM_014200711.1	Cell Ubiquitin	Ubiquitin domain containing 1a (OrthoDB)	LOC106605260	-1.07506	0.218433	1.78857	1.02502	-0.267076	-0.04884	0.208375	-0.150014	0.0426373
Ssa#XM_014137269.1	Cell Ubiquitin	E3 ubiquitin-protein ligase TTC3	LOC106567687	-1.08366	0.635978	0.932608	0.831548	-0.202794	-0.596151	-0.053279	-0.282247	0.000889543
Ssa#NM_001141778.1	Cell Ubiquitin	Ubiquitin-conjugating enzyme E2 E3 (Ortho_H)	ub2e2	-1.10081	-0.160849	0.0263926	0.153749	-1.50244	-0.597848	-1.07657	-1.20065	0.00544626
Ssa#XM_014146768.1	Cell Ubiquitin	E3 ubiquitin-protein ligase NRDP1 (Ortho_H)	LOC106572528	-1.12152	0.533327	1.05199	0.705069	-0.706357	-0.0444143	-0.566098	-0.115369	0.00474218
Ssa#XM_014142434.1	Cell Ubiquitin	Ubiquitin-conjugating enzyme E2 E3 (Ortho_H)	ube2e1	-1.12762	0.0943976	-0.522203	-0.268342	-1.80213	-0.702979	-1.37172	-1.56183	0.0162198
Ssa#NM_001173633.1	Cell Ubiquitin	Upstream binding transcription factor, like (OrthoDB)	ubf1	-1.1581	0.0857489	0.223757	0.127231	-1.20906	-0.482584	-1.18217	-1.17627	0.00279486
Ssa#XM_014215784.1	Cell Ubiquitin	Ubiquitin carboxyl-terminal hydrolase 13 (Ortho_H)	LOC106613496	-1.17523	0.504266	1.46342	1.21333	0.529526	-0.277049	-0.265359	-0.446693	0.0208426
Ssa#XM_014205505.1	Cell Ubiquitin	lactation elevated 1 (lace1)	lace1	-1.1832	0.931479	1.3438	1.30611	0.397784	0.427255	-0.470975	-0.311688	0.0106877
Ssa#XM_014190405.1	Cell Ubiquitin	apoptogenic 1, mitochondrial (apopt1), X1	apopt1	-1.20351	0.755295	0.88115	1.06821	-0.0660526	0.147593	-0.486664	-0.802703	0.00595438
Ssa#XM_014181504.1	Cell Ubiquitin	Ligand of numb-protein X 2	LOC106590447	-1.27906	0.796243	1.53228	1.57738	0.247009	-0.286434	0.286494	-0.155454	0.0052851
Ssa#XM_014198878.1	Cell Ubiquitin	Fish virus induced TRIM-7	LOC106604343	-1.28665	-0.280807	-0.853792	-0.777662	-1.43386	-1.91586	-2.14007	-2.20647	0.00399473
Ssa#NM_001141749.1	Cell Ubiquitin	Ubiquinone biosynthesis monooxygenase COQ6 (Ortho_H)	coq6	-1.36018	1.46356	1.42674	1.47384	-0.108064	1.11802	-0.215367	-0.416446	0.021228
Ssa#XM_014160857.1	Cell Ubiquitin	Nuclear body protein SP140	LOC106580136	-1.37449	0.728906	1.11297	1.18291	-0.27317	-0.568462	-0.205226	-0.41805	0.000275192
Ssa#XM_014128708.1	Cell Ubiquitin	E3 ubiquitin-protein ligase TRIM32 (Ortho_H)	LOC106563269	-1.38726	0.541598	1.074	1.00397	-0.239593	-0.918813	0.0305014	-0.928402	0.00741134
Ssa#XM_014124339.1	Cell Ubiquitin	Ubiquinone biosynthesis protein COQ9, mitochondrial (Ortho_H)	LOC106560911	-1.44467	2.24808	2.03997	2.08284	0.288692	1.93998	0.34704	0.140143	0.0348677
Ssa#XM_014149765.1	Cell Ubiquitin	Ubiquitin carboxyl-terminal hydrolase 13 (Ortho_H)	LOC106574137	-1.50279	1.1599	2.2426	1.87916	1.05103	0.0406302	0.107786	-0.168395	0.0154271
Ssa#XM_014168976.1	Cell Ubiquitin	Ubiquitin carboxyl-terminal hydrolase 12	LOC106584112	-1.63452	1.31011	1.18214	1.24308	-0.765798	1.0024	-0.474945	-1.31929	0.0388139
Ssa#XM_014148914.1	Cell Ubiquitin	Ubiquinone biosynthesis protein COQ9, mitochondrial (Ortho_H)	LOC106573660	-1.6971	2.43219	2.55179	2.41873	0.414588	1.96987	0.54453	0.152889	0.0171742
Ssa#XM_014188326.1	Cell Ubiquitin	E3 ubiquitin-protein ligase TRIM39-like (LOC106586895), X1	LOC106597096	-1.75831	-0.888709	-0.0433825	-0.131217		-2.43486		-1.79064	0.0250766
Ssa#XM_014209493.1	Cell Ubiquitin	RING finger protein 150	LOC106610248	-1.92238	1.18575	3.10188	2.75246	0.590743	1.32592	-0.0970093	-0.12239	0.029723
Ssa#XM_014168981.1	Cell Ubiquitin	Ligand of numb-protein X 1 - Ident 95	lnx1	-2.22965	1.56169	1.81609	1.98391	-0.480259	-0.840725	-0.599282	0.150592	0.000427638
Ssa#XM_014203484.1	Cell Ubiquitin	SPRY domain containing protein - Ident 35	LOC106606968	-2.9614	4.11085	3.68018	3.6774	-0.182644	2.88396	0.872643	-0.128344	0.0180736
Ssa#XM_014206556.1	Cell Ubiquitin	E3 ubiquitin-protein ligase TRIM62-like (LOC106608570)	LOC106608570	-3.54977	1.96632	3.636	3.35252		-0.931839	-0.670367	-0.0922762	0.00343817
Ssa#XM_014128330.1	Immune	complement C1q-like protein 2 (LOC106563105)	LOC106563105	7.20904	0.0356127	-1.98545	-4.4546	4.54845	4.20864	5.61758	5.92222	0.00177363
Ssa#XM_014192901.1	Immune	C1q and TNF-like domains	LOC106601033	5.81459	-0.999437	-3.10779	-4.36737	2.81513	3.19073	3.20702	2.74603	0.000936417
Ssa#XM_014200560.1	Immune	cornifelin-like (LOC106605178)	LOC106605178	5.54127	-4.91474	-7.07433	-6.71258	-1.48673	-0.100738	-0.631888	-0.551078	0.000379637
Ssa#XM_014159709.1	Immune	myelin-associated glycoprotein-like (LOC106579619), X1	LOC106579619	4.93695	-2.04536	-5.90346	-6.56702	-0.558519	0.857448	0.0852261	0.00921114	0.0101391
Ssa#XM_014183971.1	Immune	C1q-like adipose protein	LOC106609709	4.38045	-3.40831	-4.81025	-4.72691	-0.797905	0.0082949	0.0697699	0.981018	0.000614435
Ssa#XM_014208680.1	Immune	C1q-like adipose protein	LOC106609709	4.31145	-3.56631	-4.94867	-4.73043	-1.04907	-0.0536132	-0.104973	0.792892	0.000651117
Ssa#XM_014192902.1	Immune	C1q and TNF-like domains	LOC106601034	4.28853	-2.87755	-3.87739	-4.68558	0.326004	0.648431	0.513191	0.412459	0.000204302
Ssa#XM_014183812.1	Immune	GTPase IMAP family member 7	LOC106592457	4.26442	-0.994134	-2.16562	-2.25856	2.6215	2.63057	2.45069	2.13051	8.33391e-05
Ssa#XM_014172393.1	Immune	GLUT6, facilitated glucose transporter member 3 [Salmo salar]	Ssa#XM_014172393.1	3.95638	-2.48963	-4.50266	-4.80124	-0.423	0.53258	-0.0481935	0.0394245	0.00173557
Ssa#XM_014203110.1	Immune	immunoglobulin superfamily member 6-like (LOC106606748), X1	LOC106606748	3.86117	-3.94402	-4.59881	-4.6924	-1.32566	0.111133	-0.148986	-0.838788	0.000299044
Ssa#NM_001142719.1	Immune	ash1 (absent, small, or homeotic)-like (Drosophila) (ash1l)	i14k	3.57862	0.124999	-3.55139	-2.83465	1.37493	1.66148	1.16956	1.76047	0.0133231
Ssa#XM_014189746.1	Immune	C1q and TNF-like domains	LOC106599027	3.47054	-3.44046	-4.25563	-4.63991	-0.621334	-0.517264	-0.690384	-0.736874	8.63313e-05
Ssa#NM_001140819.2	Immune	Coronin, actin binding protein, 1B (OrthoDB)	cor1a	3.41932	-3.89358	-5.24795	-4.93945	-1.84915	-0.511749	-1.58438	-1.15209	0.000901956
Ssa#XM_014155741.1	Immune	Perilipin	LOC100380740	3.18749	0.188168	-1.18185	-1.95932	1.5294	2.54085	2.07978	2.66259	0.00332408
Ssa#XM_014156440.1	Immune	E3 ubiquitin-protein ligase TRIM39	LOC106577955	2.4838	1.26084	-0.699499	-0.238685	2.47681	2.57156	2.89103	2.426	0.00460316
Ssa#XM_014194482.1	Immune	mannose-binding protein C-like (LOC106602034)	LOC106602034	2.34962	-0.695689	-3.12692	-3.1972	0.0979152	0.0142382	-0.199393	0.125964	0.0195066
Ssa#XM_014194342.1	Immune	Mannose-binding protein C (mbl2)	LOC106601909	2.07952	-0.891678	-2.87632	-3.165	0.00808184	-0.335973	-0.448517	-0.149498	0.0190196
Ssa#XM_014178533.1	Immune	granulins-like (LOC106588950), X1	LOC106588950	1.85776	-2.47031	-3.96694	-4.03573	-2.21048	-0.838638	-1.92862	-1.5552	0.0201456
Ssa#XM_014153010.1	Immune	B-cell receptor-associated protein 31 - Ident 45	bcap29	1.52748	-1.15868	-1.69271	-1.55643	0.155689	0.273107	-0.0793282	-0.116625	0.000317111
Ssa#XM_014216449.1	Immune	Signal-transducing adaptor protein 2	stap2	1.52442	-0.522156	-0.522938	-0.464516	0.561004	1.04701	1.53616	0.940682	0.00138086
Ssa#XM_014157209.1	Immune	Complement C1q tumor necrosis factor-related prote	LOC106560251	1.25238	-1.75951	-2.05385	-2.09328	-0.9053	-0.608128	-0.43568	-0.91688	0.00062754
Ssa#XM_014182809.1	Immune	Fish virus induced TRIM-7	LOC106591596	-0.912266	-0.56782	-0.710898	-0.89799	-1.42936	-1.5803	-1.97195	-1.56973	0.00228038
Ssa#XM_014150225.1	Immune	Fish virus induced TRIM-7	LOC106574369	-0.933675	-0.234339	-0.832655	-0.929595	-1.51633	-1.47044	-1.93988	-1.47019	0.00915464
Ssa#XM_014143590.1	Immune	Fish virus induced TRIM-7	LOC106570977	-1.14169	-0.113259	-0.779286	-0.719996	-1.49528	-1.50485	-1.91236	-1.80431	0.00333759
Ssa#XM_014189366.1	Immune	intelectin-like (LOC106598319)	LOC106598319	-1.19549	1.5022	1.2208	0.928471	-0.37395	0.556188	-0.654222	0.55867	0.0297528
Ssa#XM_014122916.1	Immune	Complement C1q tumor necrosis factor-related prote	LOC106560251	-1.75582	1.19536	1.98852	2.09789		0.331824	0.024659	-0.342172	0.00701357
Ssa#XM_014213230.1	Immune	C1Q and TNF related protein	c1qtnf2	-2.63282	2.78245	3.55403	3.52548	0.882605	1.19799	1.04092	-0.503515	0.00354664
Ssa#NM_001146565.1	Immune Acute phase	acute phase serum amyloid A (IFN-induced 44)	saa5	7.1531	2.44824	-5.12708	-4.47375	4.78704	4.39562	5.04826	4.84468	0.0169814
Ssa#XM_014134357.1	Immune Acute phase	Natterin-like protein	nattl	5.63773	-5.41421	-7.26902	-7.26644	-2.16029	-0.0836679	-0.933198	-0.871458	0.000560387
Ssa#NM_001140837.1	Immune Acute phase	Natterin-like protein	nattl	5.61481	-5.31841	-6.99252	-6.91871	-1.83036	5.80522e-05	-0.682292	-0.667712	0.00032163
Ssa#XM_014189092.1	Immune Acute phase	natterin-like protein (LOC106598085)	LOC106597996	5.41282	-5.31463	-7.22366	-7.05373	-2.2047	-0.164425	-1.11027	-0.992045	0.000623381
Ssa#XM_014151528.1	Immune Acute phase	Differentially regulated trout protein 1	LOC106575194	4.12547	2.41258	1.68041	1.16102	5.39582	5.50722	6.76805	5.83615	0.000343217
Ssa#XM_014139680.1	Immune Acute phase	tissue factor-like (LOC106568893)	LOC106568893	3.99531	-1.56796	-2.05909	-1.74636	2.00956	2.77993	2.46817	1.55903	7.62117e-05
Ssa#XM_014184179.1	Immune Acute phase	Natterin-like protein	LOC106592833	3.94244	-4.63288	-5.41894	-5.33771	-2.23829	-0.208819	-1.13825	-1.16426	0.000713059
Ssa#XM_014134365.1	Immune Acute phase	Natterin-like protein	LOC106566391	3.93797	-4.32984	-5.40486	-5.67044	-2.35034	-0.223904	-1.18714	-1.02693	0.00144756
Ssa#XM_014150226.1	Immune Acute phase	Differentially regulated trout protein 1	LOC106574371	3.93359	2.52255	2.08899	1.57579	5.5701	5.58374	6.92782	5.90247	0.000299455
Ssa#NM_001123671.1	Immune Acute phase	C-reactive protein similar, pentraxin	LOC100136583	3.33275	-1.35238	-1.70196	-1.80814	4.43006	1.70024	-0.072794	0.790193	0.034886
Ssa#XM_014184050.1	Immune Acute phase	Immediate early response 2-1	LOC106606793	2.75119	-1.05876	-1.6794	-1.06036	1.31517	0.649048	2.21643	1.7594	0.00140059
Ssa#XM_014181023.1	Immune Acute phase	Amyloid beta (A4) precursor protein-binding, family B, member 1 interacting protein (OrthoDB)	LOC106590233	1.54474	-3.09034	-3.12356	-2.88292	-2.44078	-0.796216	-1.59738	-1.11574	0.0154072
Ssa#XP_013989901.1_45820	Immune Acute phase	hepatitis A virus cellular receptor 1-like isoform X3]	LOC106566416	-0.831863	0.895363	1.08338	0.862133	0.384897	0.0355495	-0.197925	0.237863	0.00351116
Ssa#XM_014201453.1	Immune Acute phase	Aplp2 protein	LOC106605617	-0.838105	0.770031	0.38967	0.191627	-0.643515	0.0735044	-0.862134	-0.118502	0.0364125
Ssa#XM_014156283.1	Immune Acute phase	Aplp2 protein	LOC106577862	-0.865215	0.830858	0.504906	0.222691	-0.639148	0.183156	-0.822371	-0.104557	0.0393774
Ssa#NM_001141477.1	Immune Acute phase	Apolipoprotein O (apoo)	apoo	-1.21337	2.97839	3.10633	3.0341	1.35109	2.86766	1.63212	1.45409	0.0335708
Ssa#XM_014156273.1	Immune Acute phase	Aplp2 protein	LOC106577862	-1.23401	0.655665	-0.433388	-0.182336	-1.5786	-0.615731	-1.57658	-1.11188	0.0242769
Ssa#XM_014157344.1	Immune Acute phase	Na/K ATPase alpha subunit isoform 2	LOC106578489	-1.74013	1.64532	2.63118	3.10699	-0.0243426	0.221766	0.79092	1.89577	0.0378187
Ssa#XM_014129306.1	Immune Acute phase	apolipoprotein O-like (LOC106563590)	LOC106563590	-1.76899	3.47304	3.82753	3.6886	1.59579	3.11636	1.67968	1.18444	0.0173834
Ssa#XM_014160259.1	Immune Acute phase	Immediate early response gene 5-like protein	LOC106579905	-1.77058	1.35944	1.19261	1.55247		-0.202156		-0.602648	0.00307086
Ssa#XM_014132365.1	Immune Acute phase	TRFE_GADMO RecName: Full=Serotransferrin	LOC106565354	-1.85638	1.48928	1.37813	1.09916	-1.59891	0.1605	-0.0369499	-0.66139	0.0116225
Ssa#XM_014155590.1	Immune Acute phase	Apolipoprotein Eb [Apo-Eb]	LOC106577506	-2.05192	3.45737	2.32369	3.09435	1.21631	0.439097	-0.398718	2.3695	0.0410925
Ssa#XM_014201580.1	Immune Acute phase	Apolipoprotein Eb [Apo-Eb]	LOC106605689	-2.45241	2.44059	1.92395	2.26547	-0.189816	-0.594338	-1.59842	1.41293	0.0223863
Ssa#XM_014134424.1	Immune Acute phase	proline-rich extensin-like protein EPR1 (LOC106566416), X1	LOC106566416	-3.24932	1.49315	3.77438	3.52122	0.601842	-0.849086	-0.312181	-0.719525	0.00624433
Ssa#XM_014134427.1	Immune Acute phase	proline-rich extensin-like protein EPR1 (LOC106566416), X1	LOC106566416	-3.27337	1.622	3.95381	3.80913	0.687049	-0.716036	-0.102072	-0.449182	0.00637401
Ssa#XM_014159297.1	Immune adhesion	Integrin alpha-X	LOC106579408	2.88164	-3.05188	-4.08575	-4.01501	-1.53712	-0.0740706	-0.705401	-1.02702	0.00148153
Ssa#XM_014192833.1	Immune adhesion	Integrin, beta 6 (OrthoDB)	LOC106600998	2.34969	0.58736	-0.527518	-0.181445	2.23763	2.70504	1.93552	2.35844	0.000893641
Ssa#XM_014204063.1	Immune adhesion	Integrin, beta 6 (OrthoDB)	LOC106607266	0.985828	0.0394547	-0.386793	-0.219335	0.569128	1.10552	0.581336	0.931762	0.00336903
Ssa#XM_014157513.1	Immune adhesion	V-set domain containing T-cell activation inhibitor 1-like (LOC106578554), X1	LOC106578554	0.974532	-2.73302	-2.9004	-2.60298	-1.70954	-2.12151	-2.03106	-1.22163	0.0116336
Ssa#XM_014140830.1	Immune Antigen presentation	Histocompatibility (minor) HA-1 (OrthoDB)	LOC106569461	2.79571	-2.58437	-3.52163	-3.58364	-1.01336	0.150368	-0.64725	-0.22644	0.00095641
Ssa#XM_014216266.1	Immune Antigen presentation	Minor histocompatibility protein HA-1	LOC106613721	2.49969	-4.17238	-4.71628	-4.07844	-2.60392	-1.12101	-1.8475	-1.71826	0.00148725
Ssa#NM_001141491.1	Immune Antigen presentation	Cathepsin S (cats)	cats	2.35215	-2.64422	-3.94639	-4.07184	-1.72841	-0.52631	-1.47818	-1.07509	0.00497239
Ssa#XM_014153047.1	Immune Antigen presentation	lymphoid-restricted membrane protein-like (LOC106576138), X1	LOC106576138	2.24851	-4.04335	-3.51774	-3.77394	-2.20254	-0.726977	-1.65095	-1.53885	0.00200832
Ssa#XM_014130418.1	Immune Antigen presentation	H-2 class II histocompatibility antigen, A-Q alpha chain-like (LOC106564360)	LOC106564360	2.01291	-2.4828	-3.0191	-3.3415	-1.47332	-0.244518	-0.834797	-1.1869	0.00308057
Ssa#XM_014176498.1	Immune Antigen presentation	major histocompatibility complex class I-related gene protein-like (LOC106587845)	LOC106587845	1.23729	-2.48966	-2.36517	-2.79373	-1.61904	-0.729827	-1.49106	-1.40898	0.0049262
Ssa#XM_014150083.1	Immune Antigen presentation	Major facilitator superfamily domain-containing protein 6 (Ortho_H)	LOC106574288	1.13507	-1.79505	-1.63588	-1.78408	-0.391011	-0.912904	-0.916266	-0.1929	0.00374199
Ssa#XM_014211118.1	Immune Antigen presentation	Mitochondrial ribonuclease P protein 3	LOC106611176	1.10151	0.145328	-0.771632	-0.577717	1.01913	-0.09136	0.933812	0.939105	0.0370723
Ssa#XM_014126458.1	Immune Antigen presentation	Proteasome (prosome, macropain) 26S subunit, ATPase, 3 (OrthoDB)	LOC106561966	1.07384	-0.637746	-1.12836	-1.24242	0.498423	-0.769153	0.465341	0.0893602	0.037503
Ssa#XM_014134980.1	Immune Antigen presentation	Chromatin modifying protein 4C (OrthoDB)	LOC106566692	1.05303	-0.501649	-0.39609	-0.429363	0.539381	0.390008	0.757306	0.755944	0.000203414
Ssa#XM_014165851.1	Immune Antigen presentation	Chromatin modifying protein 4C (OrthoDB)	LOC106582625	0.996843	-0.300721	-0.443928	-0.309253	0.428401	0.482432	0.828004	0.843334	0.000747036
Ssa#XM_014169175.1	Immune Antigen presentation	Proteasome subunit alpha type-7 (Ortho_H)	LOC106584187	0.994809	-0.0572265	-1.29816	-0.976526	0.419725	-0.206716	0.288192	0.368813	0.0377774
Ssa#XM_014133932.1	Immune Antigen presentation	major histocompatibility complex class I-related gene protein-like (LOC106566091)	LOC106566091	0.878027	-1.41011	-1.73462	-1.89651	-0.703346	-0.767879	-0.764184	-0.974148	0.00144587
Ssa#XM_014143911.1	Immune Antigen presentation	Protein PRRC1 (Ortho_H)	prrc1	0.860163	-0.312086	-0.178298	-0.478053	0.433867	0.094543	1.18365	0.437345	0.0282688
Ssa#XM_014137043.1	Immune Antigen presentation	H-2 class II histocompatibility antigen, A-K alpha chain-like (LOC106567571), X1	LOC106567571	0.815764	-1.58347	-1.40238	-1.46891	-1.07186	-0.592057	-0.5286	-0.484119	0.00452771
Ssa#XM_014199897.1	Immune Antigen presentation	H-2 class II histocompatibility antigen gamma chain-like (LOC106604844), X1	LOC106604844	-0.845466	-1.99437	-1.57709	-1.99248	-3.31679	-2.18739	-2.66231	-2.63396	0.0366364
Ssa#XM_014177289.1	Immune Antigen presentation	H-2 class I histocompatibility antigen, Q10 alpha chain-like (LOC106588377), X1	LOC106588377	-3.37324	2.38523	3.98222	3.47844	-0.718036	-1.25474	-0.957122	2.56481	0.0303253
Ssa#XM_014201497.1	Immune B cell	B-cell receptor CD22	LOC106605635	5.75018	-5.04589	-5.67406		-0.256779	0.575484	0.335398	0.906708	0.000157777
Ssa#XM_014157083.1	Immune B cell	B-cell receptor CD22-like (LOC106578359), X1	LOC106578359	5.03142	-4.29509	-4.5726	-4.67487	-0.206943	1.00042	0.74063	0.534838	1.93289e-05
Ssa#XM_014175897.1	Immune B cell	Transcription factor PU.1 (Ortho_H)	LOC106587480	2.90005	-3.07956	-4.38933	-4.46344	-2.09886	-0.150676	-1.04389	-1.01616	0.00485162
Ssa#XM_014154193.1	Immune B cell	B-cell linker protein-like (LOC106576789), X1	LOC106576789	2.71859	-3.78552	-4.71717	-4.57085	-2.23391	-1.41377	-1.46396	-1.4454	0.000475542
Ssa#XM_014207710.1	Immune B cell	B-cell receptor-associated protein 31 - Ident 45	LOC106609194	2.53659	-1.34545	-2.24302	-2.25778	0.697836	0.829752	0.500816	0.322928	0.00029623
Ssa#XM_014156792.1	Immune B cell	Na/K ATPase alpha subunit isoform 2	tec	2.51804	-3.50092	-3.78964	-3.91885	-1.67679	-0.470489	-1.63858	-1.08786	0.000816254
Ssa#XM_014199022.1	Immune B cell	Bruton agammaglobulinemia tyrosine kinase (OrthoDB)	btk	2.39733	-3.8119	-4.36894	-4.52068	-2.58363	-1.21941	-1.88424	-1.65878	0.00151028
Ssa#XM_014152969.1	Immune B cell	Phosphatidylinositol 4,5-bisphosphate 3-kinase cat	LOC106576084	2.2963	-1.99268	-2.96191	-2.88036	-0.506457	0.137368	-0.464062	-0.428252	0.00076816
Ssa#XM_014150008.1	Immune B cell	TNF receptor member 11B	LOC106574253	2.06302	-4.02799	-4.59704	-4.23259	-1.60043	-2.72069	-2.81874	-1.75156	0.00363288
Ssa#XM_014123651.1	Immune B cell	Phosphatidylinositol 3,4,5-trisphosphate 5-phospha	LOC106560606	1.79446	-2.65551	-2.81086	-3.06243	-1.70157	-0.56141	-1.03036	-0.900568	0.00186569
Ssa#XM_014149657.1	Immune B cell	Phosphatidylinositol 3,4,5-trisphosphate 5-phospha	LOC100380693	1.7412	-3.14206	-3.61647	-3.45204	-2.38773	-0.90542	-1.81721	-1.53892	0.00610391
Ssa#XM_014156233.1	Immune B cell	nuclear GTPase SLIP-GC-like (LOC106577846)	LOC106577846	1.64145	-2.61425	-3.1705	-3.07218	-2.0822	-0.494301	-1.29629	-1.37067	0.0103005
Ssa#XM_014202385.1	Immune B cell	Immunoglobulin-like fold	LOC106606237	1.44529	-2.97948		-2.61333	-1.44448	-0.55367	-1.5539	-1.85243	0.0290811
Ssa#NM_001141256.1	Immune B cell	B-cell lymphoma/leukemia 10 (bcl10)	bcl10	1.17372	-3.23584		-2.86681	-1.88314	-1.36506	-1.96008	-2.30214	0.0196608
Ssa#XM_014140522.1	Immune B cell	B-cell lymphoma/leukemia 10-like (LOC106569306)	LOC106569306	1.08997	-2.26207	-2.06834	-2.13925	-1.32167	-0.634084	-1.17836	-1.13223	0.00192407
Ssa#XM_014199441.1	Immune B cell	Phosphoinositide 3-kinase adapter protein 1	LOC106604619	1.06816	-0.0403694	-1.18414	0.0133592	0.669626	0.437637	1.05498	0.495532	0.033041
Ssa#XM_014130896.1	Immune B cell	phosphoinositide 3-kinase regulatory subunit 6-like (LOC106564679), X1	LOC106564679	0.825599	-0.619897	-0.929025	-1.01827	-0.408394	0.627989	-0.0390884	-0.301038	0.037311
Ssa#XM_014179626.1	Immune B cell	CREB-binding protein	LOC106589530	0.812605	-0.237267	-0.39888	-0.495665	0.401467	0.128095	0.499691	0.712082	0.00350448
Ssa#XM_014165590.1	Immune B cell	Novel hemicentin protein - Ident 25	LOC106582456	0.804852	-2.98396		-2.64752	-2.04081	-1.66911	-1.86642	-2.46721	0.0429645
Ssa#XM_014139822.1	Immune B cell	Phosphoinositide-3-kinase, regulatory subunit, polypeptide 2 (OrthoDB)	LOC106568949	-1.05145	1.54676	1.6969	1.55721	0.341034	0.516663	0.253711	1.08394	0.00540861
Ssa#XM_014190044.1	Immune B cell	Phosphoinositide-3-kinase, regulatory subunit, polypeptide 2 (OrthoDB)	LOC106599005	-1.20435	1.60387	1.74368	1.65972	0.349229	0.397894	0.279446	0.832393	0.000510687
Ssa#XM_014183473.1	Immune B cell	Protein kinase C, gamma (OrthoDB)	LOC106592163	-1.24228	1.67615	1.20222	0.975913	-0.392064	0.675578	-0.645458	0.531864	0.0332437
Ssa#NM_001141046.2	Immune cell marker	CD209 antigen-like protein D (c209d)	c209d	3.83706	-3.52672	-5.29996	-5.37232	-1.54161	-0.206884	-0.942755	-0.892525	0.00137861
Ssa#NM_001166257.1	Immune cell marker	F-box only protein 50	nccrp-1	1.97467	-1.70166	-2.39679	-2.72196	-0.665221	-0.0284324	-0.39261	-0.108944	0.00130319
Ssa#NM_001146392.1	Immune cell marker	CD166 antigen homolog (cd166)	cd166	1.72497	-0.745631	-1.08105	-1.41187	0.510713	0.622268	0.624955	0.823873	0.00020099
Ssa#XM_014210570.1	Immune cell marker	CD209 antigen-like protein C (LOC106610904), X1	LOC106610904	1.66158	-1.40021	-2.0697	-1.58222	-1.24997	0.639431	0.149671	0.371006	0.025079
Ssa#TC104311	Immune cell marker	CD166 antigen homolog precursor [Salmo salar]	Ssa#TC104311	0.832684	0.125441	0.267083	-0.030381	0.561983	0.993543	1.23806	1.02	0.00600186
Ssa#XM_014141100.1	Immune cell marker	Natural killer cell receptor 2B4	LOC106569590	0.820458	-1.76431	-1.98814	-1.93564	-1.37612	-0.981194	-0.945624	-0.999364	0.00157518
Ssa#XM_014200900.1	Immune cell marker	CD83 antigen-like (LOC106605367)	LOC106605367	-1.65185	-1.13425	-1.14278	-1.10685	-3.18786	-2.23602	-2.6611	-3.03424	0.00122503
Ssa#XM_014138934.1	Immune cell marker	lysosome membrane protein 2-like (LOC106568513), X1	LOC106568513	-2.93376	2.93814	2.45099	2.5216	-0.581349	1.67385	-1.16219	-1.11772	0.0146888
Ssa#NM_001141422.2	Immune Chemokine	Macrophage inflammatory protein 2-alpha (mip2a)	mip2a	7.65892	-0.714592	-3.43018	-3.02299	4.89535	5.55705	5.20078	5.42548	0.000133864
Ssa#CN442491	Immune Chemokine	Leukocyte cell-derived chemotaxin 2-2	LOC106604583	5.98226	-1.51446	-2.09574	-3.06652	5.19298	2.67352	3.92295	3.23728	0.000485797
Ssa#XM_014131006.1	Immune Chemokine	C-X-C motif chemokine 11-like (LOC106564720)	LOC106564720	4.21683	2.48016	-2.02462	-2.72321	3.10356	3.38208	3.89601	3.46212	0.0280958
Ssa#XM_014191808.1	Immune Chemokine	C-C motif chemokine 4-like (LOC106600447)	LOC106600447	3.9642	2.30648	-1.91605	-3.04107	2.38533	3.14291	3.5541	3.24026	0.0360072
Ssa#XM_014174627.1	Immune Chemokine	C-X-C motif chemokine 11-like (LOC106586893)	LOC106586893	3.66177	1.72068	-1.7419	-1.84953	2.59966	3.03558	3.54518	2.97233	0.0149972
Ssa#XM_014172597.1	Immune Chemokine	C-C motif chemokine 19-4	LOC106585878	2.14021	-0.330049	-1.85016	-2.07194	0.8676	0.984812	0.749801	0.289097	0.00737102
Ssa#XM_014156197.1	Immune Chemokine	growth-regulated alpha protein-like (LOC106577834)	LOC106577834	1.81973	-0.29725	-0.366726	-0.205601	0.542849	2.31015	1.60998	1.6565	0.00859143
Ssa#XM_014172601.1	Immune Chemokine	C-C motif chemokine 4-like (LOC106585882)	LOC106585882	1.7598	-1.21972	-1.0729	-1.56711	-0.22097	0.187763	1.17008	0.756027	0.00587264
Ssa#XM_014156195.1	Immune Chemokine	interleukin-8-like (LOC106577833)	LOC106577833	1.62805	-0.496358	-0.486	-0.523151	0.261677	1.88197	1.15283	1.20837	0.00901427
Ssa#XM_014191805.1	Immune Chemokine	C-C motif chemokine 2-like (LOC106600445), X1	LOC106600445	1.45231	-0.973032	-1.49157	-1.45158	-0.53548	-0.00530176	1.02299	0.105475	0.0161728
Ssa#NM_001140855.1	Immune Chemokine	Growth-regulated alpha protein (groa)	groa	-1.21751	0.622011	0.802323	0.584241	-0.939357	-0.0217147	-0.503187	-0.727672	0.00382186
Ssa#XM_014216235.1	Immune Chemokine	C-C motif chemokine 17-like (LOC106613702), X1	LOC106613702	-2.07121	2.48467	3.45776	3.30495	0.735739	0.788032	2.65466	-0.13341	0.0379183
Ssa#XM_014133457.1	Immune Chemokine	C-C motif chemokine 19 precursor-1	LOC106565855	-2.4215	-0.708737	-0.962557	-2.33513	-3.43136	-3.38363	-4.46131	-3.75162	0.00532459
Ssa#XM_014141165.1	Immune Chemokine	C-C motif chemokine 21 (ccl21), X2	ccl21	-3.35642	3.46843	4.53057	4.85742	0.345687	0.0661778	0.99669	2.30766	0.00452912
Ssa#NM_001141478.1	Immune Chemokine	C-C motif chemokine 28 (ccl28)	ccl28	-3.81476	2.10187	2.49804	2.76451	-1.63206	-3.22778	-1.62539	1.04543	0.0155952
Ssa#XM_014176601.1	Immune Chemokine	C-C motif chemokine 13-like (LOC106587941)	LOC106587941	-4.00644	-1.34336	-1.37504	-0.996871	-6.70044	-5.02986		-4.00429	0.0072838
Ssa#XM_014162793.1	Immune Chemokine receptor	C5a anaphylatoxin chemotactic receptor 1 (LOC106581080)	LOC106581080	4.56876	-3.30891	-4.47244	-4.7263	-0.167899	1.03919	0.170721	0.556174	0.000210174
Ssa#XM_014156674.1	Immune Chemokine receptor	Cmklr1 protein	LOC106578085	3.3373	-1.68219	-2.97963	-3.03766	0.0808769	1.54462	0.537914	0.919822	0.00137405
Ssa#XM_014141870.1	Immune Chemokine receptor	fMet-Leu-Phe receptor-like (LOC106570012)	LOC106570012	2.46774	-2.82853	-3.68976	-3.69271	-1.99926	-0.513724	-0.495843	-0.734876	0.00390211
Ssa#XM_014130575.1	Immune Chemokine receptor	C3a anaphylatoxin chemotactic receptor-like (LOC106564465)	LOC106564465	1.2216	-1.34278	-1.26497	-1.08506	-0.35887	0.679101	0.0446015	-0.402202	0.0100397
Ssa#XM_014164248.1	Immune Chemokine receptor	C-X-C chemokine receptor type 4 (Ortho_H)	LOC106581841	1.2058	-3.09168	-3.35592	-2.90529	-2.77731	-1.21309	-2.32376	-1.33317	0.0482832
Ssa#DW590388	Immune Chemokine receptor	CXC chemokine receptor [Oncorhynchus mykiss]	LOC106569491	-1.29808	0.364183	0.0592189	-0.273419	-1.43416	-0.541845	-1.43936	-1.577	0.00984815
Ssa#XM_014216331.1	Immune Complement	Serine protease 1-like	LOC106613755	7.15544	-5.82505	-8.39097	-8.04849	-1.08419	0.315788	0.0762197	-0.37208	0.000235513
Ssa#XM_014169804.1	Immune Complement	Serine protease 1-like	LOC106584449	6.37507	-6.78388	-9.58416	-8.04112	-2.83899	-0.390641	-2.05504	-1.76059	0.000902417
Ssa#XM_014190321.1	Immune Complement	tissue factor-like (LOC106599203), X1	LOC106599203	5.2843	-2.54039	-3.63771	-3.07193	1.62419	2.64237	2.48922	2.04804	3.44548e-05
Ssa#XM_014186867.1	Immune Complement	Complement C3;	LOC106604987	4.3176	0.375371	-0.671083	-1.21152	4.57105	3.80322	4.39208	2.49441	0.00142044
Ssa#XM_014192902.1	Immune Complement	C1q and TNF-like domains	LOC106601034	4.28853	-2.87755	-3.87739	-4.68558	0.326004	0.648431	0.513191	0.412459	0.000204302
Ssa#XM_014200165.1	Immune Complement	Complement C3;	LOC106604987	3.45328	0.560609	0.154284	-0.579749	4.28511	3.57971	4.01032	2.11817	0.00286104
Ssa#NM_001140784.1	Immune Complement	complement component 1, q subcomponent-like 2 (c1ql2)	c1ql2	2.87595	-3.07798	-3.28222	-3.69438	-0.527438	-0.328522	-0.522998	-0.523348	1.05302e-05
Ssa#XM_014134762.1	Immune Complement	complement component C7-like (LOC106566600)	LOC106566600	2.73632	0.797414	-1.10876	-0.989019	2.19426	2.10742	2.59621	2.31357	0.0036024
Ssa#XM_014138664.1	Immune Complement	Complement component 3a receptor	LOC106568372	1.70391	-1.5517	-1.89829	-2.1347	-0.831878	-0.0873103	0.449304	-0.160722	0.00414431
Ssa#XM_014135557.1	Immune Complement	Complement component 4	mcp	1.50304	-1.38554	-1.74467	-1.93709	-0.576093	0.112178	-0.153076	-0.127278	0.000955438
Ssa#XM_014136602.1	Immune Complement	Complement component 1 Q subcomponent-binding protein, mitochondrial (Ortho_H)	LOC106567406	-0.862089	0.463472	0.424382	0.456761	-0.411373	0.0303553	-0.842391	-0.432127	0.00951485
Ssa#XM_014214474.1	Immune Complement	C4b-B	LOC106612870	-1.00525	1.26806	0.889165	1.07531	-0.304363	0.973855	-0.00180436	-0.378612	0.0455363
Ssa#XM_014198200.1	Immune Complement	Complement component 1 Q subcomponent-binding protein, mitochondrial (Ortho_H)	LOC106603944	-1.13394	-0.0794166	0.553682	0.40835	-0.327051	-0.617096	-1.44635	-0.968434	0.0179073
Ssa#XM_014189274.1	Immune Complement	complement C4-B-like (LOC106581002)	LOC106581002	-1.21938	1.93633	0.895092	1.24528	-0.104182	0.862862	-0.00907889	-0.191508	0.0250749
Ssa#XM_014201821.1	Immune Cytokine	interleukin-11-like (LOC106605846)	LOC106605846	6.22178	-2.39226		-2.48885	3.03636	3.21563	4.39326	4.47967	0.000404063
Ssa#XM_014143031.1	Immune Cytokine	interleukin-6 (LOC106570581)	LOC106570581	5.0162	-1.06311	-0.954835	-1.21741	3.25438	3.8826	4.89076	3.72325	6.65328e-05
Ssa#XM_014143360.1	Immune Cytokine	interleukin-1 beta-like (LOC106570815)	LOC106570815	3.33831	-0.92035	-0.0480187	0.0863503	2.0976	3.78539	3.07489	3.21935	0.00105739
Ssa#XM_014187105.1	Immune Cytokine	Interleukin-1 beta	Ssa#XM_014187105.1	2.33891	-2.04719	-2.1108	-2.18122	-0.587242	1.05812	0.0157169	0.41676	0.00232018
Ssa#CA045556	Immune Cytokine	stromal cell derived factor 2 like homologue [Oncorhynchus mykiss]	LOC106570867	1.43138	-0.623904	-1.79143	-1.91271	-0.240248	0.129564	-0.0799366	0.145413	0.0106405
Ssa#DY720001	Immune Cytokine	stromal cell derived factor 2 like homologue [Oncorhynchus mykiss]	LOC106570867	1.35269	-0.474894	-1.64354	-1.79293	-0.250825	0.186522	-0.00362094	0.263524	0.0152807
Ssa#XM_014162471.1	Immune Cytokine	Interleukin-18 (il18), X1	il18	1.18484	-0.767958	-1.61754	-1.32734	-0.243243	0.319689	-0.131969	-0.155572	0.00575812
Ssa#XM_014202778.1	Immune Cytokine	cell death-inducing p53-target protein 1 homolog (LOC106606519)	LOC106606519	0.857239	-0.480428	-1.12262	-1.17468	-0.366789	0.0611988	0.118149	-0.087236	0.0128439
Ssa#XM_014134879.1	Immune Cytokine	uncharacterized LOC106566647 (LOC106566647)	LOC106566647	-2.39306	-0.784677	-1.49832	-1.40818	-3.27555	-3.89566	-3.44439	-3.87823	0.000269727
Ssa#XM_014164708.1	Immune Cytokine	interleukin 17 isoform D-1	il17d	-2.8159	3.81723	4.35551	3.91717	0.448837	2.82202	1.58158	0.00383309	0.0138382
Ssa#NM_001145420.1	Immune Cytokine receptor	interleukin-1 receptor type II (il1r2)	il1r2	5.59335	0.088533	-3.27301	-3.29379	3.39852	4.00277	2.76819	3.56621	0.00238979
Ssa#XM_014152244.1	Immune Cytokine receptor	IL-8 receptor [Oncorhynchus mykiss]	LOC106575635	5.586	-3.10134	-4.8057	-5.42239	0.297454	1.75252	1.20301	1.31842	0.000447811
Ssa#XM_014152259.1	Immune Cytokine receptor	IL-8 receptor [Oncorhynchus mykiss]	LOC106575644	4.17577	-3.00178	-3.46445	-3.43103	0.180518	1.76352	0.528583	1.03411	0.000186591
Ssa#XM_014167081.1	Immune Cytokine receptor	granulocyte colony-stimulating factor receptor (csf3r), X1	csf3r	3.6791	-3.23593	-5.16066	-4.94212	-1.47674	0.00888718	-0.973799	-0.626889	0.00206574
Ssa#XM_014137694.1	Immune Cytokine receptor	IL-1 recpetor type 2	il18bp	2.81293	-1.39031	-1.84178	-1.7805	0.315644	1.4642	1.15312	1.6353	0.000596852
Ssa#NM_001140169.1	Immune Cytokine receptor	IL-13 receptor alpha chain	i13r2	2.60341	-0.75222	-2.42822	-2.46389	0.431157	0.496831	0.964331	0.995562	0.00358572
Ssa#XM_014143366.1	Immune Cytokine receptor	Interleukin-31 receptor A (il31r)	il31r	2.29282	-2.10769	-3.52348	-3.80202	-1.36513	-0.266618	-0.921185	-0.853405	0.0066188
Ssa#XM_014129493.1	Immune Cytokine receptor	ATP-binding cassette transporter sub-family G member 2b	LOC106563690	2.07961	-3.32275	-3.94453	-3.78704	-2.20394	-0.930168	-1.6837	-1.60286	0.00184458
Ssa#XM_014186460.1	Immune Cytokine receptor	uncharacterized LOC106595086 (LOC106595086)	LOC106595086	2.05406	-3.265	-3.78985	-3.78445	-2.27025	-0.907208	-1.49743	-1.56127	0.00233432
Ssa#XM_014129519.1	Immune Cytokine receptor	cytokine receptor common subunit gamma-like (LOC106563704)	LOC106563704	2.05247	-2.40611	-3.31949	-3.44687	-1.69609	-0.528137	-0.869388	-0.926468	0.003688
Ssa#XM_014173633.1	Immune Cytokine receptor	interleukin-1 receptor-like protein (il-1rl)	il-1rl	1.82953	-3.02014	-3.28716	-2.85413	-1.69076	-0.646922	-1.35008	-1.20938	0.00121622
Ssa#XM_014174580.1	Immune Cytokine receptor	interleukin-10 receptor subunit beta-like (LOC106586857), X1	LOC106586857	1.67767	0.772161	-1.29188	-0.565119	1.14812	0.615857	1.959	1.54126	0.0399959
Ssa#NM_001173710.1	Immune Cytokine receptor	Interleukin-6 receptor subunit alpha (il6ra)	il6ra	1.6757	-2.82137	-3.35688	-3.29059	-2.09552	-0.808213	-1.5634	-1.45518	0.00452924
Ssa#XM_014179929.1	Immune Cytokine receptor	interferon gamma receptor 1-like (LOC106589675)	LOC106589675	1.58531	-1.02825	-1.75548	-1.57146	-0.262862	0.733089	0.0109446	0.0531464	0.00372925
Ssa#NM_001320019.1	Immune Cytokine receptor	Interleukin-10 receptor beta chain	LOC106586873	1.37262	-0.373273	-0.381488	-0.372096	1.15206	0.572282	1.43878	0.824892	0.00167253
Ssa#XM_014129542.1	Immune Cytokine receptor	Macrophage colony-stimulating factor 1 receptor (Ortho_H)	LOC100329180	1.01254	-1.25612	-1.5883	-1.71961	-0.89461	0.0405823	-0.742419	-0.438775	0.0132685
Ssa#EG898533	Immune Cytokine receptor	interferon-gamma receptor alpha chain [Oncorhynchus mykiss]	Ssa#EG898533	0.983198	-0.905836	-0.719426	-0.808414	-0.0939891	0.29404	0.309284	0.178556	0.000428067
Ssa#XM_014144654.1	Immune Cytokine receptor	Interleukin-6 receptor subunit beta; IL6ST; IL6RB	LOC106571489	0.943363	0.238549	-0.367022	-0.292987	0.763582	0.866317	0.719335	0.862272	0.00230951
Ssa#XM_014173826.1	Immune Cytokine receptor	interleukin-1 receptor type 1-like (LOC106586476)	LOC106586476	0.92629	-0.387442	-1.35528	-1.19886	0.048765	0.181098	-0.264662	-0.18216	0.0209667
Ssa#XM_014138996.1	Immune Cytokine receptor	Tyrosine-protein kinase receptor Tie-1 (Ortho_H)	tek	-1.60882	0.749781	0.434925	0.554934	-0.397749	-1.27652	-2.02855	-0.412958	0.0186924
Ssa#NM_001140849.1	Immune Effector	Hepcidin-1 (hepc1)	hepc1	6.69379	1.78647	-4.57193	-5.18528	3.97359	4.96941	4.33266	2.87186	0.0180854
Ssa#XM_014169377.1	Immune Effector	polymeric immunoglobulin receptor-like (LOC106584298), X1	LOC106584298	5.94004	-1.9677	-6.62873	-6.37851	0.473731	1.63099	0.732346	0.956508	0.0060059
Ssa#XM_014190921.1	Immune Effector	cathelicidin (LOC100136453), X1	LOC100136453	5.7574	2.04866	-0.443652	-0.531942	5.16773	6.40633	6.37509	6.51119	0.000811523
Ssa#XM_014128513.1	Immune Effector	Myeloperoxidase	LOC100380666	5.66277	-6.93015		-7.61129	-2.95113	-0.517791	-1.58994	-1.37295	0.00195088
Ssa#NM_001123573.1	Immune Effector	cathelicidin antimicrobial peptide (LOC100136439)	LOC100136439	5.25396	3.48212	-1.60552	-2.14274	5.06311	4.94601	5.38614	5.26574	0.017407
Ssa#NM_001145422.1	Immune Effector	Neutrophil cytosolic factor 1	ncf1	5.13035	-5.12748	-5.76281	-5.93605	-1.34688	0.0821876	0.104499	-0.753523	0.000105545
Ssa#XM_014196207.1	Immune Effector	spermidine/spermine N1-acetyltransferase 1 (sat1)	sat1	4.92956	-2.27749	-4.92336	-5.22298	0.549139	0.93395	0.921977	0.748081	0.00155047
Ssa#NM_001173898.1	Immune Effector	TNF alpha induced protein 9 Metalloreductase STEAP4 [Salmo salar]	stea4	4.90764	-0.368572	-3.02114	-2.68985	2.83591	2.94561	3.3591	2.38386	0.00115501
Ssa#NM_001145423.1	Immune Effector	neutrophil cytosolic factor 2 (ncf2)	ncf2	4.77352	-4.31229	-5.96235	-6.12348	-1.46522	-0.193062	-0.554294	-0.557514	0.000434988
Ssa#XM_014201067.1	Immune Effector	TNF alpha induced protein 9 Metalloreductase STEAP4 [Salmo salar]	LOC106605425	4.70778	0.102999	-2.11964	-2.13175	3.55223	3.38456	3.81775	2.54538	0.00111184
Ssa#XM_014182612.1	Immune Effector	neutrophil cytosolic factor 4	LOC106591388	4.64147	-3.65018	-5.28317	-5.39857	-0.893796	0.182346	0.105481	0.0626452	0.0004165
Ssa#XM_014159589.1	Immune Effector	Neutrophil cytosolic factor 2	LOC106579561	4.63521	-4.71779	-6.28974	-6.09298	-1.97437	-0.376672	-0.848312	-1.06049	0.000468044
Ssa#XM_014163721.1	Immune Effector	haptoglobin-like (LOC106603684)	LOC106581595	4.57614	2.57804	-1.39706	-2.18336	4.76085	4.7414	3.52443	3.94136	0.0161956
Ssa#XM_014160492.1	Immune Effector	TNF alpha induced protein 9 Metalloreductase STEAP4 [Salmo salar]	LOC106579991	4.50089	0.125966	-1.76106	-1.5442	3.6397	3.5253	3.91011	2.68938	0.000606126
Omy#BX861424	Immune Effector	Neutrophil cytosolic factor 1	ncf1	4.32746	-4.21788	-5.09238	-5.18885	-1.55525	0.0886117	-0.0496393	-0.506038	0.000375849
Ssa#XM_014127044.1	Immune Effector	Cytochrome b-245 light chain (Ortho_H)	LOC106562274	3.45367	-3.85489	-4.46014	-4.70378	-1.43646	-0.460216	-1.04853	-0.598526	0.000152714
Ssa#XM_014179931.1	Immune Effector	Tumor necrosis factor alpha-induced protein 3 (Ortho_H)	tnfaip3	3.31335	-1.22561	-1.66269	-1.79662	0.820876	2.53252	1.95917	1.69427	0.000692376
Ssa#XM_014175738.1	Immune Effector	Cytochrome b-245 light chain (Ortho_H)	LOC106587384	2.79195	-3.74966	-3.56525	-3.94089	-1.46826	-0.552628	-1.09985	-0.719178	0.000117843
Ssa#XM_014133137.1	Immune Effector	Bactericidal/permeability-increasing protein	LOC106565723	2.74343	-2.78995	-3.40564	-3.62683	-1.23239	-0.0815984	-0.399364	-0.409484	0.000607294
Ssa#XM_014152306.1	Immune Effector	Cytochrome b-245, beta polypeptide (chronic granulomatous disease) (OrthoDB)	LOC106575674	2.70238	-3.61731	-3.91769	-3.89335	-1.74927	-0.66043	-0.87644	-1.14212	0.000240464
Ssa#XM_014192087.1	Immune Effector	Ornithine decarboxylase (Ortho_H)	odc1	2.62807	-1.89803	-2.69072	-2.57453	-0.0252582	0.516317	0.0447861	0.425394	0.00016661
Ssa#XM_014210666.1	Immune Effector	TNF alpha-induced protein 2, tnfaip2	LOC106610954	2.27258	-0.305484	-1.379	-1.35043	0.375164	1.88681	1.8398	0.941989	0.00750198
Ssa#XM_014190234.1	Immune Effector	Arginase, type II (OrthoDB)	arg2	2.02019	1.15028	1.74922	0.909746	2.98439	3.05677	3.73815	3.38044	0.000966708
Ssa#XM_014211724.1	Immune Effector	Arginase, type II (OrthoDB)	LOC106611485	1.91204	1.43454	2.04871	1.39452	3.0975	3.28414	3.94008	3.83014	0.00141907
Ssa#XM_014166340.1	Immune Effector	Bactericidal/permeability-increasing protein	bpifb2	1.76941	-2.86462	-2.91424	-3.20138	-1.98128	-0.799663	-1.19208	-0.923013	0.00287957
Ssa#XM_014150591.1	Immune Effector	Cytochrome b-245, beta polypeptide (chronic granulomatous disease) (OrthoDB)	LOC106574608	1.47561	-2.62493	-2.31535	-2.48975	-1.29443	-0.725256	-1.00033	-0.984272	0.000228197
Ssa#NM_001141568.1	Immune Effector	allograft inflammatory factor 1 (aif1)	aif1	1.40857	-2.99725	-3.01162	-3.12739	-2.02615	-1.2899	-1.76393	-1.46742	0.0007989
Ssa#XM_014148886.1	Immune Effector	E3 ubiquitin-protein ligase znrf1-like (LOC106573647)	LOC106573647	1.33318	0.682249	-0.320865	-0.230439	1.37721	1.68372	0.982707	1.46369	0.00867374
Ssa#XM_014139824.1	Immune Effector	gamma-interferon-inducible lysosomal thiol reductase-like (LOC106568950)	LOC106568950	1.29871	-2.73315	-3.40786	-3.56101	-2.40202	-1.24511	-2.31948	-1.77456	0.0193939
Ssa#XM_014184658.1	Immune Effector	NACHT, LRR and PYD domains-containing protein 1	LOC106593320	1.16623	-1.3194	-1.96089	-1.75773	-0.418402	-0.707778	-0.451173	-0.475087	0.00119506
Ssa#XM_014202737.1	Immune Effector	NF-X1-type zinc finger protein NFXL2-like (LOC106606497), X1	LOC106606497	1.05512	-1.40135	-1.23049	-1.23337	-0.333149	-0.136238	0.341759	-0.805522	0.0139852
Ssa#XM_014167251.1	Immune Effector	Sulfite oxidase, mitochondrial	suox	0.984724	0.462297	0.939515	0.701394	1.93795	0.953194	2.04212	1.8099	0.0263984
Ssa#XM_014180302.1	Immune Effector	Tripartite motif-containing protein 16-like protei	LOC106589889	0.976964	-2.07407	-1.81445	-1.44895	-0.795695	-0.899653	-0.831915	-0.681519	0.00175621
Ssa#XM_014200646.1	Immune Effector	GRAM domain-containing protein 1A-like (LOC106605230), X1	LOC106605230	0.907407	-0.546842	-0.998885	-0.805053	-0.15128	0.139534	-0.204789	0.711789	0.0205424
Ssa#XM_014172505.1	Immune Effector	Perforin-1	LOC106585834	-0.84013	-1.02312	-0.813812	-0.602786	-1.63552	-1.5719	-1.49087	-1.91518	0.00243233
Ssa#XM_014149355.1	Immune Effector	gamma-interferon-inducible lysosomal thiol reductase-like (LOC106573903)	LOC106573903	-0.931145	0.733267	1.2421	1.22673	0.491527	-0.550467	-0.0743181	0.678139	0.0485236
Ssa#XM_014144461.1	Immune Effector	Scavenger receptor class A member 3 (Ortho_H)	LOC106571409	-0.994023	1.08423	0.68414	0.869284		-0.0909477	-0.0437082	-0.209756	0.00138407
Ssa#XM_014207060.1	Immune Effector	Ornithine aminotransferase, mitochondrial (Ortho_H)	LOC106608869	-1.06478	2.35116	1.90795	1.94355	0.977018	1.82472	0.764479	0.444875	0.0342882
Ssa#XM_014155360.1	Immune Effector	Ornithine aminotransferase, mitochondrial (Ortho_H)	LOC106577392	-1.18349	2.3336	1.76097	1.35805	0.450176	1.54149	0.21297	0.331555	0.0411077
Ssa#XM_014184635.1	Immune Effector	Ornithine aminotransferase, mitochondrial (Ortho_H)	LOC106593297	-1.27855	2.4448	1.89357	1.56706	0.478878	1.58772	0.154637	0.538477	0.0299937
Ssa#NM_001140553.1	Immune Effector	CDK5 regulatory subunit-associated protein 1 (Ortho_H)	cdk5rap1	-1.31397	1.79069	1.56135	1.818	0.347152	0.828497	0.3174	0.144452	0.000888362
Ssa#XM_014180756.1	Immune Effector	Collectin sub-family member 12 (OrthoDB)	LOC106590136	-1.49156	2.18874	1.86656	2.15697	-0.0191107	1.12722	1.14433	0.0643293	0.0123549
Ssa#XM_014157822.1	Immune Effector	Collectin sub-family member 12 (OrthoDB)	LOC106578704	-1.67299	2.66828	2.30595	2.42755	0.636825	1.68683	0.938836	-0.085411	0.012967
Ssa#NM_001141316.2	Immune Effector	Arg2 protein	argi1	-2.18642	2.11587	2.42911	1.52749	-0.734988	1.63216	-0.658286	-0.887916	0.032247
Ssa#XM_014198132.1	Immune Effector	Kidney injury molecule	LOC106603908	-2.37776	-1.40883	-2.04157	-1.71985		-3.70531	-4.43127	-4.16694	0.0010535
Ssa#NM_001139774.1	Immune Eicosanoid	Epidermis-type lipoxygenase 3 (loxe3)	loxe3	6.31076	-5.55995	-7.10264	-7.16088	-1.45824	0.575648	-0.58895	0.283303	0.00027735
Ssa#XM_014139742.1	Immune Eicosanoid	Prostaglandin-endoperoxide synthase 2a (OrthoDB)	LOC100136456	6.20983	0.579427	-1.10332	-0.372863	5.30531	5.28697	6.59266	6.45873	0.000129534
Ssa#XM_014168266.1	Immune Eicosanoid	cysteinyl leukotriene receptor 1 (cysltr1)	LOC106583726	5.243	-4.50337	-6.27902	-6.07537	-0.597889	0.0838488	-0.618639	-0.372329	0.000146277
Ssa#XM_014183583.1	Immune Eicosanoid	docosahexaenoic acid omega-hydroxylase CYP4F3-like (LOC106577419), X1	LOC106592262	4.65695	-5.26081	-5.52705	-6.04173	-1.62609	-0.209025	-0.831305	-1.14523	8.24084e-05
Ssa#XM_014198318.1	Immune Eicosanoid	arachidonate 5-lipoxygenase-activating protein-like (LOC106604000)	LOC106604000	4.351	-4.27939	-5.21408	-5.5113	-1.30521	-0.149169	-0.299619	-0.848339	0.000182814
Ssa#NM_001139832.1	Immune Eicosanoid	Arachidonate 5-lipoxygenase (OrthoDB)	lox5	4.02181	-4.49224	-5.54348	-5.63538	-1.96628	-0.516707	-1.24434	-1.08023	0.000351788
Ssa#XM_014190162.1	Immune Eicosanoid	Prostaglandin-endoperoxide synthase 2a (OrthoDB)	LOC106599098	3.90873	-0.894258	-0.645468	-0.605675	2.51291	2.57768	3.97355	3.71022	0.000348874
Ssa#NM_001140120.1	Immune Eicosanoid	Leukotriene A-4 hydrolase (Ortho_H)	lkha4	3.65441	-4.52892	-4.85379	-5.03955	-1.72027	-0.653096	-1.09071	-1.14798	5.37155e-05
Ssa#NM_001140374.1	Immune Eicosanoid	Prostaglandin endoperoxide synthase-1; cyclooxygenase-1	pgh1	3.56964	-4.51634	-4.20041	-4.6484	-1.93948	-0.197295	-0.861997	-0.542847	0.000564535
Ssa#NM_001146496.1	Immune Eicosanoid	Arachidonate 5-lipoxygenase-activating protein (al5ap)	alox5ap	2.82212	-2.69932	-2.59339	-2.67297	-0.193224	0.509368	0.153516	0.197892	1.54364e-05
Ssa#NM_001140748.1	Immune Eicosanoid	Leukotriene B4 receptor 1 (lt4r1)	lt4r1	2.3978	-1.25562	-3.2036	-3.5809	-0.784045	0.753277	-1.39619	0.297986	0.0353222
Ssa#NM_001173747.1	Immune Eicosanoid	vascular endothelial growth factor c (vegfc)	vegfc	1.75683	-1.60711	-1.514	-1.4307	0.396394	0.310711	-0.371731	0.622884	0.00102109
Ssa#NM_001141550.1	Immune Eicosanoid	15-hydroxyprostaglandin dehydrogenase (pgdh)	pgdh	1.61799	-2.62268	-2.81749	-3.17999	-2.01839	-0.701934	-0.978364	-1.32292	0.00666132
Ssa#XM_014207319.1	Immune Eicosanoid	Leukotriene B4 receptor 1	LOC106609000	1.44468	-0.332226	-0.922174	-0.740564	0.263288	1.05025	0.958636	0.846586	0.00239803
Ssa#XM_014141285.1	Immune Eicosanoid	prostaglandin E synthase (ptges)	ptges	1.31915	-0.665222	-1.88687	-1.51853	0.0267319	0.484804	-0.138361	-0.524054	0.0197753
Ssa#XM_014205947.1	Immune Eicosanoid	prostaglandin E2 receptor EP2 subtype-like (LOC106608165)	LOC106608165	1.27443	-0.710213	-1.50804	-1.3401	-0.202031	-0.155962	0.0950906	0.616151	0.00821419
Ssa#XM_014152853.1	Immune Eicosanoid	Leukotriene A-4 hydrolase (Ortho_H)	LOC106576033	1.21325	-2.46232	-2.18333	-2.09077	-0.601667	-1.21717	-1.14289	-1.16717	0.00155679
Ssa#XM_014171594.1	Immune Eicosanoid	Prostaglandin endoperoxide synthase-1; cyclooxygenase-1	LOC106585418	-0.93365	0.328853	0.436959	0.492955	-0.766363	-0.387198	-0.685824	-0.216857	0.00192566
Ssa#XM_014194829.1	Immune Eicosanoid	Cytochrome P450 2K5	LOC106602293	-1.13174	0.570049	0.765815	0.488354	-1.06731	0.103969	-0.571275	-0.560045	0.0117822
Ssa#XM_014171681.1	Immune Eicosanoid	T-cell receptor beta chain [Oncorhynchus mykiss]	LOC106585457	-1.21314	0.904901	1.40448	1.35039	0.0225616	0.54567	-0.160521	-0.380556	0.00631571
Ssa#XM_014194788.1	Immune Eicosanoid	arachidonate 15-lipoxygenase B-like (LOC106602265), X1	LOC106602265	-1.26937	1.72418	2.27946	1.47989	0.208346	1.54018	-0.124987	0.610365	0.0426893
Ssa#XM_014137781.1	Immune Eicosanoid	Solute carrier organic anion transporter family me	LOC106567903	-1.67155	2.42172	1.38629	2.03624	-0.0579634	1.12241	0.418446	-0.376759	0.015132
Ssa#XM_014197428.1	Immune Eicosanoid	Solute carrier organic anion transporter family me	LOC106603569	-2.18117	2.3771	2.69701	2.64306	0.200004	1.20716	0.162941	-0.0052261	0.00130214
Ssa#XM_014207042.1	Immune Eicosanoid	Prostaglandin reductase 1 (OrthoDB)	LOC106608861	-2.78004	0.0800152	-0.720878	-1.19271	-3.966	-2.10288	-3.71849	-3.77754	0.00562337
Ssa#NW_012342519.1	Immune Eicosanoid	Not	LOC106578378	-4.43905	3.24764	3.65046	4.43477	0.609503	-2.22211	-1.55807	0.524943	0.00441603
Ssa#XM_014182052.1	Immune Eicosanoid	Prostaglandin-H2 D-isomerase	LOC106578378	-4.48595	3.41796	3.73041	4.49173	0.862628	-2.50141	-1.51368	0.72881	0.00711214
Ssa#XM_014181646.1	Immune Eicosanoid	Prostaglandin-H2 D-isomerase	LOC106590538	-4.66538	3.4356	3.65383	4.3423	1.16307	-3.50982	-1.81798	0.745524	0.0169202
Ssa#XM_014157118.1	Immune Eicosanoid	Prostaglandin-H2 D-isomerase	LOC106578378	-5.39937	3.05954	3.76833	4.24678	-1.38019	-3.74106	-2.49373	0.78372	0.00581059
Ssa#XM_014173164.1	Immune IFN-virus response	Interferon-induced transmembrane protein 5 (ifm5)	LOC106586188	3.40644	0.462517	-2.88163	-2.46018	1.60412	1.98074	1.53772	1.99747	0.0123576
Ssa#XM_014173179.1	Immune IFN-virus response	dispanin subfamily A member 2b-like (LOC106586193)	LOC106586193	3.362	0.487876	-2.88793	-2.28266	1.61273	1.9904	1.55798	2.04325	0.0124793
Ssa#XM_014158472.1	Immune IFN-virus response	cholesterol 25-hydroxylase-like protein (LOC106579045)	LOC106579045	3.26662	-0.278197	-1.34522	-1.43325	1.86918	2.57694	2.56126	1.98356	0.000357324
Ssa#XM_014189237.1	Immune IFN-virus response	dispanin subfamily A member 2b-like (LOC106598175)	LOC106598175	3.13669	0.101945	-0.851085	-1.20253	2.65139	2.10498	1.85489	3.33325	0.0016031
Ssa#NM_001140862.1	Immune IFN-virus response	Cholesterol 25-hydroxylase-like protein A (c25ha)	c25ha	3.04835	-0.692445	-1.59031	-1.74043	1.41015	2.06672	1.99596	1.3563	0.00034254
Ssa#XM_014206904.1	Immune IFN-virus response	E3 ubiquitin-protein ligase KEG-like (LOC106608776)	LOC106608776	2.70187	-1.17271		-1.3033	0.321592	1.75128	2.46312	1.31948	0.015931
Ssa#NM_001252361.1	Immune IFN-virus response	interferon regulatory factor 1 (irf1)	irf1	2.09698	-1.05982	-2.14875	-2.5442	-0.3297	-0.855283	0.510363	1.39216	0.0289159
Ssa#NM_001140400.1	Immune IFN-virus response	Interferon-induced protein 44 (ifi44)	ifi44	2.06921	-2.04477	-2.75727	-3.11841	-1.70514	-0.297402	0.100116	-0.381335	0.011704
Ssa#XM_014190655.1	Immune IFN-virus response	suppressor of cytokine signaling 1-like (LOC106599427)	LOC106599427	1.97634	-0.807812	-2.35216	-2.44136	0.354209	-0.921339	0.290926	0.713121	0.0231788
Ssa#XM_014207926.1	Immune IFN-virus response	Plexin-C1	LOC106609289	1.69293	-1.54693	-2.76873	-3.02728	-1.3032	-0.314435	-1.04782	-0.353419	0.017069
Ssa#XM_014174580.1	Immune IFN-virus response	interleukin-10 receptor subunit beta-like (LOC106586857), X1	LOC106586857	1.67767	0.772161	-1.29188	-0.565119	1.14812	0.615857	1.959	1.54126	0.0399959
Ssa#NM_001123595.1	Immune IFN-virus response	protein kinase containing Z-DNA binding domains (pkz)	pkz	1.59022	0.952581	-0.205615	-0.12003	2.03181	0.742779	2.38029	2.04192	0.0299143
Ssa#NM_001140175.1	Immune IFN-virus response	Apolipoprotein-L3 (apol3)	apol3	1.49103	-1.17926	-1.65501	-1.45562	-0.510146	-0.102629	0.0164887	0.840544	0.00843483
Ssa#XM_014194707.1	Immune IFN-virus response	Proteasome subunit alpha type-3 (Ortho_H)	psma3	1.27118	-0.509268	-1.37649	-1.32783	0.496353	-0.646589	0.617273	0.332912	0.0278357
Ssa#NM_001139852.1	Immune IFN-virus response	Interferon regulatory factor 6 (OrthoDB)	irf5	1.0934	-1.2917	-1.85692	-1.60097	-1.10027	-0.274978	-0.33953	-0.244399	0.0110162
Ssa#XM_014201814.1	Immune IFN-virus response	52 kDa Ro protein-4	LOC106605840	1.04871	-0.646055	-1.13358	-1.02446	0.050228	-0.514808	0.26188	0.658769	0.0207305
Ssa#XM_014134860.1	Immune IFN-virus response	Protein-glutamine gamma-glutamyltransferase K	LOC106566641	0.900405	-1.48045	-1.50554	-1.76729	-1.19464	-0.385323	-0.545737	-0.610373	0.00988588
Ssa#XM_014172875.1	Immune IFN-virus response	Interferon regulatory factor 2	LOC106586054	0.881874	-1.03215	-1.05143	-0.827503	-0.202459	-0.00465415	0.179625	-0.326452	0.00171818
Ssa#XM_014212626.1	Immune IFN-virus response	E3 ubiquitin-protein ligase RNF213	rnf213	-0.802778	-0.274164	-0.463112	-0.504553	-1.34793	-1.01354	-1.20233	-1.30308	0.000637066
Ssa#NM_001140913.1	Immune IFN-virus response	Periphilin-1 (pphln)	pphln	-0.861195	-0.650397	-0.651401	-0.651842	-1.79537	-1.21793	-1.55466	-1.48168	0.00168452
Ssa#XM_014179447.1	Immune IFN-virus response	Poly [ADP-ribose] polymerase 9 [PARP-9]	LOC106589450	-0.865746	-0.199453	-0.685062	-0.726625	-1.68563	-1.35208	-1.36486	-1.2086	0.00544198
Ssa#XM_014125919.1	Immune IFN-virus response	Nicotinamide phosphoribosyltransferase-1	nampt	-0.962788	0.868901	1.69627	1.72137	0.415063	0.340388	0.63287	0.475921	0.011177
Ssa#XM_014197659.1	Immune IFN-virus response	Fish virus induced TRIM-7	LOC106603685	-0.98952	-0.266377	-0.723776	-0.866923	-1.53499	-1.5399	-1.85346	-1.50582	0.00271508
Ssa#XM_014176219.1	Immune IFN-virus response	Fish virus induced TRIM-5	LOC106587644	-0.996269	-0.251287	-0.84454	-1.0554	-1.50334	-1.61936	-2.04016	-1.69052	0.00942276
Ssa#XM_014172797.1	Immune IFN-virus response	P2Y purinoceptor 8-like (LOC106586018), X1	LOC106586018	-1.12078	-0.41543	-0.869534	-0.672841	-1.65301	-1.29295	-1.96892	-2.17863	0.00690128
Ssa#XM_014147896.1	Immune IFN-virus response	Poly polymerase 12-1	LOC106573172	-1.21436	-0.0541915	-0.524163	-0.533667	-1.59548	-1.81163	-1.34632	-1.5867	0.000923064
Ssa#XM_014156464.1	Immune IFN-virus response	52 kDa Ro protein-1	LOC106577966	-1.29412	1.57959	0.595693	0.141816	-0.40734	-0.542809		-0.6151	0.0392115
Ssa#XM_014141497.1	Immune IFN-virus response	VHSV-induced protein-1	LOC100194553	-1.31101	0.0280162	-1.14784	-1.34988	-2.13601	-2.01509	-2.08332	-2.30255	0.0159534
Ssa#NM_001139639.1	Immune IFN-virus response	VHSV-induced protein-1	LOC100194553	-1.31624	0.0527397	-1.13786	-1.30105	-2.11758	-2.03449	-2.07233	-2.2221	0.0146826
Ssa#XM_014181049.1	Immune IFN-virus response	Patched domain containing 3 (PTCHD3)	LOC106590246	-1.3637	1.53987	1.31416	1.12864	-0.89774	0.513473		0.275835	0.0393132
Ssa#NM_001140611.1	Immune IFN-virus response	SRK2 tyrosine kinase	srk2	-1.3684	0.591602	-0.168254	-0.0995	-1.30168	-0.730294	-1.5001	-1.50975	0.00579331
Ssa#XM_014190053.1	Immune IFN-virus response	gamma-interferon-inducible lysosomal thiol reductase-like (LOC106599011)	LOC106599011	-1.42486	-1.82489	-1.99049	-2.18066	-4.20726	-2.78157	-3.6664	-3.03893	0.0145425
Ssa#XM_014158765.1	Immune IFN-virus response	E3 ubiquitin-protein ligase DTX3L	LOC106579159	-1.46304	0.206156	-1.1379	-1.37104	-1.85447	-2.84287	-1.86477	-2.36044	0.0320983
Ssa#XM_014196745.1	Immune IFN-virus response	galectin-9-like (LOC106603287), X1	LOC106603287	-1.50237	1.285	0.269499	-0.00203584	-1.2655	-0.379303	-1.04166	-1.25308	0.0145339
Ssa#XM_014168091.1	Immune IFN-virus response	Peroxisomal proliferator-activated receptor A-interacting complex 285 kDa-2	helz2	-1.52797	0.121246	-1.48844	-1.75705	-2.5206	-2.49808	-2.47766	-2.78122	0.0278113
Ssa#XM_014189083.1	Immune IFN-virus response	Mucin 5AC	LOC106597983	-1.66651	1.02095	1.85554	2.06548	-0.299014	-0.135654	-0.330167	0.688088	0.00786173
Ssa#XM_014155941.1	Immune IFN-virus response	placenta-specific gene 8 protein-like (LOC106577641), X1	LOC106577641	-1.95454	-1.22457	-2.65591	-2.92919	-4.53056	-3.41726	-4.79318	-4.15671	0.0182204
Ssa#XM_014155679.1	Immune IFN-virus response	Capping protein (actin filament), gelsolin-like (OrthoDB)	LOC106577552	-1.9851	-1.07813	-0.67328	-0.72674	-2.71715	-2.81566	-3.00659	-2.7052	2.58008e-05
Ssa#NM_001123675.1	Immune IFN-virus response	Mx3 protein (LOC100136587)	LOC100136587	-1.99641	1.38143	-0.355274	-0.616725	-2.18746	-1.44348	-2.21915	-1.58968	0.0179031
Ssa#NM_001139918.1	Immune IFN-virus response	Interferon-induced GTP-binding protein Mx (mx)	mx	-2.01063	1.37814	-0.110205	-0.817121	-1.79342	-1.82428	-1.83873	-1.98501	0.0140208
Ssa#XM_014165670.1	Immune IFN-virus response	interferon-induced guanylate-binding protein 1-like (LOC106582502)	LOC106582502	-2.0839	0.661878	1.70497	1.65661	-1.67685	-0.632566	-1.30942	0.647869	0.0263624
Ssa#XM_014133015.1	Immune IFN-virus response	tripartite motif-containing protein 16-like protein (LOC106565666)	LOC106565666	-2.17683	0.567993	0.104902	-0.0913603	-1.77765	-1.77375	-2.20507	-2.17547	0.000166329
Ssa#XM_014173036.1	Immune IFN-virus response	Signal transducer and activator of transcription 1-alpha/beta [Salmo salar]	LOC106586142	-2.30085	0.510407	-0.0386441	-0.705337	-2.14441	-2.89464	-2.23248	-2.24332	0.00136439
Ssa#XM_014185925.1	Immune IFN-virus response	Barrier-to-autointegration factor	LOC106594559	-4.05276	-0.424666	-1.18127	-1.71528	-4.3783	-5.97147	-6.7448	-3.54476	0.00694123
Ssa#DN139772	Immune IFN-virus response	Barrier-to-autointegration factor [Salmo salar]	LOC106594559	-4.17044	-0.418973	-1.16572	-1.69939	-4.70203	-5.72502	-6.80744	-3.82604	0.00387559
Ssa#XM_014194077.1	Immune Ig	Transmembrane protein 180 (tm180)	LOC106601731	2.72997	-2.54064	-3.85114	-3.43475	-1.22593	-0.130318	-0.20716	-0.61876	0.00157213
Ssa#XM_014162559.1	Immune Ig receptor	high affinity immunoglobulin gamma Fc receptor I-like (LOC106580961), X1	LOC106580961	3.57661	-2.539	-4.80217	-5.486	-1.551	-0.219181	-0.712572	-0.313712	0.007538
Ssa#XM_014155980.1	Immune Ig receptor	high affinity immunoglobulin epsilon receptor subunit gamma-like (LOC106577663), X1	LOC106577663	3.10074	-3.13249	-4.49706	-4.41793	-1.55726	-0.229735	-1.19729	-0.676038	0.00167572
Ssa#NM_001140948.1	Immune Ig receptor	CMRF35-like molecule 1 (clm1)	clm1	2.56068	-3.96063	-3.81569	-3.93894	-2.27467	-0.474449	-1.67324	-0.955279	0.00283181
Ssa#XM_014206857.1	Immune Ig receptor	high affinity immunoglobulin epsilon receptor subunit gamma-like (LOC106608748), X1	LOC106608748	2.41858	-2.87353		-2.95186	-0.88636	0.88101	-0.853481	-1.11764	0.0251924
Ssa#XM_014190681.1	Immune Lectin	C type lectin receptor B (LOC100136447), X1	LOC106599446	5.31684	2.27987	-0.862431	-1.21613	5.15114	5.15741	6.07465	5.15258	0.0027398
Ssa#NM_001123580.1	Immune Lectin	C type lectin receptor B (LOC100136447), X1	LOC100136447	5.13849	2.28247	-1.1236	-1.533	4.82252	4.83823	5.52377	4.87061	0.00417366
Ssa#NM_001123579.1	Immune Lectin	C type lectin receptor A (LOC100136446)	LOC100136446	4.91496	-0.615851	-3.70561	-3.36089	1.9218	2.70985	2.34887	2.43618	0.00206959
Ssa#XM_014158126.1	Immune Lectin	C-type lectin M4, cd209l	LOC106578890	4.59253	-3.69297	-6.69606	-6.12286	-0.806212	1.30268	-2.95401	-1.18818	0.0161746
Ssa#XM_014184167.1	Immune Lectin	E-selectin-like (LOC106592820)	LOC106592820	4.32393	-2.03214	-3.26587	-3.39152	1.018	1.94647	1.41101	1.33421	0.000163883
Ssa#XM_014194638.1	Immune Lectin	CD209 antigen-like (LOC106602166)	LOC106602166	4.22482	-3.38092	-4.17085	-4.50188	-0.233529	0.227885	0.147162	0.686252	7.56312e-05
Ssa#XM_014200382.1	Immune Lectin	C-type lectin domain family 4 member E-like (LOC106605088)	LOC106605088	3.58983	0.98671	-1.96263	-1.7033	2.80679	2.90552	2.65092	2.42381	0.00642759
Ssa#XM_014177572.1	Immune Lectin	C-type lectin domain family 4 member E-like (LOC106588482), X1	LOC106588482	3.01529	-2.45523	-4.31172	-4.26373	-1.63755	0.137594	-0.154761	-0.991698	0.00764875
Ssa#XM_014123739.1	Immune Lectin	L-selectin-like (LOC106560653)	LOC106560653	2.94334	-4.60407	-4.25309		-2.31824	-0.756996	-1.67545	-1.19027	0.00460369
Ssa#XM_014209799.1	Immune Lectin	C-type lectin domain family 4 member E-like (LOC106610431)	LOC106610431	2.80244	-2.70627	-2.91111	-2.84361	-0.993458	0.713434	0.349052	-0.1406	0.00140835
Ssa#XM_014177532.1	Immune Lectin	asialoglycoprotein receptor 1-like (LOC106588466)	LOC106588466	2.67761	-2.53403	-3.88641	-4.17658	-1.89598	-0.0531953	-0.487113	-0.982634	0.00815433
Ssa#XM_014194482.1	Immune Lectin	mannose-binding protein C-like (LOC106602034)	LOC106602034	2.34962	-0.695689	-3.12692	-3.1972	0.0979152	0.0142382	-0.199393	0.125964	0.0195066
Ssa#XM_014209823.1	Immune Lectin	C-type lectin domain family 4 member F-like (LOC106610444)	LOC106610444	2.31988	-3.30626		-3.38633	-1.48552	-0.265757	-0.574211	-1.78017	0.0128243
Ssa#XM_014194763.1	Immune Lectin	C-type lectin domain family 4 member M-like (LOC106602244)	LOC106602244	2.28611	-2.10314	-2.08237	-2.13359	-0.224346	0.339847	0.482305	0.121149	5.7409e-05
Ssa#XM_014156584.1	Immune Lectin	CD209 antigen-like protein A (LOC106578037), X1	LOC106578037	2.10628	-3.69579	-3.30174	-3.41982	-2.02795	-0.603988	-1.69731	-1.13544	0.00274591
Ssa#XM_014194342.1	Immune Lectin	Mannose-binding protein C (mbl2)	LOC106601909	2.07952	-0.891678	-2.87632	-3.165	0.00808184	-0.335973	-0.448517	-0.149498	0.0190196
Ssa#XM_014209800.1	Immune Lectin	C-type lectin domain family 4 member F-like (LOC106610432), X1	LOC106610432	1.89081	-2.00952	-2.27103	-2.14684	-0.799745	0.393292	0.005038	-0.605223	0.00231032
Omy#S15289807	Immune Lectin	C type lectin receptor C [Salmo salar]	si:ch73-343l4.8	1.65633	1.16771	0.0143876	-0.0325969	1.99958	2.4258	1.98988	1.74275	0.00645057
Ssa#XM_014209789.1	Immune Lectin	C-type lectin domain family 4 member E-like (LOC106610422)	LOC106610422	1.58693	-2.73117		-2.65763	-1.41997	-0.470909	-0.766633	-1.77237	0.0237303
Ssa#S21512939	Immune Lectin	C type lectin receptor C [Salmo salar]	LOC100136448	1.5602	1.19859	0.0649008	-0.0426332	1.9189	2.25677	1.97168	1.72125	0.00722129
Ssa#XM_014141795.1	Immune Lectin	C-type lectin domain family 5 member A-like (LOC106569984)	LOC106569984	1.41163	1.17404	0.298105	-0.0876398	1.9356	1.95077	1.81033	1.79584	0.00659483
Ssa#XM_014185479.1	Immune Lectin	C-type lectin domain family 4 member M-like (LOC106594109)	LOC106594109	1.3084	-1.48262	-1.90027	-1.35676	-1.07559	0.192706	-0.174795	-0.0282784	0.0145201
Ssa#XM_014177122.1	Immune Lectin	C-type lectin domain family 4 member E-like (LOC106588286)	LOC106588286	0.998888	-0.139447	-0.277738	-0.342604	0.568555	0.950548	0.66194	0.801458	0.000278991
Ssa#XM_014195290.1	Immune Lectin	Lectin (leca)	LOC106602581	-1.47592	-3.17197	-2.40218	-2.09048	-4.1529	-3.64685	-4.20729	-4.11616	0.0050138
Ssa#NM_001146582.1	Immune Lectin	Galectin-8	leg4	-1.62095	1.08284	1.69754	1.60848	0.012779	0.280627	-0.826762	-0.098636	0.00402871
Ssa#NM_001140189.1	Immune Lectin	Interactor protein for cytohesin exchange factors	spon2	-4.31397	3.05829	4.35357	4.28652	-0.0835794	1.42625	-0.981239	-2.01947	0.00571149
Ssa#XM_014142026.1	Immune Lectin	tetranectin-like (LOC106570071)	LOC106570071	-4.44172	2.72181	3.24784	3.1253	-0.979354	-2.99089	-0.764596	-0.905441	0.000951428
Ssa#XM_014127013.1	Immune Lymphocyte	Tyrosine-protein kinase Fes/Fps	LOC106562249	4.39849	-3.33406	-4.50759	-4.75454	-0.438462	0.887426	0.0574457	0.292629	0.000287223
Ssa#XM_014163165.1	Immune Lymphocyte	Hematopoietic adaptor containing SH3 and SAM domains 1, SAMSN1	LOC106581244	4.25171	-2.81841	-4.67755	-3.84161	-0.0203376	0.996352	0.340895	0.573172	0.000427575
Ssa#XM_014129257.1	Immune Lymphocyte	FYN-binding protein-like (LOC106563559), X1	LOC106563559	3.72985	-3.49418	-4.64772	-4.69562	-1.35028	0.165892	-0.454227	-0.558667	0.00064293
Ssa#XM_014177584.1	Immune Lymphocyte	PR domain containing 1a, with ZNF domain (OrthoDB)	LOC106588492	3.53825	-1.01029	-1.41539	-1.50754	1.28796	2.18469	2.64869	2.78735	0.000388554
Ssa#XM_014199306.1	Immune Lymphocyte	SAM and SH3 domain-containing protein 3-like (LOC106604553)	LOC106604553	3.47581	-2.44328	-4.9486	-3.93217	-0.927402	0.464281	-0.565172	-0.167193	0.00431739
Ssa#XM_014212891.1	Immune Lymphocyte	Fermitin family homolog 3	LOC106612070	3.40566	-3.94529	-5.39794	-5.35549	-2.0381	-0.988164	-1.61624	-1.33316	0.000846224
Ssa#NM_001139979.1	Immune Lymphocyte	kelch-like 6 (Drosophila) (klhl6)	klhl6	3.2235	-2.92831	-5.20206	-4.88275	-1.57669	-0.470586	-1.20032	-1.20923	0.00438668
Ssa#NM_001141544.1	Immune Lymphocyte	Leupaxin (lpxn)	lpxn	3.1603	-3.51427	-4.84058	-4.74606	-1.90982	-0.63806	-0.96944	-1.30935	0.00122041
Ssa#XM_014167130.1	Immune Lymphocyte	Protein kinase C, delta a (OrthoDB)	LOC106583214	3.13276	-4.78373	-5.64224	-5.3832	-2.7856	-1.35847	-2.35279	-2.05101	0.000638704
Ssa#XM_014175745.1	Immune Lymphocyte	Tyrosine-protein kinase Fes/Fps	LOC106587393	3.00961	-2.61981	-3.22148	-3.23525	-0.676382	0.612998	-0.124651	0.124405	0.00040025
Ssa#XM_014200868.1	Immune Lymphocyte	PR domain containing 1a, with ZNF domain (OrthoDB)	prdm1	2.99351	-0.498755	-2.01005	-2.51969	0.362546	1.79544	1.44997	1.66143	0.00536422
Ssa#XM_014129062.1	Immune Lymphocyte	Fermitin family	LOC106563456	2.97381	-3.5056	-4.85966	-4.41058	-1.89033	-0.679604	-1.39663	-1.17267	0.00115243
Ssa#XM_014169278.1	Immune Lymphocyte	Na/K ATPase alpha subunit isoform 2	lpxn	2.93613	-4.00613		-3.82786	-1.98982	-0.371913	-0.57944	-0.982301	0.00562167
Ssa#NM_001173673.1	Immune Lymphocyte	Tyrosine-protein kinase SYK (Ortho_H)	syk	2.88424	-3.90861	-4.21635	-4.34058	-2.11824	-0.644736	-1.35244	-0.968336	0.000715498
Ssa#XM_014123566.1	Immune Lymphocyte	protein tyrosine phosphatase, receptor type, C (ptprc), X1	ptprc	2.76111	-3.03042	-4.11228	-3.84916	-1.45304	-0.339833	-1.02981	-0.788702	0.000842367
Ssa#NM_001173849.1	Immune Lymphocyte	Tyrosine-protein phosphatase non-receptor type 7 (ptn7)	ptn7	2.6658	-2.77371	-2.93707	-3.12527	-1.11363	0.307442	-0.180275	-0.131737	0.000741287
Ssa#NM_001140576.1	Immune Lymphocyte	Leukocyte surface antigen CD53 (cd53)	cd53	2.59241	-3.39166	-4.69899	-4.61217	-2.30492	-0.953623	-1.84721	-1.46171	0.00321233
Ssa#NM_001146414.1	Immune Lymphocyte	Src kinase-associated phosphoprotein 2 (Ortho_H)	skap2	2.53895	-3.64933	-4.33648	-4.20232	-2.26271	-0.869295	-1.35089	-1.61214	0.00121963
Ssa#XM_014156792.1	Immune Lymphocyte	Na/K ATPase alpha subunit isoform 2	tec	2.51804	-3.50092	-3.78964	-3.91885	-1.67679	-0.470489	-1.63858	-1.08786	0.000816254
Ssa#XM_014207883.1	Immune Lymphocyte	Protein kinase C, delta a (OrthoDB)	prkcq	2.46576	-0.900232	-0.0697606	-0.389669	3.19811	0.639684	1.48481	2.72756	0.018646
Ssa#XM_014216489.1	Immune Lymphocyte	leupaxin-like (LOC106613835)	LOC106613835	2.45465	-4.866	-4.15585	-3.7175	-2.34797	-1.01308	-1.56011	-2.24604	0.00322616
Ssa#NM_001141811.1	Immune Lymphocyte	Hematopoietic lineage cell-specific protein	hcls1	2.37461	-2.99492	-4.07183	-3.73159	-1.96765	-0.577583	-1.28173	-1.07239	0.00273559
Ssa#XM_014216214.1	Immune Lymphocyte	Mucosa associated lymphoid tissue lymphoma translocation gene 1a (OrthoDB)	LOC106613687	2.349	-3.53614	-3.23719	-3.30176	-1.51673	-0.48308	-1.24226	-0.795366	0.000410888
Ssa#GRASP223649489	Immune Lymphocyte	EF-hand domain-containing protein D2 [Salmo salar]	efhd2	2.33636	-1.75233	-2.69183	-2.58149	-0.46849	0.359408	-0.0498016	0.136758	0.000794015
Ssa#XM_014198930.1	Immune Lymphocyte	Fermitin family homolog 3	LOC106604371	2.31858	-3.46834	-3.20196	-3.31621	-1.34455	-0.74623	-1.03816	-0.91208	3.08863e-05
Ssa#XM_014130650.1	Immune Lymphocyte	Hematopoietic lineage cell-specific protein	LOC106564527	2.31499	-2.99692	-3.7958	-3.65489	-1.76502	-0.533565	-1.27141	-1.10017	0.00142661
Ssa#XM_014152099.1	Immune Lymphocyte	CD8B-like	LOC106610074	2.31296	-1.6799	-1.96472	-2.01851	0.187493	0.962413	-0.227979	0.77909	0.000979573
Ssa#NM_001173751.1	Immune Lymphocyte	Cytohesin 1b (OrthoDB)	cyh2	2.30814	-2.72212	-4.30712	-3.96512	-2.00798	-0.669874	-1.42947	-1.31925	0.00663056
Ssa#XM_014194763.1	Immune Lymphocyte	C-type lectin domain family 4 member M-like (LOC106602244)	LOC106602244	2.28611	-2.10314	-2.08237	-2.13359	-0.224346	0.339847	0.482305	0.121149	5.7409e-05
Ssa#XM_014185286.1	Immune Lymphocyte	Cytohesin 1b (OrthoDB)	LOC106593908	2.27903	-2.57804	-3.61693	-3.75015	-1.59405	-0.740986	-0.993006	-0.815986	0.00196723
Ssa#XM_014153183.1	Immune Lymphocyte	Protein kinase C, delta a (OrthoDB)	LOC106576193	2.20063	-0.287102	1.01979	0.592424	3.19846	1.71327	2.30316	3.35445	0.0110302
Ssa#NM_001140232.1	Immune Lymphocyte	lymphocyte cytosolic protein 2 (lcp2)	lcp2	2.15718	-2.83824	-3.57398	-3.70752	-1.8867	-0.5506	-1.1844	-1.24256	0.00277871
Ssa#XM_014146471.1	Immune Lymphocyte	semaphorin-3F-like (LOC106572382), X1	LOC106572383	1.91796	-3.67139	-4.14109	-3.8397	-2.55947	-1.1742	-2.25957	-1.87116	0.00360681
Ssa#XM_014186884.1	Immune Lymphocyte	CDC42 small effector protein 2-A-like (LOC106597008)	LOC106597008	1.88519	-3.01189	-3.20298	-3.21428	-1.66737	-0.693424	-1.54843	-1.12223	0.000894186
Ssa#XM_014127894.1	Immune Lymphocyte	Lymphocyte-specific protein 1	LOC106562850	1.87176	-2.33963	-3.17527	-3.14498	-1.61039	-0.32277	-1.19033	-0.935985	0.00501557
Ssa#XM_014140690.1	Immune Lymphocyte	Myeloid-associated differentiation marker (Ortho_H)	LOC106569375	1.805	0.330215	-0.691125	-1.26971	1.19412	1.55111	0.699839	1.60077	0.0113545
Ssa#XM_014148581.1	Immune Lymphocyte	Mucosa-associated lymphoid tissue lymphoma translo	LOC106573491	1.63825	1.66136	0.284293	0.481451	1.35686	3.09497	2.39858	2.93873	0.0385781
Ssa#XM_014207338.1	Immune Lymphocyte	uncharacterized LOC106609015 (LOC106609015)	LOC106609015	1.60835	-1.97983	-2.70465	-2.76147	-1.20486	-0.464452	-1.07065	-0.754579	0.00253134
Ssa#XM_014143087.1	Immune Lymphocyte	C1q and TNF-like domains	LOC106570622	1.53961	-3.82493	-2.43233	-2.43066	-1.30626	-0.937305	-2.06751	-1.11437	0.0251422
Ssa#XM_014185479.1	Immune Lymphocyte	C-type lectin domain family 4 member M-like (LOC106594109)	LOC106594109	1.3084	-1.48262	-1.90027	-1.35676	-1.07559	0.192706	-0.174795	-0.0282784	0.0145201
Ssa#XM_014132656.1	Immune Lymphocyte	Growth factor independent protein 1B, Gfi-1b	LOC106565457	1.27362	-1.48916	-2.96891	-1.92162	-0.862011	-1.19919	-0.767401	-0.58316	0.0239985
Ssa#S48395182	Immune Lymphocyte	EF-hand domain-containing protein D2 [Salmo salar]	efhd2	1.26004	-1.22819	-1.24006	-1.30279	-0.287711	0.139144	-0.00156935	0.162261	0.000157863
Ssa#XM_014149951.1	Immune Lymphocyte	Lymphocyte antigen 75 (Ly75/CD205)	LOC106574232	1.19838	0.000531764	-0.97158	-0.991288	0.105439	0.606326	0.916418	0.548872	0.0164262
Ssa#XM_014171535.1	Immune Lymphocyte	Mucosa associated lymphoid tissue lymphoma translocation gene 1a (OrthoDB)	LOC106585388	1.03074	-1.89869	-2.51621	-2.20818	-1.49339	-0.773996	-1.34981	-1.09061	0.00765144
Ssa#XM_014198115.1	Immune Lymphocyte	lymphocyte cytosolic protein 2-like (LOC106603899), X1	LOC106603899	1.0108	-2.18556	-2.52772	-2.55666	-1.69307	-0.775709	-1.64514	-1.53614	0.013963
Ssa#NM_001165387.1	Immune Lymphocyte	Death-associated protein kinase 2 (OrthoDB)	dapk3	0.883842	-0.0525202	-0.344423	-0.325012	0.518755	1.08498	0.330773	0.638257	0.00769099
Ssa#NM_001141352.1	Immune Lymphocyte	H2.0-like homeobox protein (Ortho_H)	hlx	-0.861855	0.726532	0.814036	0.717216	0.00193268	-0.468312	-0.203941	0.233278	0.00477015
Ssa#XM_014145141.1	Immune Lymphocyte	Fermitin family homolog 2 (Drosophila) (OrthoDB)	LOC106571740	-0.874396	0.942216	0.600047	0.654542		-0.226849	-0.16757	-0.0319618	0.00193341
Ssa#NM_001141260.1	Immune Lymphocyte	SLAM family member 7 precursor (CD2-like receptor-activating cytotoxic cells, CD319)	slaf7	-1.05388	0.321194	0.74903	0.450943	-0.63377	-0.155309	-0.475814	-0.922384	0.00463622
Ssa#XM_014183473.1	Immune Lymphocyte	Protein kinase C, gamma (OrthoDB)	LOC106592163	-1.24228	1.67615	1.20222	0.975913	-0.392064	0.675578	-0.645458	0.531864	0.0332437
Ssa#XM_014192622.1	Immune Platelet	glycoprotein IIb	LOC106600877	1.63749	-2.71911	-3.51823	-3.05555	-1.08606	-2.06212	-0.827172	-1.86521	0.0096553
Ssa#XM_014149179.1	Immune Platelet	Megakaryocyte-associated tyrosine-protein kinase	LOC106573821	1.60488	-1.87075	-2.36205	-1.99529	-0.497998	-0.342444	-0.295419	-0.748753	0.000242849
Ssa#XM_014145450.1	Immune Platelet	Platelet glycoprotein IX	LOC106571903	1.54874	-2.52567	-3.63054	-2.05537	-0.623857	-1.49525	-0.670547	-1.96416	0.0372332
Ssa#XM_014136194.1	Immune Platelet	CD63 antigen-like (LOC106567183), X1	LOC106567183	1.46324	-1.89781	-2.65467	-2.69748	-1.20126	-0.725529	-1.10657	-0.780289	0.0023804
Ssa#XM_014200788.1	Immune Platelet	Platelet endothelial aggregation receptor 1	LOC106605310	-2.89138	1.02239	1.31411	1.38937	-1.64488	-1.32971	-1.368	-2.2551	0.000122308
Ssa#NM_001140457.1	Immune protease	Matrix metalloproteinase-9	mmp9	7.23934	-4.36362	-8.30836	-7.91097	-0.273742	0.874622	0.356186	0.556354	0.00115445
Ssa#NM_001140524.1	Immune protease	MMP 13 or Collagenase 3	mmp13	7.19295	-3.76097	-8.31982	-8.12406	0.0295269	1.09318	0.206198	0.503074	0.00242952
Ssa#XM_014180235.1	Immune protease	Tissue inhibitor of metalloproteinase 2a (OrthoDB)	LOC106589839	5.05141	-3.48934	-5.6755	-5.42394	-0.198574	0.607447	-0.0177304	0.362786	0.000441247
Ssa#XM_014207192.1	Immune protease	Plasminogen activator inhibitor 1	LOC106608947	4.90357	0.0121209	-1.30518	-0.814049	4.23227	4.52972	3.4212	4.6216	0.000120229
Ssa#XM_014163130.1	Immune protease	collagenase 3-like (LOC106581219)	LOC106581219	2.8	-0.17886	-1.42839		0.722528	1.13957	3.14078	2.98263	0.0499425
Ssa#XM_014184994.1	Immune protease	Fibronectin (Ortho_H)	LOC106593628	1.60375	-0.190873	-0.548333	-0.43648	0.923811	1.29864	1.6176	1.00738	0.000560133
Ssa#XM_014159828.1	Immune protease	Serpin peptidase inhibitor, clade B (ovalbumin), member 1, like 3 (OrthoDB)	LOC106579695	1.28548	-1.24982	-1.02621	-1.31442	0.0208974	0.547891	-0.314177	0.100068	0.0021769
Ssa#XM_014181141.1	Immune protease	Serpin peptidase inhibitor, clade B (ovalbumin), member 1, like 3 (OrthoDB)	LOC106590292	1.24122	-1.1451	-1.26155	-1.4712	-0.299555	0.501491	-0.343964	-0.0635627	0.003769
Ssa#XM_014140798.1	Immune protease	Matrix metalloproteinase 14a (membrane-inserted) (OrthoDB)	LOC106569443	1.00681	0.0725686	-0.302886	-0.309699	0.440319	1.11246	1.0898	0.664623	0.00618758
Ssa#XM_014204823.1	Immune protease	Protein sel-1 homolog 1 (Ortho_H)	LOC106607650	-0.931906	1.3459	0.80368	1.25295	0.152577	0.433745	0.226883	-0.00412447	0.00325564
Ssa#NM_001139932.1	Immune protease	72 kDa type IV collagenase, mmp2	mmp2	-1.41994	2.42087	1.95402	2.12498	0.750564	1.07601	0.504194	0.65597	0.000568813
Ssa#XM_014202630.1	Immune receptor	PWWP domain-containing protein MUM1L1	LOC106606433	5.09123	-2.60828	-6.63601	-6.16133	0.0945378	1.00332	-0.242151	-1.03161	0.00746224
Ssa#XM_014188044.1	Immune receptor	CD97 antigen-like (LOC106596785)	LOC106596785	4.70551	-4.17731	-7.58053	-7.58981	-1.88368	-1.59772	-1.8991	-1.59431	0.00438481
Ssa#XM_014199487.1	Immune receptor	CD97 antigen-like (LOC106604645)	LOC106604645	2.62155	-2.12791	-4.18734	-5.05116	-2.28642	-0.524784	-1.07311	-0.784724	0.0284168
Ssa#XM_014188273.1	Immune receptor	CD97 antigen-like (LOC106604645)	LOC106597035	2.5562	-2.76126	-4.38246	-4.59312	-1.86713	-1.05898	-1.55327	-0.944952	0.00547691
Ssa#XM_014202170.1	Immune receptor	uncharacterized LOC106606075 (LOC106606075), X1	LOC106606075	2.48198	-2.64211	-3.57388	-3.66979	-1.57678	-0.304669	-0.704901	-0.666761	0.00199733
Ssa#XM_014190302.1	Immune receptor	CMRF35-like molecule	LOC106599184	2.27261	-2.44743	-2.8014	-2.76496	-0.821713	0.222488	-0.709483	-0.285912	0.000595449
Ssa#XM_014199428.1	Immune receptor	adhesion G protein-coupled receptor E3-like (LOC106604605)	LOC106604605	2.21567	-2.58795	-3.9991	-4.49801	-2.01106	-1.10725	-1.61677	-1.18233	0.0092647
Ssa#NM_001140388.1	Immune receptor	Toll-like receptor 21 (OrthoDB)	tlr13	2.04992	-2.58614	-3.1694	-3.29608	-1.84257	-0.141	-1.14436	-0.741233	0.00669621
Ssa#XM_014188878.1	Immune receptor	latent-transforming growth factor beta-binding protein 4-like (LOC106597730)	LOC106597730	1.52998	-2.89416	-2.87665	-3.00724	-1.60753	-1.2632	-1.37573	-1.3377	1.62248e-05
Ssa#XM_014203195.1	Immune receptor	EMR2	LOC106606823	1.51405	-2.21116	-2.63156	-2.79882	-1.25221	-0.377622	-1.3035	-1.19919	0.00383799
Ssa#XM_014189893.1	Immune receptor	CMRF35-like molecule 9 (LOC106598874), X1	LOC106598874	1.45667	-0.667682	-0.979824	-1.02629	0.309795	0.776794	0.325051	0.849985	0.000673484
Ssa#XM_014185479.1	Immune receptor	C-type lectin domain family 4 member M-like (LOC106594109)	LOC106594109	1.3084	-1.48262	-1.90027	-1.35676	-1.07559	0.192706	-0.174795	-0.0282784	0.0145201
Ssa#XM_014182492.1	Immune receptor	trem-like transcript 4 protein (LOC106591275)	LOC106591275	0.978667	-0.754798	-1.00398	-1.02594	-0.464269	0.260972	-0.0102918	0.415305	0.00947223
Ssa#XM_014155743.1	Immune receptor	NACHT, LRR and PYD domains-containing protein 1	LOC106577579	-1.0213	-0.678512	-1.12917	-0.658994	-1.33807	-2.15559	-1.50852	-2.37191	0.0246222
Ssa#NM_001141468.1	Immune receptor	Sulfotransferase family cytosolic 2B member 1 (st2b1)	st2b1	-1.81873	0.842279	1.75687	1.9208	-0.703006	-0.0475716		-0.185654	0.00959606
Ssa#NM_001141272.1	Immune receptor	tetranectin (tetn)	tetn	-1.90622	2.63446	2.34243	2.31343	0.512261	1.42245	0.321197	-0.160378	0.00510049
Ssa#XM_014159711.1	Immune regulator	myeloid cell surface antigen CD33-like (LOC106579620), X1	LOC106579620	5.08555	-2.03028	-5.92739	-6.31806	-0.420727	0.988081	0.277787	0.462746	0.00807266
Ssa#XM_014146703.1	Immune regulator	CCAAT/enhancer binding protein (C/EBP)_ beta	LOC106572480	4.9547	-2.91686	-5.59311	-5.53302	-0.28697	0.644581	0.362908	0.374298	0.00138218
Ssa#NM_001139913.1	Immune regulator	CCAAT/enhancer binding protein (C/EBP)_ beta	LOC106572480	4.64333	-2.39508	-5.02844	-4.98909	0.0446629	0.858055	0.584291	0.536176	0.00166223
Ssa#XM_014134422.1	Immune regulator	hemopoietic cell kinase (hck)	hck	4.48986	-3.24514	-5.43959	-5.36234	-0.868359	0.346908	-0.156935	-0.0916124	0.00112827
Ssa#NM_001141308.1	Immune regulator	Ras homolog gene family, member Gb (OrthoDB)	rhog	3.76896	-2.80287	-4.85466	-5.14249	-1.07899	0.223913	-0.407913	-0.727857	0.00294174
Ssa#NM_001139901.1	Immune regulator	Jun B-1	junb	3.41682	0.320009	-2.12684	-1.9128	2.15822	1.50065	2.61301	2.4359	0.00498995
Ssa#XM_014202622.1	Immune regulator	Suppressor of cytokine signaling 3b	LOC106606429	3.11383	0.406932	-0.622809	-0.614429	2.74163	2.70608	2.98749	2.91306	0.000136113
Ssa#XM_014183849.1	Immune regulator	GRB2-related adapter protein-like (LOC106590884)	LOC106592503	3.11148	-3.01296	-4.10565	-4.03287	-1.25592	0.104401	-0.718354	-0.552864	0.000911139
Ssa#XM_014145987.1	Immune regulator	Src-family tyrosine kinase SCK	LOC106572127	3.09643	-2.69256	-3.50332	-3.40934	-0.54556	0.387762	-0.0216398	-0.241805	0.000188417
Ssa#XM_014174784.1	Immune regulator	G-protein coupled receptor 56-like (LOC106586999)	LOC106586999	2.96651	-1.97494	-2.77631	-2.73983	0.116308	1.12991	0.0640627	0.56765	0.000460031
Ssa#XM_014156544.1	Immune regulator	Urokinase plasminogen activator	LOC106578012	2.85197	-2.25783	-4.3809	-4.71358	-1.5582	-0.371724	-1.04938	-0.749254	0.0100682
Ssa#XM_014208880.1	Immune regulator	interleukin-1 receptor-associated kinase 3-like (LOC106609858)	LOC106609858	2.74161	-1.32427	-2.43812	-2.33091	0.649289	0.997299	0.495957	0.699495	0.000366262
Ssa#XM_014215203.1	Immune regulator	Ras homolog gene family, member Gb (OrthoDB)	LOC106613190	2.72714	-3.01374	-3.53994	-3.64981	-0.983129	-0.0362221	-0.667129	-1.00962	0.000335692
Ssa#XM_014152294.1	Immune regulator	Protein tyrosine phosphatase, non-receptor type 11, b (OrthoDB)	ptn6	2.68565	-3.15924	-3.88337	-3.64958	-1.51654	-0.482687	-0.407094	-1.10735	0.000683901
Ssa#XM_014203598.1	Immune regulator	Jun B-1	LOC106607038	2.62875	0.0799624	-1.99597	-1.89484	1.01032	0.963108	1.87942	1.58103	0.00839011
Ssa#XM_014203597.1	Immune regulator	Jun B-1	LOC106607037	2.54541	0.12512	-1.90907	-1.84048	0.882817	1.03408	1.89658	1.53558	0.00944385
Ssa#NM_001173583.1	Immune regulator	Nuclear factor NF-kappa-B p100 subunit (Ortho_H)	nfkb2	2.54527	-1.4163	-2.08565	-2.18625	-0.154419	1.40244	0.55933	0.789445	0.00197907
Ssa#XM_014123054.1	Immune regulator	Regulator of G-protein signaling 1	LOC106560300	2.41536	-2.35302	-2.34518	-2.41213	-0.472007	0.634117	0.198498	-0.179605	0.000369213
Ssa#XM_014136431.1	Immune regulator	suppressor of cytokine signaling 2-like (LOC106567289), X1	LOC106567289	2.37323	0.117932	0.649464	0.216938	3.01421	1.73266	2.97357	3.08493	0.00208866
Ssa#NM_001123552.1	Immune regulator	Interleukin-1 receptor accessory protein-like 1-B - Ident 31	il-1racp	2.37171	-2.0678	-3.47566	-3.56269	-0.889803	0.00140048	-1.05302	-0.713293	0.00470252
Ssa#XM_014153824.1	Immune regulator	Protein tyrosine phosphatase, non-receptor type 11, b (OrthoDB)	LOC106576571	2.32601	-3.35892	-3.70052	-3.52173	-1.81054	-0.915437	-0.881437	-1.19678	0.000333169
Ssa#XM_014194350.1	Immune regulator	Suppressor of cytokine signaling 3b	LOC106601915	2.16489	-0.533991	-0.772149	-0.727259	1.61715	0.899797	1.77173	1.65969	0.000294613
Ssa#NM_001252361.1	Immune regulator	interferon regulatory factor 1 (irf1)	irf1	2.09698	-1.05982	-2.14875	-2.5442	-0.3297	-0.855283	0.510363	1.39216	0.0289159
Ssa#XM_014127058.1	Immune regulator	Interferon regulatory factor 8 (Ortho_H)	LOC106562284	2.05507	-2.17238	-3.60442	-3.6922	-2.13962	-0.173702	-1.14919	-0.94254	0.0226355
Ssa#XM_014123419.1	Immune regulator	Tyrosine kinase 2 (OrthoDB)	jak1	2.04021	-0.441001	-2.20126	-1.8447	0.607879	0.582349	0.415932	0.572064	0.00634589
Ssa#XM_014134554.1	Immune regulator	serine/threonine-protein kinase pim-1-like (LOC106566482)	LOC106566482	1.99684	-1.03574	-2.3198	-2.22856	-0.265124	0.490774	0.136203	0.180065	0.00377846
Ssa#XM_014169942.1	Immune regulator	mixed lineage kinase domain-like protein (LOC106584536), X1	LOC106584536	1.96684	-2.16013	-2.26275	-2.43099	-0.434889	0.383719	-0.785308	-0.434648	0.00125205
Ssa#XM_014202163.1	Immune regulator	Nuclear factor NF-kappa-B p100 subunit (Ortho_H)	LOC106606070	1.82895	-0.549934	-1.03184	-1.0267	0.251404	1.50334	1.04561	1.0375	0.00281666
Ssa#XM_014160672.1	Immune regulator	Zinc finger, AN1-type domain 5b (OrthoDB)	LOC106580064	1.80374	0.259142	-0.132199	0.0596328	1.6101	1.56477	2.44293	1.84595	0.000905423
Ssa#XM_014145875.1	Immune regulator	Pim-2 oncogene (OrthoDB)	LOC106572073	1.78452	-1.12644	-2.22128	-1.94794	-0.199079	0.387683	0.044075	-0.155477	0.00246752
Ssa#XM_014189476.1	Immune regulator	Tyrosine-protein kinase Jak1 [Salmo salar]	LOC106598436	1.72232	-0.048978	-1.26927	-1.33328	1.18866	0.333398	0.912283	0.919563	0.0084409
Ssa#NM_001139627.1	Immune regulator	Calcium/calmodulin-dependent serine protein kinase (OrthoDB)	mpp1	1.59343	1.06518	-0.167171	-0.00327543	1.80756	1.35298	2.33542	2.07076	0.0112707
Ssa#XM_014192882.1	Immune regulator	Signal transduction and activation of transcription 1a (OrthoDB)	LOC106601025	1.55696	-0.0568101	-1.112	-0.994283	0.863401	0.603509	0.962364	0.914425	0.00324802
Ssa#NM_001141801.1	Immune regulator	Tyrosine-protein kinase HCK	lyn	1.54372	-2.51698	-3.17096	-3.31211	-2.00979	-0.955816	-1.39451	-1.46505	0.00528847
Ssa#XM_014213269.1	Immune regulator	TSC22 domain family_ member 3	LOC106612265	1.47763	-0.874653	-1.1366	-0.712495	0.752468	1.03019	0.142944	0.353261	0.00223127
Ssa#XM_014143149.1	Immune regulator	Regulator of G-protein-signaling 8 - Ident 42	LOC106570678	1.43747	-0.842072		-0.811925	0.391314	0.936667	0.569969	0.543943	0.00116417
Ssa#XM_014204117.1	Immune regulator	Signal transduction and activation of transcription 1a (OrthoDB)	LOC106607297	1.41631	-0.0706339	-1.06014	-1.0467	0.729434	0.628417	0.741539	0.66255	0.00366915
Ssa#XM_014191131.1	Immune regulator	CCAAT/enhancer-binding protein delta-1	Ssa#XM_014191131.1	1.34064	2.17084	1.06837	1.60809	2.93936	2.85902	3.01474	3.01251	0.0042182
Ssa#XM_014211117.1	Immune regulator	NF-kappa-B inhibitor alpha-like (LOC106611175)	LOC106611175	1.32824	0.37951	0.155512	0.190496	1.42895	1.86927	1.37849	1.60362	0.000246703
Ssa#NM_001173703.1	Immune regulator	helicase MOV-10 (mov10)	mov10	1.32642	-1.78662	-2.25259	-2.60543	-1.00774	-0.452603	-1.28782	-0.805677	0.00575861
Ssa#XM_014135763.1	Immune regulator	STAT5	LOC106567004	1.24834	-0.968045	-1.22242	-0.977627	0.201859	0.0103872	0.188059	0.368956	9.79146e-05
Ssa#XM_014134273.1	Immune regulator	Interleukin-1 receptor-associated kinase 1	LOC106566344	1.24497	-0.564566	-0.864615	-0.578365	1.36794	-0.340341	0.641995	0.633567	0.0320741
Ssa#NM_001136545.1	Immune regulator	Myeloid differentiation primary response protein MyD88 (Ortho_H)	myd88	1.24047	-1.57702	-1.95287	-1.96162	-0.78174	-0.016809	-0.762142	-0.799457	0.0042332
Ssa#XM_014163031.1	Immune regulator	Suppressor of cytokine signaling 9	LOC106581160	1.19475	-0.930806	-1.43926	-0.894555	0.0353689	0.0248349	0.0814029	0.284576	0.000755199
Ssa#XM_014184658.1	Immune regulator	NACHT, LRR and PYD domains-containing protein 1	LOC106593320	1.16623	-1.3194	-1.96089	-1.75773	-0.418402	-0.707778	-0.451173	-0.475087	0.00119506
Ssa#XM_014133705.1	Immune regulator	cytokine-inducible SH2-containing protein-like (LOC106565979), X1	LOC106565979	1.14188	1.14187	1.85513	1.40616	3.06645	1.85008	2.64957	2.8723	0.0249764
Ssa#NM_001140537.1	Immune regulator	SH3 domain-containing kinase-binding protein 1 (sh3k1)	sh3k1	1.07557	-2.52298	-2.42723	-2.44497	-2.18147	-0.827601	-1.35408	-1.19481	0.0248389
Ssa#XM_014146868.1	Immune regulator	Plexin A3 (OrthoDB)	LOC106572568	1.04321	-0.0927278	-0.82769	-1.26851	0.596832	0.520187	-0.275446	0.412709	0.0377576
Ssa#NM_001140380.1	Immune regulator	NF-kappa-B inhibitor epsilon (Ortho_H)	ikbe	1.03	-1.57017	-1.60977	-1.70227	-0.971485	0.128294	-0.778199	-0.768209	0.0170804
Ssa#XM_014155002.1	Immune regulator	Annexin A11b (OrthoDB)	anx11	1.00414	-0.263677	-0.559541	-0.400883	0.77316	0.30686	0.6842	0.62021	0.000810433
Ssa#XM_014125117.1	Immune regulator	Akirin 1 (OrthoDB)	Ssa#XM_014125117.1	0.944104	-1.67476	-1.55281	-1.34673	-0.618635	-0.753709	-0.534409	-0.415881	0.000457671
Ssa#XM_014210814.1	Immune regulator	Pellino homolog 2 (Drosophila) (OrthoDB)	peli2	0.937853	-0.223052	-0.475933	-0.506637	0.385435	0.777755	0.437429	0.543297	0.000728933
Ssa#XM_014188483.1	Immune regulator	non-receptor tyrosine-protein kinase TYK2-like (LOC106601287), X1	LOC106601287	0.889044	-1.18811	-1.30251	-1.11978	-0.151236	-0.588953	-0.0819909	-0.435498	0.00183604
Ssa#XM_014172875.1	Immune regulator	Interferon regulatory factor 2	LOC106586054	0.881874	-1.03215	-1.05143	-0.827503	-0.202459	-0.00465415	0.179625	-0.326452	0.00171818
Ssa#XM_014193386.1	Immune regulator	non-receptor tyrosine-protein kinase TYK2-like (LOC106601287), X1	LOC106601287	0.871204	-1.38348	-1.82909	-1.57733	-0.892781	-0.581733	-0.72356	-0.703647	0.00119345
Ssa#XM_014145367.1	Immune regulator	Mitogen-activated protein kinase-activated protein kinase 2a (OrthoDB)	LOC106571864	0.8343	0.0255207	-0.40047	0.0577487	0.797179	0.540281	0.840099	0.736709	0.00231559
Ssa#XM_014159362.1	Immune regulator	SH3 domain-containing kinase-binding protein 1 (Ortho_H)	LOC106579452	0.826557	-1.72169	-1.7821	-1.86209	-1.58048	-0.338028	-1.03269	-0.897081	0.0417298
Ssa#XM_014199784.1	Immune regulator	NF-kappa-B p100 subunit	LOC106604768	0.825785	-0.889073	-1.38156	-1.268	-0.648668	0.213914	-0.478956	-0.501329	0.0246652
Ssa#XM_014199066.1	Immune regulator	NF-kappa-B-repressing factor (Ortho_H)	LOC106604447	0.811761	0.126655	-0.538919	-0.23212	0.257324	0.33289	1.13593	0.66172	0.03637
Ssa#XM_014155622.1	Immune regulator	Evolutionarily conserved signaling intermediate in Toll pathway, mitochondrial (Ortho_H)	ecsit	-0.933772	1.16748	1.58365	0.624763	0.456664	0.306556	0.0304822	-0.0276018	0.017806
Ssa#XM_014123485.1	Immune regulator	Tyrosine-protein kinase receptor Tie-1 (Ortho_H)	LOC106560517	-1.1254	-0.280201	-0.781682	-0.814315	-2.00533	-1.23826	-1.90517	-1.85444	0.0065295
Ssa#XM_014168916.1	Immune regulator	dual specificity protein phosphatase 22-B-like (LOC106584075)	LOC106584075	-1.20087	1.12313	1.42311	1.44264	-0.33254	0.84328	0.367216	-0.362927	0.0198132
Ssa#XM_014170422.1	Immune regulator	Mothers against decapentaplegic homolog 6 (Ortho_H)	smad6	-1.36091	1.61315	1.41055	1.8008	0.691463	0.735769	-0.250968	-0.187235	0.00945008
Ssa#XM_014145498.1	Immune regulator	bcl10-interacting CARD protein-like (LOC106571926)	LOC106571926	-1.36926	1.35087	2.34624	1.7629	0.120479	0.905252	0.807582	-0.0303481	0.0140183
Ssa#XM_014213669.1	Immune regulator	B-cell CLL/lymphoma 11Aa (OrthoDB)	znf296	-1.39384	-2.07646	-1.64573	-1.36632	-3.62546	-2.9243	-3.43904	-2.37124	0.0138271
Ssa#NM_001139853.1	Immune regulator	Interferon regulatory factor 2 binding protein 2a (OrthoDB)	i2b2a	-1.42689	0.607078	0.374254	0.562754	-0.420965	-1.28294	-0.899335	-1.04555	0.00138936
Ssa#XM_014153166.1	Immune regulator	Coiled-coil domain-containing protein 3	LOC106576187	-1.49542	1.567	2.62856	2.36174	-0.43545	1.34934	1.28047	0.567028	0.0439859
Ssa#XM_014131317.1	Immune regulator	Pellino homolog 2 (Drosophila) (OrthoDB)	LOC106564855	-1.65242	0.0915802	1.46907	1.95857	-0.0877298	-0.617076	-0.514221	-0.698353	0.0205128
Ssa#XM_014173036.1	Immune regulator	Signal transducer and activator of transcription 1-alpha/beta [Salmo salar]	LOC106586142	-2.30085	0.510407	-0.0386441	-0.705337	-2.14441	-2.89464	-2.23248	-2.24332	0.00136439
Ssa#XM_014140192.1	Immune regulator	Dual specificity phosphatase 22b (OrthoDB)	LOC106569155	-3.33829	1.40202	1.34327	1.40287	-3.45526	1.08422	-2.80741	-2.64383	0.0406235
Ssa#NM_001141610.1	Immune T cell	basic leucine zipper transcription factor, ATF-like 3 (batf3)	batf3	3.74884	-2.95958	-3.1568	-3.29877	0.0956154	1.02976	0.88362	0.432834	3.21828e-05
Ssa#XM_014173846.1	Immune T cell	Plastin 3 (T isoform) (OrthoDB)	LOC106582249	3.67512	-3.86275	-5.25833	-5.02926	-1.74236	-0.511168	-1.14213	-0.770988	0.000606026
Ssa#XM_014165132.1	Immune T cell	Plastin-2 lymphocyte cytosolic protein	LOC106582249	3.55507	-3.50489	-5.1865	-5.06918	-1.70004	-0.439703	-1.1785	-0.808913	0.00136442
Ssa#XM_014149139.1	Immune T cell	Minor histocompatibility protein HA-1	LOC106573783	2.83356	-3.85617	-4.48697	-3.4949	-1.55497	-0.646127	-1.08929	-1.15942	0.000341554
Ssa#XM_014137833.1	Immune T cell	Glycerophosphodiester phosphodiesterase domain-con	LOC106567929	2.74389	-3.66564	-3.22461	-3.316	0.225029	-2.99189	0.21165	-0.077563	0.0319795
Ssa#XM_014193035.1	Immune T cell	uncharacterized LOC106601108 (LOC106601108), X1	LOC106601108	2.50695	-0.0423293	-1.26428	-0.709253	2.11577	1.60332	1.47232	2.14857	0.000939244
Ssa#NM_001140093.1	Immune T cell	Interleukin-4 receptor alpha chain (il4ra)	il4ra	2.46872	0.231864	-1.23533	-0.898926	2.0649	1.61909	1.50476	2.14963	0.00195573
Ssa#XM_014207883.1	Immune T cell	Protein kinase C, delta a (OrthoDB)	prkcq	2.46576	-0.900232	-0.0697606	-0.389669	3.19811	0.639684	1.48481	2.72756	0.018646
Ssa#XM_014199022.1	Immune T cell	Bruton agammaglobulinemia tyrosine kinase (OrthoDB)	btk	2.39733	-3.8119	-4.36894	-4.52068	-2.58363	-1.21941	-1.88424	-1.65878	0.00151028
Ssa#XM_014199791.1	Immune T cell	V-type proton ATPase 116 kDa subunit a isoform 3-like (LOC106604771), X1	LOC106604771	2.36752	-1.40918	-2.41492	-2.59773	-0.0437861	0.696724	0.121544	0.133155	0.00127626
Ssa#S41489954	Immune T cell	TCR-gamma constant region 2 [Salmo salar]	TCR-like	2.36249	0.58371	-0.320447	-1.04551	1.15249	2.3972	1.64701	3.21026	0.0160666
Ssa#XM_014212507.1	Immune T cell	uncharacterized LOC106611878 (LOC106611878), X1	LOC106611878	2.21917	-3.10064	-3.67294	-3.78021	-2.05628	-0.455493	-1.35953	-1.32373	0.00344359
Ssa#XM_014173159.1	Immune T cell	dipeptidyl peptidase 4-like (LOC106586187), X1	LOC106586187	2.12511	-2.2502	-2.98326	-2.67005	-0.945095	0.257781	-0.863845	-0.486416	0.00224994
Ssa#NM_001123620.1	Immune T cell	CD3 T-cell surface glycoprotein zeta chain precursor	cd3z	1.98373	-2.93329	-3.70671	-3.5224	-1.89898	-0.776797	-1.58841	-1.35076	0.00214242
Ssa#NM_001146408.1	Immune T cell	CD4-like	cd4	1.79008	-2.76917	-4.25766	-3.41228	-1.74561	-1.63522	-1.95982	-1.41786	0.00555751
Ssa#XM_014143987.1	Immune T cell	Rho GTPase-activating protein	tagap	1.68445	-3.23631	-3.50245	-3.39222	-2.45398	-1.51683	-0.989977	-1.8094	0.0058863
Ssa#NM_001141813.1	Immune T cell	T cell immune regulator	vpp3	1.17946	-1.02846	-1.59174	-1.32966	-0.586218	0.0471506	-0.145682	0.136115	0.00396432
Ssa#XM_014180186.1	Immune T cell	T-cell receptor beta chain [Oncorhynchus mykiss]	LOC106589816	1.11917	-1.8705	-1.91968	-2.32	-0.799335	-1.69591	-0.528473	-0.646514	0.0207029
Ssa#NM_001123611.1	Immune T cell	CD4-like	LOC100136502	1.00614	-1.06323	-1.20973	-1.14395	0.0566253	-0.45552	-0.155545	0.0231113	0.00089946
Ssa#NM_001173644.1	Immune T cell	Transcription factor SOX-4 (Ortho_H)	sox4	-0.803284	-0.726236	-0.752288	-0.412146	-1.61495	-1.15031	-1.49697	-1.47181	0.00296334
Ssa#XM_014200936.1	Immune TNF	TNF alpha induced protein 9 Metalloreductase STEAP4 [Salmo salar]	stea4	4.70967	-0.251131	-2.6657	-2.53754	2.82343	2.92389	3.42462	2.39424	0.00111663
Ssa#NM_001140254.1	Immune TNF	TNF alpha-induced protein 2, tnfaip2	tnfaip2	3.96058	-3.22744	-4.41738	-4.33301	-1.24687	0.824188	0.404401	-0.109822	0.00138493
Ssa#XM_014136451.1	Immune TNF	TNF decoy receptor	tnfrsf6b	3.8209	-1.05745	-1.02329	-1.09502	1.73374	2.38219	3.95587	2.97744	0.00102053
Ssa#XM_014146103.1	Immune TNF	TNF decoy receptor	LOC106572181	3.78893	-0.323594	-1.14559	-1.6321	2.95909	2.91668	2.91017	2.23475	0.000173243
Ssa#XM_014204687.1	Immune TNF	NF-kappa-B inhibitor alpha-like (LOC106607598)	LOC106607598	3.41963	-1.43594	-2.21	-2.48711	0.693012	2.00498	1.43282	1.37031	0.000417302
Ssa#XM_014155272.1	Immune TNF	proto-oncogene c-Rel-like (LOC106577316)	LOC106577316	2.98243	-3.20004	-3.87388	-4.0427	-1.52175	0.116788	-1.07323	-0.414249	0.00154916
Ssa#XM_014182816.1	Immune TNF	lipopolysaccharide-induced tumor necrosis factor-alpha factor homolog (LOC106591603), X1	LOC106591603	2.8497	-1.93314	-3.44912	-2.97867	0.120512	0.589163	-0.52745	0.0686766	0.00163779
Ssa#XM_014203597.1	Immune TNF	Jun B-1	LOC106607037	2.54541	0.12512	-1.90907	-1.84048	0.882817	1.03408	1.89658	1.53558	0.00944385
Ssa#NM_001173583.1	Immune TNF	Nuclear factor NF-kappa-B p100 subunit (Ortho_H)	nfkb2	2.54527	-1.4163	-2.08565	-2.18625	-0.154419	1.40244	0.55933	0.789445	0.00197907
Ssa#XM_014177242.1	Immune TNF	Tumor necrosis factor, alpha-induced protein 8-like protein 2	LOC106588354	2.52311	-3.42282	-4.43766	-4.00376	-2.20747	-0.760983	-1.48903	-1.26907	0.00208294
Ssa#XM_014210666.1	Immune TNF	TNF alpha-induced protein 2, tnfaip2	LOC106610954	2.27258	-0.305484	-1.379	-1.35043	0.375164	1.88681	1.8398	0.941989	0.00750198
Ssa#XM_014130341.1	Immune TNF	lipopolysaccharide-induced tumor necrosis factor-alpha factor homolog (LOC106564305)	LOC106564305	2.23477	-1.08745	-2.07185	-2.21969	0.370669	1.13613	-0.287433	0.547756	0.00450057
Ssa#XM_014136334.1	Immune TNF	tumor necrosis factor receptor superfamily member 9-like (LOC106567257), X1	LOC106567257	2.08714	-0.772721		-0.989173	0.749553	1.02513	1.86646	1.18361	0.00451785
Ssa#XM_014150008.1	Immune TNF	TNF receptor member 11B	LOC106574253	2.06302	-4.02799	-4.59704	-4.23259	-1.60043	-2.72069	-2.81874	-1.75156	0.00363288
Ssa#S35670649	Immune TNF	TNFAIP3-interacting protein 1 [Oncorhynchus mykiss]	LOC106612295	2.0252	-1.21373	-1.98206	-1.82661	0.09565	0.691596	0.200035	0.416994	0.000470253
Ssa#XM_014198560.1	Immune TNF	TNFAIP3-interacting protein 1 (Ortho_H)	LOC106604149	2.01501	-1.15512	-1.90157	-1.70793	-0.0712856	0.638185	0.65818	0.482109	0.00074565
Ssa#NM_001165345.1	Immune TNF	TNFAIP3-interacting protein 2 (tnip2)	tnip2	2.00907	-0.484349	-0.926566	-0.709917	0.476675	2.18929	1.7229	0.819628	0.00861932
Ssa#XM_014144014.1	Immune TNF	Inhibitor of NF kappa B alpha	LOC106571222	1.97937	-1.11031	-0.943963	-1.38739	0.195767	1.49352	0.96016	0.679163	0.00207286
Ssa#XM_014192787.1	Immune TNF	TNF receptor-associated factor 3 (Ortho_H)	LOC106600975	1.87448	-0.974842	-0.801451	-0.743615	0.481575	1.48552	1.77101	0.399949	0.00636334
Ssa#XM_014202163.1	Immune TNF	Nuclear factor NF-kappa-B p100 subunit (Ortho_H)	LOC106606070	1.82895	-0.549934	-1.03184	-1.0267	0.251404	1.50334	1.04561	1.0375	0.00281666
Ssa#XM_014216179.1	Immune TNF	Tumor necrosis factor, alpha-induced protein 8, like 2b (OrthoDB)	LOC106613673	1.53374	-0.0636428	-0.852468	-0.621006	0.672864	1.70743	1.07862	0.626573	0.00756604
Ssa#XM_014130346.1	Immune TNF	LPS-induced TNF-alpha factor	LOC106564308	1.49983	-2.56013	-2.52857	-2.63021	-0.374188	-1.49555	-0.886008	-1.53681	0.00599056
Ssa#XM_014161691.1	Immune TNF	tumor necrosis factor receptor superfamily member 10B-like (LOC106580524), X1	LOC106580524	1.40089	-3.41388	-3.15718	-3.14019	-1.62918	-2.29699	-1.54131	-1.8773	0.00123381
Ssa#XM_014211117.1	Immune TNF	NF-kappa-B inhibitor alpha-like (LOC106611175)	LOC106611175	1.32824	0.37951	0.155512	0.190496	1.42895	1.86927	1.37849	1.60362	0.000246703
Ssa#XM_014213471.1	Immune TNF	Transcription factor RelB (Ortho_H)	relb	1.2409	-1.02008	-1.39446	-1.25508	-0.641256	0.751168	-0.124925	0.0857976	0.0170252
Ssa#XM_014211163.1	Immune TNF	TNF receptor-associated factor 3 (Ortho_H)	traf3	1.23475	-0.745005	-0.599304	-0.511406	0.213717	1.00936	1.10258	0.139063	0.0101205
Ssa#XM_014209115.1	Immune TNF	TNFAIP3-interacting protein 2-like (LOC106610016)	LOC106610016	1.22114	-0.589286	-0.645855	-0.570046	0.0779198	1.10539	1.10991	0.184445	0.0148326
Ssa#NM_001140747.1	Immune TNF	Tumor necrosis factor, alpha-induced protein 8-like protein 2	tp8l2	1.11559	-2.7178	-2.37457	-2.455	-1.79919	-0.51903	-1.48442	-1.79818	0.0292409
Ssa#XM_014176465.1	Immune TNF	CDKN2A-interacting protein	LOC106587820	1.08896	-0.359951	-0.750836	-0.696591	0.258108	-0.0319062	1.16921	0.550595	0.0193128
Ssa#NM_001165347.1	Immune TNF	NF-kappa-B-repressing factor (Ortho_H)	nkrf	1.05035	-0.331668	-0.508002	-0.303663	0.700724	0.169023	1.24782	0.559386	0.0114404
Ssa#XM_014135142.1	Immune TNF	Tnf receptor-associated factor 2b (OrthoDB)	traf2	1.04464	-1.04619	-0.962614	-0.939694	-0.4701	0.514269	0.401049	-0.197983	0.0137346
Ssa#XM_014128792.1	Immune TNF	Tnf receptor-associated factor 2b (OrthoDB)	LOC106563303	1.02411	-1.00882	-0.950271	-0.958972	-0.484153	0.550288	0.363393	-0.223829	0.0162778
Ssa#XM_014204227.1	Immune TNF	lipopolysaccharide-induced tumor necrosis factor-alpha factor homolog (LOC106607342), X1	LOC106607342	1.01543	-0.675519	-0.943146	-0.763007	-0.157936	0.451879	0.228289	0.363923	0.00200283
Ssa#XM_014127451.1	Immune TNF	CDKN2A-interacting protein	LOC106562518	0.982935	-0.381329	-0.715192	-0.432261	0.196771	-0.0502078	1.15926	0.587535	0.028903
Ssa#NM_001141773.1	Immune TNF	Tumor necrosis factor receptor superfamily member 1A (tnr1a)	tnr1a	0.975536	-0.969988	-1.87013	-1.88206	-0.870986	0.0570726	-0.751357	-0.828818	0.0433338
Ssa#XM_014148687.1	Immune TNF	Tax1-binding protein 3 (Ortho_H)	LOC106573550	0.938254	0.0700765	-0.563687	-0.229232	0.348105	1.1765	0.505141	0.759484	0.0161125
Ssa#XM_014162530.1	Immune TNF	TNF alpha-induced protein 8	LOC106580940	0.933128	-2.64473	-2.60549	-2.43324	-2.23144	-1.02357	-1.95987	-1.29722	0.0394747
Ssa#DY711907	Immune TNF	Tumor necrosis factor receptor superfamily member 1A [Salmo salar]	LOC106575188	0.910367	-1.22145	-1.34612	-1.31596	-0.219969	-0.361296	-0.169769	-0.785544	0.00292654
Ssa#XM_014182937.1	Immune TNF	lipopolysaccharide-induced tumor necrosis factor-alpha factor homolog (LOC106591717), X1	LOC106591717	0.856099	-1.28783	-1.31512	-1.36234	-0.3897	-0.196571	-0.755817	-0.52057	0.00170065
Ssa#XM_014183332.1	Immune TNF	TNF receptor-associated factor 6 (Ortho_H)	LOC106592035	0.84864	-0.736547	-0.868905	-0.934379	-0.19244	-0.214461	0.175734	0.239284	0.00235935
Ssa#XM_014188704.1	Immune TNF	death domain-containing membrane protein NRADD-like (LOC106606109)	LOC106597526	-1.11824	2.03049	1.16144	1.3434	0.443647	0.972401	-0.163921	0.322024	0.0251055
Ssa#XM_014202769.1	Immune TNF	TNF receptor-associated protein 1 (OrthoDB)	LOC106606510	-1.21302	0.825465	1.16486	0.914254	0.441954	-0.304806	-0.529146	-0.58731	0.00898493
Ssa#XM_014202707.1	Immune TNF	TNF receptor-associated protein 1 (OrthoDB)	trap1	-1.30416	0.84762	1.23957	0.986795	0.323971	-0.312564	-0.585454	-0.543955	0.00448371
Ssa#XM_014209734.1	Immune TNF	Adapter protein CIKS	LOC106610386	-1.53733	0.0247534	0.142919	0.44543	-1.73922	-1.23167	-1.31242	-1.04852	0.0006267
Ssa#XM_014132043.1	Metabolism	glutaredoxin-1-like (LOC106565191)	LOC106565191	1.82025	-1.95145	-2.50382	-2.63216	-1.24281	0.0479467	-0.378455	-0.595577	0.00406183
Ssa#NM_001139941.1	Metabolism	Angiopoietin-related protein 4, ANGL4	angl4	1.73557	1.5532	0.32085	1.11189	2.06273	2.86976	2.88034	3.1107	0.00789307
Ssa#NM_001139769.1	Metabolism	Nogo-B receptor (ngbr)	ngbr	1.62638	-1.5675	-2.65824	-2.41627	-0.507183	-0.700642	-0.835939	-0.306738	0.00326899
Ssa#XM_014148955.1	Metabolism	aldose reductase-like (LOC106573681)	LOC106573681	1.57017	-4.28766	-3.85276	-3.9362	-2.09295	-2.36104	-2.62796	-2.73954	0.000592896
Ssa#NM_001139857.1	Metabolism	Pyridoxal phosphate phosphatase PHOSPHO2 (phop2)	phop2	1.42233	0.264568	-0.231243	-0.338271	1.70044	0.228815	1.67886	1.67461	0.0266562
Ssa#XM_014128341.1	Metabolism	Probable low affinity copper uptake protein 2 (copt2), X1	copt2	1.35458	-1.85816	-1.72697	-2.17829	-1.21694	-0.323242	-0.409314	-0.316734	0.00480082
Ssa#XM_014168872.1	Metabolism	Alcohol dehydrogenase [NADP(+)] B	Ssa#XM_014168872.1	1.04116	-2.33564	-2.20838	-1.94523	-0.914882	-1.27408	-1.32824	-0.970512	0.0011684
Ssa#NM_001141237.1	Metabolism	V-type proton ATPase subunit F (Ortho_H)	atp6v1f	1.01944	-0.0974685	-0.48969	-0.503595	0.836727	0.0486067	1.13598	0.6021	0.0179122
Ssa#XM_014180124.1	Metabolism	Glycerophosphodiester phosphodiesterase 1	LOC106589785	0.890892	-0.822102	-1.56048	-1.59622	-0.598799	-0.347145	-0.517761	-0.277784	0.0114468
Ssa#XM_014215532.1	Metabolism	Calcoco1 protein - Ident 36	bckdha	-0.828321	1.4815	1.40042	0.795387	0.47332	0.283548	0.448146	0.384771	0.00696577
Ssa#XP_013981290.1_37805	Metabolism	probable 2-oxoglutarate dehydrogenase E1 component DHKTD1, mitochondrial (LOC106561658)	LOC106561658	-0.856027	1.6219	1.59911	1.45001	0.525066	0.61077	0.761723	0.906374	0.000544359
Ssa#NM_001142716.1	Metabolism	Aldehyde dehydrogenase 6 family, member A1 (OrthoDB)	mmsa	-1.00162	2.29164	2.62986	2.32566	1.06428	2.20647	1.35703	1.0286	0.0309699
Ssa#XM_014187749.1	Metabolism	Malate dehydrogenase 1Aa, NAD (soluble) (OrthoDB)	LOC106596468	-1.18299	2.99787	3.15079	2.97547	1.44067	2.84737	1.85647	1.28903	0.0365601
Ssa#XM_014133190.1	Metabolism	3-hydroxybutyrate dehydrogenase type 2	LOC106565741	-1.49316	-0.623191	0.897401	0.831546	-1.27048	-1.07213	-1.30535	-0.850333	0.0183215
Ssa#XM_014147465.1	Metabolism	Ethylmalonyl-CoA decarboxylase	LOC106572885	-1.49339	1.10243	1.03101	1.457	-0.851924	0.658826	-0.364206	-0.629019	0.0148567
Ssa#XM_014177225.1	Metabolism	Protein prune homolog	LOC106588342	-1.7888	2.49237	2.5976	1.71908	0.898967	0.0817408	0.139508	0.803296	0.00347123
Ssa#XM_014157118.1	Metabolism	Prostaglandin-H2 D-isomerase	LOC106578378	-5.39937	3.05954	3.76833	4.24678	-1.38019	-3.74106	-2.49373	0.78372	0.00581059
Ssa#XM_014196207.1	Metabolism Amine	spermidine/spermine N1-acetyltransferase 1 (sat1)	sat1	4.92956	-2.27749	-4.92336	-5.22298	0.549139	0.93395	0.921977	0.748081	0.00155047
Ssa#XM_014129305.1	Metabolism Amine	diamine acetyltransferase 1-like (LOC106563588)	LOC106563588	2.82649	-1.743	-3.16068	-3.23151	-0.046614	0.272338	0.16769	0.06562	0.00102365
Ssa#XM_014192087.1	Metabolism Amine	Ornithine decarboxylase (Ortho_H)	odc1	2.62807	-1.89803	-2.69072	-2.57453	-0.0252582	0.516317	0.0447861	0.425394	0.00016661
Ssa#XM_014190234.1	Metabolism Amine	Arginase, type II (OrthoDB)	arg2	2.02019	1.15028	1.74922	0.909746	2.98439	3.05677	3.73815	3.38044	0.000966708
Ssa#XM_014211724.1	Metabolism Amine	Arginase, type II (OrthoDB)	LOC106611485	1.91204	1.43454	2.04871	1.39452	3.0975	3.28414	3.94008	3.83014	0.00141907
Ssa#XM_014216834.1	Metabolism Amine	dimethylaniline monooxygenase [N-oxide-forming] 5-like (LOC106613967)	LOC106613967	-0.886008	0.798462	0.515251	0.757625	-0.298402	0.173579	-0.23617	-0.421253	0.00339086
Ssa#XM_014181556.1	Metabolism Amine	diamine acetyltransferase 1-like (LOC106590481)	LOC106590481	-1.74091	2.01471	2.37233	1.5429	0.725957	1.18346	-0.5383	-0.428167	0.0237863
Ssa#NM_001140795.1	Metabolism Amine	chymotrypsin-like elastase family member 2A (LOC106578915), X1	aedo	-2.51051	1.46128	2.62194	2.11608	-0.46187	0.129819	-0.963965	-0.480271	0.00128639
Ssa#XM_014190289.1	Metabolism Amino acid	Glutamate decarboxylase-like protein 1 (gadl1)	LOC106599171	4.05303	-2.03991	0.320325	-0.704963	3.6203	2.7868	3.01203	3.56025	0.00126324
Ssa#KSS2862	Metabolism Amino acid	Lysosomal membrane glycoprotein 2 domain	LOC106609907	3.98222	-2.81111	-4.16606	-4.32465	-0.136221	0.742596	0.178217	0.0751966	0.000336698
Ssa#NM_001173933.1	Metabolism Amino acid	Glutamate decarboxylase-like protein 1 (gadl1)	gadl1	3.61596	-2.76489	0.762408	-0.469716	2.8248	2.56063	2.67966	3.10247	0.00909149
Ssa#XM_014161399.1	Metabolism Amino acid	L-serine dehydratase/L-threonine deaminase	LOC106580394	3.20284	-0.578127	-3.37509	-3.09066	-0.875137	1.30464	1.15154	1.83848	0.0260322
Ssa#XM_014129305.1	Metabolism Amino acid	diamine acetyltransferase 1-like (LOC106563588)	LOC106563588	2.82649	-1.743	-3.16068	-3.23151	-0.046614	0.272338	0.16769	0.06562	0.00102365
Ssa#XM_014196469.1	Metabolism Amino acid	4F2 cell-surface antigen heavy chain-like (LOC106603161)	LOC106603161	2.63915	0.24534	-1.02691	-0.711162	2.22544	1.97146	1.59829	2.7711	0.00171607
Ssa#NM_001165305.1	Metabolism Amino acid	Solute carrier family 38, member 5b (OrthoDB)	s38a2	2.613	-1.87042	-1.61013	-1.62929	0.561744	1.0474	0.757721	1.27201	4.47724e-05
Ssa#NM_001139591.1	Metabolism Amino acid	Y+L amino acid transporter 1 (Y+LAT1)-like (LOC100194505)	ylat1	2.15262	2.11898	1.56917	2.02581	4.27038	2.73286	4.40423	4.8216	0.0119806
Ssa#XM_014210384.1	Metabolism Amino acid	Glutaminyl-peptide cyclotransferase-like a (OrthoDB)	LOC106610795	2.0976	-1.64603	-1.44204	-1.33811	0.216342	0.938155	0.556993	0.777375	0.000135109
Ssa#XM_014190234.1	Metabolism Amino acid	Arginase, type II (OrthoDB)	arg2	2.02019	1.15028	1.74922	0.909746	2.98439	3.05677	3.73815	3.38044	0.000966708
Ssa#XM_014169510.1	Metabolism Amino acid	Glutamate--cysteine ligase regulatory subunit (Ortho_H)	LOC106584335	1.64997	-0.357908	-1.13716	-1.40376	1.19839	-0.577111	1.50001	0.613489	0.0409712
Ssa#XM_014129152.1	Metabolism Amino acid	solute carrier family 3 (amino acid transporter heavy chain), member 2 (slc3a2)	LOC106603161	1.63599	0.600754	-0.769526	0.0623374	1.35338	2.16638	1.03013	1.85218	0.014767
Ssa#XM_014124400.1	Metabolism Amino acid	Large neutral amino acids transporter small subuni	LOC106573635	1.59921	-1.54815	-1.98569	-2.08306	-0.641579	-0.148863	-0.251897	-0.0500305	0.000567465
Ssa#XM_014140778.1	Metabolism Amino acid	Asc-type amino acid transporter 1	LOC106577803	1.50584	0.479927	0.220709	0.535943	0.923002	1.41396	2.87608	2.45909	0.0388115
Ssa#NM_001139891.1	Metabolism Amino acid	Phosphoacetylglucosamine mutase (Ortho_H)	agm1	1.48963	-1.74993	-2.49699	-2.46873	-1.14872	-0.260367	-1.10201	-0.484576	0.00657477
Ssa#NM_001139993.1	Metabolism Amino acid	Cystathionine gamma-lyase (Ortho_H)	cgl	1.47268	-1.20383	-1.85293	-2.10174	-0.218407	-0.457141	-0.223069	-0.0886842	0.00172088
Ssa#XM_014156159.1	Metabolism Amino acid	Solute carrier family 7 (neutral amino acid transporter light chain, asc system), member 10a (OrthoDB)	LOC106577803	1.37473	0.140732	-0.584179	-0.367121	1.38584	0.617615	0.965803	1.44889	0.00530015
Ssa#XM_014207036.1	Metabolism Amino acid	Solute carrier family 7 (neutral amino acid transporter light chain, asc system), member 10a (OrthoDB)	LOC106608857	1.26622	1.6241	0.179858	0.548808	2.66823	1.69047	1.55038	2.29282	0.0450264
Ssa#NM_001140266.1	Metabolism Amino acid	Glutamine-fructose-6-phosphate transaminase 2 (OrthoDB)	gfpt1	1.22763	-0.634855	-1.26372	-1.50559	-0.0146105	0.17748	-0.0993919	0.30818	0.00392575
Ssa#XM_014132103.1	Metabolism Amino acid	Transglutaminase 2, C polypeptide A (OrthoDB)	LOC106565224	1.19783	-0.258991	-0.180342	-0.700495	0.764964	1.31611	0.0835382	1.10694	0.0181662
Ssa#XM_014212659.1	Metabolism Amino acid	Aldehyde dehydrogenase	al3a2	1.14848	-1.57758	-2.37328	-2.34191	-1.37015	-0.421951	-0.635416	-1.3689	0.0252403
Ssa#XM_014213484.1	Metabolism Amino acid	Glutamate/neutral amino acid transporter)_ member 4	LOC106562888	1.12191	-0.544284	-0.567493	-0.878607	0.257158	0.404183	0.630315	0.542153	0.000372814
Ssa#NM_001165378.1	Metabolism Amino acid	Solute carrier family 38, member 5b (OrthoDB)	s38a3	1.01908	-3.39353	-3.46284	-3.3012	-2.68946	-1.73891	-2.64502	-2.39373	0.0115781
Ssa#XM_014191538.1	Metabolism Amino acid	Transglutaminase 1 like 1 (OrthoDB)	LOC106600218	0.996841	-0.161058	-0.35615	-0.348651	0.581046	0.918622	0.692247	0.640969	0.000193294
Ssa#XM_014144239.1	Metabolism Amino acid	Solute carrier family 16, member 10 (aromatic amino acid transporter) (OrthoDB)	LOC106571314	0.952775	-0.706081	-0.74003	-1.07022	0.154032	-0.469376	0.454444	0.316899	0.0145499
Ssa#XM_014123138.1	Metabolism Amino acid	Glutamine synthetase	LOC106560331	0.91012	-0.675758	-1.05441	-0.411985	-0.185909	0.79115	0.114294	0.0647398	0.0264529
Ssa#XM_014159562.1	Metabolism Amino acid	Glutamic pyruvate transaminase (alanine aminotransferase) 2 (OrthoDB)	LOC106579549	0.865699	-0.437889	-0.164584	-0.0666899	0.402865	0.492062	1.0877	0.587952	0.00807427
Ssa#XM_014127000.1	Metabolism Amino acid	Aspartate aminotransferase, mitochondrial (Ortho_H)	LOC106562243	-0.819687	0.996913	1.40531	0.880289	0.276528	0.512696	0.292823	0.0158919	0.00601181
Ssa#XM_014204392.1	Metabolism Amino acid	Adenylosuccinate lyase (Ortho_H)	LOC106607442	-0.929416	1.49416	2.55559	2.24576	1.45884	0.988214	1.22769	1.00161	0.0252467
Ssa#NM_001165281.1	Metabolism Amino acid	D-amino-acid oxidase (Ortho_H)	dao	-1.01589	-0.487013	-0.0446486	-0.0304657	-1.07282	-1.08644		-1.45055	0.00639409
Ssa#XM_014191161.1	Metabolism Amino acid	Isoaspartyl peptidase/L-asparaginase	LOC106594765	-1.02611	1.34833	1.39057	1.28337	0.97317	0.0315736	0.579928	-0.32609	0.0299838
Ssa#XM_014124569.1	Metabolism Amino acid	Dihydrolipoyl dehydrogenase, mitochondrial (Ortho_H)	LOC106561021	-1.03457	1.51386	1.46344	1.49211	0.257757	1.15452	0.341393	0.0672582	0.0149175
Ssa#XM_014157092.1	Metabolism Amino acid	neutral cholesterol ester hydrolase 1 (nceh1), X1	nceh1	-1.04867	1.38587	1.33114	1.00662	-0.113228	1.08175	-0.23924	0.0408929	0.0367123
Ssa#XM_014182544.1	Metabolism Amino acid	Glutamic-oxaloacetic transaminase 1, soluble (OrthoDB)	LOC106591329	-1.05114	3.7022	3.80247	3.69911	2.46851	2.99232	2.71977	2.55323	0.000651883
Ssa#XM_014154604.1	Metabolism Amino acid	Isoaspartyl peptidase/L-asparaginase	LOC106576984	-1.06161	1.36123	1.15017	1.15842	0.819873	-0.107461	0.454044	-0.519793	0.0306209
Ssa#XM_014124143.1	Metabolism Amino acid	Aspartate aminotransferase, mitochondrial (Ortho_H)	LOC106560816	-1.08979	3.0818	3.15147	3.16197	1.82485	2.83159	2.05659	1.45477	0.0250947
Ssa#XM_014138323.1	Metabolism Amino acid	Proline dehydrogenase (oxidase) 1a (OrthoDB)	LOC106568196	-1.10918	1.55865	1.21905	0.988092	-0.0351094	0.8019	-0.216891	0.0344338	0.0140548
Ssa#XM_014179401.1	Metabolism Amino acid	Glutamate dehydrogenase 1b (OrthoDB)	LOC100136404	-1.15222	1.92753	1.86557	1.47626	0.49717	1.41141	0.147007	0.361318	0.0216916
Ssa#XM_014182546.1	Metabolism Amino acid	Glutamic-oxaloacetic transaminase 1, soluble (OrthoDB)	LOC106591329	-1.16648	3.8393	4.074	3.76497	2.48058	3.14148	2.74032	2.54272	0.00177938
Ssa#XM_014215031.1	Metabolism Amino acid	Peroxisomal sarcosine oxidase	pipox	-1.31535	1.17986	1.14462	1.38106	-0.476677	0.528514	0.416136	-0.788655	0.0199661
Ssa#XM_014150366.1	Metabolism Amino acid	Propionyl-CoA carboxylase beta chain, mitochondrial (Ortho_H)	LOC106574468	-1.32109	0.980066	1.85861	1.45825	-0.247192	1.22487	-0.4681	-0.0646933	0.0451526
Ssa#XM_014211878.1	Metabolism Amino acid	Quinoid dihydropteridine reductase b1 (OrthoDB)	LOC106611553	-1.35068	0.59946	0.0962081	0.564057	-1.33041	-0.532329	-1.1616	-0.698768	0.00353312
Ssa#XM_014169976.1	Metabolism Amino acid	Alpha-aminoadipic semialdehyde synthase, mitochondrial (Ortho_H)	LOC106584550	-1.37688	2.37806	2.41032	2.55538	1.33382	1.27653	1.00245	0.671363	0.000691607
Ssa#NM_001140839.1	Metabolism Amino acid	Branched-chain-amino-acid aminotransferase, cytosolic (Ortho_H)	bcat1	-1.39933	1.96584	2.2029	1.6254	0.0684237	1.59126	0.445655	0.0228757	0.0275479
Ssa#XM_014131294.1	Metabolism Amino acid	Methionine adenosyltransferase II, alpha b (OrthoDB)	LOC106564841	-1.40997	0.332649	1.34837	0.961109	0.627013	-1.19727	-0.925298	-0.621499	0.0468489
Ssa#XM_014200239.1	Metabolism Amino acid	cysteine sulfinic acid decarboxylase-like (LOC106605019), X1	LOC106605019	-1.51763	1.75121	1.58953	1.30355	-0.1822	0.824827	0.0236748	-0.544452	0.0083434
Ssa#XM_014130426.1	Metabolism Amino acid	Glutamic-oxaloacetic transaminase 1, soluble (OrthoDB)	LOC106564367	-1.57869	2.43651	2.81556	2.70481	0.99965	1.58357	1.22858	0.482621	0.00278813
Ssa#XM_014184040.1	Metabolism Amino acid	Aldehyde dehydrogenase 6 family, member A1 (OrthoDB)	aldh6a1	-1.6292	1.12781	0.759551	1.5151	-0.393571	-0.782448	-0.524673	-0.279494	0.000750355
Ssa#XM_014200299.1	Metabolism Amino acid	calpain-8-like (LOC106612489)	LOC106605051	-1.73946	2.39069	2.31099	2.03017	0.0761423	1.61516	0.378203	-0.0515555	0.0128739
Ssa#NM_001140460.1	Metabolism Amino acid	Cysteine conjugate-beta lyase 2 (OrthoDB)	kat3	-1.75728	2.1263	2.38109	2.12686	0.0707481	1.70793	-0.13921	0.177077	0.0177396
Ssa#XM_014160333.1	Metabolism Amino acid	4-hydroxyphenylpyruvate dioxygenase (Ortho_H)	LOC106579929	-1.7825	2.17586	1.70384	1.51935	-0.260491	0.340495	-0.227921	0.216644	0.000754328
Ssa#NM_001165295.1	Metabolism Amino acid	Methionine adenosyltransferase II, alpha b (OrthoDB)	metk1	-1.96955	0.343301	0.586305	0.227617	-2.30877	-0.329555	-1.95913	-1.73778	0.0129252
Ssa#NM_001141739.1	Metabolism Amino acid	Glutamic-oxaloacetic transaminase 1, soluble (OrthoDB)	got1	-2.00034	1.51163	1.65879	1.73289	-1.54265	1.20253	-0.311731	-0.811746	0.0337018
Ssa#XM_014164071.1	Metabolism Amino acid	D-3-phosphoglycerate dehydrogenase	LOC106581777	-2.06381	0.21423	2.1658	1.3268	-1.97023	-0.0309712	-1.06452	-0.247066	0.0326006
Ssa#XM_014126657.1	Metabolism Amino acid	Glycine cleavage system protein H (aminomethyl carrier), a (OrthoDB)	LOC106562090	-2.07604	2.23353	2.84499	2.66071	-0.20696	2.00748	0.1748	0.0395024	0.0202725
Ssa#XM_014149764.1	Metabolism Amino acid	D-aspartate oxidase	LOC106574136	-2.1486	1.3834	1.77562	2.3798	-0.893867	-1.18715	-0.745102	1.61679	0.0439028
Ssa#NM_001141316.2	Metabolism Amino acid	Arg2 protein	argi1	-2.18642	2.11587	2.42911	1.52749	-0.734988	1.63216	-0.658286	-0.887916	0.032247
Ssa#XM_014175474.1	Metabolism Amino acid	methylmalonyl-CoA epimerase, mitochondrial-like (LOC106562156)	LOC106587249	-2.3742	2.64646	2.70071	2.52549	-0.393621	2.42176	-0.37649	-0.651549	0.0399329
Ssa#XM_014126838.1	Metabolism Amino acid	methylmalonyl-CoA epimerase, mitochondrial-like (LOC106562156)	LOC106562156	-2.80879	2.72824	2.87339	2.67224	-0.885197	2.66233	-0.861797	-1.11868	0.0472921
Ssa#XM_014153365.1	Metabolism Amino acid	Phenylalanine-4-hydroxylase (Ortho_H)	LOC106576281	-2.94663	2.17812	2.57299	2.77445	-0.267393			-0.608814	0.00146435
Ssa#XM_014137467.1	Metabolism Calcium	Voltage-dependent P/Q-type calcium channel subunit alpha	LOC106567761	4.32234	-2.46577	-5.08108	-5.3017	-0.474291	0.634577	-0.183044	0.180701	0.00314804
Ssa#XM_014133848.1	Metabolism Calcium	mitochondrial glutamate carrier 1-like (LOC106566040)	LOC106566040	2.78977	-0.76214	-1.3824	-1.14337	1.45689	1.36184	1.86166	2.09482	0.000107923
Ssa#XM_014128416.1	Metabolism Calcium	ATPase_ Ca++ transporting_ cardiac muscle_ slow twitch 2a	LOC106563153	1.97671	-0.855679	-2.4077	-2.51906	0.124603	0.199412	-0.24555	0.118451	0.00804788
Ssa#XM_014216212.1	Metabolism Calcium	Calreticulin like (OrthoDB)	LOC106613685	1.52091	-1.37045	-1.69455	-1.53143	0.420048	-0.496318	-0.569178	0.600518	0.00903721
Ssa#XM_014149176.1	Metabolism Calcium	Calreticulin like (OrthoDB)	LOC106573818	1.3025	-1.03302	-2.21642	-2.0176	-0.402642	-0.494699	-0.399219	-0.516146	0.00828069
Ssa#NM_001146542.1	Metabolism Calcium	Calcium and integrin-binding protein 1 (Ortho_H)	cib1	1.15387	-1.21697	-1.90008	-1.6761	-0.37245	-0.355044	-0.571387	-0.476521	0.00131653
Ssa#XM_014169468.1	Metabolism Calcium	Calreticulin like (OrthoDB)	LOC106584323	0.985699	-0.343344	-0.964136	-1.12937	-0.183206	0.492637	0.334517	0.0497094	0.0142442
Ssa#XM_014153681.1	Metabolism Calcium	ATPase, Ca++ transporting, plasma membrane 1b (OrthoDB)	LOC106561040	0.89495	-0.676576	-0.442849	-0.0854124	0.403533	0.31478	0.900993	0.354044	0.00910022
Ssa#XM_014127119.1	Metabolism Calcium	Nucleobindin 2b (OrthoDB)	LOC106562318	0.857746	-0.106031	-0.610831	-0.370604	0.630451	0.00169157	0.725131	0.623755	0.0138888
Ssa#XM_014197169.1	Metabolism Calcium	Protein orai-3	orai2	0.813807	-0.414175	-0.621501	-0.52905	0.238432	0.0702763	0.321366	0.538852	0.0013095
Ssa#XM_014127770.1	Metabolism Calcium	Calmodulin [CaM] - Ident 51	LOC106562770	-0.85263	-0.15828	0.0731736	0.0514986	-1.48515	-0.536636	-1.06679	-0.36676	0.0395189
Ssa#XM_014167709.1	Metabolism Calcium	Calcium channel, voltage-dependent, L type, alpha 1C subunit (OrthoDB)	LOC106583479	-0.867784	1.47998	2.59194	1.99965	1.37741	1.31465	1.08842	0.843806	0.0358733
Ssa#XM_014138381.1	Metabolism Calcium	ORAI calcium release-activated calcium modulator 1b (OrthoDB)	LOC106568227	-0.884268	-0.726059	-0.424077	-0.410043	-1.42818	-1.32203	-1.33806	-1.52904	0.000354486
Ssa#XM_014185382.1	Metabolism Calcium	ictacalcin-like (LOC106606010), X1	LOC106594007	-0.967976	0.803108	0.465935	0.501934	-0.903051	0.36699	-0.758012	-0.216527	0.0407912
Ssa#XM_014181117.1	Metabolism Calcium	Sarcalumenin (OrthoDB)	LOC106590279	-1.0033	3.41053	3.93805	4.20601	3.61711	2.88726	2.33001	2.55853	0.0480385
Ssa#XM_014173261.1	Metabolism Calcium	Solute carrier family 25 (mitochondrial carrier, Aralar), member 12 (OrthoDB)	LOC106586223	-1.02008	4.40803	4.92639	4.88462	3.98852	3.7445	3.73865	3.40674	0.00363252
Ssa#XM_014194317.1	Metabolism Calcium	Sarcalumenin (OrthoDB)	LOC106601888	-1.12322	4.64152	5.36308	5.21313	4.20452	3.96546	3.76597	3.86146	0.00340644
Ssa#NM_001141800.1	Metabolism Calcium	Two pore calcium channel protein 1 (tpc1)	tpc1	-1.2367	-0.404033	-0.547178	-0.709228	-2.45949	-1.16117	-1.60127	-1.93877	0.013732
Ssa#XM_014130449.1	Metabolism Calcium	Sarcalumenin (OrthoDB)	LOC106564377	-1.24771	2.91996	3.69187	3.76344	2.90392	2.22154	1.89835	1.81903	0.0197082
Ssa#XM_014141253.1	Metabolism Calcium	Solute carrier family 25 (mitochondrial carrier; phosphate carrier), member 25a (OrthoDB)	LOC106569690	-1.31491	0.724849	1.01583	1.37632		-0.262333		-0.289493	0.0124422
Ssa#XM_014206517.1	Metabolism Calcium	S100 calcium binding protein P (s100p)	s100p	-1.42815	1.34234	1.87219	1.40772	-0.438585	-0.0658841	-0.382912	1.33781	0.0385397
Ssa#XM_014183406.1	Metabolism Calcium	calcium-binding mitochondrial carrier protein SCaMC-3-like (LOC106592100)	LOC106592100	-1.53253	1.6884	2.33169	2.39676	0.371646	1.77449	0.263748	0.0157881	0.0290733
Ssa#XM_014192319.1	Metabolism Calcium	ATPase_ Ca++ transporting_ cardiac muscle_ fast twitch 1 like	atp2a1	-4.5834	8.39267	8.3335	8.12817	1.32179	7.96871	2.59748	2.91756	0.0457173
Ssa#XM_014174116.1	Metabolism Calcium	Calsequestrin 2 (OrthoDB)	LOC106586628	-5.13448	5.27037	5.40057	5.37306	-1.77664	4.85638	-0.761621	-1.46406	0.0390177
Ssa#XM_014190108.1	Metabolism Energy	transketolase-like protein 2 (LOC100380727)	LOC106599053	2.93693	-3.0806	-2.69961	-2.97632	-0.279865	0.342588	-0.0200559	0.0296711	1.5148e-05
Ssa#XM_014147562.1	Metabolism Energy	Transketolase b (OrthoDB)	LOC100380727	2.76646	-2.71858	-2.5691	-2.67574	-0.273479	0.370587	0.297431	0.053379	1.88836e-05
Ssa#XM_014204088.1	Metabolism Energy	ATP citrate lyase a (OrthoDB)	LOC106607281	0.996153	-0.235259	-0.821905	-0.671103	0.76597	-0.386865	0.800324	0.500825	0.039307
Ssa#XM_014165552.1	Metabolism Energy	Pyridoxal (pyridoxine, vitamin B6) kinase b (OrthoDB)	LOC106582439	0.812415	-0.291356	-0.684501	-0.454713	0.541267	0.0658979	0.161064	0.574004	0.00644622
Ssa#XM_014155352.1	Metabolism Energy	Malate dehydrogenase 1Aa, NAD (soluble) (OrthoDB)	LOC106577387	-1.09504	2.59821	2.66668	2.52	1.01797	2.41749	1.50635	1.05788	0.0365363
Ssa#XM_014155354.1	Metabolism Energy	Malate dehydrogenase 1Aa, NAD (soluble) (OrthoDB)	LOC106577388	-1.26094	3.13081	3.26818	3.08825	1.50636	2.8633	1.87604	1.36018	0.0260057
Ssa#XM_014173487.1	Metabolism Energy	methylmalonic aciduria (cobalamin deficiency) (mmadhc), X1	LOC106586318	-1.28295	1.82697	1.83534	1.75149	0.353783	1.10796	0.331439	0.29341	0.00269073
Ssa#XM_014196211.1	Metabolism Energy	Pyruvate dehydrogenase (lipoamide) alpha 1b (OrthoDB)	LOC106603064	-1.30982	-0.223977	0.0452566	0.0758536	-1.52853	-0.940254	-1.721	-1.18663	0.00194782
Ssa#XM_014181524.1	Metabolism Energy	Pyruvate dehydrogenase (lipoamide) alpha 1b (OrthoDB)	LOC106590467	-1.535	0.600772	0.531554	0.852427	-1.22728	0.22917	-1.13347	-1.36209	0.018389
Ssa#XM_014172587.1	Metabolism Energy	Malate dehydrogenase 1Aa, NAD (soluble) (OrthoDB)	LOC106585868	-2.06331	2.02461	1.90348	1.49348	-0.795637	1.55909	-0.915507	-0.872431	0.0366664
Ssa#XM_014152969.1	Metabolism Inositol	Phosphatidylinositol 4,5-bisphosphate 3-kinase cat	LOC106576084	2.2963	-1.99268	-2.96191	-2.88036	-0.506457	0.137368	-0.464062	-0.428252	0.00076816
Ssa#XM_014207730.1	Metabolism Inositol	Phosphatidylinositol 4,5-bisphosphate 3-kinase cat	LOC106609208	2.21217	-2.04989	-2.97672	-2.92297	-0.714396	0.0521824	-0.674849	-0.413694	0.00106748
Ssa#XM_014183408.1	Metabolism Inositol	inositol 1,4,5-trisphosphate receptor-interacting protein-like 2 (LOC106592105)	LOC106592105	1.86867	-0.422392	-2.25861	-1.32449	1.05645	0.492412	0.671073	-0.0859245	0.0162423
Ssa#XM_014123651.1	Metabolism Inositol	Phosphatidylinositol 3,4,5-trisphosphate 5-phospha	LOC106560606	1.79446	-2.65551	-2.81086	-3.06243	-1.70157	-0.56141	-1.03036	-0.900568	0.00186569
Ssa#XM_014182943.1	Metabolism Inositol	Phosphatidylinositol 4-kinase type 2 beta (OrthoDB)	LOC106591729	1.75144	0.471038	-0.374706	-0.408851	1.1542	1.39912	2.03763	1.99813	0.00431893
Ssa#XM_014149657.1	Metabolism Inositol	Phosphatidylinositol 3,4,5-trisphosphate 5-phospha	LOC100380693	1.7412	-3.14206	-3.61647	-3.45204	-2.38773	-0.90542	-1.81721	-1.53892	0.00610391
Ssa#XM_014161438.1	Metabolism Inositol	Phosphatidylinositol-4-phosphate 5-kinase, type I, alpha, a (OrthoDB)	LOC106580411	1.50883	-1.55881	-0.938484	-1.07605	-0.142098	0.795059	0.260375	0.357544	0.00282087
Ssa#XM_014171708.1	Metabolism Inositol	Phosphoinositide 3-kinase regulatory subunit 4	LOC106585470	1.36384	1.16617	-0.0355338	0.247751	1.66539	1.57868	2.22709	1.82206	0.0111725
Ssa#XM_014207050.1	Metabolism Inositol	Phosphatidylinositol 3-kinase catalytic subunit type 3 (Ortho_H)	LOC106608867	1.19987	0.778897	0.131707	0.174057	1.32917	1.06168	2.09697	1.7579	0.0136978
Ssa#XM_014145772.1	Metabolism Inositol	Phosphatidylinositol 4,5-bisphosphate 3-kinase catalytic subunit delta isoform (Ortho_H)	pik3cd	1.06876	-2.68321		-2.54752	-1.6858	-1.04416	-1.61548	-1.84098	0.0155472
Ssa#XM_014199441.1	Metabolism Inositol	Phosphoinositide 3-kinase adapter protein 1	LOC106604619	1.06816	-0.0403694	-1.18414	0.0133592	0.669626	0.437637	1.05498	0.495532	0.033041
Ssa#XM_014127660.1	Metabolism Inositol	Phosphotidylinositol transfer protein, beta (OrthoDB)	LOC106562676	0.976495	0.601303	-0.161753	0.132146	0.882744	0.542879	1.68628	1.55633	0.0469193
Ssa#XM_014130896.1	Metabolism Inositol	phosphoinositide 3-kinase regulatory subunit 6-like (LOC106564679), X1	LOC106564679	0.825599	-0.619897	-0.929025	-1.01827	-0.408394	0.627989	-0.0390884	-0.301038	0.037311
Ssa#XM_014163366.1	Metabolism Inositol	Phosphatidylinositol 4,5-bisphosphate 3-kinase catalytic subunit beta isoform (Ortho_H)	LOC106581359	0.812665	-0.310016	-0.655935	-0.647889	0.718803	0.146062	-0.36358	0.597588	0.0451844
Ssa#XM_014179297.1	Metabolism Inositol	Phosphatidylinositol 3,4,5-trisphosphate 3-phosphatase and dual-specificity protein phosphatase PTEN (Ortho_H)	LOC106589390	-0.802637	-0.0392006	0.0109974	0.272883	-0.686352	-0.218557	-0.824436	-1.15496	0.0216122
Ssa#XM_014169780.1	Metabolism Inositol	GPI mannosyltransferase	pigv	-0.874741	-0.0512488	0.184755	0.292874	-0.518339	-0.840371	-0.419136	-1.15261	0.00954622
Ssa#XM_014179302.1	Metabolism Inositol	multiple inositol polyphosphate phosphatase 1-like (LOC106589393)	LOC106589393	-0.970359	-0.307858	-0.624045	-0.285612	-1.67133	-0.904729	-1.27586	-1.65286	0.00887358
Ssa#XM_014139822.1	Metabolism Inositol	Phosphoinositide-3-kinase, regulatory subunit, polypeptide 2 (OrthoDB)	LOC106568949	-1.05145	1.54676	1.6969	1.55721	0.341034	0.516663	0.253711	1.08394	0.00540861
Ssa#XM_014190044.1	Metabolism Inositol	Phosphoinositide-3-kinase, regulatory subunit, polypeptide 2 (OrthoDB)	LOC106599005	-1.20435	1.60387	1.74368	1.65972	0.349229	0.397894	0.279446	0.832393	0.000510687
Ssa#NM_001140275.1	Metabolism Inositol	Pleckstrin homology domain containing, family A member 1 (OrthoDB)	pkha1	-1.23087	0.874025	1.08055	1.09944	-0.312375	0.0734411	-0.29282	-0.319708	0.000208009
Ssa#XM_014204017.1	Metabolism Inositol	Phospholipase C, delta 1b (OrthoDB)	LOC106607244	-1.23461	3.11501	3.56607	3.64976	2.19398	2.45851	2.72542	1.45809	0.0170412
Ssa#NM_001140330.1	Metabolism Inositol	Inositol-3-phosphate synthase 1 (Ortho_H)	ino1a	-1.27178	0.954559	0.566586	1.09544	-0.154921	0.0549682	-0.262484	-1.23589	0.0173698
Ssa#NM_001173743.1	Metabolism Inositol	Protein canopy homolog 4 (Ortho_H)	cnpy4	-1.35789	-0.0970959	0.479232	0.331891	-1.21679	-0.732623	-1.33977	-1.19034	0.00143052
Ssa#XM_014145528.1	Metabolism Inositol	Inositol 1,4,5-trisphosphate 3-kinase Ca (OrthoDB)	LOC106571921	-1.77586	0.536087	0.0520684	0.468277	-1.86569	-0.680884	-1.50499	-1.64331	0.00302833
Ssa#XM_014181229.1	Metabolism Inositol	Inositol monophosphatase 1	myo	-2.56559	0.403113	1.02397	0.530731	-2.13655	-0.452376	-2.29833	-2.76468	0.00889004
Ssa#XM_014124736.1	Metabolism Inositol	Inositol hexakisphosphate and diphosphoinositol-pentakisphosphate kinase 2 (Ortho_H)	ppip5k1	-2.63174	1.87631	1.51447	1.7922	-1.53488	1.00381	-1.53136	-1.55389	0.0178158
Ssa#XM_014142630.1	Metabolism Ion	Sodium/hydrogen exchanger 1 (Ortho_H)	LOC106582892	4.31301	-4.51613	-5.00554	-5.16155	-1.1154	0.0859308	-0.380981	-0.915141	7.11413e-05
Ssa#XM_014172837.1	Metabolism Ion	Potassium channel tetramerisation domain containing 16a (OrthoDB)	LOC106586044	4.04428	1.9386	-1.74535	-1.75411	3.51472	3.5505	3.72494	3.30582	0.0112653
Ssa#XM_014211812.1	Metabolism Ion	Chloride intracellular channel 2; Chloride intracellular channel protein 2 (Ortho_H)	LOC106611523	2.49349	-1.43772	-2.41951	-2.27876	0.263382	0.757043	0.456708	0.315537	0.000339629
Ssa#XM_014211328.1	Metabolism Ion	cysteine-rich protein 1-like (LOC106611282)	LOC106611282	1.90162	-2.58892	-3.41586	-3.5172	-1.97994	-0.645147	-1.28036	-1.18405	0.00547683
Ssa#XM_014150739.1	Metabolism Ion	Sodium/potassium-transporting ATPase subunit alpha-2 (Ortho_H)	LOC106574724	1.73179	-1.1797	-1.68362	-1.88639	-0.122212	0.562207	0.00935229	0.144856	0.000932955
Ssa#XM_014152158.1	Metabolism Ion	Sodium/potassium-transporting ATPase subunit alpha-2 (Ortho_H)	LOC100380633	1.7108	-1.12929	-1.64869	-1.85484	-0.220454	0.668012	0.122361	0.0961894	0.00179225
Ssa#NM_001140498.1	Metabolism Ion	Transient receptor potential cation channel subfamily V member 1	trpv1	1.58874	-2.35377	-3.21465	-3.02486	-2.03245	-0.633692	-1.31108	-1.12552	0.0113367
Ssa#XM_014170717.1	Metabolism Ion	Sodium/potassium/calcium exchanger 6, mitochondria	LOC106584999	1.58596	-0.288109	-1.55038	-0.555589	0.402009	0.897082	0.713578	1.13905	0.00783043
Ssa#XM_014151496.1	Metabolism Ion	Chloride channel 3 (OrthoDB)	clcn3	1.48591	-0.973589	-0.692302	-0.929152	-0.689275	0.961062	0.994912	1.21688	0.0369349
Ssa#NM_001140335.1	Metabolism Ion	ChaC, cation transport regulator-like 1 (OrthoDB)	chac1	1.44379	-0.756028	0.841656	-0.485948	1.05395	1.43335	1.23913	1.51497	0.0202911
Ssa#XM_014154577.1	Metabolism Ion	potassium voltage-gated channel subfamily KQT member 5-like (LOC106576968), X1	LOC106576968	1.35972	-1.61949	-1.9892	-2.25638	-1.02517	-0.145405	-0.711978	-0.498651	0.00384295
Ssa#XM_014143498.1	Metabolism Ion	Transmembrane protein 175 (Ortho_H)	tmem175	1.32405	-2.04772	-0.613723	-1.78103	-0.33418	0.0370959	0.00347158	-0.333493	0.0189633
Ssa#XM_014141771.1	Metabolism Ion	Sodium/potassium-transporting ATPase subunit alpha-2 (Ortho_H)	LOC106569974	1.32277	-1.01101	-1.35941	-1.36659	-0.0177229	0.619959	-0.18325	-0.110567	0.00263778
Ssa#NM_001140560.1	Metabolism Ion	Chloride intracellular channel 2; Chloride intracellular channel protein 2 (Ortho_H)	clic2	1.31367	-1.02983	-2.36324	-1.83345	-0.417383	0.327438	-0.741652	-0.88241	0.0343854
Ssa#XM_014152663.1	Metabolism Ion	Potassium channel tetramerisation domain containing 16a (OrthoDB)	LOC106575925	1.31117	-1.37562	-1.4979	-1.49909	-0.820987	0.381332	-0.156715	0.010902	0.00716176
Ssa#XM_014167378.1	Metabolism Ion	Sodium/potassium-transporting ATPase subunit alpha-2 (Ortho_H)	LOC106583316	1.28059	-1.95918	-2.41233	-2.43571	-1.5591	-0.091892	-1.23936	-1.06359	0.0230536
Ssa#XM_014188728.1	Metabolism Ion	Na+/K+ ATPase alpha subunit isoform 8	LOC106602157	1.23097	-0.852618	-1.07666	-1.14771	0.160987	0.42995	0.272193	-0.0418874	0.000304485
Ssa#XM_014158407.1	Metabolism Ion	zinc transporter ZIP11-like (LOC106579012), X1	LOC106579012	1.17135	-1.50445	-1.89554	-1.82188	-0.615641	-0.460291	-0.655711	-0.545456	0.000140701
Ssa#XM_014147586.1	Metabolism Ion	Selenophosphate synthetase 2 (OrthoDB)	LOC106572991	1.14731	-1.30069	-1.40269	-1.56314	-0.132102	-0.518202	-0.0893148	-0.359827	0.000371058
Ssa#XM_014201800.1	Metabolism Ion	chloride channel protein 2-like (LOC106605830), X1	LOC106605830	1.13501	-0.270623	-0.411457	-0.963324	0.27738	0.817994	0.681027	0.569753	0.00380665
Ssa#XM_014175893.1	Metabolism Ion	Anoctamin-5	LOC106587476	1.10247	-0.812643	-1.19252	-1.12346	0.056848	0.189631	0.00546002	-0.0135775	0.000182646
Ssa#NM_001146640.1	Metabolism Ion	Potassium channel tetramerisation domain containing 5 (OrthoDB)	kcd17	1.0876	0.343613	-0.202961	-0.118516	0.731413	0.739615	1.61582	1.29309	0.0140545
Ssa#NM_001140533.1	Metabolism Ion	Guanylate kinase 1b (OrthoDB)	kgua	1.06415	-1.8259	-2.07398	-1.77179	-1.2233	-0.434913	-0.886048	-0.761343	0.00371225
Ssa#XM_014182093.1	Metabolism Ion	PX domain-containing protein kinase-like protein (LOC106590922)	LOC106590922	1.04657	-0.77474	-0.351747	-1.07735	-0.510786	0.474645	0.450421	0.833551	0.0413111
Ssa#XM_014142014.1	Metabolism Ion	Chloride intracellular channel 1 - Ident 94	LOC106570064	1.03501	-1.86347	-2.29381	-2.20273	-1.45435	-0.40928	-1.56262	-0.91371	0.0267476
Ssa#XM_014204356.1	Metabolism Ion	manganese-transporting ATPase 13A1-like (LOC106607423), X1	LOC106607423	0.999292	-1.13443	-1.21108	-1.27738	-0.27978	-0.0426589	-0.171343	-0.33958	7.66484e-05
Ssa#XM_014166870.1	Metabolism Ion	Potassium voltage-gated channel, Shaw-related subfamily, member 1b (OrthoDB)	LOC106583079	0.901942	-0.240358	-0.149233	0.0508752	1.48295	0.240598	0.602318	0.83028	0.0361582
Ssa#XM_014148049.1	Metabolism Ion	BTB/POZ domain-containing protein 10 (Ortho_H)	LOC106573214	0.867717	0.117734	-0.324344	-0.273645	0.897818	0.361537	1.08677	0.484405	0.0137248
Ssa#XM_014194628.1	Metabolism Ion	Sodium/potassium-transporting ATPase subunit alpha-2 (Ortho_H)	LOC106602157	0.827697	-1.20407	-1.21289	-1.19591	-0.409125	-0.121301	-0.414185	-0.56176	0.000632359
Ssa#XM_014170316.1	Metabolism Ion	Anoctamin-5	ano5	0.814997	0.103124	-0.101277	-0.147759	0.895567	0.599232	0.608824	0.961817	0.00147846
Ssa#XM_014170811.1	Metabolism Ion	Voltage-dependent anion channel 3 (OrthoDB)	LOC106585056	-0.823629	1.76	1.92663	1.66108	0.681066	1.30237	0.992965	0.859366	0.00447768
Ssa#XM_014206539.1	Metabolism Ion	solute carrier family 22 member 7-like (LOC106608559)	LOC106608565	-0.85493	0.738091	0.93793	1.02463	0.181046	0.00888964	0.308172	-0.316959	0.00456035
Ssa#XM_014138449.1	Metabolism Ion	Voltage-dependent anion channel 3 (OrthoDB)	LOC106568273	-0.869006	1.87573	2.37431	2.12821	0.922162	1.7449	1.31233	1.04892	0.0168225
Ssa#XM_014127689.1	Metabolism Ion	Voltage-dependent anion channel 3 (OrthoDB)	LOC106562702	-0.925313	0.948029	1.38588	1.12404	-0.154128	0.764199	0.340418	-0.0411458	0.0181885
Ssa#XM_014198291.1	Metabolism Ion	Beta-glucuronidase	LOC106603975	-0.971332	-0.0281281	0.388505	0.64927	-0.537616	-0.715242	-1.20508	-0.0811916	0.0290958
Ssa#XM_014216752.1	Metabolism Ion	Calcium-activated potassium channel subunit beta-2	LOC106613930	-1.05692	1.26156	0.807063	1.41496	0.613614	0.175155		-0.475923	0.0444404
Ssa#XM_014210424.1	Metabolism Ion	Chloride intracellular channel 4 (OrthoDB)	LOC106610816	-1.15819	1.78289	1.65933	2.11864	0.884349	1.43518	0.0770236	0.38515	0.025996
Ssa#XM_014206563.1	Metabolism Ion	Voltage-dependent anion channel 3 (OrthoDB)	LOC106608573	-1.2639	1.87338	2.28019	2.13385	1.54528	0.74629	0.796451	0.239618	0.012758
Ssa#XM_014152337.1	Metabolism Ion	ATPase, Na+/K+ transporting, beta 1a polypeptide (OrthoDB)	LOC100136391	-1.3074	0.77298	0.889239	0.985782	-0.667093	-0.2141	-0.409645	-0.408091	0.000119667
Ssa#XM_014198923.1	Metabolism Ion	Solute carrier family 24 (sodium/potassium/calcium exchanger), member 3 (OrthoDB)	LOC106604366	-1.32322	1.40253	1.84527	2.4271	0.59779	1.22037	-0.0334399	0.488943	0.0199197
Ssa#XM_014155090.1	Metabolism Ion	Voltage-dependent anion channel 3 (OrthoDB)	LOC106577200	-1.35826	1.33392	1.56608	1.34459	0.601506	-0.170189	0.0726328	-0.277526	0.0024037
Ssa#XM_014199939.1	Metabolism Ion	Wolframin	LOC106604863	-1.41779	1.92698	2.30849	2.33421	0.747181	1.44338	0.619531	0.278329	0.00596197
Ssa#XM_014160427.1	Metabolism Ion	P2X purinoceptor 4-like (LOC106579964), X1	LOC106579964	-1.46776	1.50854	1.96306	2.45568	0.455554	0.966961	0.554818	0.0546727	0.00580137
Ssa#XM_014176252.1	Metabolism Ion	Transient receptor potential cation channel subfamily M member 7 (Ortho_H)	LOC106587669	-1.4896	1.78378	2.39604	1.90732	0.373331	1.38311	0.260443	0.140912	0.0102716
Ssa#XM_014152431.1	Metabolism Ion	ATPase, Na+/K+ transporting, beta 1a polypeptide (OrthoDB)	LOC106575754	-1.49019	0.891467	1.2619	1.24158	-0.471143	-0.197756	-0.155342	-0.609914	0.000267916
Ssa#XM_014214183.1	Metabolism Ion	sodium channel, voltage gated, type IV beta subunit (scn4b), X2	scn4b	-1.55675	2.32541	2.93936	3.12409	1.65232	1.67559	0.857381	0.772844	0.00703608
Ssa#XM_014124624.1	Metabolism Ion	Potassium inwardly-rectifying channel, subfamily J, member 8 (OrthoDB)	LOC106561047	-1.62689	3.42554	3.77236	3.96381	2.66366	1.39031	2.6195	1.70126	0.0100512
Ssa#XM_014214159.1	Metabolism Ion	NTPase KAP family P-loop domain-containing protein	LOC106612719	-1.71428	3.29471	5.04234	4.76632	3.13921	2.08362	2.77299	2.61822	0.0219576
Ssa#XM_014197492.1	Metabolism Ion	ATPase, Na+/K+ transporting, beta 2a polypeptide (OrthoDB)	LOC106603606	-1.77438	-0.246713	0.904114	-0.389608	-2.14497	-1.02637	-1.16008	-2.40907	0.0210555
Ssa#XM_014174391.1	Metabolism Ion	Sodium/hydrogen exchanger 2 (Ortho_H)	LOC106586777	-1.95356	1.02219	2.28211	2.37302	-0.38267	-0.360481	-0.246765	0.745447	0.0100607
Ssa#XM_014146201.1	Metabolism Ion	Potassium voltage-gated channel, shaker-related subfamily, beta member 1 (OrthoDB)	kcnab2	-2.45974	2.3054	2.43448	2.31215	-0.877228	1.48848	-0.938462		0.037133
Ssa#XM_014191869.1	Metabolism Ion	Na/K ATPase alpha subunit isoform 2	LOC106600489	-2.70247	3.29127	3.26407	3.15864	0.168807	2.70322	0.0423575	-0.77231	0.0289211
Ssa#XM_014211491.1	Metabolism Ion	Sodium-dependent multivitamin transporter	LOC106611349	-3.00933	2.68005	2.30454	2.58273	-0.408978	0.776688	-0.978574	-1.33667	0.00289548
Ssa#NM_001140849.1	Metabolism Iron heme	Hepcidin-1 (hepc1)	hepc1	6.69379	1.78647	-4.57193	-5.18528	3.97359	4.96941	4.33266	2.87186	0.0180854
Ssa#XM_014180523.1	Metabolism Iron heme	heme oxygenase-like (LOC106590030)	LOC106590030	5.10047	-1.07496	-4.28875	-3.16113	1.67459	2.30868	2.77177	2.28037	0.00167101
Ssa#XM_014181218.1	Metabolism Iron heme	heme oxygenase-like (LOC106590330)	LOC106590330	4.90984	-0.444828	-4.53687	-3.16163	1.70779	2.24823	2.52602	2.29953	0.00495865
Ssa#XM_014170044.1	Metabolism Iron heme	hepcidin-1 (LOC106584587)	LOC106584587	4.76833	-1.19509	-1.31812	-1.12956	4.28307	3.00293	4.19928	2.73101	0.000170604
Ssa#XM_014157398.1	Metabolism Iron heme	ferric-chelate reductase 1 (LOC106578511), X1	LOC106578511	4.13233	-1.91082	-1.63863	-2.14122	1.52535	2.67853	2.29332	2.44456	4.91307e-05
Ssa#XM_014203617.1	Metabolism Iron heme	heme oxygenase-like (LOC106607056)	LOC106607056	3.81395	-3.64768	-4.83052	-5.06878	-1.17422	-0.346486	-0.715521	-0.570611	0.000276616
Ssa#XM_014193414.1	Metabolism Iron heme	heme oxygenase-like (LOC106601306)	LOC106601306	3.56516	-3.38643	-4.72932	-4.84052	-1.32569	-0.432197	-0.790097	-0.466387	0.000579656
Ssa#XM_014208219.1	Metabolism Iron heme	ferric-chelate reductase 1 (LOC106609418)	LOC106609418	3.12962	-1.51585	-1.35758	-1.52501	0.440883	2.63833	1.75467	1.82	0.00214738
Ssa#XM_014146047.1	Metabolism Iron heme	Aminolevulinate, delta-, synthetase 1 (OrthoDB)	alas2	2.26241	-0.860738	-2.64905	-1.5706	0.958832	0.312224	0.807069	0.197682	0.00561146
Ssa#XM_014149267.1	Metabolism Iron heme	ferric-chelate reductase 1 (LOC106573857), X1	LOC106573857	2.03558	-2.8398	-2.34902	-2.5153	-1.25324	0.0527163	-0.693472	-0.235823	0.00235409
Ssa#NM_001123658.1	Metabolism Iron heme	Ferritin, heavy polypeptide 1b (OrthoDB)	LOC100136565	1.30491	-1.65879	-2.63962	-2.91126	-0.818138	-1.51517	-0.673208	-1.38674	0.0227709
Ssa#XM_014182065.1	Metabolism Iron heme	GRB2-related adapter protein-like (LOC106590884)	LOC106590884	0.934387	-1.41371	-1.66763	-1.67784	-0.960737	-0.246473	-0.88846	-0.512339	0.00677803
Ssa#XM_014187464.1	Metabolism Iron heme	Ferritin, heavy polypeptide 1b (OrthoDB)	LOC106596145	0.845263	-1.67842	-2.21242	-1.96652	-1.37544	-0.759428	-1.01176	-1.28213	0.009937
Ssa#XM_014139157.1	Metabolism Iron heme	erythroferrone-like (LOC106568655)	LOC106568655	-0.820659	0.909457	1.05692	1.00378	-0.118024	0.852586	-0.312212	0.255216	0.0434788
Ssa#XM_014192726.1	Metabolism Iron heme	heme-binding protein 2-like (LOC106600933)	LOC106600933	-0.871198	0.694008	0.0832581	0.852335		-0.357369	-0.310164	-0.316461	0.0206857
Ssa#XM_014171259.1	Metabolism Iron heme	heme-binding protein 1-like (LOC106585248)	LOC106585248	-0.921119	0.393634	0.905204	0.976639	-0.234879	0.0844487	-0.216631	-0.283444	0.00395836
Ssa#NM_001140242.1	Metabolism Iron heme	Uroporphyrinogen decarboxylase (Ortho_H)	dcup	-1.13334	-1.65493	-1.69023	-1.56305	-2.41701	-3.00683	-2.69601	-2.9578	0.000967855
Ssa#XM_014188394.1	Metabolism Iron heme	60 kDa SS-A/Ro ribonucleoprotein	LOC106597167	-1.16729	-0.654792	0.554222	-0.331878	-0.880202	-1.34906	-1.42673	-1.58977	0.0210906
Ssa#XM_014172001.1	Metabolism Iron heme	HIRA interacting protein 5	LOC106585603	-1.32562	1.77346	1.90687	1.80833	0.310405	1.21559	0.41662	0.0730896	0.00645143
Ssa#NM_001173593.1	Metabolism Iron heme	Mitoferrin-2	slc25a28	-1.35869	1.47107	1.82101	2.02094	1.26979	0.351037	-0.242234	0.270657	0.0185712
Ssa#XM_014159435.1	Metabolism Iron heme	transferrin receptor protein 1-like (LOC106579492)	LOC106579492	-1.43891	1.70401	2.46755	1.65341	0.229237	1.43371	0.162893	0.185142	0.0201557
Ssa#NM_001140852.1	Metabolism Iron heme	Delta-aminolevulinic acid dehydratase (Ortho_H)	hem2	-1.53188	0.0340419	0.362492	0.459214	-1.2801	-0.532061	-1.67428	-1.50007	0.00470961
Ssa#XM_014205177.1	Metabolism Iron heme	scavenger receptor class A member 5-like (LOC106607810), X1	LOC106607810	-1.55571	0.519816	0.981305	1.19037	-0.714021	-0.534986	-0.571178	-0.814023	0.000365898
Ssa#XM_014168374.1	Metabolism Iron heme	5-aminolevulinate synthase, nonspecific, mitochondrial-like (LOC106583798), X1	LOC106583798	-1.92404	2.58025	2.64039	2.90544	0.715344	1.96126	0.0616235	0.400374	0.0117697
Ssa#XM_014192725.1	Metabolism Iron heme	heme-binding protein 2-like (LOC106600932)	LOC106600932	-2.12065	4.49763	4.3863	4.5045	2.58849	3.53643	1.97439	1.26932	0.0136787
Ssa#NM_001173667.1	Metabolism Iron heme	Heme-binding protein 1 (hebp1)	hebp1	-2.77457	2.6894	3.78884	3.54015	0.376617	1.70316	0.321502	-0.141717	0.0038264
Ssa#XM_014168515.1	Metabolism Iron heme	heme-binding protein 2-like (LOC106583889)	LOC106583889	-3.27626	2.24495	2.78432	3.55207	-1.14656	-1.61159	-1.34258	2.43748	0.0384849
Ssa#XM_014171090.1	Metabolism Lipid	lipid phosphate phosphohydrolase 1-like (LOC106585174)	LOC106585174	4.78644	-1.65102	-4.04866	-4.24598	0.898353	1.71997	1.77849	1.48807	0.0012934
Ssa#XM_014210578.1	Metabolism Lipid	60 kDa lysophospholipase (lpp60), X1	lpp60	3.88637	-0.68902	-3.32687	-4.52021	0.547964	1.70546	0.736381	1.17423	0.0113311
Ssa#XM_014146174.1	Metabolism Lipid	Cytosolic acyl coenzyme A thioester hydrolase (Ortho_H)	acot7	3.34852	-2.55686	-4.51282	-4.15103	-1.03654	0.114542	-0.285339	-0.359548	0.00213662
Ssa#XM_014180714.1	Metabolism Lipid	Low density lipoprotein receptor (OrthoDB)	LOC106590115	3.11114	-2.40867	-2.99867	-2.93322	-0.51531	0.851795	0.540374	0.446969	0.000455913
Ssa#XM_014205065.1	Metabolism Lipid	Rho GTPase-activating protein 18 (rhg18)	LOC106607757	2.88232	-2.70184		-2.62493	-0.104513	-0.868346	1.28962	0.558975	0.0140652
Ssa#XM_014174024.1	Metabolism Lipid	acyl-CoA-binding protein-like (LOC106586586)	LOC106586586	2.84853	-3.12175	-3.51788	-3.95086	-1.12217	-0.0116081	-1.18491	-0.407832	0.000768846
Ssa#NM_001173897.1	Metabolism Lipid	Probable palmitoyltransferase ZDHHC11 (zdh11)	zdh11	2.64434	-4.91913	-4.59623	-4.18808	-3.05454	-1.15478	-1.51203	-1.97256	0.00379127
Ssa#XM_014154066.1	Metabolism Lipid	acyl-CoA synthetase short-chain family member 1 (acss1)	acss1	2.59483	-2.05748	-3.17341	-3.19024	-0.579295	0.22817	-0.214164	-0.283575	0.000914753
Ssa#XM_014155787.1	Metabolism Lipid	3-hydroxyacyl-CoA dehydratase 4 (hacd4), X1	hacd4	2.27232	-3.88602	-3.13127	-3.44353	-2.1734	-0.495304	-0.844574	-1.34521	0.004657
Ssa#XM_014212926.1	Metabolism Lipid	retinoic acid receptor responder protein 3-like (LOC106612085)	LOC106612085	2.12456	0.868221	-0.93369	-0.430633	1.74745	1.88548	2.21257	1.99127	0.00594792
Ssa#XM_014168842.1	Metabolism Lipid	phospholipase D4-like (LOC106583826), X1	LOC106583826	2.111	-3.31752	-4.15761	-4.27124	-2.20125	-0.944217	-2.31342	-1.75895	0.00515791
Ssa#XM_014142028.1	Metabolism Lipid	Lipin 1 (OrthoDB)	LOC106570052	2.05836	-0.0585525	-0.121903	-0.459295	2.86394	0.986112	1.9036	1.62677	0.00736407
Ssa#NM_001173689.1	Metabolism Lipid	Acyl-CoA synthetase long-chain family member 4a (OrthoDB)	acsl4	1.73638	0.0798304	-0.630512	-0.723861	0.998257	1.72492	1.01511	1.50784	0.00223283
Ssa#XM_014172239.1	Metabolism Lipid	Cytoplasmic phosphatidylinositol transfer protein	LOC106585713	1.5621	-0.794268	-1.7268	-1.68306	0.342483	0.248362	-0.572599	0.624635	0.0109628
Ssa#XM_014205790.1	Metabolism Lipid	Probable phospholipid-transporting ATPase IA	LOC106608070	1.53625	-0.46632	-1.03553	-0.815012	0.478267	0.291932	1.26059	1.02505	0.00383554
Ssa#NM_001140175.1	Metabolism Lipid	Apolipoprotein-L3 (apol3)	apol3	1.49103	-1.17926	-1.65501	-1.45562	-0.510146	-0.102629	0.0164887	0.840544	0.00843483
Ssa#XM_014160041.1	Metabolism Lipid	Ahsg protein - Ident 28	plcf	1.31856	-1.2891	-1.45723	-1.53027	-0.534925	0.539003	0.0496175	-0.481613	0.00751982
Ssa#XM_014123985.1	Metabolism Lipid	Diacylglycerol kinase zeta	LOC106560764	1.29547	-2.07876	-2.02854	-2.00466	-1.27902	-0.071382	-0.488647	-1.12835	0.0116157
Ssa#XM_014179287.1	Metabolism Lipid	monocarboxylate transporter 12-B-like (LOC106589385), X1	LOC106589385	1.28179	1.11603	-0.161616	0.256173	1.37869	1.31578	1.52233	2.52446	0.0384767
Ssa#XM_014209079.1	Metabolism Lipid	Microsomal triglyceride transfer protein large subunit (Ortho_H)	LOC106609996	1.27639	-0.594919	-0.98385	-0.660602	0.690726	0.725497	0.112657	0.590867	0.00126994
Ssa#XM_014139776.1	Metabolism Lipid	Phosphate cytidylyltransferase 1, choline, alpha b (OrthoDB)	LOC106568933	1.27595	-0.228477	-0.457836	-0.776703	1.41926	0.76754	0.835023	0.131309	0.0130776
Ssa#XM_014206725.1	Metabolism Lipid	Perilipin	plin2	1.20237	2.68065	2.54975	2.50032	3.69622	3.43801	3.94621	4.03667	0.000772781
Ssa#XM_014198006.1	Metabolism Lipid	Acyl-CoA synthetase long-chain family member 1a (OrthoDB)	LOC106603829	1.20007	-2.34455	-3.82595	-3.30945	-2.38276	-1.77737	-1.76873	-1.9108	0.0304888
Ssa#NM_001146393.1	Metabolism Lipid	Elongation of very long chain fatty acids (FEN1/Elo2, SUR4/Elo3, yeast)-like 1a (OrthoDB)	elov1	1.18449	-1.50256	-2.10813	-2.13334	-1.11723	-0.322386	-0.851421	-0.62971	0.00644665
Ssa#XM_014212659.1	Metabolism Lipid	Aldehyde dehydrogenase	al3a2	1.14848	-1.57758	-2.37328	-2.34191	-1.37015	-0.421951	-0.635416	-1.3689	0.0252403
Ssa#XM_014144858.1	Metabolism Lipid	Solute carrier family 25, member 29 (OrthoDB)	LOC106571600	1.12506	-0.140524	0.0298127	-0.33865	0.223223	1.1123	0.93201	1.63357	0.0251397
Ssa#XM_014180773.1	Metabolism Lipid	Phosphatidate phosphatase LPIN2	LOC106590143	1.10301	-0.8677	-1.68001	-0.928454	0.515393	-0.147885	0.19995	-0.790307	0.0388911
Ssa#XM_014175893.1	Metabolism Lipid	Anoctamin-5	LOC106587476	1.10247	-0.812643	-1.19252	-1.12346	0.056848	0.189631	0.00546002	-0.0135775	0.000182646
Ssa#XM_014216497.1	Metabolism Lipid	Long-chain-fatty-acid--CoA ligase ACSBG1	LOC106613839	1.06557	-1.1225	-1.07997	-1.05488	-0.443711	0.360283	0.113891	-0.111327	0.00331909
Ssa#XM_014196972.1	Metabolism Lipid	Acyl-CoA synthetase long-chain family member 4a (OrthoDB)	LOC106603377	1.04974	-0.63101	-0.80083	-0.82292	0.240008	0.4115	0.240602	0.300505	2.33167e-05
Ssa#XM_014206071.1	Metabolism Lipid	Serine palmitoyltransferase, long chain base subunit 2a (OrthoDB)	LOC106608234	1.03746	-0.970951	-0.943334	-0.906515	-0.166253	0.107451	0.134025	0.313548	0.000318463
Ssa#XM_014158269.1	Metabolism Lipid	Phosphatidylcholine:ceramide cholinephosphotransfe	LOC106578955	1.0277	-0.469985	-1.09308	-0.754907	-0.29245	1.13037	0.0584476	0.12381	0.0469619
Ssa#XM_014204846.1	Metabolism Lipid	Lysophospholipid acyltransferase 2	LOC106607658	1.02714	-0.538362	-1.45413	-1.31887	-0.195509	0.439791	-0.186627	-0.364229	0.0230885
[truncated: 3,207 more rows]

## Sheet: Lesion Site Enriched GO & KEGG 
S2. Overview of enriched GO & Kegg terms in Lesion Site materials
GO or KEGG term	Term framework	Count of DEGs belonging to term	Total nr of DEGs	Count of genes belonging to term in Microarray	Total nr. Of genes in microarray	Yates corrected Chi-square	Enrichment
actin binding	GO	150	4218	1229	42381	0.0187175	1.22632
actin cytoskeleton	GO	124	4218	947	42381	0.00421937	1.31564
acute inflammatory response	GO	20	4218	49	42381	2.61623e-08	4.10108
acute-phase response	GO	25	4218	90	42381	4.53667e-06	2.79101
adaptive immune response	GO	61	4218	420	42381	0.00673983	1.4593
Adherens junction	KEGG	42	4218	300	42381	0.0461162	1.40667
Adipocytokine signaling pathway	KEGG	46	4218	170	42381	6.92532e-10	2.71878
aerobic respiration	GO	33	4218	86	42381	3.62642e-12	3.85549
aging	GO	102	4218	578	42381	7.50354e-08	1.77312
Aldosterone-regulated sodium reabsorption	KEGG	22	4218	129	42381	0.0260836	1.71355
amine metabolic process	GO	10	4218	27	42381	0.000422356	3.72135
angiogenesis	GO	160	4218	1214	42381	0.000799761	1.32424
angiogenesis involved in wound healing	GO	16	4218	80	42381	0.0153063	2.00953
antigen processing and presentation	GO	25	4218	130	42381	0.00332615	1.93224
Antigen processing and presentation	KEGG	14	4218	74	42381	0.0395718	1.90091
antioxidant activity	GO	13	4218	57	42381	0.0101818	2.29157
Apoptosis	KEGG	38	4218	249	42381	0.0174222	1.53338
apoptotic mitochondrial changes	GO	20	4218	76	42381	0.000118418	2.64412
apoptotic process	GO	227	4218	1924	42381	0.0144173	1.18546
Arginine and proline metabolism	KEGG	31	4218	196	42381	0.0210027	1.58917
autophagy	GO	55	4218	324	42381	0.000283342	1.70562
B cell apoptotic process	GO	6	4218	21	42381	0.0403243	2.87076
B cell differentiation	GO	36	4218	240	42381	0.0268988	1.50715
B cell receptor signaling pathway	KEGG	39	4218	230	42381	0.00256294	1.70373
blood coagulation	GO	78	4218	546	42381	0.00315474	1.43538
brown fat cell differentiation	GO	21	4218	81	42381	9.92036e-05	2.60495
cadherin binding	GO	156	4218	1263	42381	0.0110116	1.24104
carbohydrate binding	GO	76	4218	558	42381	0.0115931	1.3685
carbohydrate metabolic process	GO	73	4218	492	42381	0.00162822	1.49081
Cardiac muscle contraction	KEGG	51	4218	331	42381	0.00435747	1.54813
CD40 receptor complex	GO	11	4218	43	42381	0.00773831	2.57033
cell adhesion	GO	247	4218	2110	42381	0.0145865	1.17619
cell cortex	GO	93	4218	616	42381	0.000187076	1.51693
cell redox homeostasis	GO	49	4218	183	42381	2.82146e-10	2.69036
cell-cell adhesion	GO	25	4218	141	42381	0.0102452	1.7815
cell-matrix adhesion	GO	55	4218	405	42381	0.0356826	1.3645
chaperone binding	GO	57	4218	315	42381	3.44884e-05	1.81815
chaperone-mediated protein folding	GO	21	4218	94	42381	0.00102518	2.24469
chemoattractant activity	GO	16	4218	88	42381	0.03731	1.82685
chemokine activity	GO	11	4218	54	42381	0.0458206	2.04674
chemokine-mediated signaling pathway	GO	14	4218	74	42381	0.0395718	1.90091
chemotaxis	GO	53	4218	314	42381	0.000429019	1.69594
chronic inflammatory response	GO	15	4218	33	42381	3.20002e-07	4.56711
Citrate cycle (TCA cycle)	KEGG	37	4218	89	42381	6.07668e-15	4.17711
cytochrome-c oxidase activity	GO	14	4218	55	42381	0.00231895	2.55758
cytokine-mediated signaling pathway	GO	142	4218	774	42381	9.49621e-12	1.84337
cytoskeleton	GO	179	4218	1433	42381	0.00398954	1.25508
defense response	GO	42	4218	223	42381	0.000169761	1.89238
Drug metabolism - cytochrome P450	KEGG	15	4218	79	42381	0.0310867	1.90778
early endosome	GO	109	4218	883	42381	0.0363951	1.24031
ECM-receptor interaction	KEGG	43	4218	260	42381	0.00246251	1.66173
Endocytosis	KEGG	97	4218	628	42381	5.62666e-05	1.55195
endosome	GO	130	4218	996	42381	0.00373615	1.31144
endothelial cell proliferation	GO	20	4218	116	42381	0.0314087	1.73235
ephrin receptor signaling pathway	GO	48	4218	352	42381	0.0480979	1.37013
epithelial cell differentiation	GO	34	4218	202	42381	0.00576641	1.69119
extracellular matrix	GO	138	4218	1004	42381	0.000365401	1.38105
extracellular matrix organization	GO	133	4218	925	42381	6.85024e-05	1.44469
fatty acid beta-oxidation	GO	35	4218	114	42381	1.86269e-09	3.08481
fatty acid biosynthetic process	GO	22	4218	131	42381	0.0308246	1.68739
Fatty acid elongation in mitochondria	KEGG	8	4218	30	42381	0.0216411	2.67937
Fatty acid metabolism	KEGG	37	4218	109	42381	1.73407e-11	3.41067
Fc epsilon RI signaling pathway	KEGG	28	4218	180	42381	0.0356859	1.56297
Fc gamma R-mediated phagocytosis	KEGG	64	4218	278	42381	7.46997e-10	2.31313
Fc-epsilon receptor signaling pathway	GO	82	4218	436	42381	9.81973e-08	1.8897
Fc-gamma receptor signaling pathway involved in phagocytosis	GO	48	4218	326	42381	0.0135369	1.47941
fibronectin binding	GO	28	4218	156	42381	0.00523863	1.80342
focal adhesion	GO	272	4218	1620	42381	2.39892e-16	1.68701
Focal adhesion	KEGG	105	4218	716	42381	0.000211838	1.47347
gluconeogenesis	GO	36	4218	177	42381	0.000103468	2.04359
Glutathione metabolism	KEGG	27	4218	81	42381	1.96203e-08	3.34922
Glycerolipid metabolism	KEGG	20	4218	111	42381	0.0197834	1.81039
glycolysis	GO	24	4218	107	42381	0.000384956	2.25368
Glycolysis / Gluconeogenesis	KEGG	35	4218	198	42381	0.00214444	1.7761
Glyoxylate and dicarboxylate metabolism	KEGG	18	4218	45	42381	2.17404e-07	4.01906
heart contraction	GO	28	4218	160	42381	0.00758469	1.75834
Hematopoietic cell lineage	KEGG	26	4218	133	42381	0.00210181	1.9642
heme binding	GO	53	4218	390	42381	0.0390824	1.36545
histone deacetylase binding	GO	57	4218	421	42381	0.0339725	1.36037
hyaluronan catabolic process	GO	8	4218	33	42381	0.0390946	2.43579
immune response	GO	124	4218	971	42381	0.00935096	1.28312
inflammatory response	GO	152	4218	1001	42381	9.63819e-07	1.52572
innate immune response	GO	179	4218	1196	42381	2.52505e-07	1.50379
insulin-like growth factor binding	GO	18	4218	74	42381	0.000849187	2.44402
integrin binding	GO	106	4218	610	42381	9.23905e-08	1.74599
integrin complex	GO	15	4218	76	42381	0.0219952	1.98309
integrin-mediated signaling pathway	GO	61	4218	402	42381	0.00247578	1.52464
interferon-gamma-mediated signaling pathway	GO	41	4218	241	42381	0.0018253	1.70935
intermediate filament	GO	28	4218	185	42381	0.0491288	1.52073
iron ion homeostasis	GO	23	4218	106	42381	0.000881437	2.18015
Jak-STAT signaling pathway	KEGG	52	4218	288	42381	8.43902e-05	1.81416
keratan sulfate catabolic process	GO	8	4218	31	42381	0.02666	2.59294
keratinization	GO	31	4218	199	42381	0.0257243	1.56521
leukocyte cell-cell adhesion	GO	34	4218	118	42381	2.27204e-08	2.89509
leukocyte chemotaxis	GO	10	4218	43	42381	0.0242841	2.33666
leukocyte migration	GO	90	4218	546	42381	8.85768e-06	1.65621
Leukocyte transendothelial migration	KEGG	53	4218	339	42381	0.00262714	1.57087
leukotriene biosynthetic process	GO	8	4218	22	42381	0.00232326	3.65369
liver development	GO	71	4218	481	42381	0.00218121	1.48313
long-chain fatty-acyl-CoA biosynthetic process	GO	15	4218	63	42381	0.0032993	2.3923
lymph node development	GO	10	4218	43	42381	0.0242841	2.33666
lymphocyte chemotaxis	GO	9	4218	32	42381	0.00911426	2.8259
lysosomal lumen	GO	41	4218	275	42381	0.0192614	1.49801
lysosome	GO	99	4218	735	42381	0.00507838	1.35336
macrophage differentiation	GO	17	4218	75	42381	0.00295367	2.27747
MAPK cascade	GO	114	4218	829	42381	0.00125144	1.3817
melanosome	GO	77	4218	427	42381	1.43508e-06	1.81187
mitochondrial inner membrane	GO	280	4218	847	42381	1.18354e-77	3.32154
mitochondrial matrix	GO	240	4218	773	42381	3.43726e-60	3.11958
mitochondrial membrane	GO	51	4218	286	42381	0.000138906	1.79171
mitochondrion	GO	707	4218	3164	42381	2.198e-96	2.24516
mitochondrion organization	GO	47	4218	193	42381	2.29242e-08	2.44684
monocyte differentiation	GO	21	4218	81	42381	9.92036e-05	2.60495
myelin sheath	GO	41	4218	229	42381	0.000634443	1.79892
myeloid dendritic cell differentiation	GO	13	4218	63	42381	0.0245167	2.07333
neutrophil chemotaxis	GO	31	4218	161	42381	0.000942807	1.93464
N-Glycan biosynthesis	KEGG	27	4218	110	42381	2.61703e-05	2.46624
Nicotinate and nicotinamide metabolism	KEGG	16	4218	65	42381	0.00154611	2.47327
NIK/NF-kappaB cascade	GO	38	4218	186	42381	5.80313e-05	2.05275
nitric oxide biosynthetic process	GO	12	4218	56	42381	0.0237802	2.15307
nucleotide metabolic process	GO	10	4218	36	42381	0.00607857	2.79101
ossification	GO	52	4218	385	42381	0.0454178	1.35709
Oxidative phosphorylation	KEGG	105	4218	318	42381	1.81547e-29	3.31762
p38MAPK cascade	GO	11	4218	36	42381	0.00148912	3.07012
Pentose and glucuronate interconversions	KEGG	13	4218	51	42381	0.00345628	2.56117
Pentose phosphate pathway	KEGG	21	4218	81	42381	9.92036e-05	2.60495
peptidase activity	GO	51	4218	340	42381	0.00749238	1.50715
peroxisome	GO	47	4218	245	42381	4.02256e-05	1.92751
phagocytic vesicle	GO	43	4218	281	42381	0.0104834	1.53754
phagocytosis	GO	38	4218	223	42381	0.00268446	1.71216
Phagosome	KEGG	75	4218	342	42381	2.95129e-10	2.20343
Phenylalanine_ tyrosine and tryptophan biosynthesis	KEGG	8	4218	34	42381	0.0466129	2.36415
platelet aggregation	GO	39	4218	193	42381	5.96053e-05	2.03035
platelet degranulation	GO	73	4218	443	42381	6.90383e-05	1.65571
PPAR signaling pathway	KEGG	33	4218	164	42381	0.000262178	2.02178
protease binding	GO	64	4218	409	42381	0.000862645	1.57225
Proteasome	KEGG	26	4218	109	42381	6.62453e-05	2.39669
proteasome complex	GO	43	4218	180	42381	1.78369e-07	2.40027
Protein processing in endoplasmic reticulum	KEGG	72	4218	401	42381	3.82902e-06	1.80407
proteolysis	GO	130	4218	1065	42381	0.0293414	1.22647
Proximal tubule bicarbonate reclamation	KEGG	11	4218	51	42381	0.0303878	2.16714
Pyruvate metabolism	KEGG	30	4218	119	42381	4.66232e-06	2.53302
Ras protein signal transduction	GO	44	4218	249	42381	0.000524432	1.77549
reactive oxygen species metabolic process	GO	36	4218	147	42381	1.01809e-06	2.46065
Regulation of actin cytoskeleton	KEGG	120	4218	717	42381	1.0552e-07	1.68162
respiratory burst	GO	9	4218	19	42381	8.48011e-05	4.75941
respiratory chain	GO	19	4218	45	42381	3.0299e-08	4.24234
response to bacterium	GO	46	4218	289	42381	0.00372648	1.59928
Rho protein signal transduction	GO	40	4218	282	42381	0.0435995	1.4252
ribosome	GO	62	4218	388	42381	0.000606646	1.60555
sarcolemma	GO	79	4218	515	42381	0.000371368	1.54129
sarcomere organization	GO	53	4218	365	42381	0.0120371	1.45897
skeletal muscle tissue development	GO	56	4218	303	42381	2.15721e-05	1.85699
structural constituent of cytoskeleton	GO	54	4218	368	42381	0.00910841	1.47438
superoxide metabolic process	GO	15	4218	44	42381	3.20051e-05	3.42534
T cell activation involved in immune response	GO	12	4218	60	42381	0.0405374	2.00953
T cell differentiation	GO	19	4218	83	42381	0.00136673	2.30007
T cell receptor signaling pathway	KEGG	43	4218	256	42381	0.00180129	1.68769
T cell receptor signaling pathway	GO	89	4218	539	42381	9.31355e-06	1.65907
Thiamine metabolism	KEGG	17	4218	52	42381	1.6647e-05	3.28481
Toll-like receptor signaling pathway	KEGG	39	4218	231	42381	0.00278068	1.69636
triglyceride biosynthetic process	GO	15	4218	54	42381	0.000528449	2.79101
triglyceride metabolic process	GO	18	4218	77	42381	0.0014423	2.3488
tumor necrosis factor receptor binding	GO	15	4218	69	42381	0.00866582	2.18427
tumor necrosis factor-mediated signaling pathway	GO	57	4218	294	42381	3.8804e-06	1.94801
Ubiquinone and other terpenoid-quinone biosynthesis	KEGG	5	4218	16	42381	0.0480161	3.13989
urea cycle	GO	8	4218	18	42381	0.000433575	4.46562
vacuolar membrane	GO	18	4218	102	42381	0.0344584	1.77312
Valine_ leucine and isoleucine degradation	KEGG	44	4218	106	42381	1.47836e-17	4.17072
vascular endothelial growth factor receptor signaling pathway	GO	50	4218	304	42381	0.00116999	1.65257
vasculogenesis	GO	48	4218	322	42381	0.010822	1.49779
very-low-density lipoprotein particle	GO	11	4218	52	42381	0.0350313	2.12547
zymogen granule membrane	GO	16	4218	55	42381	0.000172775	2.92295

## Sheet: Head-Kidney Microarray
Table S2. Overview of microarray readings for differentially expressed genes in Head-Kidney mateirals				log2 fold change			Control Samples				Timepoint 1				Timepoint 2				Timepoint 3				Statistical measures
Oligo Probe ID	STARS Annotation Category	Gene Name	Gene Symbol	Timepoint 1	Timepoint 2	Timepoint 3	HK 1	HK 2	HK 4	HK 5	HK 7	HK 8	HK 9	HK 11	HK 18	HK 12	HK 13	HK 17	HK 19	HK 20	HK 21	HK 22	Timepoint 1 average	Nr. of samples	T-test	Passes filter	Timepoint 2 average	Nr. of samples	T-test	Passes filter	Timepoint 3 average	Nr. of samples	T-test	Passes filter
Ssa#NM_001141526.1	Cell Apoptosis	Pleckstrin homology-like domain family A member 2 (Ortho_H)	phla2	0.536443	1.78669	0.191485	-1.75026	-1.70889	-1.23607	-1.14589	-1.31187	-1.65343	-1.06717	0.337131	1.43571	-0.932293	-0.566648	1.36889	-1.46235	-1.23797	-1.02664	-1.34821	0.536443	16	0.291996	FALSE	1.78669	16	0.032442	TRUE	0.191485	16	0.333753	FALSE
Ssa#NM_001139796.1	Cell Apoptosis	pim-1 oncogene (pim1)	pim1	0.526723	1.62631	0.198133	-0.339051	0.0187649	0.0929419	-0.30099	0.108524	0.40624	-0.267585	1.33138	1.8518	1.45696	1.32313	1.34502	-0.0805341	0.112555	0.127981	0.104195	0.526723	16	0.192221	FALSE	1.62631	16	6.22622e-05	TRUE	0.198133	16	0.15069	FALSE
Ssa#NM_001141351.1	Cell Apoptosis	CD274	pdl1	0.385251	1.60315	-0.468009	0.194773	-0.412621	-0.576128	-0.245559	-0.068469	-0.720481	-0.855391	2.14581	1.76953	1.17013	0.319933	2.11347	-0.912331	-0.676151	-0.166686	-1.1564	0.385251	16	0.609201	FALSE	1.60315	16	0.00940678	TRUE	-0.468009	16	0.13203	FALSE
Ssa#XM_014126461.1	Cell Apoptosis	FAS-associated death domain protein-like (LOC106561969)	LOC106561969	0.04302	0.371	1.02492	-0.819758	-0.28748	0.760753	-0.173693	-0.221557	-0.212031	0.168751	-0.0832612	0.144029	0.10185	0.646819	0.0711237	0.360831	0.983091	1.3532	0.882398	0.04302	16	0.903718	FALSE	0.371	16	0.337126	FALSE	1.02492	16	0.0381818	TRUE
Ssa#XM_014164469.1	Cell Apoptosis	EF-hand domain (C-terminal) containing 2 (efhc2), X1	Ssa#XM_014164469.1	0.048874	0.253432	0.90678	0.0946047	-0.420978	-0.189711	0.0190767	0.0229587	-0.272602	0.0909877	-0.142856	0.622078	-0.440742	0.618536	-0.28315	1.30057	0.526384	0.635065	0.668089	0.048874	16	0.742249	FALSE	0.253432	16	0.442004	FALSE	0.90678	16	0.00500243	TRUE
Ssa#XM_014136616.1	Cell Apoptosis	Ankyrin repeat and FYVE domain-containing protein 1 (Ortho_H)	ankfy1	-0.0048984	-0.134531	0.815955	0.132219	0.0447762	0.534121	0.183974	0.30517	0.0998715	0.819242	-0.348787	0.156186	-0.34422	0.864779	-0.31978	0.934327	0.636031	1.08438	1.50418	-0.0048984	16	0.985851	FALSE	-0.134531	16	0.672297	FALSE	0.815955	16	0.0081502	TRUE
Ssa#XM_014215974.1	Cell Apoptosis	Probable G-protein coupled receptor 21 (Ortho_H)	LOC106613571	-0.301065	-0.249501	1.6417	-0.365923	-0.638431	1.2868	-0.620364	-0.576278	-0.630779	0.275906	-0.611028	-0.785041	-0.786862	1.25729	-1.02131	1.13399	1.43466	1.81776	1.84248	-0.301065	16	0.577541	FALSE	-0.249501	16	0.735569	FALSE	1.6417	16	0.0155878	TRUE
Ssa#XM_014184426.1	Cell Apoptosis	Caspase recruitment domain-containing protein 11	LOC106593089	0.0329335	-0.506809	-1.50551	1.15152	2.05294	0.567698	1.08106	1.06677	1.3469	0.886535	1.68475	0.393319	1.03861	0.070565	1.32349	-0.032824	-0.020078	-0.762541	-0.353374	0.0329335	16	0.928985	FALSE	-0.506809	16	0.274974	FALSE	-1.50551	16	0.00541011	TRUE
Ssa#NM_001140037.1	Cell Apoptosis	Programmed cell death 4a (OrthoDB)	pdcd4	-0.904976	-0.733604	-0.111958	0.444997	1.30312	1.35186	1.21132	0.789876	-0.315414	0.391472	-0.174547	0.413491	0.59377	0.604926	-0.235314	0.847232	0.85695	1.19475	0.964527	-0.904976	16	0.0348021	TRUE	-0.733604	16	0.0451419	FALSE	-0.111958	16	0.640485	FALSE
Ssa#NM_001141334.2	Cell Apoptosis	Death-associated protein-like 1-B (dal1b)	dal1b	-0.661244	-0.816016	-0.666525	1.75376	1.77308	0.633112	1.25861	0.616472	0.739314	0.486643	0.931161	0.345179	0.7942	0.553663	0.461462	0.585058	0.437045	1.12004	0.61032	-0.661244	16	0.059129	FALSE	-0.816016	16	0.0285948	TRUE	-0.666525	16	0.0729039	FALSE
Ssa#XM_014130590.1	Cell Apoptosis	Programmed cell death 4a (OrthoDB)	LOC106564477	-0.96241	-0.905312	-0.337296	1.0027	1.45949	1.40958	1.29612	0.850131	-0.01859	0.503911	-0.01719	0.468203	0.648208	0.78757	-0.357327	0.74215	0.983106	1.17268	0.920774	-0.96241	16	0.00651844	TRUE	-0.905312	16	0.0168497	TRUE	-0.337296	16	0.0471808	FALSE
Ssa#XM_014154672.1	Cell Apoptosis	BCL2/adenovirus E1B 19kDa interacting protein 3 (bnip3)	bnip3	-0.843752	-0.964571	-0.186187	0.190373	0.507504	0.0716679	0.103729	-0.0618051	-0.716518	-0.584288	-1.13912	-0.633517	-0.993999	-0.0144761	-1.34302	-0.215624	-0.119139	0.462997	0.000292926	-0.843752	16	0.0133472	TRUE	-0.964571	16	0.0184093	TRUE	-0.186187	16	0.341511	FALSE
Ssa#XM_014170166.1	Cell Autophagy	Fish virus induced TRIM-7	LOC106584665	-1.14491	-0.38635	-0.439251	0.618096	1.41938	1.19125	1.04211	0.840871	-0.641695	-0.44411	-0.0638635	0.734894	0.389588	1.14384	0.457123	0.0672155	1.14789	0.43883	0.859905	-1.14491	16	0.021148	TRUE	-0.38635	16	0.159255	FALSE	-0.439251	16	0.181904	FALSE
Ssa#XM_014190645.1	Cell chromosome	centromere protein L (cenpl)	cenpl	0.601752	0.87878	0.169607	-0.0900417	-0.0654564	-0.141415	-0.0121981	0.266817	0.88209	0.158711	0.79028	1.11986	0.99091	0.0309089	1.06433	0.00210687	0.229216	0.219543	-0.0815499	0.601752	16	0.0171195	FALSE	0.87878	16	0.0147665	TRUE	0.169607	16	0.0859529	FALSE
Ssa#XM_014140028.1	Cell chromosome	centromere protein L-like (LOC106569070)	LOC106569070	0.630645	0.871839	0.439177	-0.014461	-0.0693971	0.0801619	-0.211398	0.416668	0.759471	0.520032	0.611314	1.01068	0.991753	0.164334	1.10549	0.541147	0.524214	0.397537	0.0787149	0.630645	16	0.000559667	FALSE	0.871839	16	0.00865959	TRUE	0.439177	16	0.0118821	FALSE
Ssa#NM_001139683.1	Cell chromosome	Protein arginine methyltransferase 1 (OrthoDB)	prmt1	0.874391	0.716441	-0.0481032	0.556127	-0.0658167	0.182207	0.147981	0.569151	1.42036	0.902609	1.42594	1.07065	1.05664	0.360081	1.1989	0.190514	0.123759	0.234933	0.0788793	0.874391	16	0.0120845	TRUE	0.716441	16	0.0206043	FALSE	-0.0481032	16	0.73151	FALSE
Omy#S34315356	Cell chromosome	Protein kinase_ cGMP-dependent_ type I - Ident 25	DKEY-9K8.2	-0.191021	0.682887	2.04895	-0.802597	-0.629197	-0.263613	1.17182	0.328815	0.203032	-1.66222	-0.157304	0.180617	0.377469	-0.611467	2.26134	0.348212	1.78957	2.60905	2.92539	-0.191021	16	0.775883	FALSE	0.682887	16	0.401169	FALSE	2.04895	16	0.0308195	TRUE
Ssa#XM_014150623.1	Cell chromosome	Testis-specific gene 10 protein	LOC106574631	0.0146454	0.54223	1.49136	-0.50579	-0.401196	-0.363644	0.464267	0.22535	0.123706	-0.874196	-0.222641	0.283338	0.215653	-0.541486	1.40505	0.00683534	1.12116	1.91693	2.11416	0.0146454	16	0.966491	FALSE	0.54223	16	0.282502	FALSE	1.49136	16	0.0302385	TRUE
Ssa#XM_014187420.1	Cell chromosome	structural maintenance of chromosomes protein 2-like (LOC106596099)	LOC106596099	1.2901	0.535989	0.376948	-1.03386	-1.51027	0.204812	-1.35538	-0.314958	0.193778	0.907224	0.679661	-0.78971	-0.655281	-0.592794	0.487054	0.442948	-0.697489	-1.15935	-0.773007	1.2901	16	0.0346709	TRUE	0.535989	16	0.314074	FALSE	0.376948	16	0.495797	FALSE
Ssa#XM_014153145.1	Cell chromosome	condensin-2 complex subunit H2-like (LOC106576175), X1	LOC106576175	-0.204759	0.475138	1.42176	-0.316531	-0.456291	-0.335385	0.291502	-0.118664	-0.0905052	-0.998246	-0.428325	0.142398	0.149031	-0.401907	1.19432	-0.245141	1.28371	1.66772	2.16402	-0.204759	16	0.476379	FALSE	0.475138	16	0.250636	FALSE	1.42176	16	0.0405267	TRUE
Ssa#XP_014051617.1_15748	Cell chromosome	extensin-like]	LOC106603027	-0.0258027	0.469846	2.0073	-0.168496	-0.297637	-0.557567	0.291859	0.40432	0.336666	-1.25538	-0.320657	0.3101	0.181118	-0.650334	1.30666	0.471245	2.21348	2.07793	2.53469	-0.0258027	16	0.953484	FALSE	0.469846	16	0.32532	FALSE	2.0073	16	0.00663529	TRUE
Ssa#XM_014196142.1	Cell chromosome	extensin-like (LOC106603027)	LOC106603027	-0.028303	0.469188	1.96277	-0.361686	-0.323409	-0.519567	0.473836	0.478403	0.263922	-1.15002	-0.436344	0.147507	0.323132	-0.618132	1.29342	0.30308	2.11222	2.12648	2.57847	-0.028303	16	0.949782	FALSE	0.469188	16	0.339051	FALSE	1.96277	16	0.0119125	TRUE
Ssa#XM_014169479.1	Cell chromosome	RING finger protein 11	LOC106584326	0.094197	0.367986	1.18901	-0.299022	-0.190034	-0.387585	-0.121639	0.240324	0.155475	-0.743773	-0.273518	0.309628	0.190151	-0.400399	0.374283	0.212413	1.10428	1.35547	1.08561	0.094197	16	0.700737	FALSE	0.367986	16	0.0960491	FALSE	1.18901	16	0.00357984	TRUE
Ssa#XM_014193566.1	Cell chromosome	Nucleosome-remodeling factor subunit BPTF (Ortho_H)	LOC106601391	0.00530092	0.28373	1.21235	-0.212851	-0.178346	-0.0939856	0.0318143	0.16787	0.14725	-0.644415	-0.10287	0.265662	0.195683	-0.398553	0.618757	0.36187	1.39454	1.61127	1.02835	0.00530092	16	0.979381	FALSE	0.28373	16	0.240721	FALSE	1.21235	16	0.00484208	TRUE
Ssa#XM_014175391.1	Cell chromosome	Hyperpolarization activated cyclic nucleotide-gated potassium channel 3 (OrthoDB)	LOC106587216	1.15258	0.25328	0.413932	-0.877606	-1.05746	-0.539921	-0.998787	-0.598599	-0.0514445	1.15582	0.630768	-1.08724	-0.854556	-0.616487	0.0976289	0.305301	-0.618773	-0.977895	-0.526681	1.15258	16	0.0283498	TRUE	0.25328	16	0.402467	FALSE	0.413932	16	0.210118	FALSE
Ssa#XM_014140702.1	Cell chromosome	Telomerase protein component 1 (Ortho_H)	tep1	-0.258145	-0.067719	1.0826	0.50266	0.456446	0.377676	0.661968	0.652518	0.359112	-0.0940925	0.0486305	0.410521	0.521752	0.131316	0.664284	0.888528	2.06035	1.86482	1.51544	-0.258145	16	0.194862	FALSE	-0.067719	16	0.61521	FALSE	1.0826	16	0.00636759	TRUE
Ssa#XM_014172504.1	Cell chromosome	histone H1-like (LOC106585833)	LOC106585833	-0.171035	-0.355527	3.79823	0.193217	-0.866953	3.87481	-1.08644	-0.657533	0.648697	2.81722	-1.37789	-0.212693	-0.935023	4.18133	-2.34109	3.89411	3.9707	4.59758	4.84515	-0.171035	16	0.911361	FALSE	-0.355527	16	0.85135	FALSE	3.79823	16	0.0177531	TRUE
Ssa#XM_014196534.1	Cell chromosome	jimonji domain containing histone lysine demethylase	LOC106603203	-0.24917	-0.742003	1.09632	-0.656284	-0.118543	1.04701	-0.231429	-0.330083	-0.304036	0.651837	-0.97364	-1.42195	-1.22405	1.08005	-1.36131	0.71473	0.868199	1.14177	1.70133	-0.24917	16	0.632624	FALSE	-0.742003	16	0.334132	FALSE	1.09632	16	0.0415257	TRUE
Ssa#XM_014179065.1	Cell chromosome	Chromobox homolog 3a (HP1 gamma homolog, Drosophila) (OrthoDB)	LOC106589288	-0.462965	-0.805231	-0.452384	1.02507	0.905357	0.298019	0.879883	0.435027	0.342966	0.405953	0.0725198	-0.202754	-0.132544	0.724632	-0.501931	0.0995781	0.390513	0.502867	0.305834	-0.462965	16	0.0443857	FALSE	-0.805231	16	0.0406348	TRUE	-0.452384	16	0.048982	FALSE
Ssa#XM_014136430.1	Cell chromosome	high mobility group protein HMG-I/HMG-Y-like (LOC106567288), X3	LOC106567288	-0.518108	-0.873725	-0.415035	0.315407	0.927138	0.829338	0.646647	0.807513	-0.185581	0.53026	-0.506096	-0.649946	0.0791074	0.587088	-0.79262	-0.133065	0.368976	0.576486	0.245991	-0.518108	16	0.171587	FALSE	-0.873725	16	0.0466688	TRUE	-0.415035	16	0.0843023	FALSE
Ssa#XM_014178405.1	Cell chromosome	Histone acetyltransferase KAT2A	LOC106588888	-0.48012	-0.895574	0.181671	0.0169545	0.481314	0.534738	0.373751	0.142589	-0.151449	-0.0553969	-0.449468	-0.742038	-0.854026	0.463292	-1.04277	0.44161	0.576846	0.375857	0.739131	-0.48012	16	0.0299311	FALSE	-0.895574	16	0.0476362	TRUE	0.181671	16	0.246556	FALSE
Ssa#XM_014129715.1	Cell chromosome	High-mobility group box 3b (OrthoDB)	hmgb1	-0.306914	-0.992035	-0.330884	0.166622	0.815451	0.560589	1.15764	0.848087	-0.0701585	0.799143	-0.104421	-0.868604	-0.578916	0.592733	-0.413047	-0.00519667	0.495481	0.723669	0.162817	-0.306914	16	0.396397	FALSE	-0.992035	16	0.0401324	TRUE	-0.330884	16	0.259165	FALSE
Ssa#XM_014158911.1	Cell chromosome	histone H1.0-B-like (LOC106579217)	LOC106579217	-0.743393	-1.22747	-0.434442	0.695322	0.576624	0.408742	0.499249	0.162592	-0.255857	-0.218621	-0.481751	-1.40565	-1.15894	0.337088	-0.50244	-0.178245	0.375284	0.380029	-0.1349	-0.743393	16	0.00230086	FALSE	-1.22747	16	0.0207796	TRUE	-0.434442	16	0.0397256	FALSE
Ssa#XM_014156914.1	Cell chromosome	histone H1.0-B-like (LOC106578255)	LOC106578255	-0.71198	-1.37489	-0.372496	1.06509	0.69465	0.312329	0.411449	0.201262	-0.088609	0.0288102	-0.505864	-1.55202	-1.2668	0.36537	-0.562587	0.0234689	0.375236	0.56952	0.0253093	-0.71198	16	0.019858	FALSE	-1.37489	16	0.0242082	TRUE	-0.372496	16	0.135816	FALSE
Ssa#XM_014207170.1	Cell chromosome	High mobility group protein B3	LOC106608930	-0.407685	-1.53413	-0.378628	0.399916	0.394978	0.238811	0.520296	0.201044	-0.162136	0.248771	-0.364418	-1.83161	-1.71851	0.0260963	-1.05852	0.0580441	-0.0138686	0.0417345	-0.046422	-0.407685	16	0.0418268	FALSE	-1.53413	16	0.0118211	TRUE	-0.378628	16	0.00092432	FALSE
Ssa#XM_014132812.1	Cell chromosome	histone H1x (LOC106565554)	LOC106565554	-0.880202	-2.03625	-0.275323	1.22554	1.70978	1.40643	1.47534	1.19048	0.298768	0.696364	0.110669	-1.23679	-0.938063	1.12502	-1.27806	0.85662	1.40775	1.40313	1.04831	-0.880202	16	0.0145539	TRUE	-2.03625	16	0.0129112	TRUE	-0.275323	16	0.154998	FALSE
Ssa#XM_014164776.1	Cell cycle	M-phase phosphoprotein 8	LOC106582067	0.446827	1.41107	-0.159122	0.0623904	0.12643	-0.248963	-0.218542	-0.133358	0.935474	-0.0109875	0.717496	1.43662	1.96944	-0.0701305	2.02969	-0.0520775	-0.289063	-0.458994	-0.115038	0.446827	16	0.163189	FALSE	1.41107	16	0.0298922	TRUE	-0.159122	16	0.275366	FALSE
Ssa#XM_014202590.1	Cell cycle	Cyclin-F (Ortho_H)	LOC106606416	0.941795	1.10179	0.798175	0.296787	0.596056	-0.437503	0.682401	0.387109	1.57747	1.44891	1.49143	1.13905	1.89831	0.757053	1.75047	0.811699	0.97848	0.926363	1.6139	0.941795	16	0.0475116	TRUE	1.10179	16	0.024299	TRUE	0.798175	16	0.0429855	FALSE
Ssa#XM_014154900.1	Cell cycle	Kinesin-like protein KIF11 (Ortho_H)	LOC106577137	0.812965	0.955958	0.596563	0.370433	0.489544	0.695963	0.351688	0.969257	1.57786	1.12337	1.489	1.62298	1.83192	0.620374	1.65619	1.24232	1.25976	0.821577	0.97023	0.812965	16	0.00266948	TRUE	0.955958	16	0.0155307	TRUE	0.596563	16	0.00417822	FALSE
Ssa#NM_001141217.1	Cell cycle	B-cell translocation gene 3 (btg3)	btg3	0.577327	0.93186	0.493138	0.218252	-0.312404	-0.181317	-0.263899	0.231616	0.764173	-0.0582034	0.832354	1.24602	1.01252	0.381274	0.548259	0.247235	0.494466	0.332721	0.358761	0.577327	16	0.0572362	FALSE	0.93186	16	0.00728206	TRUE	0.493138	16	0.00941212	FALSE
Ssa#NM_001141141.1	Cell cycle	Cyclin-dependent kinase inhibitor 3 (Ortho_H)	cdkn3	0.141203	0.9198	1.16014	0.366056	-0.542246	0.985655	-0.235703	0.403987	-0.0398727	0.318098	0.456363	1.59594	1.03167	1.07417	0.551181	1.13124	1.548	1.55978	0.975308	0.141203	16	0.705551	FALSE	0.9198	16	0.0611365	FALSE	1.16014	16	0.0200076	TRUE
Ssa#NM_001141638.1	Cell cycle	Aurora kinase B (OrthoDB)	stk6	0.703114	0.83249	0.542219	0.254486	-0.180801	0.0318171	-0.293293	0.338466	0.899801	0.383769	1.00263	1.27887	1.04442	0.190141	0.628741	0.611723	0.552051	0.314896	0.502413	0.703114	16	0.0155149	FALSE	0.83249	16	0.0211043	TRUE	0.542219	16	0.00745643	FALSE
Ssa#XM_014127258.1	Cell cycle	retinoblastoma-like protein 2 (LOC106562395)	LOC106562395	-0.252387	0.669876	-0.808219	-0.407644	0.308855	-0.633077	-0.175991	-0.417408	-0.708618	-1.03463	0.243254	0.85068	1.05408	-0.561147	0.428034	-1.12742	-0.704502	-0.984599	-1.32421	-0.252387	16	0.483957	FALSE	0.669876	16	0.154966	FALSE	-0.808219	16	0.0150888	TRUE
Ssa#XM_014176317.1	Cell cycle	Cell division control protein 6 homolog	LOC106587717	0.821525	0.644783	0.67233	0.607362	0.143297	0.511678	0.0373016	0.454866	1.66434	1.12862	1.33791	0.761249	1.34969	1.02736	0.740475	0.710681	0.795969	1.06243	1.41988	0.821525	16	0.0301014	TRUE	0.644783	16	0.0175984	FALSE	0.67233	16	0.0190372	FALSE
Ssa#XM_014189934.1	Cell cycle	Cell division cycle 7-related protein kinase	cdc7	0.395458	0.642856	1.14755	0.530237	0.235566	0.38769	0.388737	0.831606	0.930208	0.45199	0.910258	0.978049	0.991944	0.693246	1.45042	1.3828	1.51265	1.66353	1.57344	0.395458	16	0.020678	FALSE	0.642856	16	0.00863977	FALSE	1.14755	16	9.69498e-06	TRUE
Ssa#XM_014187501.1	Cell cycle	protein tyrosine phosphatase type IVA 3-like (LOC106591203)	LOC106596188	0.326138	0.632408	2.10554	-0.690375	-0.756966	-0.990928	-0.259618	0.340266	0.108177	-1.44	-0.401779	0.0862429	-0.116136	-1.05847	0.920106	0.462373	1.97577	1.72376	1.56238	0.326138	16	0.47088	FALSE	0.632408	16	0.195321	FALSE	2.10554	16	0.00122046	TRUE
Ssa#XM_014147064.1	Cell cycle	Proliferation-associated protein 2G4 (Ortho_H)	LOC106572679	1.02755	0.62971	-0.0704258	0.368773	-0.235892	0.669267	-0.121329	0.878972	1.41134	0.998644	1.50205	0.628783	1.31251	0.810907	0.44746	0.576979	0.497248	0.52723	-1.20234	1.02755	16	0.00766037	TRUE	0.62971	16	0.067041	FALSE	-0.0704258	16	0.888904	FALSE
Ssa#XM_014131072.1	Cell cycle	Cell division control protein 6 homolog	LOC106564750	0.544999	0.600908	0.866486	0.0584997	-0.278404	0.804896	-0.12151	0.202526	0.980696	0.528267	0.931987	0.680145	0.646036	1.12223	0.4187	0.785603	0.690983	1.03982	1.41302	0.544999	16	0.121015	FALSE	0.600908	16	0.0765391	FALSE	0.866486	16	0.0240626	TRUE
Ssa#XM_014186626.1	Cell cycle	centrosomal protein of 83 kDa-like (LOC106595250)	LOC106595250	0.274458	0.579723	2.07033	-0.270294	-0.411681	-0.497485	-0.102995	0.628287	0.394454	-1.09021	-0.117151	0.275674	0.420855	-0.747312	1.08722	0.877989	2.2336	2.17926	1.70803	0.274458	16	0.508906	FALSE	0.579723	16	0.186599	FALSE	2.07033	16	0.000706225	TRUE
Ssa#XM_014200384.1	Cell cycle	Cell division cycle-associated protein 3	LOC106605090	0.464849	0.553565	0.941734	0.880468	0.452255	1.38415	0.263813	0.720779	1.48175	1.31738	1.32017	1.29003	1.11428	1.42137	1.36926	1.66134	1.54456	1.5459	1.99582	0.464849	16	0.172398	FALSE	0.553565	16	0.0754862	FALSE	0.941734	16	0.0131917	TRUE
Ssa#XM_014132238.1	Cell cycle	Ubiquitin-conjugating enzyme E2 C (Ortho_H)	LOC106565291	0.410613	0.458469	0.913622	0.590916	0.767903	1.59617	0.661073	1.14648	1.41438	1.37095	1.3267	1.25494	1.2144	1.73868	1.24192	1.58485	1.81665	1.99421	1.87484	0.410613	16	0.139127	FALSE	0.458469	16	0.134629	FALSE	0.913622	16	0.0104428	TRUE
Ssa#XM_014134173.1	Cell cycle	NUF2, NDC80 kinetochore complex component (nuf2)	nuf2	0.855043	0.299305	0.190414	0.705739	0.91461	-0.121342	0.570386	1.36521	1.34311	1.5301	1.25115	0.41758	1.59105	-0.391575	1.64955	0.583336	0.181198	0.687332	1.37918	0.855043	16	0.0102158	TRUE	0.299305	16	0.600309	FALSE	0.190414	16	0.590564	FALSE
Ssa#NM_001146667.1	Cell cycle	spindle and kinetochore associated complex subunit 1 (ska1)	ska1	0.139973	0.272966	1.14852	0.629627	0.587193	1.89498	0.419095	0.886291	1.07038	1.13987	0.994242	0.962267	1.01191	1.76214	0.886443	1.70629	1.99529	2.35211	2.07127	0.139973	16	0.698836	FALSE	0.272966	16	0.517197	FALSE	1.14852	16	0.0199932	TRUE
Ssa#XM_014126599.1	Cell cycle	G1/S-specific cyclin-D1-like (LOC106562055)	LOC106562055	0.201736	0.194001	1.23599	-0.247296	-0.615886	0.644601	-0.510751	-0.317871	0.268259	0.147737	-0.0205111	-0.310286	-0.223942	0.938694	-0.357793	0.90769	1.09153	0.836124	1.37929	0.201736	16	0.543404	FALSE	0.194001	16	0.662044	FALSE	1.23599	16	0.0073214	TRUE
Ssa#NM_001140558.1	Cell cycle	Protein regulator of cytokinesis 1	prc1	-0.0131745	0.156855	0.809414	0.77041	0.700636	1.37311	0.347731	0.602611	0.932994	1.07775	0.525831	0.859286	0.836519	1.30443	0.819066	1.44822	1.46147	1.72248	1.79737	-0.0131745	16	0.959731	FALSE	0.156855	16	0.542193	FALSE	0.809414	16	0.012738	TRUE
Ssa#XM_014175183.1	Cell cycle	G1/S-specific cyclin-D1 (LOC106587137)	LOC106587137	0.154534	0.0956403	1.88461	-0.188342	-0.563405	1.54378	-0.740454	-0.389907	0.519021	0.694489	-0.153893	-0.765224	-0.350602	2.14374	-0.593774	1.38115	1.54796	2.14371	2.51719	0.154534	16	0.800314	FALSE	0.0956403	16	0.915163	FALSE	1.88461	16	0.0181956	TRUE
Ssa#XM_014157968.1	Cell cycle	Kinesin-like protein KIF20B	LOC106578804	0.237398	-0.0144381	1.17639	0.573705	0.00420783	1.07831	-0.317881	0.29617	0.652628	1.0794	0.259741	0.298135	-0.270394	1.25253	0.000317826	1.30427	1.34441	1.74479	1.65042	0.237398	16	0.537548	FALSE	-0.0144381	16	0.975625	FALSE	1.17639	16	0.0115275	TRUE
Ssa#XM_014209697.1	Cell cycle	cyclin-dependent kinase 4 inhibitor B-like (LOC106610370)	LOC106610370	-0.211661	-0.0396315	1.42845	-0.70705	-0.645967	0.983045	-0.0273493	-0.409786	-0.302506	0.419186	-0.950858	-0.374418	-0.610467	1.20846	-0.779424	0.627434	1.05489	1.79635	1.83782	-0.211661	16	0.676445	FALSE	-0.0396315	16	0.949647	FALSE	1.42845	16	0.0269444	TRUE
Ssa#XM_014169726.1	Cell cycle	Cyclin-dependent kinases regulatory subunit 1	LOC106584418	-0.326291	-0.206309	1.2239	0.376999	-0.152331	1.64844	0.372039	-0.263989	-0.050481	0.876671	0.377786	-0.249042	0.318342	1.21966	0.130957	1.54537	2.03814	2.14902	1.4082	-0.326291	16	0.503471	FALSE	-0.206309	16	0.690579	FALSE	1.2239	16	0.0278093	TRUE
Ssa#NM_001141176.1	Cell cycle	Cyclin-dependent kinase 4 inhibitor B (cdn2b)	cdn2b	-0.257252	-0.224768	1.79505	-1.06065	-0.946047	1.27812	0.07561	-0.612432	-0.514955	0.794657	-1.34924	-0.535751	-1.40318	1.53158	-1.14469	1.06255	1.34207	2.15543	1.96717	-0.257252	16	0.727125	FALSE	-0.224768	16	0.802419	FALSE	1.79505	16	0.0245628	TRUE
Ssa#XM_014216636.1	Cell cycle	Cyclin-dependent kinase 4 inhibitor C	LOC106613897	-0.587408	-0.341176	1.33857	-0.330181	-0.370918	1.34497	-0.0855923	-0.399883	-0.363854	-0.425608	-0.602011	-0.50032	-0.577582	1.37316	-1.10168	0.853373	1.09994	2.00238	1.95686	-0.587408	16	0.202051	FALSE	-0.341176	16	0.63243	FALSE	1.33857	16	0.0371633	TRUE
Ssa#XM_014141915.1	Cell cycle	Centrosome-associated protein CEP250	LOC106570025	-0.470282	-0.357716	1.84065	-1.53103	-0.509952	1.79935	-0.17522	-1.35527	-0.347108	1.27185	-1.86745	-0.699954	-0.967124	1.75848	-1.93912	1.63483	1.46326	1.49972	2.34794	-0.470282	16	0.64895	FALSE	-0.357716	16	0.745168	FALSE	1.84065	16	0.0445879	TRUE
Ssa#XM_014151229.1	Cell cycle	cyclin-dependent kinase inhibitor 1B-like (LOC106575072)	LOC106575072	-0.802154	-0.447395	-0.710202	0.326712	0.120263	-0.0497151	0.11159	-0.660566	-0.707563	-0.86258	-0.469058	-0.152681	0.102899	-0.617152	-0.613796	-0.744091	-0.321293	-0.410823	-0.855749	-0.802154	16	0.000372129	TRUE	-0.447395	16	0.0608451	FALSE	-0.710202	16	0.00320533	FALSE
Ssa#XM_014160920.1	Cell cycle	Arrestin domain containing 3b (OrthoDB)	LOC106580165	-0.395182	-0.557699	1.07436	-0.483923	-0.179469	0.71277	-0.13755	-0.553743	-0.554857	0.112282	-0.672581	-0.735967	-1.28512	0.672864	-0.970742	0.878917	0.815858	1.07691	1.43758	-0.395182	16	0.253407	FALSE	-0.557699	16	0.309933	FALSE	1.07436	16	0.0104111	TRUE
Ssa#XM_014136808.1	Cell cycle	Cyclin I - Ident 36	LOC106567503	-0.585776	-1.02623	-0.0462332	0.779736	1.26495	0.74996	0.847052	0.753783	0.317535	0.317002	-0.0897276	-0.280539	-0.433471	0.828227	-0.577424	0.593182	1.07128	1.01538	0.776925	-0.585776	16	0.0315257	FALSE	-1.02623	16	0.0240308	TRUE	-0.0462332	16	0.786384	FALSE
Ssa#XM_014128306.1	Cell cycle	Arrestin domain containing 3b (OrthoDB)	LOC106563080	-0.58811	-1.18692	-0.31482	0.98122	0.985056	0.799134	0.824726	1.02384	-0.0382436	0.389262	-0.137162	-0.862634	-0.556006	0.891666	-0.630578	0.667912	0.499482	0.717046	0.446418	-0.58811	16	0.07124	FALSE	-1.18692	16	0.0255638	TRUE	-0.31482	16	0.00851109	FALSE
Omy#DV201988	Cell cytoskeleton	alpha actin [Salmo trutta]	DV201988	3.15206	2.0657	1.34678	-4.3899	-4.8582	-6.4052	-4.3565	-4.1958	-2.57639	1.12547	-1.75483	-1.94712	-4.8896	-4.0849	-0.825391	-4.0927	-0.734401	-5.2911	-4.5045	3.15206	16	0.0408108	TRUE	2.0657	16	0.0979034	FALSE	1.34678	16	0.272285	FALSE
Ssa#NM_001173763.1	Cell cytoskeleton	Septin 6 (OrthoDB)	LOC106567502	0.665137	1.88589	-0.0119175	-0.646912	-0.846642	-0.815602	-0.722572	-0.819072	-0.065099	-0.983012	1.496	2.00532	1.40527	-0.980442	2.08167	-0.520012	-0.373072	-1.24447	-0.941842	0.665137	16	0.285893	FALSE	1.88589	16	0.0396861	TRUE	-0.0119175	16	0.955315	FALSE
Ssa#XM_014161432.1	Cell cytoskeleton	Unc-45 homolog A (C. elegans) (OrthoDB)	LOC106580409	0.286133	0.94515	0.283205	-2.04425	-2.13292	-1.82673	-1.55685	-1.53494	-1.63514	-2.10967	-1.13647	-0.391249	-0.879339	-1.47098	-1.03858	-1.75293	-1.57938	-1.53896	-1.55666	0.286133	16	0.273954	FALSE	0.94515	16	0.0104047	TRUE	0.283205	16	0.0851709	FALSE
Ssa#XM_014162707.1	Cell cytoskeleton	Crystallin, beta B1, like 3 (OrthoDB)	LOC106581035	-0.100071	0.895775	2.40027	-1.03368	-0.707452	-0.132912	1.56363	0.672209	0.681451	-2.08705	0.0226936	0.659737	0.62779	-0.774082	2.75924	0.475229	2.31917	3.099	3.39728	-0.100071	16	0.912518	FALSE	0.895775	16	0.372496	FALSE	2.40027	16	0.0335314	TRUE
Ssa#XM_014155304.1	Cell cytoskeleton	actin-related protein 2-B-like (LOC106577341), X1	LOC106577341	-0.187344	0.588615	1.943	-0.817942	-0.818082	-0.0252673	1.02417	-0.190595	0.181132	-1.07279	-0.304246	-0.0526553	0.0795637	-0.363044	2.05347	0.218233	1.61808	2.43925	2.85931	-0.187344	16	0.725854	FALSE	0.588615	16	0.43363	FALSE	1.943	16	0.0369885	TRUE
Ssa#XM_014147753.1	Cell cytoskeleton	non-muscle caldesmon-like (LOC106573078), X1	LOC106573078	0.104989	0.508198	0.988849	-0.698156	-0.431535	-0.451404	-0.600173	-0.397934	-0.0898392	-0.859457	-0.414081	-0.0691212	0.0926118	-0.456957	0.284989	-0.564683	0.989219	0.72577	0.623824	0.104989	16	0.56082	FALSE	0.508198	16	0.0242317	FALSE	0.988849	16	0.0303181	TRUE
Ssa#XM_014179906.1	Cell cytoskeleton	Phosphatase and actin regulator 1	LOC106589662	0.0676585	0.494577	1.46063	-0.170392	-0.301272	-0.275051	0.910405	0.508369	0.403415	-0.552058	0.0745979	0.452478	0.373675	-0.357253	1.6731	0.61821	1.43431	1.94899	2.00472	0.0676585	16	0.863337	FALSE	0.494577	16	0.371086	FALSE	1.46063	16	0.0150636	TRUE
Ssa#XM_014163697.1	Cell cytoskeleton	capZ-interacting protein-like (LOC106581572)	LOC106581572	0.06737	0.380088	1.81562	-1.51356	-1.53138	0.730146	0.268549	-0.700594	-0.346465	-0.422074	-0.307634	-0.881758	-0.531986	-0.229471	1.11732	0.79176	1.06021	1.67695	1.68732	0.06737	16	0.913952	FALSE	0.380088	16	0.62368	FALSE	1.81562	16	0.0284247	TRUE
Ssa#XM_014205473.1	Cell cytoskeleton	desmin-like (LOC106607953), X1	LOC106607953	0.401001	0.379898	1.22483	-0.687407	-0.665217	0.275206	-0.172841	0.168761	0.11193	-0.260458	0.333513	0.000958253	0.0440019	-0.497946	0.72232	0.288293	1.37012	0.958556	1.03209	0.401001	16	0.175621	FALSE	0.379898	16	0.305969	FALSE	1.22483	16	0.00894592	TRUE
Ssa#XM_014152567.1	Cell cytoskeleton	gamma-crystallin M2-like (LOC106575866)	LOC106575866	0.940039	0.378504	0.131257	-0.53084	-0.68094	-0.00661358	-0.577462	0.195613	0.43101	0.764083	0.573595	-0.352369	-0.283084	-0.481221	0.834834	0.550435	-0.81417	-0.49135	-0.515744	0.940039	16	0.00276118	TRUE	0.378504	16	0.307959	FALSE	0.131257	16	0.708278	FALSE
Ssa#XM_014167277.1	Cell cytoskeleton	LIM domain and actin binding 1 (OrthoDB)	LOC106583291	0.553439	0.366631	0.911934	-0.486386	-0.670208	-0.332925	-0.553224	-0.0637819	-0.0343236	0.303521	-0.0344013	-0.547396	-0.48157	0.307104	0.145641	0.886963	0.173388	-0.143778	0.68842	0.553439	16	0.00260714	FALSE	0.366631	16	0.158871	FALSE	0.911934	16	0.0100231	TRUE
Ssa#XM_014146100.1	Cell cytoskeleton	Stathmin 1a (OrthoDB)	LOC106572179	-0.0554495	0.313854	-1.624	0.592502	0.926403	2.2057	0.421218	0.0706676	0.0236216	3.45512	0.374615	1.06086	1.69087	2.71118	-0.0616694	-0.58016	-0.53814	-0.45453	-0.77733	-0.0554495	16	0.95397	FALSE	0.313854	16	0.672711	FALSE	-1.624	16	0.00739225	TRUE
Ssa#XM_014166923.1	Cell cytoskeleton	Rootletin (Ortho_H)	LOC106583103	1.00284	0.261465	0.363669	-0.916752	-1.32626	-0.0149592	-0.948969	-0.329351	-0.114992	0.882977	0.365781	-1.41317	-1.00697	-0.357401	0.616463	0.484264	-0.526053	-1.22027	-0.490204	1.00284	16	0.0413461	TRUE	0.261465	16	0.634821	FALSE	0.363669	16	0.447354	FALSE
Ssa#XM_014174844.1	Cell cytoskeleton	dematin actin binding protein (dmtn), X1	dmtn	0.437034	0.246641	0.991587	-0.468662	-0.836494	0.499956	0.27038	-0.0217924	0.329986	0.911493	-0.00636957	0.0957261	-0.111886	0.545616	-0.0777099	0.788273	0.718547	1.15044	0.774273	0.437034	16	0.295175	FALSE	0.246641	16	0.503957	FALSE	0.991587	16	0.0231889	TRUE
Ssa#XM_014142504.1	Cell cytoskeleton	Ras-specific guanine nucleotide-releasing factor 2 [Ras-GRF2] - Ident 24	LOC106570315	-0.409489	0.194693	-0.852771	0.571163	1.13248	0.860497	1.40884	0.300979	0.103724	0.536343	1.39398	1.41339	1.02895	0.953892	1.35552	0.364658	0.254833	-0.26016	0.202565	-0.409489	16	0.269044	FALSE	0.194693	16	0.396916	FALSE	-0.852771	16	0.00934193	TRUE
Ssa#XM_014150374.1	Cell cytoskeleton	tetraspanin-3-like (LOC106574474), X1	LOC106574474	-0.0555117	0.164481	1.46168	-0.538548	0.74708	-0.184303	-0.202388	0.624138	0.11116	-0.858059	-0.277445	0.29309	0.022256	-0.613706	0.778126	0.128859	1.56296	2.0867	1.89003	-0.0555117	16	0.898536	FALSE	0.164481	16	0.695662	FALSE	1.46168	16	0.0311264	TRUE
Ssa#NM_001165377.1	Cell cytoskeleton	Adducin 1 (alpha) (OrthoDB)	addb	-0.0530062	0.0707275	2.48616	-1.41223	-0.684882	2.10611	-0.303682	-0.833592	-0.158427	1.76557	-1.28026	-0.895422	-0.371842	2.3416	-1.08611	1.7708	2.24121	2.6322	3.00575	-0.0530062	16	0.960077	FALSE	0.0707275	16	0.95091	FALSE	2.48616	16	0.0216207	TRUE
Ssa#NM_001140164.1	Cell cytoskeleton	Dematin, EPB49	dema	0.207769	-0.078411	1.55231	-0.299846	-0.662837	1.3064	-0.890765	-0.673257	-0.187505	1.37766	-0.23287	-1.28792	-0.773573	1.54927	-0.348474	1.38509	0.972336	1.63784	1.66691	0.207769	16	0.766726	FALSE	-0.078411	16	0.924465	FALSE	1.55231	16	0.0247594	TRUE
Ssa#XM_014192040.1	Cell cytoskeleton	Calmodulin-regulated spectrin-associated protein 2	LOC106600572	-0.354025	-0.232938	2.61368	-0.903751	-0.945371	1.62305	-0.927711	-1.07443	-0.969851	0.5998	-1.1254	-1.06122	-0.988771	0.893918	-0.929461	2.20124	1.82291	2.40925	2.86753	-0.354025	16	0.658037	FALSE	-0.232938	16	0.778935	FALSE	2.61368	16	0.0081578	TRUE
Ssa#XM_014154852.1	Cell cytoskeleton	Spectrin beta chain, non-erythrocytic 2	LOC100380625	-0.224808	-0.248442	-1.33839	0.933793	1.39053	0.291692	0.959743	0.61185	0.546166	0.486373	1.03214	0.879199	0.706024	0.278043	0.718727	-0.558557	-0.771502	-0.330398	-0.117345	-0.224808	16	0.41707	FALSE	-0.248442	16	0.376937	FALSE	-1.33839	16	0.00241977	TRUE
Ssa#XM_014205739.1	Cell cytoskeleton	Spectrin beta chain, non-erythrocytic 1 (Ortho_H)	LOC106608059	-0.122172	-0.34847	-0.95943	0.208031	0.547357	-0.12478	0.288711	-0.310587	-0.199717	0.929281	0.0116541	-0.285902	0.0236418	-0.0578432	-0.154456	-0.948486	-0.840847	-0.723556	-0.405512	-0.122172	16	0.71077	FALSE	-0.34847	16	0.0639928	FALSE	-0.95943	16	0.00186102	TRUE
Ssa#XM_014126125.1	Cell cytoskeleton	Annexin A2a (OrthoDB)	LOC106561857	-0.6721	-0.533674	-0.924795	-0.378289	0.145536	0.720734	0.0631447	-0.429887	-1.09984	-0.0792413	-0.528306	-0.885057	-0.710105	0.875473	-0.863879	-1.49275	-0.661314	-0.390794	-0.603198	-0.6721	16	0.0729196	FALSE	-0.533674	16	0.310393	FALSE	-0.924795	16	0.0314886	TRUE
Ssa#XM_014179650.1	Cell cytoskeleton	Cdc42 effector protein 1	LOC106589541	-1.08062	-0.59692	0.288537	1.08925	1.28436	1.3938	1.54313	0.600327	-0.311937	0.212987	0.486696	0.487613	1.03641	1.20474	0.194098	1.51559	1.57251	1.755	1.62159	-1.08062	16	0.00296675	TRUE	-0.59692	16	0.0571148	FALSE	0.288537	16	0.0373567	FALSE
Ssa#XM_014137600.1	Cell cytoskeleton	Transgelin 2 (OrthoDB)	LOC106567831	-0.807406	-0.7538	-0.474442	1.11217	1.24469	0.415658	0.932774	0.869953	-0.0953338	-0.00445679	-0.294498	0.22649	0.435891	0.034201	-0.00649339	0.666622	0.828329	0.412608	-0.100039	-0.807406	16	0.042855	TRUE	-0.7538	16	0.0110899	FALSE	-0.474442	16	0.132247	FALSE
Ssa#NM_001140583.1	Cell cytoskeleton	Thymosin beta-a (tyba)	tyba	-0.730099	-0.815138	0.581726	1.04347	0.802414	0.542203	0.781482	0.913074	0.0226002	0.387542	-1.07405	-0.223059	0.0314742	0.659923	-0.559323	1.66882	1.73509	1.10765	0.984903	-0.730099	16	0.142629	FALSE	-0.815138	16	0.0259695	TRUE	0.581726	16	0.0365489	FALSE
Ssa#XM_014152563.1	Cell cytoskeleton	Crystallin, gamma MX, like 1 (OrthoDB)	LOC106575863	-0.60699	-0.845968	-1.154	1.00664	1.87383	0.972299	0.916041	0.530538	1.03019	-0.0864762	0.866602	0.356377	0.182602	0.620283	0.225677	0.206339	0.00251224	-0.00361466	-0.0524087	-0.60699	16	0.120886	FALSE	-0.845968	16	0.0143855	TRUE	-1.154	16	0.00268683	TRUE
Ssa#XM_014161257.1	Cell cytoskeleton	Ankyrin-1 (Ortho_H)	LOC106580341	-0.41835	-0.85873	1.51192	-2.40214	-1.93584	-0.609412	-1.44854	-2.40318	-2.00768	-0.415442	-3.24303	-3.19448	-3.02712	-0.312272	-3.29698	-0.439312	-0.273292	-0.101072	0.465408	-0.41835	16	0.575003	FALSE	-0.85873	16	0.331605	FALSE	1.51192	16	0.0126484	TRUE
Ssa#XM_014189231.1	Cell cytoskeleton	Crystallin, gamma MX, like 1 (OrthoDB)	LOC106598167	-0.650597	-0.918655	-1.29185	1.1629	1.84052	0.705535	0.64752	0.360909	0.860719	-0.0971993	0.629654	0.243348	0.0428787	0.317062	0.0785597	-0.085517	-0.535266	-0.0994758	-0.0906652	-0.650597	16	0.107459	FALSE	-0.918655	16	0.0176499	TRUE	-1.29185	16	0.00483752	TRUE
Ssa#XM_014196022.1	Cell cytoskeleton	Four and a half LIM domains 1b (OrthoDB)	fhl1	-0.446238	-0.977321	-1.03717	0.552561	0.805593	0.143462	0.357745	0.252975	-0.157671	0.0691435	-0.090038	-0.650155	-0.614991	0.404162	-1.18894	-0.388978	-0.461359	-0.662507	-0.776494	-0.446238	16	0.0377621	FALSE	-0.977321	16	0.0353153	TRUE	-1.03717	16	0.000801917	TRUE
Ssa#XM_014205323.1	Cell cytoskeleton	trichohyalin-like (LOC106607869)	LOC106607869	-0.472777	-1.06948	-0.440845	1.09058	0.101621	0.698319	-0.0686857	0.383319	-0.410575	0.263549	-0.305561	-1.06421	-0.636155	0.164077	-0.91981	0.528256	0.559891	-0.454846	-0.574844	-0.472777	16	0.206783	FALSE	-1.06948	16	0.0316143	TRUE	-0.440845	16	0.320727	FALSE
Ssa#XM_014202323.1	Cell cytoskeleton	Actin related protein 2/3 complex, subunit 1A (OrthoDB)	LOC106606193	-0.941064	-1.29719	0.356571	0.541415	0.962572	0.506882	1.03479	0.822667	-0.542028	-0.0164382	-0.982794	-0.40079	-0.870241	0.53645	-1.4085	1.36097	1.40003	0.859402	0.851553	-0.941064	16	0.0624009	FALSE	-1.29719	16	0.024553	TRUE	0.356571	16	0.132791	FALSE
Ssa#NM_001173891.1	Cell cytoskeleton	Desmin b (OrthoDB)	plst	-1.76474	-1.41468	-3.48014	1.06604	1.56985	3.83147	1.9608	-1.31167	-1.04863	5.80636	-2.07685	-1.86516	1.47325	4.79718	-1.63581	-1.66856	-1.23034	-1.22041		-1.76474	15	0.396013	FALSE	-1.41468	15	0.431505	FALSE	-3.48014	15	0.00486659	TRUE
Ssa#XM_014203024.1	Cell cytoskeleton	sterile alpha motif domain-containing protein 9-like (LOC106606682)	LOC106606682	-1.20414	-1.48507	-0.151253	0.580019	1.13708	1.39064	1.5381	0.933733	-0.384542	-0.0439977	-0.675904	-0.500425	-0.798945	0.991202	-0.98626	0.910825	0.919371	0.947722	1.26291	-1.20414	16	0.0257337	TRUE	-1.48507	16	0.0242857	TRUE	-0.151253	16	0.530173	FALSE
Ssa#XM_014202371.1	Cell cytoskeleton	Actin-related protein 2/3 complex subunit 1B	LOC106606227	-0.922628	-1.63902	0.3378	1.12106	1.06319	0.532547	1.13646	0.970641	-0.287131	0.613388	-1.13416	-0.756546	-1.12885	0.858098	-1.67554	1.34583	1.38328	1.01488	1.46046	-0.922628	16	0.111159	FALSE	-1.63902	16	0.0270832	TRUE	0.3378	16	0.101423	FALSE
Ssa#XM_014192512.1	Cell Cytoskeleton keratin	Keratin_ type I cytoskeletal 17	LOC106600816	0.542002	1.83001	0.426425	-0.84017	-2.91769	-2.01383	-1.50809	-2.03286	-1.34643	-1.78688	0.0544002	0.907853	-0.79537	-1.18565	1.11342	-0.42997	-1.35107	-2.13576	-1.65728	0.542002	16	0.429248	FALSE	1.83001	16	0.0461831	TRUE	0.426425	16	0.480062	FALSE
Ssa#XM_014191170.1	Cell Cytoskeleton keratin	zinc finger protein 678-like (LOC106599830)	LOC106599830	0.16497	0.910486	1.70953	-0.505927	-0.700189	-0.249876	-0.425756	-0.554837	-0.624159	0.483315	-0.526188			1.40318	-0.52308	1.57682	-0.205535	1.52455	2.06054	0.16497	14	0.576947	FALSE	0.910486	14	0.207523	FALSE	1.70953	14	0.0147793	TRUE
Ssa#XM_014143669.1	Cell Cytoskeleton keratin	keratin-associated protein 9-8-like (LOC106571035)	LOC106571035	0.185286	0.358054	1.40651	-1.24879	-1.07876	0.0177277	0.0517724	-0.721409	-0.100715	-0.470818	-0.223965	-0.588869	-0.448264	-1.0492	1.2605	-0.386377	0.731853	1.29532	1.72718	0.185286	16	0.637938	FALSE	0.358054	16	0.580807	FALSE	1.40651	16	0.0499312	TRUE
Ssa#XM_014131515.1	Cell Cytoskeleton keratin	Keratin 14	LOC106564959	1.26788	-0.022955	1.11055	-3.01738	-3.70967	-2.59284	-3.23868	-2.79871	-2.18932	-0.695738	-1.80327	-3.88183	-3.25101	-3.30348	-2.21407	-2.22558	0.181352	-2.76362	-3.30851	1.26788	16	0.0442444	TRUE	-0.022955	16	0.957955	FALSE	1.11055	16	0.216243	FALSE
Ssa#XM_014131516.1	Cell Cytoskeleton keratin	Keratin 14	LOC106564960	1.49139	-0.074375	1.17366	-3.03849	-3.46637	-2.77208	-3.49947	-2.538	-1.98868	-0.569211	-1.71495	-3.90308	-3.30186	-3.52975	-2.33922	-2.24472	0.410959	-2.9229	-3.32511	1.49139	16	0.016177	TRUE	-0.074375	16	0.850111	FALSE	1.17366	16	0.220688	FALSE
Ssa#XM_014132107.1	Cell Cytoskeleton keratin	Keratin 4 (OrthoDB)	LOC106565228	-0.95681	-0.927192	-0.362775	0.489979	0.737088	0.686429	0.86776	-0.271969	-0.266523	0.630829	-1.13832	-0.393954	-0.671504	1.06781	-0.929861	-0.678565	0.581611	0.624574	0.802536	-0.95681	16	0.0412658	TRUE	-0.927192	16	0.0869821	FALSE	-0.362775	16	0.339055	FALSE
[truncated: 1,837 more rows]

## Sheet: Head-Kidney Enriched GO & KEGG
S2. Overview of enriched GO & Kegg terms in Head-Kidney materials
[truncated: 110 more rows]
