# Supplementary material for: Expression Analysis of Moritella viscosa-Challenged Atlantic Salmon Identifies Disease-Responding Genes, MicroRNAs and Their Predicted Target Genes and Pathways
Source: Int J Mol Sci. 2022 Sep 23;23(19):11200. doi: 10.3390/ijms231911200 (PMC9569996; doi:10.3390/ijms231911200)
Supplement: Supplementary file 1 [file ijms-23-11200-s001.zip › Table S3. Annotated list of all tDE-mRNAs in Head-Kidney.xlsx]

## Sheet: Target Genes
Table S3. Annotated list of all tDE-mRNAs in Head-Kidney
Gene Symbols	Homologous human genes	mRNA TSA Accessions	MicroArray Oligo IDs4	Targeting miRNAs2	BLAST-derived description	GO terms
LOC106562414	SLC12A4	GIYK01027171,GIYK01027174,GIYK01027179,GIYK01027175,GIYK01027177,GIYK01027178,GIYK01027172,GIYK01027176,GIYK01027173	Ssa#XM_014176169.1,Ssa#XM_014176169.1,Ssa#XM_014176169.1,Ssa#XM_014176169.1,Ssa#XM_014176169.1,Ssa#XM_014176169.1,Ssa#XM_014176169.1,Ssa#XM_014176169.1,Ssa#XM_014176169.1	ssa-miR-206-3p,ssa-miR-1-3p,ssa-miR-15bf-5p,ssa-miR-133-2-3-3p	solute carrier family 12 member 4-like isoform X2,solute carrier family 12 member 4-like isoform X1,solute carrier family 12 member 4-like isoform X3	cellular hypotonic salinity response,integral component of plasma membrane,integral component of membrane,chloride transmembrane transport,potassium:chloride symporter activity,potassium ion transmembrane transport
LOC106563327	OXCT1	GIYK01027824,GIYK01027826,GIYK01027821,GIYK01027827,GIYK01027823	Ssa#XM_014128841.1,Ssa#XM_014128841.1,Ssa#XM_014128841.1,Ssa#XM_014128841.1,Ssa#XM_014128841.1	ssa-miR-1-3p,ssa-miR-152-3p,ssa-miR-133-1-4-5-3p,ssa-miR-133-2-3-3p,ssa-miR-206-3p,ssa-miR-2188-3p,ssa-miR-489-3p	succinyl-CoA:3-ketoacid coenzyme A transferase 1, mitochondrial,succinyl-CoA:3-ketoacid coenzyme A transferase 1, mitochondrial-like isoform X2	CoA-transferase activity,mitochondrion,3-oxoacid CoA-transferase activity,ketone body catabolic process
dema	dema	GIYK01002641,GIYK01002647	Ssa#NM_001140164.1,Ssa#NM_001140164.1	ssa-miR-206-3p,ssa-miR-1-3p,ssa-miR-23c-3p
LOC106568134	dema	GIYK01002645,GIYK01002643,GIYK01002644	Ssa#NM_001140164.1,Ssa#NM_001140164.1,Ssa#NM_001140164.1	ssa-miR-206-3p,ssa-miR-1-3p,ssa-miR-23c-3p	dematin-like isoform X1,dematin-like	cytoskeleton organization,actin binding
RFESD	RFESD	GIYK01029975	Ssa#XM_014132037.1	ssa-miR-206-3p,ssa-miR-1-3p	Rieske domain-containing protein-like	2 iron 2 sulfur cluster binding,nitrite reductase [NAD(P)H] activity,oxidation-reduction process
A0A3P8YB52	SOX11	GIYK01019542,GIYK01000218	Ssa#XM_014210188.1,Ssa#XM_014210188.1	ssa-miR-206-3p,ssa-miR-1-3p,ssa-miR-724-5p,ssa-miR-152-3p	transcription factor Sox-11,transcription factor SOX-11	brain development,nucleus,retinal rod cell development,lens development in camera-type eye,DNA-binding transcription factor activity,closure of optic fissure,DNA binding,negative regulation of smoothened signaling pathway,regulation of transcription DNA-templated
LOC106565438	TUBA1C	GIYK01030400	Ssa#XM_014132577.1	ssa-miR-206-3p,ssa-miR-1-3p	tubulin alpha chain-like	cytoplasm,GTP binding,structural constituent of cytoskeleton,microtubule,microtubule-based process,cytoskeleton organization,GTPase activity
LOC106565802	DTNBP1	GIYK01031146	Ssa#XM_014133350.1	ssa-miR-206-3p,ssa-miR-1-3p,ssa-miR-2188-3p	dysbindin-like isoform X1	cytoplasm
LOC106567033	TMEM9	GIYK01032811,GIYK01032814	Ssa#XM_014125394.1,Ssa#XM_014125394.1	ssa-miR-206-3p,ssa-miR-1-3p,ssa-miR-489-3p,ssa-miR-15bf-5p	transmembrane protein 9 isoform X2,putative protein 2	integral component of membrane
PUT2	TMEM9	GIYK01032813,GIYK01032812	Ssa#XM_014125394.1,Ssa#XM_014125394.1	ssa-miR-206-3p,ssa-miR-1-3p,ssa-miR-489-3p,ssa-miR-15bf-5p	transmembrane protein 9-like	integral component of membrane
LOC106571499	KRTCAP3	GIYK01000279	Ssa#XM_014144692.1	ssa-miR-206-3p,ssa-miR-1-3p,ssa-miR-144-3p	keratinocyte-associated protein 3-like isoform X1	integral component of membrane
A0A3P8Z3R5	PTGS2	GIYK01035179	Ssa#XM_014139742.1	ssa-miR-206-3p,ssa-miR-1-3p	prostaglandin G/H synthase 2-like	embryonic liver development,pronephros development,regulation of blood pressure,response to oxidative stress,inflammatory response,cellular oxidant detoxification,cyclooxygenase pathway,response to steroid hormone,prostaglandin-endoperoxide synthase activity,oxidation-reduction process,exocrine pancreas development,cellular response to organic cyclic compound,heme binding,peroxidase activity
A0A3B4D2R5	LPL	GIYK01036202,GIYK01036201	Ssa#XM_014141182.1,Ssa#XM_014141182.1	ssa-miR-206-3p,ssa-miR-1-3p,ssa-miR-144-3p,ssa-miR-724-5p	lipoprotein lipase-like	protein binding,extracellular region,lipid metabolic process,lipoprotein lipase activity,metal ion binding
A0A3P8Y4G6	NR0B2	GIYK01036986,GIYK01036987	Ssa#XM_014177768.1,Ssa#XM_014177768.1	ssa-miR-206-3p,ssa-miR-1-3p,ssa-miR-23c-3p	nuclear receptor subfamily 0 group B member 2-like	steroid hormone receptor activity,steroid hormone mediated signaling pathway,nucleus,DNA binding,host cell nucleus,regulation of transcription DNA-templated
LOC106571501	NCOA7	GIYK01038304,GIYK01038305,GIYK01038306,GIYK01038308,GIYK01038309,GIYK01038311,GIYK01038312,GIYK01038307,GIYK01038310,GIYK01038313	Ssa#XM_014205427.1,Ssa#XM_014205427.1,Ssa#XM_014205427.1,Ssa#XM_014205427.1,Ssa#XM_014205427.1,Ssa#XM_014205427.1,Ssa#XM_014205427.1,Ssa#XM_014205427.1,Ssa#XM_014205427.1,Ssa#XM_014205427.1	ssa-miR-206-3p,ssa-miR-1-3p,ssa-miR-133-1-4-5-3p	nuclear receptor coactivator 7-like isoform X3,nuclear receptor coactivator 7-like isoform X1
U5KQM7	HSP90AA1	GIYK01038509,GIYK01038510	Ssa#NM_001173702.1,Ssa#NM_001173702.1	ssa-miR-206-3p,ssa-miR-1-3p	Heat shock protein HSP 90-alpha	protein folding,ATP binding,unfolded protein binding
LOC106572152	NECAB1	GIYK01039089	Ssa#XM_014146046.1	ssa-miR-1-3p,ssa-miR-152-3p,ssa-miR-206-3p,ssa-miR-144-5p,ssa-miR-144-3p
WAP	-	GIYK01039094	Ssa#XM_014146040.1	ssa-miR-206-3p,ssa-miR-1-3p	whey acidic protein-like	peptidase inhibitor activity,negative regulation of peptidase activity,extracellular region
LOC106574724	ATP1A1	GIYK01042052	Ssa#XM_014152158.1	ssa-miR-1-3p,ssa-miR-132-3p,ssa-miR-133-2-3-3p,ssa-miR-206-3p,ssa-miR-2188-3p,ssa-miR-730a-5p,ssa-miR-15bf-5p		integral component of membrane,nucleotide binding
LOC106577955	BTN1A1	GIYK01045540,GIYK01045541,GIYK01045546,GIYK01045543,GIYK01045538,GIYK01045547,GIYK01045542,GIYK01045539,GIYK01045537,GIYK01045545,GIYK01045544	Ssa#XM_014156440.1,Ssa#XM_014156440.1,Ssa#XM_014156440.1,Ssa#XM_014156440.1,Ssa#XM_014156440.1,Ssa#XM_014156440.1,Ssa#XM_014156440.1,Ssa#XM_014156440.1,Ssa#XM_014156440.1,Ssa#XM_014156440.1,Ssa#XM_014156440.1	ssa-miR-206-3p,ssa-miR-1-3p,ssa-miR-218b-5p,ssa-miR-218a-5p	butyrophilin subfamily 1 member A1-like isoform X3,butyrophilin subfamily 1 member A1-like isoform X1	protein binding
LOC106581773	GAD1	GIYK01050268,GIYK01050270,GIYK01050271	Ssa#XM_014164060.1,Ssa#XM_014164060.1,Ssa#XM_014164060.1	ssa-miR-1-3p,ssa-miR-218a-5p,ssa-miR-206-3p,ssa-miR-218b-5p,ssa-miR-144-3p	glutamate decarboxylase 1-like isoform X1	carboxy-lyase activity,pyridoxal phosphate binding,carboxylic acid metabolic process
LOC106584056	-	GIYK01053051,GIYK01053050,GIYK01053052,GIYK01053053	Ssa#XM_014123325.1,Ssa#XM_014123325.1,Ssa#XM_014123325.1,Ssa#XM_014123325.1	ssa-miR-206-3p,ssa-miR-1-3p,ssa-miR-144-3p,ssa-miR-730a-5p	uridine-cytidine kinase 2-A isoform X2	uridine kinase activity,UMP salvage,nucleoside kinase activity,ATP binding,CTP salvage,cytosol,phosphorylation
addb	ADD2	GIYK01054266,GIYK01054264,GIYK01054262,GIYK01054259,GIYK01054260,GIYK01054271,GIYK01054267,GIYK01054270,GIYK01054272,GIYK01054269,GIYK01054261,GIYK01054265,GIYK01054263,GIYK01054268	Ssa#NM_001165377.1,Ssa#NM_001165377.1,Ssa#NM_001165377.1,Ssa#NM_001165377.1,Ssa#NM_001165377.1,Ssa#NM_001165377.1,Ssa#NM_001165377.1,Ssa#NM_001165377.1,Ssa#NM_001165377.1,Ssa#NM_001165377.1,Ssa#NM_001165377.1,Ssa#NM_001165377.1,Ssa#NM_001165377.1,Ssa#NM_001165377.1	ssa-miR-1-3p,ssa-miR-144-3p	beta-adducin isoform X1,beta-adducin-like isoform X1,beta-adducin-like isoform X7,beta-adducin-like isoform X2,beta-adducin-like isoform X5	,cytoskeleton
LOC106587550	SWAP70	GIYK01057365,GIYK01057362,GIYK01057364,GIYK01057363,GIYK01057361	Ssa#XM_014176045.1,Ssa#XM_014176045.1,Ssa#XM_014176045.1,Ssa#XM_014176045.1,Ssa#XM_014176045.1	ssa-miR-206-3p,ssa-miR-1-3p
LOC106570498	TINAG	GIYK01058669	Ssa#XM_014178417.1	ssa-miR-132-3p,ssa-miR-1-3p,ssa-miR-206-3p	tubulointerstitial nephritis antigen-like	cysteine-type peptidase activity,peptidase inhibitor activity,negative regulation of peptidase activity
s39ab	s39ab	GIYK01059059,GIYK01059058,GIYK01059060,GIYK01059061	Ssa#NM_001173736.1,Ssa#NM_001173736.1,Ssa#NM_001173736.1,Ssa#NM_001173736.1	ssa-miR-1-3p,ssa-miR-724-5p,ssa-miR-133-1-4-5-3p,ssa-miR-133-2-3-3p,ssa-miR-206-3p,ssa-miR-489-3p,ssa-miR-144-3p,ssa-miR-23c-3p	zinc transporter ZIP11 isoform X1	transmembrane transport,metal ion transport,metal ion transmembrane transporter activity,integral component of membrane
tnfaip3	TNFAIP3	GIYK01059724,GIYK01059723	Ssa#XM_014179931.1,Ssa#XM_014179931.1	ssa-miR-206-3p,ssa-miR-1-3p,ssa-miR-144-3p,ssa-miR-2188-3p	tumor necrosis factor alpha-induced protein 3 isoform X2	protein deubiquitination,DNA binding,zinc ion binding,protein ubiquitination
LOC106602157	ATP1A1	GIYK01009407,GIYK01009408	Ssa#XM_014188728.1,Ssa#XM_014188728.1	ssa-miR-206-3p,ssa-miR-1-3p,ssa-miR-2188-3p	unnamed protein product, partial	potassium transmembrane transporter activity phosphorylative mechanism,potassium ion transport,ATP binding,integral component of membrane
LOC106596208	ATP1A1	GIYK01009414	Ssa#XM_014188728.1	ssa-miR-1-3p,ssa-miR-132-3p,ssa-miR-2188-3p,ssa-miR-206-3p,ssa-miR-15bf-5p	sodium/potassium-transporting ATPase subunit alpha-1-like	potassium transmembrane transporter activity phosphorylative mechanism,potassium ion transport,ATP binding,integral component of membrane
A0A3P8Z4A6	G3BP1	GIYK01011830,GIYK01011828,GIYK01011829	Ssa#XM_014198624.1,Ssa#XM_014198624.1,Ssa#XM_014198624.1	ssa-miR-206-3p,ssa-miR-1-3p,ssa-miR-489-3p,ssa-miR-23c-3p	ras GTPase-activating protein-binding protein 1-like	RNA binding
LOC106601397	DDX5	GIYK01015093	Ssa#XM_014203638.1	ssa-miR-206-3p,ssa-miR-1-3p,ssa-miR-2188-3p,ssa-miR-133-2-3-3p	probable ATP-dependent RNA helicase DDX5 isoform X2	nucleic acid binding,helicase activity,ATP binding
LOC106607302	MYLK	GIYK01015658	Ssa#XM_014192901.1	ssa-miR-1-3p,ssa-miR-218a-5p,ssa-miR-206-3p,ssa-miR-218b-5p,ssa-miR-23c-3p		protein phosphorylation,ATP binding,protein kinase activity
LOC106601032	MYLK	GIYK01015657	Ssa#XM_014192901.1	ssa-miR-1-3p,ssa-miR-218a-5p,ssa-miR-206-3p,ssa-miR-218b-5p,ssa-miR-23c-3p	myosin light chain kinase, smooth muscle-like isoform X1	protein binding,protein phosphorylation,ATP binding,protein kinase activity
A0A3P8XJI7	PNP	GIYK01045616,GIYK01017743	Ssa#XM_014156558.1,Ssa#XM_014207309.1	ssa-miR-1-3p,ssa-miR-133-1-4-5-3p,ssa-miR-206-3p,ssa-miR-2188-3p,ssa-miR-23c-3p	purine nucleoside phosphorylase-like	nucleoside metabolic process,purine-nucleoside phosphorylase activity
etv6	ETV6	GIYK01018340,GIYK01018341,GIYK01018338,GIYK01018339,GIYK01043715,GIYK01018337,GIYK01018342	Ssa#XM_014208158.1,Ssa#XM_014208158.1,Ssa#XM_014208158.1,Ssa#XM_014208158.1,Ssa#XM_014208158.1,Ssa#XM_014208158.1,Ssa#XM_014208158.1	ssa-miR-206-3p,ssa-miR-1-3p,ssa-miR-152-3p	transcription factor ETV6-like isoform X3,transcription factor ETV6 isoform X2,transcription factor ETV6-like isoform X1	nucleus,DNA-binding transcription factor activity,sequence-specific DNA binding,host cell nucleus,regulation of transcription DNA-templated
LOC106613611	MISP	GIYK01023331,GIYK01023333,GIYK01023330	Ssa#XM_014216044.1,Ssa#XM_014216044.1,Ssa#XM_014216044.1	ssa-miR-206-3p,ssa-miR-1-3p,ssa-miR-489-3p	mitotic interactor and substrate of PLK1-like isoform X2,mitotic interactor and substrate of PLK1-like isoform X1
grp94	HSP90B1	GIYK01026260,GIYK01026262,GIYK01026256,GIYK01026261,GIYK01026257,GIYK01026259	Ssa#XM_014125920.1,Ssa#XM_014125920.1,Ssa#XM_014125920.1,Ssa#XM_014125920.1,Ssa#XM_014125920.1,Ssa#XM_014125920.1	ssa-miR-206-3p,ssa-miR-1-3p,ssa-miR-133-1-4-5-3p,ssa-miR-730a-5p	endoplasmin-like	protein folding,ATP binding,unfolded protein binding
FADD	FADD	GIYK01026607	Ssa#XM_014126461.1	ssa-miR-206-3p,ssa-miR-1-3p	FAS-associated death domain protein-like	protein binding,regulation of apoptotic process,signal transduction
LOC115176436	TCHH	GIYK01065250,GIYK01065241,GIYK01065234,GIYK01065252,GIYK01065245,GIYK01065238,GIYK01065237,GIYK01065235,GIYK01065244,GIYK01065236	Ssa#XM_014202179.1,Ssa#XM_014202179.1,Ssa#XM_014202179.1,Ssa#XM_014202179.1,Ssa#XM_014202179.1,Ssa#XM_014202179.1,Ssa#XM_014202179.1,Ssa#XM_014202179.1,Ssa#XM_014202179.1,Ssa#XM_014202179.1	ssa-miR-132-3p,ssa-miR-1-3p,ssa-miR-724-5p,ssa-miR-206-3p	trichohyalin-like isoform X4,trichohyalin-like isoform X7,trichohyalin-like isoform X5,trichohyalin-like isoform X6,trichohyalin-like isoform X8	structural molecule activity,cortical actin cytoskeleton organization,cytoskeleton,actin binding
A0A3P8ZCM4	HGF	GIYK01062720,GIYK01065714,GIYK01065713	Ssa#XM_014153787.1,Ssa#XM_014153787.1,Ssa#XM_014153787.1	ssa-miR-1-3p,ssa-miR-152-3p,ssa-miR-218a-5p,ssa-miR-206-3p,ssa-miR-218b-5p,ssa-miR-730a-5p,ssa-miR-23c-3p	hepatocyte growth factor-like	neuron migration,growth factor activity,proteolysis,signal transduction,serine-type endopeptidase activity,cerebellar granule cell differentiation
LOC106610423	CD209	GIYK01065908,GIYK01065907	Ssa#XM_014209791.1,Ssa#XM_014209791.1	ssa-miR-206-3p,ssa-miR-1-3p	C-type lectin domain family 4 member M-like	carbohydrate binding,integral component of membrane
LOC106610425	ASGR1	GIYK01065909	Ssa#XM_014209791.1	ssa-miR-206-3p,ssa-miR-1-3p	C-type lectin domain family 4 member M-like isoform X1	carbohydrate binding,integral component of membrane
LOC106606079	TTN	GIYK01062154	Ssa#XM_014202179.1	ssa-miR-132-3p,ssa-miR-1-3p,ssa-miR-724-5p,ssa-miR-206-3p	titin-like isoform X12	structural molecule activity,cortical actin cytoskeleton organization,cytoskeleton,actin binding
--NA--	-	GIYK01028195,GIYK01028196,GIYK01064995,GIYK01049501,GIYK01064997,GIYK01011960,GIYK01067017,GIYK01071452,GIYK01062949,GIYK01070999,GIYK01058195,GIYK01068007,GIYK01068343	Ssa#XM_014129223.1,Ssa#XM_014129223.1,Ssa#XM_014202524.1,Ssa#XM_014162774.1,Ssa#XM_014184012.1,Ssa#XM_014213060.1,Ssa#XM_014155366.1,Ssa#XM_014213202.1,Ssa#XM_014214566.1,Ssa#XM_014203276.1,Ssa#XM_014177137.1,Ssa#XM_014216312.1,Ssa#NM_001123666.1	ssa-miR-152-3p,ssa-miR-724-5p,ssa-miR-132-3p,ssa-miR-133-1-4-5-3p,ssa-miR-137bc-3p,ssa-miR-218a-5p,ssa-miR-206-3p,ssa-miR-218b-5p,ssa-miR-2188-3p,ssa-miR-144-5p,ssa-miR-489-3p,ssa-miR-730a-5p,ssa-miR-144-3p,ssa-miR-15bf-5p,ssa-miR-23c-3p	midnolin-like,band 3 anion exchange protein-like isoform X1	,cytoplasm,oxygen binding,negative regulation of signal transduction,integral component of membrane,oxygen transport,inorganic anion exchanger activity,hemoglobin complex,heme binding,anion transport
LOC106604343	TRIM16	GIYK01068587,GIYK01062400,GIYK01066066,GIYK01025903,GIYK01062406,GIYK01062398	Ssa#XM_014125675.1,Ssa#XM_014125675.1,Ssa#XM_014198878.1,Ssa#XM_014198878.1,Ssa#XM_014125675.1,Ssa#XM_014125675.1	ssa-miR-489-3p,ssa-miR-15bf-5p,ssa-miR-23c-3p	tripartite motif-containing protein 16-like	protein binding,zinc ion binding
UBAC2	UBAC2	GIYK01067176,GIYK01067175	Ssa#XM_014182508.1,Ssa#XM_014182508.1	ssa-miR-15bf-5p,ssa-miR-730a-5p	ubiquitin-associated domain-containing protein 2	protein binding,integral component of membrane
ube2l3b	UBE2L3	GIYK01002636	Ssa#XM_014127747.1	ssa-miR-144-3p,ssa-miR-15bf-5p	ubiquitin-conjugating enzyme E2 L3	protein ubiquitination,ubiquitin ligase complex,ubiquitin-dependent protein catabolic process,ubiquitin protein ligase binding,ubiquitin conjugating enzyme activity,ATP binding
LOC106566303	ATP2A2	GIYK01027777,GIYK01027778	Ssa#XM_014128416.1,Ssa#XM_014128416.1	ssa-miR-206-3p,ssa-miR-15bf-5p	sarcoplasmic/endoplasmic reticulum calcium ATPase 2	calcium ion transmembrane transport,integral component of membrane,metal ion binding,calcium transmembrane transporter activity phosphorylative mechanism,ATP binding,endoplasmic reticulum
A0A3P8YD48	HSPA5	GIYK01027958,GIYK01027962,GIYK01027960	Ssa#NM_001141642.1,Ssa#NM_001141642.1,Ssa#NM_001141642.1	ssa-miR-489-3p,ssa-miR-15bf-5p	endoplasmic reticulum chaperone BiP	cellular response to interferon-gamma,response to hypoxia,ATP binding,response to yeast,extracellular exosome
grp78	HSPA5	GIYK01027959	Ssa#NM_001141642.1	ssa-miR-15bf-5p
GRP78	HSPA5	GIYK01027961	Ssa#NM_001141642.1	ssa-miR-15bf-5p	endoplasmic reticulum chaperone BiP	cellular response to interferon-gamma,response to hypoxia,ATP binding,response to yeast,extracellular exosome
LOC106563577	CCDC82	GIYK01028427,GIYK01028426,GIYK01028424,GIYK01028428,GIYK01028429,GIYK01028430,GIYK01028431,GIYK01028425	Ssa#XM_014129286.1,Ssa#XM_014129286.1,Ssa#XM_014129286.1,Ssa#XM_014129286.1,Ssa#XM_014129286.1,Ssa#XM_014129286.1,Ssa#XM_014129286.1,Ssa#XM_014129286.1	ssa-miR-144-3p,ssa-miR-15bf-5p,ssa-miR-133-2-3-3p	coiled-coil domain-containing protein 82-like,suppressor protein SRP40-like
slc7a3a	SLC7A3	GIYK01028642	Ssa#XM_014196012.1	ssa-miR-489-3p,ssa-miR-15bf-5p	cationic amino acid transporter 3-like	triglyceride metabolic process,L-ornithine transmembrane transport,L-ornithine transmembrane transporter activity,plasma membrane,integral component of membrane,L-lysine transmembrane transport,fatty acid metabolic process,arginine transmembrane transporter activity,L-lysine transmembrane transporter activity,L-arginine import across plasma membrane
LOC106587463	IFNGR1	GIYK01029208	Ssa#EG898533	ssa-miR-144-5p,ssa-miR-133-1-4-5-3p,ssa-miR-15bf-5p	interferon gamma receptor 1 isoform X1	protein binding,integral component of membrane
GSONMT00075468001	IFNGR1	GIYK01029209	Ssa#EG898533	ssa-miR-144-5p,ssa-miR-15bf-5p	interferon gamma receptor 1 isoform X2	integral component of membrane
LOC106564960	KRT13	GIYK01063387,GIYK01029261,GIYK01029262,GIYK01029263	Ssa#XM_014131516.1,Ssa#XM_014131516.1,Ssa#XM_014131516.1,Ssa#XM_014131516.1	ssa-miR-2188-3p,ssa-miR-133-1-4-5-3p,ssa-miR-15bf-5p	keratin, type I cytoskeletal 13-like	structural molecule activity,intermediate filament
LOC106564959	KRT13	GIYK01029264	Ssa#XM_014131516.1	ssa-miR-2188-3p,ssa-miR-15bf-5p		structural molecule activity
LOC106564910	RHBDF2	GIYK01029372,GIYK01029368,GIYK01029371,GIYK01029370,GIYK01029365,GIYK01029369,GIYK01029366,GIYK01029367	Ssa#XM_014131413.1,Ssa#XM_014131413.1,Ssa#XM_014131413.1,Ssa#XM_014131413.1,Ssa#XM_014131413.1,Ssa#XM_014131413.1,Ssa#XM_014131413.1,Ssa#XM_014131413.1	ssa-miR-144-5p,ssa-miR-133-1-4-5-3p,ssa-miR-15bf-5p,ssa-miR-133-2-3-3p	inactive rhomboid protein 2-like isoform X1	,integral component of membrane,serine-type endopeptidase activity,proteolysis
tmem63b	tmem63b	GIYK01029705	Ssa#XM_014131569.1	ssa-miR-152-3p,ssa-miR-133-1-4-5-3p,ssa-miR-133-2-3-3p,ssa-miR-206-3p,ssa-miR-218a-5p,ssa-miR-218b-5p,ssa-miR-730a-5p,ssa-miR-15bf-5p
A0A3B5B6H3	UBE2C	GIYK01029809	Ssa#XM_014132238.1	ssa-miR-15bf-5p	ubiquitin-conjugating enzyme E2 C	transferase activity,ATP binding
A0A3B4CHC4	IP6K2	GIYK01031130	Ssa#XM_014133362.1	ssa-miR-152-3p,ssa-miR-15bf-5p	inositol hexakisphosphate kinase 2-like	phosphorylation,regulation of cellular process,kinase activity,inositol phosphate biosynthetic process
BHLH2	BHLHE40	GIYK01031259	Ssa#XM_014133230.1	ssa-miR-15bf-5p	class E basic helix-loop-helix protein 40-like	nucleus,locomotor rhythm,protein dimerization activity,negative regulation of transcription DNA-templated,DNA binding,circadian regulation of gene expression
gpx1a	GPX1	GIYK01031414	Ssa#XM_014133872.1	ssa-miR-15bf-5p,ssa-miR-730a-5p	glutathione peroxidase 1-like	extracellular space,response to oxidative stress,cellular oxidant detoxification,oxidation-reduction process,glutathione peroxidase activity
stk6	stk6	GIYK01031529	Ssa#NM_001141638.1	ssa-miR-218b-5p,ssa-miR-152-3p,ssa-miR-15bf-5p,ssa-miR-730a-5p		protein phosphorylation,ATP binding,protein kinase activity
arfgef2	ARFGEF2	GIYK01031802,GIYK01031801	Ssa#XM_014134503.1,Ssa#XM_014134503.1	ssa-miR-218b-5p,ssa-miR-724-5p,ssa-miR-15bf-5p,ssa-miR-218a-5p	brefeldin A-inhibited guanine nucleotide-exchange protein 2-like isoform X1,brefeldin A-inhibited guanine nucleotide-exchange protein 2 isoform X1	regulation of ARF protein signal transduction,ARF guanyl-nucleotide exchange factor activity
LOC106572011	DDOST	GIYK01032432,GIYK01039396,GIYK01039395	Ssa#XM_014145703.1,Ssa#XM_014145703.1,Ssa#XM_014145703.1	ssa-miR-152-3p,ssa-miR-218a-5p,ssa-miR-218b-5p,ssa-miR-730a-5p,ssa-miR-15bf-5p	dolichyl-diphosphooligosaccharide--protein glycosyltransferase 48 kDa subunit	protein N-linked glycosylation via asparagine,integral component of membrane,transferase activity,endoplasmic reticulum membrane,endoplasmic reticulum
LOC106567288	HMGA1	GIYK01033245,GIYK01033249,GIYK01033246,GIYK01033244,GIYK01033243,GIYK01033250,GIYK01033247,GIYK01033248	Ssa#XM_014136430.1,Ssa#XM_014136430.1,Ssa#XM_014136430.1,Ssa#XM_014136430.1,Ssa#XM_014136430.1,Ssa#XM_014136430.1,Ssa#XM_014136430.1,Ssa#XM_014136430.1	ssa-miR-724-5p,ssa-miR-152-3p,ssa-miR-132-3p,ssa-miR-489-3p,ssa-miR-15bf-5p	high mobility group protein HMG-I/HMG-Y-like isoform X1	chromatin,,nucleus,DNA binding,regulation of transcription DNA-templated
IRF1	IRF1	GIYK01033460,GIYK01033458,GIYK01033459,GIYK01033457,GIYK01033461,GIYK01033462,GIYK01033463	Ssa#NM_001252361.1,Ssa#NM_001252361.1,Ssa#NM_001252361.1,Ssa#NM_001252361.1,Ssa#NM_001252361.1,Ssa#NM_001252361.1,Ssa#NM_001252361.1	ssa-miR-144-3p,ssa-miR-15bf-5p	Interferon regulatory factor 1,interferon regulatory factor 1-like	nucleus,regulation of immune response,apoptotic process,DNA-binding transcription factor activity,regulation of defense response to virus,transcription regulatory region sequence-specific DNA binding,response to peptide hormone,negative regulation of cell population proliferation,positive regulation of gene expression,regulation of transcription DNA-templated
UCP2	UCP2	GIYK01034177	Ssa#XM_014137588.1	ssa-miR-15bf-5p	mitochondrial uncoupling protein 2-like	mitochondrial membrane,mitochondrial transport,integral component of membrane
LOC106567822	UCP2	GIYK01034183,GIYK01034182,GIYK01034179,GIYK01034188,GIYK01034166,GIYK01034186,GIYK01034184,GIYK01034170	Ssa#XM_014137588.1,Ssa#XM_014137588.1,Ssa#XM_014137588.1,Ssa#XM_014137588.1,Ssa#XM_014137588.1,Ssa#XM_014137588.1,Ssa#XM_014137588.1,Ssa#XM_014137588.1	ssa-miR-15bf-5p		,mitochondrial membrane,mitochondrial transport
LOC106603348	UCP2	GIYK01034189	Ssa#XM_014137588.1	ssa-miR-15bf-5p	mitochondrial uncoupling protein 2 isoform X2	mitochondrial membrane,mitochondrial transport,integral component of membrane
LOC106568437	UHRF2	GIYK01034719,GIYK01034718,GIYK01034717	Ssa#XM_014138765.1,Ssa#XM_014138765.1,Ssa#XM_014138765.1	ssa-miR-489-3p,ssa-miR-15bf-5p	E3 ubiquitin-protein ligase UHRF2-like isoform X1,E3 ubiquitin-protein ligase UHRF2-like isoform X2	metal ion binding,nucleus,protein binding
GSONMT00061050001	UHRF1	GIYK01034720	Ssa#XM_014138765.1	ssa-miR-489-3p,ssa-miR-15bf-5p	E3 ubiquitin-protein ligase UHRF1 isoform X4	metal ion binding,nucleus
LOC106569322	ROCK1	GIYK01035694	Ssa#XM_014191784.1	ssa-miR-15bf-5p	rho-associated protein kinase 1-like isoform X1	protein serine/threonine kinase activity,cytoskeleton,metal ion binding,Rho GTPase binding,intracellular signal transduction,protein phosphorylation,ATP binding,negative regulation of adherens junction organization,positive regulation of stress fiber assembly,epicardial cell to mesenchymal cell transition
LOC106569872	SEMA4A	GIYK01036874	Ssa#XM_014141578.1	ssa-miR-15bf-5p		semaphorin receptor binding
GSONMT00019746001	EEPD1	GIYK01037047	Ssa#XM_014142466.1	ssa-miR-15bf-5p,ssa-miR-23c-3p	unnamed protein product	DNA repair,DNA binding
LOC106571802	sesn1	GIYK01038641,GIYK01038647,GIYK01038643	Ssa#XM_014145262.1,Ssa#XM_014145262.1,Ssa#XM_014145262.1	ssa-miR-489-3p,ssa-miR-724-5p,ssa-miR-15bf-5p	sestrin-1-like isoform X1	nucleus,regulation of response to reactive oxygen species
sesn1	sesn1	GIYK01038642,GIYK01038645	Ssa#XM_014145262.1,Ssa#XM_014145262.1	ssa-miR-489-3p,ssa-miR-724-5p,ssa-miR-15bf-5p	sestrin-1-like isoform X2,sestrin-1-like isoform X1	nucleus,regulation of response to reactive oxygen species
pphln	PPHLN1	GIYK01038701,GIYK01038704,GIYK01038705	Ssa#NM_001140913.1,Ssa#NM_001140913.1,Ssa#NM_001140913.1	ssa-miR-724-5p,ssa-miR-15bf-5p,ssa-miR-23c-3p	periphilin-1 isoform X2	,negative regulation of transcription DNA-templated
sh2d4a	SH2D4A	GIYK01003720,GIYK01003719,GIYK01003721,GIYK01003722	Ssa#XM_014143203.1,Ssa#XM_014143203.1,Ssa#XM_014143203.1,Ssa#XM_014143203.1	ssa-miR-133-1-4-5-3p,ssa-miR-15bf-5p	SH2 domain-containing protein 4A,SH2 domain-containing protein 4A isoform X2
LOC106572092	ITPR3	GIYK01039154,GIYK01039156,GIYK01039158,GIYK01039155	Ssa#XM_014145919.1,Ssa#XM_014145919.1,Ssa#XM_014145919.1,Ssa#XM_014145919.1	ssa-miR-152-3p,ssa-miR-137bc-3p,ssa-miR-133-2-3-3p,ssa-miR-730a-5p,ssa-miR-15bf-5p	inositol 1,4,5-trisphosphate receptor type 3-like	,inositol phosphate-mediated signaling,calcium ion transmembrane transport,integral component of membrane,membrane,inositol 145-trisphosphate-sensitive calcium-release channel activity,transmembrane transport,calcium ion transport,inositol 145 trisphosphate binding,endoplasmic reticulum
pss	TMEM269	GIYK01039772	Ssa#NM_001146675.1	ssa-miR-144-3p,ssa-miR-15bf-5p	transmembrane protein 269-like isoform X1	phosphotransferase activity for other substituted phosphate groups,phospholipid biosynthetic process,integral component of membrane
A0A3B5AVB5	PA2G4	GIYK01039895	Ssa#XM_014147064.1	ssa-miR-144-3p,ssa-miR-144-5p,ssa-miR-15bf-5p	proliferation-associated protein 2G4-like	cytoplasm
LOC106572679	PA2G4	GIYK01039898	Ssa#XM_014147064.1	ssa-miR-144-3p,ssa-miR-144-5p,ssa-miR-15bf-5p
A0A3P9A7B1	SORT1	GIYK01040055	Ssa#XM_014147408.1	ssa-miR-724-5p,ssa-miR-489-3p,ssa-miR-144-3p,ssa-miR-15bf-5p,ssa-miR-23c-3p	sortilin-like	protein binding,cellular response to xenobiotic stimulus,Golgi apparatus,integral component of membrane
hras	HRAS	GIYK01040500	Ssa#XM_014148345.1	ssa-miR-15bf-5p	GTPase HRas	GDP binding,plasma membrane,GTP binding,Ras protein signal transduction,GTPase activity
LOC106573688	GAN	GIYK01040815	Ssa#XM_014214566.1	ssa-miR-489-3p,ssa-miR-15bf-5p	gigaxonin-like	protein binding,cytoskeleton organization
LOC106573783	ARHGAP45	GIYK01041034,GIYK01041025,GIYK01041023,GIYK01041027,GIYK01041031,GIYK01041032,GIYK01041028,GIYK01041026,GIYK01041029,GIYK01041030,GIYK01041033	Ssa#XM_014149139.1,Ssa#XM_014149139.1,Ssa#XM_014149139.1,Ssa#XM_014149139.1,Ssa#XM_014149139.1,Ssa#XM_014149139.1,Ssa#XM_014149139.1,Ssa#XM_014149139.1,Ssa#XM_014149139.1,Ssa#XM_014149139.1,Ssa#XM_014149139.1	ssa-miR-133-1-4-5-3p,ssa-miR-15bf-5p,ssa-miR-730a-5p	minor histocompatibility protein HA-1-like	GTPase activator activity,,positive regulation of GTPase activity,metal ion binding,intracellular signal transduction
GSONMT00018962001	-	GIYK01041024	Ssa#XM_014149139.1	ssa-miR-15bf-5p,ssa-miR-730a-5p	unnamed protein product	GTPase activator activity,intracellular signal transduction,metal ion binding,positive regulation of GTPase activity
poglut1	POGLUT1	GIYK01041828	Ssa#XM_014150496.1	ssa-miR-2188-3p,ssa-miR-144-3p,ssa-miR-15bf-5p	protein O-glucosyltransferase 1	transferase activity
Q6VYM6	ATP1A1	GIYK01042930,GIYK01042051,GIYK01042933	Ssa#XM_014152158.1,Ssa#XM_014152158.1,Ssa#XM_014152158.1	ssa-miR-2188-3p,ssa-miR-15bf-5p,ssa-miR-730a-5p,ssa-miR-133-2-3-3p	sodium/potassium-transporting ATPase subunit alpha-1	response to growth hormone,sodium:potassium-exchanging ATPase activity,hyperosmotic salinity response,integral component of membrane,metal ion binding,establishment or maintenance of transmembrane electrochemical gradient,ATP binding,potassium ion transmembrane transport
LOC106575119	SLC6A13	GIYK01042392,GIYK01042387	Ssa#XM_014193472.1,Ssa#XM_014193472.1	ssa-miR-218a-5p,ssa-miR-218b-5p,ssa-miR-489-3p,ssa-miR-144-3p,ssa-miR-15bf-5p	sodium- and chloride-dependent GABA transporter 2-like isoform X4	neurotransmitter transport,transmembrane transport,neurotransmitter:sodium symporter activity,integral component of membrane
NKA apla 1c	ATP1A1	GIYK01042932	Ssa#XM_014152158.1	ssa-miR-15bf-5p,ssa-miR-133-2-3-3p	sodium/potassium-transporting ATPase subunit alpha-1 isoform X2	integral component of membrane,metal ion binding,ATP binding,potassium transmembrane transporter activity phosphorylative mechanism,potassium ion transmembrane transport
A0A3P8XYV5	CERK	GIYK01043275,GIYK01043274	Ssa#XM_014152780.1,Ssa#XM_014152780.1	ssa-miR-724-5p,ssa-miR-15bf-5p,ssa-miR-23c-3p	ceramide kinase-like isoform X1	phosphorylation,NAD+ kinase activity
LOC100136438	rhag	GIYK01000423,GIYK01000424,GIYK01000427,GIYK01000421,GIYK01000429,GIYK01000417,GIYK01000419,GIYK01000426,GIYK01000422,GIYK01000425	Ssa#NM_001123572.1,Ssa#NM_001123572.1,Ssa#NM_001123572.1,Ssa#NM_001123572.1,Ssa#NM_001123572.1,Ssa#NM_001123572.1,Ssa#NM_001123572.1,Ssa#NM_001123572.1,Ssa#NM_001123572.1,Ssa#NM_001123572.1	ssa-miR-152-3p,ssa-miR-206-3p,ssa-miR-730a-5p,ssa-miR-144-3p,ssa-miR-15bf-5p	Rh blood group, D antigen	ammonium transmembrane transport,ammonium transmembrane transporter activity,integral component of plasma membrane,ammonium transport,membrane
exo1	EXO1	GIYK01044530,GIYK01044529	Ssa#XM_014154487.1,Ssa#XM_014154487.1	ssa-miR-489-3p,ssa-miR-15bf-5p	exonuclease 1	nucleus,nucleic acid phosphodiester bond hydrolysis,5'-3' exodeoxyribonuclease activity,DNA repair,DNA binding
A0A3P9CPM4	SLC1A4	GIYK01045043,GIYK01045045,GIYK01045042,GIYK01062454,GIYK01045044	Ssa#XM_014155332.1,Ssa#XM_014155332.1,Ssa#XM_014155332.1,Ssa#XM_014155332.1,Ssa#XM_014155332.1	ssa-miR-489-3p,ssa-miR-724-5p,ssa-miR-15bf-5p,ssa-miR-23c-3p	neutral amino acid transporter A	transmembrane transport,symporter activity,integral component of membrane
LOC106577640	-	GIYK01045342	Ssa#XM_014155941.1	ssa-miR-489-3p,ssa-miR-133-1-4-5-3p,ssa-miR-15bf-5p,ssa-miR-152-3p	uncharacterized protein LOC112259954
LOC106578237	SIGLEC16	GIYK01004323	Ssa#XM_014156890.1	ssa-miR-15bf-5p,ssa-miR-23c-3p,ssa-miR-730a-5p	uncharacterized protein LOC112067962
selja	-	GIYK01046010,GIYK01046013,GIYK01046012	Ssa#NM_001193497.1,Ssa#NM_001193497.1,Ssa#NM_001193497.1	ssa-miR-15bf-5p	Crystallin J1A
frrs1	FRRS1	GIYK01046068,GIYK01046071,GIYK01046076,GIYK01046080,GIYK01046067,GIYK01046065,GIYK01046079,GIYK01046074,GIYK01046069,GIYK01046078	Ssa#NM_001173810.1,Ssa#NM_001173810.1,Ssa#NM_001173810.1,Ssa#NM_001173810.1,Ssa#NM_001173810.1,Ssa#NM_001173810.1,Ssa#NM_001173810.1,Ssa#NM_001173810.1,Ssa#NM_001173810.1,Ssa#NM_001173810.1	ssa-miR-2188-3p,ssa-miR-144-5p,ssa-miR-152-3p,ssa-miR-15bf-5p	putative ferric-chelate reductase 1 isoform X2	,oxidation-reduction process,integral component of membrane
cd79b	CD79B	GIYK01047060	Ssa#XM_014158710.1	ssa-miR-144-3p,ssa-miR-15bf-5p	B-cell antigen receptor complex-associated protein beta chain	B cell receptor signaling pathway,B cell receptor complex,integral component of membrane
LOC106579105	NMT1	GIYK01047077,GIYK01047078,GIYK01047079,GIYK01047080,GIYK01047075	Ssa#XM_014158669.1,Ssa#XM_014158669.1,Ssa#XM_014158669.1,Ssa#XM_014158669.1,Ssa#XM_014158669.1	ssa-miR-152-3p,ssa-miR-133-2-3-3p,ssa-miR-489-3p,ssa-miR-15bf-5p,ssa-miR-23c-3p	glycylpeptide N-tetradecanoyltransferase 1-like isoform X2	N-terminal protein myristoylation,glycylpeptide N-tetradecanoyltransferase activity
tagln3_abhd10	tagln3	GIYK01047304	Ssa#XM_014159541.1	ssa-miR-724-5p,ssa-miR-133-1-4-5-3p,ssa-miR-2188-3p,ssa-miR-730a-5p,ssa-miR-144-3p,ssa-miR-15bf-5p	mycophenolic acid acyl-glucuronide esterase, mitochondrial-like
LOC106605546	SQLE	GIYK01004510,GIYK01013650,GIYK01004509	Ssa#XM_014201332.1,Ssa#XM_014201332.1,Ssa#XM_014201332.1	ssa-miR-218b-5p,ssa-miR-15bf-5p,ssa-miR-23c-3p,ssa-miR-218a-5p	squalene monooxygenase-like	integral component of membrane,squalene monooxygenase activity,flavin adenine dinucleotide binding,oxidation-reduction process,sterol biosynthetic process
lyric	lyric	GIYK01004523	Ssa#XM_014201296.1	ssa-miR-132-3p,ssa-miR-15bf-5p		positive regulation of angiogenesis,negative regulation of apoptotic process,positive regulation of I-kappaB kinase/NF-kappaB signaling
LOC106579886	SNRNP200	GIYK01048149	Ssa#XM_014160217.1	ssa-miR-2188-3p,ssa-miR-152-3p,ssa-miR-15bf-5p		nucleic acid binding,ATP binding
A0A3P8YPD6	SLC25A37	GIYK01048209,GIYK01048207	Ssa#XM_014160158.1,Ssa#XM_014160158.1	ssa-miR-152-3p,ssa-miR-218a-5p,ssa-miR-206-3p,ssa-miR-218b-5p,ssa-miR-2188-3p,ssa-miR-15bf-5p,ssa-miR-23c-3p	mitoferrin-1-like isoform X1	mitochondrion,integral component of membrane,iron ion transmembrane transporter activity,erythrocyte maturation,iron import into the mitochondrion,embryonic hemopoiesis,ATP transmembrane transporter activity,ATP transport
slc25a37	SLC25A37	GIYK01048208,GIYK01048210	Ssa#XM_014160158.1,Ssa#XM_014160158.1	ssa-miR-152-3p,ssa-miR-206-3p,ssa-miR-2188-3p,ssa-miR-15bf-5p,ssa-miR-23c-3p
LOC106580294	PLEKHA2	GIYK01048449	Ssa#XM_014161145.1	ssa-miR-2188-3p,ssa-miR-489-3p,ssa-miR-15bf-5p	pleckstrin homology domain-containing family A member 2-like isoform X1
LOC106579830	TRIO	GIYK01004582	Ssa#XM_014201019.1	ssa-miR-15bf-5p		axon guidance,Rho guanyl-nucleotide exchange factor activity,protein kinase activity,central nervous system development,protein phosphorylation,ATP binding
blvrb	BLVRB	GIYK01048949,GIYK01048951	Ssa#XM_014162099.1,Ssa#XM_014162099.1	ssa-miR-15bf-5p	Flavin reductase
LOC106612599	MAP4K5	GIYK01049210,GIYK01022287,GIYK01022311,GIYK01022306,GIYK01049209,GIYK01022321,GIYK01049205,GIYK01022312,GIYK01049201,GIYK01049199,GIYK01049198,GIYK01049208,GIYK01022317,GIYK01022300,GIYK01022294,GIYK01022304,GIYK01049197,GIYK01022286,GIYK01022299,GIYK01022293,GIYK01049206,GIYK01022301,GIYK01022298,GIYK01022296,GIYK01022309,GIYK01022316,GIYK01049207,GIYK01022308	Ssa#XM_014162425.1,Ssa#XM_014213901.1,Ssa#XM_014213901.1,Ssa#XM_014213901.1,Ssa#XM_014162425.1,Ssa#XM_014213901.1,Ssa#XM_014162425.1,Ssa#XM_014213901.1,Ssa#XM_014162425.1,Ssa#XM_014162425.1,Ssa#XM_014162425.1,Ssa#XM_014162425.1,Ssa#XM_014213901.1,Ssa#XM_014213901.1,Ssa#XM_014213901.1,Ssa#XM_014213901.1,Ssa#XM_014162425.1,Ssa#XM_014213901.1,Ssa#XM_014213901.1,Ssa#XM_014213901.1,Ssa#XM_014162425.1,…	ssa-miR-2188-3p,ssa-miR-133-1-4-5-3p,ssa-miR-15bf-5p,ssa-miR-133-2-3-3p	unnamed protein product,mitogen-activated protein kinase kinase kinase kinase 5-like,mitogen-activated protein kinase kinase kinase kinase 5-like isoform X1	,protein kinase activity,activation of MAPKKK activity,protein phosphorylation,ATP binding,MAP kinase kinase kinase kinase activity
map4k1	MAP4K3	GIYK01049211,GIYK01049203,GIYK01049202,GIYK01049204,GIYK01049200	Ssa#XM_014162425.1,Ssa#XM_014162425.1,Ssa#XM_014162425.1,Ssa#XM_014162425.1,Ssa#XM_014162425.1	ssa-miR-133-1-4-5-3p,ssa-miR-15bf-5p	unnamed protein product,mitogen-activated protein kinase kinase kinase kinase 3-like	,protein kinase activity,protein phosphorylation,ATP binding,MAP kinase kinase kinase kinase activity
A0A3P8Y285	NT5C3A	GIYK01004719	Ssa#XM_014163095.1	ssa-miR-15bf-5p,ssa-miR-23c-3p	cytosolic 5'-nucleotidase 3 isoform X1	cytoplasm,magnesium ion binding,integral component of membrane,dephosphorylation,nucleotide metabolic process,5'-nucleotidase activity,nucleotide binding
LOC106581194	NT5C3A	GIYK01004720	Ssa#XM_014163095.1	ssa-miR-15bf-5p,ssa-miR-23c-3p	cytosolic 5'-nucleotidase 3A-like	cytoplasm,magnesium ion binding,5'-nucleotidase activity
TWIST2	TWIST2	GIYK01050079,GIYK01050078	Ssa#XM_014173002.1,Ssa#XM_014173002.1	ssa-miR-132-3p,ssa-miR-133-1-4-5-3p,ssa-miR-133-2-3-3p,ssa-miR-15bf-5p,ssa-miR-23c-3p	twist-related protein 2	cytoplasm,nucleolus,protein dimerization activity,positive regulation of cell migration,nucleoplasm,negative regulation of osteoblast differentiation
rbms1	rbms1	GIYK01050201,GIYK01050202,GIYK01050205,GIYK01050203,GIYK01050204	Ssa#XM_014163966.1,Ssa#XM_014163966.1,Ssa#XM_014163966.1,Ssa#XM_014163966.1,Ssa#XM_014163966.1	ssa-miR-724-5p,ssa-miR-144-5p,ssa-miR-152-3p,ssa-miR-15bf-5p	RNA-binding motif, single-stranded-interacting protein 1-like isoform X2,RNA-binding motif, single-stranded-interacting protein 1-like isoform X5	RNA binding,ribonucleoprotein complex
stk39	STK39	GIYK01050238	Ssa#XM_014164094.1	ssa-miR-206-3p,ssa-miR-218b-5p,ssa-miR-15bf-5p,ssa-miR-218a-5p	STE20/SPS1-related proline-alanine-rich protein kinase-like isoform X1	protein serine/threonine kinase activity,protein phosphorylation,ATP binding
GSONMT00069623001	STK39	GIYK01050239	Ssa#XM_014164094.1	ssa-miR-218a-5p,ssa-miR-206-3p,ssa-miR-218b-5p,ssa-miR-2188-3p,ssa-miR-15bf-5p,ssa-miR-23c-3p	STE20/SPS1-related proline-alanine-rich protein kinase-like isoform X3	protein phosphorylation,ATP binding,protein kinase activity
LOC106586202	STK39	GIYK01050240	Ssa#XM_014164094.1	ssa-miR-206-3p,ssa-miR-218b-5p,ssa-miR-15bf-5p,ssa-miR-218a-5p	STE20/SPS1-related proline-alanine-rich protein kinase-like isoform X1	protein serine/threonine kinase activity,protein phosphorylation,ATP binding
GSONMT00074570001	STK39	GIYK01050241	Ssa#XM_014164094.1	ssa-miR-206-3p,ssa-miR-218b-5p,ssa-miR-15bf-5p,ssa-miR-218a-5p	STE20/SPS1-related proline-alanine-rich protein kinase-like isoform X3	protein phosphorylation,ATP binding,protein kinase activity
LOC106582056	EFHB	GIYK01004870	Ssa#XM_014200691.1	ssa-miR-15bf-5p	EF-hand domain-containing family member B isoform X1	calcium ion binding
LOC106583558	-	GIYK01052287,GIYK01052285,GIYK01052289,GIYK01052288,GIYK01052286	Ssa#XM_014167877.1,Ssa#XM_014167877.1,Ssa#XM_014167877.1,Ssa#XM_014167877.1,Ssa#XM_014167877.1	ssa-miR-152-3p,ssa-miR-132-3p,ssa-miR-218a-5p,ssa-miR-218b-5p,ssa-miR-15bf-5p	sodium- and chloride-dependent GABA transporter 2-like,hypothetical protein PFLUV_G00045100,sodium- and chloride-dependent GABA transporter 2-like isoform X1	neurotransmitter transport,transmembrane transport,neurotransmitter:sodium symporter activity,integral component of membrane
LOC106583491	DENND2D	GIYK01052395,GIYK01052396,GIYK01052394	Ssa#XM_014167729.1,Ssa#XM_014167729.1,Ssa#XM_014167729.1	ssa-miR-15bf-5p,ssa-miR-23c-3p	DENN domain-containing protein 2D-like isoform X1,DENN domain-containing protein 2D-like isoform X2
LOC106583824	DYRK2	GIYK01052805	Ssa#XM_014168422.1	ssa-miR-15bf-5p	dual specificity tyrosine-phosphorylation-regulated kinase 2-like	muscle cell development,protein phosphorylation,ATP binding,protein kinase activity
DDA1	DDA1	GIYK01052934,GIYK01052937,GIYK01052936,GIYK01052933	Ssa#XM_014168691.1,Ssa#XM_014168691.1,Ssa#XM_014168691.1,Ssa#XM_014168691.1	ssa-miR-132-3p,ssa-miR-2188-3p,ssa-miR-15bf-5p,ssa-miR-23c-3p	DET1- and DDB1-associated protein 1	regulation of proteasomal ubiquitin-dependent protein catabolic process
LOC106583968	DDA1	GIYK01052935	Ssa#XM_014168691.1	ssa-miR-15bf-5p,ssa-miR-23c-3p
dda1	DDA1	GIYK01052932	Ssa#XM_014168691.1	ssa-miR-132-3p,ssa-miR-2188-3p,ssa-miR-15bf-5p,ssa-miR-23c-3p	DET1- and DDB1-associated protein 1	Cul4-RING E3 ubiquitin ligase complex,positive regulation of proteasomal ubiquitin-dependent protein catabolic process,protein polyubiquitination
irf4	IRF4	GIYK01053073,GIYK01053071,GIYK01053075,GIYK01053072	Ssa#XM_014123229.1,Ssa#XM_014123229.1,Ssa#XM_014123229.1,Ssa#XM_014123229.1	ssa-miR-2188-3p,ssa-miR-133-1-4-5-3p,ssa-miR-15bf-5p	interferon regulatory factor 4-like isoform X1,unnamed protein product	protein binding,DNA-binding transcription factor activity,transcription regulatory region sequence-specific DNA binding,regulation of transcription DNA-templated
LOC106613848	MKNK2	GIYK01053511	Ssa#XM_014169596.1	ssa-miR-218b-5p,ssa-miR-15bf-5p	MAP kinase-interacting serine/threonine-protein kinase 2-like	protein serine/threonine kinase activity,protein phosphorylation,ATP binding
LOC106584368	MKNK2	GIYK01053512,GIYK01053513	Ssa#XM_014169596.1,Ssa#XM_014169596.1	ssa-miR-218b-5p,ssa-miR-15bf-5p		protein phosphorylation,ATP binding,protein kinase activity
co7	C7	GIYK01054050,GIYK01054051,GIYK01054052	Ssa#NM_001139773.1,Ssa#NM_001139773.1,Ssa#NM_001139773.1	ssa-miR-152-3p,ssa-miR-15bf-5p		membrane attack complex,complement activation
LOC106585139	RABL6	GIYK01054193,GIYK01054194,GIYK01054195	Ssa#XM_014171013.1,Ssa#XM_014171013.1,Ssa#XM_014171013.1	ssa-miR-489-3p,ssa-miR-15bf-5p	rab-like protein 6 isoform X1,rab-like protein 6 isoform X2	GTP binding
CD209	CLEC4E	GIYK01012997,GIYK01005171,GIYK01012994,GIYK01012995	Ssa#XM_014200382.1,Ssa#NM_001123579.1,Ssa#XM_014200382.1,Ssa#XM_014200382.1	ssa-miR-144-3p,ssa-miR-15bf-5p	CD209 antigen-like protein E	carbohydrate binding,defense response to Gram-negative bacterium,integral component of membrane
LOC106585005	PLEKHA2	GIYK01054479,GIYK01054480,GIYK01054484,GIYK01054482,GIYK01054483,GIYK01054481	Ssa#XM_014170730.1,Ssa#XM_014170730.1,Ssa#XM_014170730.1,Ssa#XM_014170730.1,Ssa#XM_014170730.1,Ssa#XM_014170730.1	ssa-miR-724-5p,ssa-miR-15bf-5p,ssa-miR-23c-3p	pleckstrin homology domain-containing family A member 2-like isoform X2
LOC106586183	RBMS1	GIYK01055591,GIYK01055592,GIYK01055593	Ssa#XM_014173149.1,Ssa#XM_014173149.1,Ssa#XM_014173149.1	ssa-miR-15bf-5p,ssa-miR-730a-5p	RNA-binding motif, single-stranded-interacting protein 1-like isoform X2,RNA-binding motif, single-stranded-interacting protein 1-like isoform X3,RNA-binding motif, single-stranded-interacting protein 1-like isoform X5	RNA binding,nucleic acid binding,ribonucleoprotein complex
LOC106586794	DDX3X	GIYK01056373,GIYK01056374,GIYK01056372,GIYK01056371,GIYK01056370	Ssa#XM_014174453.1,Ssa#XM_014174453.1,Ssa#XM_014174453.1,Ssa#XM_014174453.1,Ssa#XM_014174453.1	ssa-miR-152-3p,ssa-miR-132-3p,ssa-miR-133-2-3-3p,ssa-miR-2188-3p,ssa-miR-144-5p,ssa-miR-15bf-5p	ATP-dependent RNA helicase DDX3X-like isoform X3,ATP-dependent RNA helicase DDX3Y-like isoform X1	nucleic acid binding,helicase activity,ATP binding
LOC106587075	NAV2	GIYK01056607,GIYK01056606	Ssa#XM_014174997.1,Ssa#XM_014174997.1	ssa-miR-218b-5p,ssa-miR-152-3p,ssa-miR-15bf-5p,ssa-miR-218a-5p	neuron navigator 2-like	neurogenesis,ATP binding
A0A3P8Z0L9	CCND1	GIYK01026691,GIYK01026693,GIYK01056743	Ssa#XM_014126599.1,Ssa#XM_014126599.1,Ssa#XM_014175183.1	ssa-miR-132-3p,ssa-miR-724-5p,ssa-miR-15bf-5p,ssa-miR-2188-3p	G1/S-specific cyclin-D1	regulation of neural retina development,neuron cellular homeostasis,host cell nucleus,camera-type eye morphogenesis
llap_11660	CCND1	GIYK01056744,GIYK01026692	Ssa#XM_014175183.1,Ssa#XM_014126599.1	ssa-miR-132-3p,ssa-miR-724-5p,ssa-miR-15bf-5p,ssa-miR-2188-3p	g1 s-specific cyclin-d1	host cell nucleus
LOC106587137	CCND1	GIYK01056745	Ssa#XM_014126599.1	ssa-miR-724-5p,ssa-miR-15bf-5p		host cell nucleus
i2b2a	IRF2BP2	GIYK01005420,GIYK01005418,GIYK01005421,GIYK01005419	Ssa#NM_001139853.1,Ssa#NM_001139853.1,Ssa#NM_001139853.1,Ssa#NM_001139853.1	ssa-miR-15bf-5p,ssa-miR-23c-3p	interferon regulatory factor 2-binding protein 2-B-like
efna1a	EFNA1	GIYK01057687	Ssa#XM_014176894.1	ssa-miR-15bf-5p	ephrin-A1-like	ephrin receptor signaling pathway,axon guidance,integral component of membrane,anchored component of plasma membrane,ephrin receptor binding
LOC106589523	EEF2K	GIYK01059433,GIYK01059438,GIYK01059428,GIYK01059437,GIYK01059429,GIYK01059432,GIYK01059434,GIYK01059436,GIYK01059435,GIYK01059431,GIYK01059430	Ssa#XM_014179607.1,Ssa#XM_014179607.1,Ssa#XM_014179607.1,Ssa#XM_014179607.1,Ssa#XM_014179607.1,Ssa#XM_014179607.1,Ssa#XM_014179607.1,Ssa#XM_014179607.1,Ssa#XM_014179607.1,Ssa#XM_014179607.1,Ssa#XM_014179607.1	ssa-miR-133-1-4-5-3p,ssa-miR-218a-5p,ssa-miR-218b-5p,ssa-miR-489-3p,ssa-miR-144-3p,ssa-miR-15bf-5p	eukaryotic elongation factor 2 kinase-like isoform X3,eukaryotic elongation factor 2 kinase-like isoform X1,eukaryotic elongation factor 2 kinase-like isoform X4,eukaryotic elongation factor 2 kinase-like isoform X2	protein binding,calmodulin binding,protein serine/threonine kinase activity,calcium ion binding,protein phosphorylation,ATP binding,translational elongation,translation elongation factor activity,elongation factor-2 kinase activity
LOC106589541	CDC42EP1	GIYK01059472,GIYK01059470,GIYK01059471,GIYK01059473,GIYK01059474	Ssa#XM_014179650.1,Ssa#XM_014179650.1,Ssa#XM_014179650.1,Ssa#XM_014179650.1,Ssa#XM_014179650.1	ssa-miR-15bf-5p	unnamed protein product,cdc42 effector protein 1-like
mkl2	MRTFB	GIYK01059491	Ssa#XM_014179673.1	ssa-miR-132-3p,ssa-miR-133-1-4-5-3p,ssa-miR-2188-3p,ssa-miR-144-3p,ssa-miR-15bf-5p	MKL/myocardin-like protein 2
LOC106587793	KRT13	GIYK01005805	Ssa#XM_014131516.1	ssa-miR-15bf-5p		structural molecule activity
GSONMT00062364001	FASN	GIYK01001881,GIYK01059591,GIYK01059590	Ssa#XM_014209529.1,Ssa#XM_014179800.1,Ssa#XM_014179800.1	ssa-miR-132-3p,ssa-miR-206-3p,ssa-miR-2188-3p,ssa-miR-489-3p,ssa-miR-730a-5p,ssa-miR-15bf-5p	fatty acid synthase	oxidoreductase activity,hydrolase activity acting on ester bonds,cellular response to insulin stimulus,biosynthetic process,oxidation-reduction process,fatty acid synthase activity,phosphopantetheine binding
LOC106589688	ADSS2	GIYK01059742,GIYK01059736,GIYK01059734,GIYK01059738,GIYK01059740,GIYK01059730,GIYK01059739,GIYK01059732,GIYK01059735	Ssa#XM_014179953.1,Ssa#XM_014179953.1,Ssa#XM_014179953.1,Ssa#XM_014179953.1,Ssa#XM_014179953.1,Ssa#XM_014179953.1,Ssa#XM_014179953.1,Ssa#XM_014179953.1,Ssa#XM_014179953.1	ssa-miR-489-3p,ssa-miR-152-3p,ssa-miR-15bf-5p	adenylosuccinate synthetase isozyme 2-like isoform X2,adenylosuccinate synthetase isozyme 2-like	purine nucleotide biosynthetic process,GTP binding,adenylosuccinate synthase activity
ADSS	ADSS2	GIYK01059733,GIYK01059731	Ssa#XM_014179953.1,Ssa#XM_014179953.1	ssa-miR-489-3p,ssa-miR-152-3p,ssa-miR-15bf-5p	adenylosuccinate synthetase isozyme 2	cytoplasm,magnesium ion binding,'de novo' AMP biosynthetic process,GTP binding,adenylosuccinate synthase activity
LOC106589848	LRRC59	GIYK01059983	Ssa#XM_014180248.1	ssa-miR-15bf-5p		protein binding
LOC106579624	IPO4	GIYK01060571,GIYK01060568,GIYK01060570	Ssa#XM_014181064.1,Ssa#XM_014181064.1,Ssa#XM_014181064.1	ssa-miR-15bf-5p,ssa-miR-137bc-3p	importin-4,importin-4-like isoform X2	Ran GTPase binding,protein import into nucleus
ipo4	IPO4	GIYK01060569	Ssa#XM_014181064.1	ssa-miR-15bf-5p,ssa-miR-137bc-3p		protein import into nucleus
tm14c	TMEM14C	GIYK01060590,GIYK01060591	Ssa#NM_001141158.1,Ssa#NM_001141158.1	ssa-miR-144-3p,ssa-miR-15bf-5p,ssa-miR-23c-3p
LOC106592739	UBAC2	GIYK01061296	Ssa#XM_014182508.1	ssa-miR-15bf-5p,ssa-miR-730a-5p	ubiquitin-associated domain-containing protein 2-like	protein binding
oncmyk-UAA	MR1	GIYK01061565,GIYK01061297,GIYK01061567,GIYK01061564	Ssa#XM_014188250.1,Ssa#XM_014188250.1,Ssa#XM_014188250.1,Ssa#XM_014188250.1	ssa-miR-15bf-5p	major histocompatibility complex class I-related gene protein-like isoform X1	integral component of membrane
LOC106596683	CD226	GIYK01061550,GIYK01061406,GIYK01061405,GIYK01061552,GIYK01061549,GIYK01061407,GIYK01061401,GIYK01061399,GIYK01061408,GIYK01061548,GIYK01061551,GIYK01061410,GIYK01061400	Ssa#XM_014187955.1,Ssa#XM_014187955.1,Ssa#XM_014187955.1,Ssa#XM_014187955.1,Ssa#XM_014187955.1,Ssa#XM_014187955.1,Ssa#XM_014187955.1,Ssa#XM_014187955.1,Ssa#XM_014187955.1,Ssa#XM_014187955.1,Ssa#XM_014187955.1,Ssa#XM_014187955.1,Ssa#XM_014187955.1	ssa-miR-132-3p,ssa-miR-218a-5p,ssa-miR-218b-5p,ssa-miR-2188-3p,ssa-miR-489-3p,ssa-miR-15bf-5p,ssa-miR-23c-3p	CD226 antigen-like isoform X1	integral component of membrane
LOC106596605	CLEC4M	GIYK01061512,GIYK01009392,GIYK01061425,GIYK01061426,GIYK01061510,GIYK01061511	Ssa#XM_014187878.1,Ssa#XM_014188181.1,Ssa#XM_014187878.1,Ssa#XM_014187878.1,Ssa#XM_014187878.1,Ssa#XM_014187878.1	ssa-miR-489-3p,ssa-miR-15bf-5p,ssa-miR-730a-5p	C-type lectin domain family 4 member M-like,CD209 antigen-like protein B	transmembrane signaling receptor activity,integral component of plasma membrane,integral component of membrane
LOC106592784	MR1	GIYK01061568,GIYK01061570,GIYK01061566	Ssa#XM_014188250.1,Ssa#XM_014188250.1,Ssa#XM_014188250.1	ssa-miR-15bf-5p	major histocompatibility complex class I-related gene protein-like isoform X2,class I histocompatibility antigen, F10 alpha chain-like isoform X5	integral component of membrane
LOC106597015	MR1	GIYK01061569	Ssa#XM_014188250.1	ssa-miR-15bf-5p	major histocompatibility complex class I-related gene protein-like isoform X2	integral component of membrane
LDLR	LDLR	GIYK01006140	Ssa#XM_014180714.1	ssa-miR-218b-5p,ssa-miR-144-3p,ssa-miR-15bf-5p,ssa-miR-218a-5p	low-density lipoprotein receptor-like	protein binding,calcium ion binding,integral component of membrane
GSONMT00023664001	-	GIYK01006142	Ssa#XM_014180714.1	ssa-miR-218a-5p,ssa-miR-218b-5p,ssa-miR-144-3p,ssa-miR-15bf-5p,ssa-miR-23c-3p	unnamed protein product, partial	calcium ion binding,integral component of membrane
cenpl	CENPL	GIYK01007021,GIYK01007020	Ssa#XM_014190645.1,Ssa#XM_014190645.1	ssa-miR-2188-3p,ssa-miR-144-3p,ssa-miR-15bf-5p,ssa-miR-137bc-3p	centromere protein L isoform X1
LOC106599874	WNT9A	GIYK01007257	Ssa#XM_014140586.1	ssa-miR-218b-5p,ssa-miR-144-3p,ssa-miR-724-5p,ssa-miR-15bf-5p
cdkn3	CDKN3	GIYK01000033,GIYK01000034,GIYK01000032	Ssa#NM_001141141.1,Ssa#NM_001141141.1,Ssa#NM_001141141.1	ssa-miR-132-3p,ssa-miR-15bf-5p	cyclin-dependent kinase inhibitor 3	,perinuclear region of cytoplasm,protein tyrosine phosphatase activity,peptidyl-tyrosine dephosphorylation,cell cycle,phosphorylation,kinase activity
LOC106601418	BTN1A1	GIYK01008877	Ssa#XM_014203484.1	ssa-miR-15bf-5p	butyrophilin subfamily 1 member A1-like isoform X2	protein binding
GSONMT00048223001	MAP3K2	GIYK01010173	Ssa#XM_014195965.1	ssa-miR-218b-5p,ssa-miR-15bf-5p,ssa-miR-218a-5p	mitogen-activated protein kinase kinase kinase kinase 2-like isoform X4	activation of MAPKKK activity,MAP kinase kinase kinase kinase activity,ATP binding
LOC106602940	MAP3K2	GIYK01010186,GIYK01010191,GIYK01010181,GIYK01010177,GIYK01010179,GIYK01010180,GIYK01010175,GIYK01010183,GIYK01010185,GIYK01010182,GIYK01010178,GIYK01010187,GIYK01010190,GIYK01010189,GIYK01010184	Ssa#XM_014195965.1,Ssa#XM_014195965.1,Ssa#XM_014195965.1,Ssa#XM_014195965.1,Ssa#XM_014195965.1,Ssa#XM_014195965.1,Ssa#XM_014195965.1,Ssa#XM_014195965.1,Ssa#XM_014195965.1,Ssa#XM_014195965.1,Ssa#XM_014195965.1,Ssa#XM_014195965.1,Ssa#XM_014195965.1,Ssa#XM_014195965.1,Ssa#XM_014195965.1	ssa-miR-218b-5p,ssa-miR-144-5p,ssa-miR-15bf-5p,ssa-miR-218a-5p	mitogen-activated protein kinase kinase kinase kinase 2-like isoform X4,mitogen-activated protein kinase kinase kinase kinase 2-like isoform X1,mitogen-activated protein kinase kinase kinase kinase 2-like isoform X2	,protein kinase activity,activation of MAPKKK activity,protein phosphorylation,ATP binding,MAP kinase kinase kinase kinase activity
Hbegf	HBEGF	GIYK01011940	Ssa#XM_014213041.1	ssa-miR-144-3p,ssa-miR-15bf-5p	proheparin-binding EGF-like growth factor	anatomical structure development,response to wounding,integral component of membrane
LOC106595825	TRIM16	GIYK01066190,GIYK01065912,GIYK01025881,GIYK01066195,GIYK01066193,GIYK01011962	Ssa#XM_014198878.1,Ssa#XM_014187219.1,Ssa#XM_014125675.1,Ssa#XM_014187219.1,Ssa#XM_014198878.1,Ssa#XM_014198878.1	ssa-miR-489-3p,ssa-miR-15bf-5p	tripartite motif-containing protein 16-like	protein binding,zinc ion binding
GSONMT00016157001	HS3ST1	GIYK01012099	Ssa#XM_014199138.1	ssa-miR-144-3p,ssa-miR-15bf-5p	heparan sulfate glucosamine 3-O-sulfotransferase 1	sulfotransferase activity
CLC4E	CLEC4E	GIYK01012996	Ssa#XM_014200382.1	ssa-miR-15bf-5p	C-type lectin domain family 4 member E	carbohydrate binding,integral component of membrane
LOC106605088	CLEC4E	GIYK01012998	Ssa#XM_014200382.1	ssa-miR-15bf-5p
GSONMT00077635001	-	GIYK01013103,GIYK01013100	Ssa#XM_014166770.1,Ssa#XM_014200475.1	ssa-miR-132-3p,ssa-miR-218a-5p,ssa-miR-218b-5p,ssa-miR-15bf-5p,ssa-miR-23c-3p	unnamed protein product	protein phosphorylation,ATP binding,protein kinase activity
tmod4	tmod4	GIYK01013399,GIYK01013400,GIYK01013401	Ssa#XM_014200676.1,Ssa#XM_014200676.1,Ssa#XM_014200676.1	ssa-miR-206-3p,ssa-miR-489-3p,ssa-miR-15bf-5p,ssa-miR-23c-3p		tropomyosin binding,actin filament binding,pointed-end actin filament capping
LOC106605532	lyric	GIYK01013636	Ssa#XM_014201296.1	ssa-miR-15bf-5p		positive regulation of angiogenesis,negative regulation of apoptotic process,positive regulation of I-kappaB kinase/NF-kappaB signaling
socs3	socs3	GIYK01014485,GIYK01014486	Ssa#XM_014202622.1,Ssa#XM_014202622.1	ssa-miR-218a-5p,ssa-miR-206-3p,ssa-miR-730a-5p,ssa-miR-144-3p,ssa-miR-15bf-5p	suppressor of cytokine signaling 3	cell population proliferation,hepatocyte differentiation,retina morphogenesis in camera-type eye,protein ubiquitination,negative regulation of apoptotic process,receptor signaling pathway via JAK-STAT,intracellular signal transduction,negative regulation of axon regeneration,posterior lateral line neuromast hair cell development
LOC106606968	BTN1A1	GIYK01015025	Ssa#XM_014203484.1	ssa-miR-15bf-5p	butyrophilin subfamily 1 member A1-like isoform X2	protein binding
GPR146	GPR146	GIYK01015487,GIYK01015486	Ssa#XM_014204253.1,Ssa#XM_014204253.1	ssa-miR-724-5p,ssa-miR-133-1-4-5-3p,ssa-miR-2188-3p,ssa-miR-489-3p,ssa-miR-144-3p,ssa-miR-15bf-5p,ssa-miR-23c-3p	probable G-protein coupled receptor 146	G protein-coupled receptor activity,G protein-coupled receptor signaling pathway,integral component of membrane
LOC106607353	PDPK1	GIYK01015533,GIYK01015494,GIYK01015532,GIYK01015525,GIYK01015539,GIYK01015541,GIYK01015489,GIYK01015526,GIYK01015497,GIYK01015490,GIYK01015530,GIYK01015502,GIYK01015491,GIYK01015518,GIYK01015511,GIYK01015524,GIYK01015501,GIYK01015498,GIYK01015513,GIYK01015528,GIYK01015540,GIYK01015499,GIYK01015493,GIYK01015495,GIYK01015504,GIYK01015520,GIYK01015514,GIYK01015521,GIYK01015496,GIYK01015500	Ssa#XM_014204243.1,Ssa#XM_014204243.1,Ssa#XM_014204243.1,Ssa#XM_014204243.1,Ssa#XM_014204243.1,Ssa#XM_014204243.1,Ssa#XM_014204243.1,Ssa#XM_014204243.1,Ssa#XM_014204243.1,Ssa#XM_014204243.1,Ssa#XM_014204243.1,Ssa#XM_014204243.1,Ssa#XM_014204243.1,Ssa#XM_014204243.1,Ssa#XM_014204243.1,Ssa#XM_014204243.1,Ssa#XM_014204243.1,Ssa#XM_014204243.1,Ssa#XM_014204243.1,Ssa#XM_014204243.1,Ssa#XM_014204243.1,…	ssa-miR-133-1-4-5-3p,ssa-miR-218a-5p,ssa-miR-218b-5p,ssa-miR-730a-5p,ssa-miR-144-3p,ssa-miR-15bf-5p	3-phosphoinositide-dependent protein kinase 1-like isoform X3,3-phosphoinositide-dependent protein kinase 1-like isoform X4,3-phosphoinositide-dependent protein kinase 1-like isoform X1	,protein serine/threonine kinase activity,protein phosphorylation,ATP binding
GSONMT00004924001	PDPK1	GIYK01015492,GIYK01015535	Ssa#XM_014204243.1,Ssa#XM_014204243.1	ssa-miR-144-3p,ssa-miR-133-1-4-5-3p,ssa-miR-15bf-5p,ssa-miR-730a-5p	unnamed protein product	protein serine/threonine kinase activity,protein phosphorylation,ATP binding
LOC106571452	LBR	GIYK01016591,GIYK01016587,GIYK01016596,GIYK01016592,GIYK01016586,GIYK01016588,GIYK01016593	Ssa#XM_014205311.1,Ssa#XM_014205311.1,Ssa#XM_014205311.1,Ssa#XM_014205311.1,Ssa#XM_014205311.1,Ssa#XM_014205311.1,Ssa#XM_014205311.1	ssa-miR-132-3p,ssa-miR-144-3p,ssa-miR-489-3p,ssa-miR-15bf-5p	lamin-B receptor-like isoform X1	sterol biosynthetic process,oxidoreductase activity acting on the CH-CH group of donors NAD or NADP as acceptor,oxidation-reduction process,integral component of membrane
LOC106607876	ADGRF5	GIYK01016618,GIYK01016615	Ssa#XM_014205336.1,Ssa#XM_014205336.1	ssa-miR-15bf-5p,ssa-miR-23c-3p	adhesion G protein-coupled receptor F5-like
A0A3P8XIH0	pgm3	GIYK01016688,GIYK01016687	Ssa#NM_001139891.1,Ssa#NM_001139891.1	ssa-miR-144-3p,ssa-miR-152-3p,ssa-miR-15bf-5p	Phosphoacetylglucosamine mutase	carbohydrate metabolic process,magnesium ion binding,UDP-N-acetylglucosamine biosynthetic process,phosphoacetylglucosamine mutase activity
LOC106607938	NCOA7	GIYK01016699	Ssa#XM_014205427.1	ssa-miR-15bf-5p	nuclear receptor coactivator 7-like isoform X1
A0A3B5A1D2	ADM2	GIYK01043670,GIYK01018297,GIYK01043671	Ssa#XM_014208123.1,Ssa#XM_014208123.1,Ssa#XM_014208123.1	ssa-miR-132-3p,ssa-miR-133-1-4-5-3p,ssa-miR-15bf-5p	ADM2-like	hormone activity,signal transduction,extracellular region
LOC106610275	HEMGN	GIYK01009507,GIYK01019151,GIYK01019152,GIYK01009508	Ssa#XM_014209535.1,Ssa#XM_014209535.1,Ssa#XM_014209535.1,Ssa#XM_014209535.1	ssa-miR-152-3p,ssa-miR-489-3p,ssa-miR-730a-5p,ssa-miR-144-3p,ssa-miR-15bf-5p	actin cytoskeleton-regulatory complex protein PAN1-like isoform X2,hemogen isoform X2,hemogen isoform X1	,phosphorylation,kinase activity
LOC106610271	-	GIYK01001882	Ssa#XM_014209529.1	ssa-miR-132-3p,ssa-miR-2188-3p,ssa-miR-206-3p,ssa-miR-489-3p,ssa-miR-15bf-5p		biosynthetic process,hydrolase activity acting on ester bonds,fatty acid synthase activity
LOC106610494	GVINP1	GIYK01019324	Ssa#XM_014209874.1	ssa-miR-218b-5p,ssa-miR-152-3p,ssa-miR-15bf-5p,ssa-miR-218a-5p	unnamed protein product, partial
LOC100380676	PRKCH	GIYK01020018,GIYK01020015,GIYK01020013,GIYK01020019,GIYK01020016,GIYK01020017,GIYK01020020	Ssa#XM_014210725.1,Ssa#XM_014210725.1,Ssa#XM_014210725.1,Ssa#XM_014210725.1,Ssa#XM_014210725.1,Ssa#XM_014210725.1,Ssa#XM_014210725.1	ssa-miR-489-3p,ssa-miR-15bf-5p,ssa-miR-137bc-3p,ssa-miR-730a-5p	protein kinase C eta type-like,protein kinase C eta type	protein kinase C activity,calcium-dependent protein kinase C activity,protein serine/threonine kinase activity,protein kinase activity,metal ion binding,intracellular signal transduction,protein phosphorylation,ATP binding
A0A3Q2FVV3	HBEGF	GIYK01021582	Ssa#XM_014213041.1	ssa-miR-144-3p,ssa-miR-489-3p,ssa-miR-15bf-5p	proheparin-binding EGF-like growth factor	anatomical structure development,response to wounding,integral component of membrane
A0A3P8YI18	NLK	GIYK01022886	Ssa#XM_014214972.1	ssa-miR-132-3p,ssa-miR-144-3p,ssa-miR-15bf-5p,ssa-miR-23c-3p	serine/threonine-protein kinase NLK	positive regulation of Wnt signaling pathway,peptidyl-threonine phosphorylation,ATP binding,MAPK cascade,MAP kinase activity,midbrain development
nlk	NLK	GIYK01022887	Ssa#XM_014214972.1	ssa-miR-132-3p,ssa-miR-15bf-5p,ssa-miR-23c-3p		protein phosphorylation,ATP binding,protein kinase activity
LOC100526765	VCAM1	GIYK01023304,GIYK01023300,GIYK01023301,GIYK01023306	Ssa#XM_014216011.1,Ssa#XM_014216011.1,Ssa#XM_014216011.1,Ssa#XM_014216011.1	ssa-miR-132-3p,ssa-miR-152-3p,ssa-miR-15bf-5p,ssa-miR-23c-3p	vascular cell adhesion protein 1 isoform X3	cell-cell adhesion,membrane
CALR	CALR	GIYK01023468	Ssa#XM_014216212.1	ssa-miR-15bf-5p	calreticulin-like	protein folding,endoplasmic reticulum lumen,calcium ion binding,unfolded protein binding
LOC106573818	CALR	GIYK01023470,GIYK01023469	Ssa#XM_014216212.1,Ssa#XM_014216212.1	ssa-miR-15bf-5p	Calreticulin precursor,calreticulin-like	protein folding,endoplasmic reticulum lumen,calcium ion binding,unfolded protein binding
LOC106613743	MIDN	GIYK01023638,GIYK01023639,GIYK01023636,GIYK01023637	Ssa#XM_014216312.1,Ssa#XM_014216312.1,Ssa#XM_014216312.1,Ssa#XM_014216312.1	ssa-miR-206-3p,ssa-miR-2188-3p,ssa-miR-15bf-5p,ssa-miR-137bc-3p	midnolin-like	,protein binding
D9C73_007323	TSG101	GIYK01024749	Ssa#NM_001139642.1	ssa-miR-132-3p,ssa-miR-15bf-5p,ssa-miR-218a-5p	tumor susceptibility gene 101 protein	protein transport,cellular protein modification process
D9C73_008032	HSD17B12	GIYK01024943,GIYK01024945,GIYK01024941	Ssa#XM_014124714.1,Ssa#XM_014124714.1,Ssa#XM_014124714.1	ssa-miR-489-3p,ssa-miR-152-3p,ssa-miR-15bf-5p	very-long-chain 3-oxoacyl-CoA reductase-A-like	oxidoreductase activity,oxidation-reduction process,integral component of membrane
A0A3B5B2U5	HSD17B12	GIYK01024942,GIYK01024946	Ssa#XM_014124714.1,Ssa#XM_014124714.1	ssa-miR-489-3p,ssa-miR-152-3p,ssa-miR-15bf-5p	very-long-chain 3-oxoacyl-CoA reductase-A-like	oxidoreductase activity,oxidation-reduction process,integral component of membrane
hsd17b12	HSD17B12	GIYK01024944	Ssa#XM_014124714.1	ssa-miR-489-3p,ssa-miR-152-3p,ssa-miR-15bf-5p	very-long-chain 3-oxoacyl-CoA reductase-A-like isoform X4
znrf1	ZNRF1	GIYK01025215,GIYK01025216	Ssa#XM_014148886.1,Ssa#XM_014148886.1	ssa-miR-489-3p,ssa-miR-15bf-5p	E3 ubiquitin-protein ligase ZNRF1	protein K48-linked ubiquitination,lysosome,endosome,ubiquitin-protein transferase activity,metal ion binding,ligase activity,membrane,proteasome-mediated ubiquitin-dependent protein catabolic process
sardh	SARDH	GIYK01002440,GIYK01002443,GIYK01002444,GIYK01002451,GIYK01002449,GIYK01002452,GIYK01002442,GIYK01002445,GIYK01002446,GIYK01002450,GIYK01002447,GIYK01002448,GIYK01002441	Ssa#XM_014125677.1,Ssa#XM_014125677.1,Ssa#XM_014125677.1,Ssa#XM_014125677.1,Ssa#XM_014125677.1,Ssa#XM_014125677.1,Ssa#XM_014125677.1,Ssa#XM_014125677.1,Ssa#XM_014125677.1,Ssa#XM_014125677.1,Ssa#XM_014125677.1,Ssa#XM_014125677.1,Ssa#XM_014125677.1	ssa-miR-218b-5p,ssa-miR-15bf-5p,ssa-miR-23c-3p,ssa-miR-218a-5p	sarcosine dehydrogenase, mitochondrial,sarcosine dehydrogenase, mitochondrial-like	protein binding,oxidoreductase activity,oxidation-reduction process
LOC106561188	TRIM25	GIYK01025548,GIYK01025547,GIYK01025549	Ssa#XM_014124866.1,Ssa#XM_014124866.1,Ssa#XM_014124866.1	ssa-miR-133-1-4-5-3p,ssa-miR-15bf-5p	E3 ubiquitin/ISG15 ligase TRIM25-like,E3 ubiquitin/ISG15 ligase TRIM25-like isoform X1	protein binding,zinc ion binding,regulation of apoptotic process,inflammatory response,ligase activity,innate immune response
GSONMT00042681001	TRIM25	GIYK01025550	Ssa#XM_014124866.1	ssa-miR-133-1-4-5-3p,ssa-miR-15bf-5p	unnamed protein product	zinc ion binding
finTRIM	TRIM16	GIYK01062374,GIYK01062377,GIYK01025858,GIYK01062366,GIYK01066196,GIYK01062441,GIYK01066493,GIYK01025827,GIYK01011964,GIYK01025822,GIYK01066064,GIYK01025825,GIYK01025875,GIYK01062375,GIYK01062387,GIYK01025888,GIYK01062440,GIYK01025885,GIYK01025852,GIYK01062434,GIYK01025880,GIYK01025884,GIYK01025841,GIYK01025872,GIYK01025853,GIYK01062365,GIYK01062399,GIYK01062388,GIYK01025859,GIYK01062438,GIYK01025…	Ssa#XM_014198878.1,Ssa#XM_014198878.1,Ssa#XM_014125675.1,Ssa#XM_014125675.1,Ssa#XM_014187219.1,Ssa#XM_014198878.1,Ssa#XM_014187219.1,Ssa#XM_014125675.1,Ssa#XM_014187219.1,Ssa#XM_014125675.1,Ssa#XM_014187219.1,Ssa#XM_014187219.1,Ssa#XM_014198878.1,Ssa#XM_014125675.1,Ssa#XM_014198878.1,Ssa#XM_014125675.1,Ssa#XM_014198878.1,Ssa#XM_014125675.1,Ssa#XM_014125675.1,Ssa#XM_014125675.1,Ssa#XM_014125675.1,…	ssa-miR-133-2-3-3p,ssa-miR-489-3p,ssa-miR-144-3p,ssa-miR-15bf-5p,ssa-miR-23c-3p	tripartite motif-containing protein 16-like,fish virus induced TRIM protein	protein binding,zinc ion binding
ROHU_001520	CCND1	GIYK01026694	Ssa#XM_014126599.1	ssa-miR-132-3p,ssa-miR-724-5p,ssa-miR-15bf-5p,ssa-miR-2188-3p	G1 S-specific cyclin-D1	host cell nucleus
GSONMT00082167001	INSIG1	GIYK01061986,GIYK01061985	Ssa#XM_014157598.1,Ssa#XM_014157598.1	ssa-miR-15bf-5p	insulin-induced gene 1 protein	endoplasmic reticulum membrane,integral component of membrane,endoplasmic reticulum,cholesterol metabolic process
hgs	hgs	GIYK01065028,GIYK01065024	Ssa#XM_014184320.1,Ssa#XM_014184320.1	ssa-miR-2188-3p,ssa-miR-15bf-5p	hepatocyte growth factor-regulated tyrosine kinase substrate isoform X6	metal ion binding,intracellular protein transport
LOC115179807	INPP4A	GIYK01065605,GIYK01065606,GIYK01065604	Ssa#XM_014150633.1,Ssa#XM_014150633.1,Ssa#XM_014150633.1	ssa-miR-132-3p,ssa-miR-144-3p,ssa-miR-152-3p,ssa-miR-15bf-5p	inositol polyphosphate-4-phosphatase type I A-like isoform X13,type I inositol 3,4-bisphosphate 4-phosphatase-like isoform X2,type I inositol 3,4-bisphosphate 4-phosphatase-like isoform X6	phosphatidylinositol-34-bisphosphate 4-phosphatase activity
LOC115168267	N4BP3	GIYK01062044,GIYK01062051,GIYK01062047,GIYK01062046,GIYK01062049,GIYK01062050,GIYK01062045,GIYK01062048	Ssa#XM_014213044.1,Ssa#XM_014213044.1,Ssa#XM_014213044.1,Ssa#XM_014213044.1,Ssa#XM_014213044.1,Ssa#XM_014213044.1,Ssa#XM_014213044.1,Ssa#XM_014213044.1	ssa-miR-15bf-5p	leucine zipper putative tumor suppressor 3-like,NEDD4-binding protein 3-A-like
LOC115187733	JAZF1	GIYK01066328	Ssa#XM_014148407.1	ssa-miR-15bf-5p	juxtaposed with another zinc finger protein 1
LOC115196245	INPP4A	GIYK01062539,GIYK01062542,GIYK01062538,GIYK01062541,GIYK01062543,GIYK01062540	Ssa#XM_014150633.1,Ssa#XM_014150633.1,Ssa#XM_014150633.1,Ssa#XM_014150633.1,Ssa#XM_014150633.1,Ssa#XM_014150633.1	ssa-miR-132-3p,ssa-miR-144-3p,ssa-miR-152-3p,ssa-miR-15bf-5p	type I inositol 3,4-bisphosphate 4-phosphatase-like isoform X11,type I inositol 3,4-bisphosphate 4-phosphatase-like isoform X6,type I inositol 3,4-bisphosphate 4-phosphatase-like isoform X2,type I inositol 3,4-bisphosphate 4-phosphatase-like isoform X10	phosphatidylinositol-34-bisphosphate 4-phosphatase activity
LOC106587590	RBL2	GIYK01062935,GIYK01062939,GIYK01062934,GIYK01062936	Ssa#XM_014127258.1,Ssa#XM_014127258.1,Ssa#XM_014127258.1,Ssa#XM_014127258.1	ssa-miR-15bf-5p,ssa-miR-137bc-3p	retinoblastoma-like protein 2 isoform X1,retinoblastoma-like protein 2 isoform X2	nucleus,transcription regulator complex,regulation of transcription by RNA polymerase II,regulation of cell division,regulation of cell cycle
LOC115203296	RBL2	GIYK01062937	Ssa#XM_014127258.1	ssa-miR-15bf-5p,ssa-miR-137bc-3p	retinoblastoma-like protein 2	nucleus,transcription regulator complex,regulation of transcription by RNA polymerase II,regulation of cell division,regulation of cell cycle
LOC106588482	CLEC4F	GIYK01057904,GIYK01067448	Ssa#XM_014177572.1,Ssa#XM_014177572.1	ssa-miR-23c-3p	C-type lectin domain family 4 member F-like isoform X1	carbohydrate binding,integral component of membrane
LOC106592441	FCRL5	GIYK01067680,GIYK01062493,GIYK01062494	Ssa#XM_014191403.1,Ssa#XM_014191403.1,Ssa#XM_014191403.1	ssa-miR-144-3p,ssa-miR-23c-3p	Fc receptor-like protein 5	integral component of membrane,membrane
LOC106585372	SUSD1	GIYK01055033,GIYK01055090,GIYK01055025,GIYK01055091,GIYK01068401,GIYK01055013,GIYK01055121,GIYK01055038,GIYK01055031,GIYK01055099,GIYK01055120,GIYK01055104,GIYK01055111,GIYK01055096,GIYK01055098,GIYK01055034,GIYK01055105,GIYK01055019	Ssa#XM_014171503.1,Ssa#XM_014171503.1,Ssa#XM_014171503.1,Ssa#XM_014171503.1,Ssa#XM_014171503.1,Ssa#XM_014171503.1,Ssa#XM_014171503.1,Ssa#XM_014171503.1,Ssa#XM_014171503.1,Ssa#XM_014171503.1,Ssa#XM_014171503.1,Ssa#XM_014171503.1,Ssa#XM_014171503.1,Ssa#XM_014171503.1,Ssa#XM_014171503.1,Ssa#XM_014171503.1,Ssa#XM_014171503.1,Ssa#XM_014171503.1	ssa-miR-152-3p,ssa-miR-133-1-4-5-3p,ssa-miR-489-3p,ssa-miR-144-3p,ssa-miR-23c-3p	sushi domain-containing protein 1-like isoform X5,sushi domain-containing protein 1-like isoform X7,sushi domain-containing protein 1 isoform X3,sushi domain-containing protein 1-like isoform X8,sushi, von Willebrand factor type A, EGF and pentraxin domain-containing protein 1-like isoform X10,sushi domain-containing protein 1-like isoform X1,sushi domain-containing protein 1 isoform X9	,membrane,calcium ion binding,integral component of membrane
LOC106592710	NLRC5	GIYK01070118	Ssa#XM_014184080.1	ssa-miR-2188-3p,ssa-miR-23c-3p	PREDICTED: uncharacterized protein LOC106592710 isoform X2	regulation of apoptotic process,ATP binding
SMAX5B_017021	F2RL1	GIYK01027684	Ssa#NM_001140517.1	ssa-miR-23c-3p	proteinase-activated receptor 2-like	thrombin-activated receptor activity,integral component of membrane,blood coagulation,proteinase activated receptor activity,thrombin-activated receptor signaling pathway
LOC106565782	GZMK	GIYK01002692	Ssa#XM_014133293.1	ssa-miR-2188-3p,ssa-miR-23c-3p	granzyme K-like	serine-type endopeptidase activity,proteolysis
LOC106564826	IRF2BP2	GIYK01029574,GIYK01029572,GIYK01029573	Ssa#NM_001139853.1,Ssa#NM_001139853.1,Ssa#NM_001139853.1	ssa-miR-23c-3p	interferon regulatory factor 2-binding protein 2-B-like
orai1	orai1	GIYK01002842	Ssa#XM_014130732.1	ssa-miR-724-5p,ssa-miR-23c-3p
LOC106583429	CD8B	GIYK01029912	Ssa#NM_001123584.1	ssa-miR-23c-3p	CD8 beta	MHC class I protein binding,regulation of immune response,integral component of membrane,coreceptor activity
LOC100136451	CD8B	GIYK01029913	Ssa#NM_001123584.1	ssa-miR-23c-3p	uncharacterized protein LOC111962595	MHC class I protein binding,regulation of immune response,coreceptor activity
ska1	ska1	GIYK01002925	Ssa#NM_001146667.1	ssa-miR-23c-3p		microtubule binding,cell division,chromosome segregation
sec61a	SEC61A1	GIYK01030533,GIYK01030536	Ssa#XM_014132823.1,Ssa#XM_014132823.1	ssa-miR-132-3p,ssa-miR-23c-3p	protein transport protein Sec61 subunit alpha-like 1	pronephric nephron development,protein targeting to ER,endoplasmic reticulum,integral component of endoplasmic reticulum membrane
LOC106565561	SEC61A1	GIYK01030534	Ssa#XM_014132823.1	ssa-miR-132-3p,ssa-miR-23c-3p	Protein transport protein Sec61 subunit alpha-like 1	protein transport,membrane
FQN60_009559	SEC61A1	GIYK01030537,GIYK01030535	Ssa#XM_014132823.1,Ssa#XM_014132823.1	ssa-miR-132-3p,ssa-miR-23c-3p	Protein transport protein Sec61 subunit alpha,hypothetical protein FQN60_009559	protein transport,integral component of membrane
LOC106565784	NDRG3	GIYK01031182,GIYK01031183,GIYK01031181,GIYK01031180	Ssa#XM_014133296.1,Ssa#XM_014133296.1,Ssa#XM_014133296.1,Ssa#XM_014133296.1	ssa-miR-144-3p,ssa-miR-489-3p,ssa-miR-152-3p,ssa-miR-23c-3p	protein NDRG3-like isoform X2,protein NDRG3-like isoform X1
A0A3P8XFN9	GATA2	GIYK01051553,GIYK01051554,GIYK01031218,GIYK01051557,GIYK01051559,GIYK01051558,GIYK01051555,GIYK01051552,GIYK01031219,GIYK01031222	Ssa#XM_014166463.1,Ssa#XM_014166463.1,Ssa#NM_001139767.1,Ssa#XM_014166463.1,Ssa#XM_014166463.1,Ssa#XM_014166463.1,Ssa#XM_014166463.1,Ssa#XM_014166463.1,Ssa#NM_001139767.1,Ssa#NM_001139767.1	ssa-miR-23c-3p	GATA-binding factor 2-like	zinc ion binding,negative regulation of gene expression,nucleus,double-stranded DNA binding,monocyte differentiation,positive regulation of transcription by RNA polymerase II,neutrophil differentiation,chordate embryonic development,DNA-binding transcription factor activity,macrophage differentiation,primitive hemopoiesis,regulation of myeloid cell differentiation,erythrocyte development,sequence…
gata1	GATA1	GIYK01031223,GIYK01031224,GIYK01031220,GIYK01031225	Ssa#NM_001139767.1,Ssa#NM_001139767.1,Ssa#NM_001139767.1,Ssa#NM_001139767.1	ssa-miR-206-3p,ssa-miR-23c-3p		sequence-specific DNA binding,DNA-binding transcription factor activity,zinc ion binding,regulation of transcription DNA-templated
LOC106582882	GATA2	GIYK01031221	Ssa#NM_001139767.1	ssa-miR-23c-3p	GATA-binding factor 2-like	zinc ion binding,nucleus,DNA-binding transcription factor activity,sequence-specific DNA binding,regulation of transcription DNA-templated
A0A3B4ECS8	TRIM32	GIYK01003004,GIYK01003003	Ssa#XM_014133617.1,Ssa#XM_014133617.1	ssa-miR-218a-5p,ssa-miR-206-3p,ssa-miR-218b-5p,ssa-miR-133-2-3-3p,ssa-miR-2188-3p,ssa-miR-730a-5p,ssa-miR-23c-3p	E3 ubiquitin-protein ligase TRIM32	protein binding,gastrulation,zinc ion binding,Kupffer's vesicle development,pronephric duct morphogenesis,melanosome transport
TLR9	TLR9	GIYK01031897	Ssa#NM_001123653.1	ssa-miR-23c-3p	toll-like receptor 9	protein binding,cellular response to interferon-gamma,integral component of membrane,toll-like receptor signaling pathway,transmembrane signaling receptor activity,positive regulation of transcription DNA-templated,DNA binding
LOC106566600	C7	GIYK01003125	Ssa#XM_014134762.1	ssa-miR-2188-3p,ssa-miR-489-3p,ssa-miR-152-3p,ssa-miR-23c-3p		protein binding,membrane attack complex,complement activation
LOC106603445	TTC3	GIYK01033746,GIYK01033740,GIYK01033747,GIYK01033744,GIYK01033739	Ssa#XM_014137269.1,Ssa#XM_014137269.1,Ssa#XM_014137269.1,Ssa#XM_014137269.1,Ssa#XM_014137269.1	ssa-miR-23c-3p	E3 ubiquitin-protein ligase TTC3	protein binding,ligase activity
LOC106567687	TTC3	GIYK01033745	Ssa#XM_014137269.1	ssa-miR-23c-3p	E3 ubiquitin-protein ligase TTC3-like
LOC106568731	RGS5	GIYK01034960	Ssa#XM_014139323.1	ssa-miR-23c-3p	regulator of G-protein signaling 5-like
cahz	CA1	GIYK01035464	Ssa#XM_014190532.1	ssa-miR-23c-3p		carbonate dehydratase activity,zinc ion binding
GSONMT00073683001	CA1	GIYK01035469,GIYK01035459,GIYK01035468,GIYK01035463	Ssa#XM_014190532.1,Ssa#XM_014190532.1,Ssa#XM_014190532.1,Ssa#XM_014190532.1	ssa-miR-23c-3p	carbonic anhydrase	carbonate dehydratase activity,zinc ion binding
LOC106570299	EEPD1	GIYK01037046	Ssa#XM_014142466.1	ssa-miR-23c-3p	endonuclease/exonuclease/phosphatase family domain-containing protein 1-like	exonuclease activity,endonuclease activity,nucleic acid phosphodiester bond hydrolysis,DNA repair,DNA binding
LOC106566641	PPHLN1	GIYK01038700,GIYK01038703,GIYK01038702	Ssa#NM_001140913.1,Ssa#NM_001140913.1,Ssa#NM_001140913.1	ssa-miR-23c-3p	periphilin-1-like isoform X1,periphilin-1-like isoform X2	negative regulation of transcription DNA-templated
LOC106571913	IRF4	GIYK01038772	Ssa#XM_014145471.1	ssa-miR-23c-3p	interferon regulatory factor 4-like isoform X1	protein binding,DNA-binding transcription factor activity,transcription regulatory region sequence-specific DNA binding,regulation of transcription DNA-templated
GSONMT00008041001	IRF4	GIYK01038773	Ssa#XM_014145471.1	ssa-miR-23c-3p	unnamed protein product	protein binding,DNA-binding transcription factor activity,transcription regulatory region sequence-specific DNA binding,regulation of transcription DNA-templated
LOC106571978	SGK2	GIYK01038871	Ssa#XM_014145603.1	ssa-miR-724-5p,ssa-miR-132-3p,ssa-miR-133-1-4-5-3p,ssa-miR-133-2-3-3p,ssa-miR-23c-3p		protein phosphorylation,ATP binding,protein kinase activity
A0A3Q2CQM2	PI16	GIYK01039151	Ssa#XM_014145922.1	ssa-miR-137bc-3p,ssa-miR-23c-3p	peptidase inhibitor 16-like	extracellular region
LOC106572715	TMEM9	GIYK01039905	Ssa#XM_014147145.1	ssa-miR-144-5p,ssa-miR-23c-3p,ssa-miR-730a-5p	transmembrane protein 9 isoform X2	integral component of membrane
LOC106572891	FKBP5	GIYK01040083,GIYK01040086,GIYK01040085,GIYK01040081,GIYK01040084,GIYK01040082	Ssa#XM_014147470.1,Ssa#XM_014147470.1,Ssa#XM_014147470.1,Ssa#XM_014147470.1,Ssa#XM_014147470.1,Ssa#XM_014147470.1	ssa-miR-144-3p,ssa-miR-23c-3p,ssa-miR-133-2-3-3p	FK506-binding protein 5-like isoform X1
pnp6	PNP	GIYK01040711	Ssa#XM_014149091.1	ssa-miR-133-2-3-3p,ssa-miR-218b-5p,ssa-miR-489-3p,ssa-miR-144-3p,ssa-miR-23c-3p	purine nucleoside phosphorylase-like	cytoplasm,nucleoside metabolic process,purine-nucleoside phosphorylase activity
PHYPO_G00027480	TAX1BP3	GIYK01041068	Ssa#XM_014148687.1	ssa-miR-144-3p,ssa-miR-23c-3p,ssa-miR-133-2-3-3p	tax1-binding protein 3	protein binding,cytoplasm,nucleus,plasma membrane,convergent extension involved in axis elongation,Wnt signaling pathway
LOC106574165	CAMSAP2	GIYK01041526	Ssa#XM_014149832.1	ssa-miR-132-3p,ssa-miR-133-1-4-5-3p,ssa-miR-23c-3p		microtubule binding,calmodulin binding
CD28	CD28	GIYK01042447,GIYK01041604	Ssa#XM_014150154.1,Ssa#XM_014150154.1	ssa-miR-2188-3p,ssa-miR-144-3p,ssa-miR-144-5p,ssa-miR-23c-3p	T-cell-specific surface glycoprotein CD28-like	regulation of T cell proliferation,integral component of membrane
LOC106609100	CDKN1B	GIYK01042484,GIYK01042483	Ssa#XM_014151229.1,Ssa#XM_014151229.1	ssa-miR-144-3p,ssa-miR-724-5p,ssa-miR-23c-3p	cyclin-dependent kinase inhibitor 1B-like	cytoplasm,cyclin-dependent protein serine/threonine kinase inhibitor activity,nucleus,regulation of cell population proliferation,negative regulation of cyclin-dependent protein serine/threonine kinase activity,cell cycle arrest,kinase activity
cssa17h12orf56	C12orf56	GIYK01043443,GIYK01043440,GIYK01043441,GIYK01043442	Ssa#XM_014152953.1,Ssa#XM_014152953.1,Ssa#XM_014152953.1,Ssa#XM_014152953.1	ssa-miR-144-3p,ssa-miR-724-5p,ssa-miR-23c-3p	unnamed protein product,PREDICTED: uncharacterized protein C12orf56 homolog isoform X1
A0A3P8YM49	KEL	GIYK01004120,GIYK01004124,GIYK01004127,GIYK01004125,GIYK01004128,GIYK01004121,GIYK01004129,GIYK01004119,GIYK01004131,GIYK01004123	Ssa#XM_014152565.1,Ssa#XM_014152565.1,Ssa#XM_014152565.1,Ssa#XM_014152565.1,Ssa#XM_014152565.1,Ssa#XM_014152565.1,Ssa#XM_014152565.1,Ssa#XM_014152565.1,Ssa#XM_014152565.1,Ssa#XM_014152565.1	ssa-miR-133-1-4-5-3p,ssa-miR-23c-3p	kell blood group glycoprotein-like isoform X1,kell blood group glycoprotein-like isoform X2,kell blood group glycoprotein-like	membrane,metalloendopeptidase activity,integral component of membrane,proteolysis
LOC106575861	KEL	GIYK01004132,GIYK01004126,GIYK01004130,GIYK01004122	Ssa#XM_014152565.1,Ssa#XM_014152565.1,Ssa#XM_014152565.1,Ssa#XM_014152565.1	ssa-miR-132-3p,ssa-miR-489-3p,ssa-miR-133-1-4-5-3p,ssa-miR-23c-3p	kell blood group glycoprotein-like isoform X1,uncharacterized protein LOC112073657 isoform X3	metalloendopeptidase activity,proteolysis
A0A3Q4HJ25	TSPAN9	GIYK01043802,GIYK01043800,GIYK01043801	Ssa#XM_014208332.1,Ssa#XM_014208332.1,Ssa#XM_014208332.1	ssa-miR-724-5p,ssa-miR-23c-3p	tetraspanin-9	integral component of membrane
BNIP3	BNIP3	GIYK01044658,GIYK01044659	Ssa#XM_014154672.1,Ssa#XM_014154672.1	ssa-miR-132-3p,ssa-miR-23c-3p	BCL2/adenovirus E1B 19 kDa protein-interacting protein 3	positive regulation of apoptotic process,integral component of membrane,mitochondrial envelope
bnip3	BNIP3	GIYK01044661,GIYK01044660	Ssa#XM_014154672.1,Ssa#XM_014154672.1	ssa-miR-132-3p,ssa-miR-23c-3p
kiaa1468	RELCH	GIYK01045932,GIYK01045931,GIYK01045933	Ssa#XM_014191453.1,Ssa#XM_014191453.1,Ssa#XM_014191453.1	ssa-miR-23c-3p	RAB11-binding protein RELCH homolog isoform X9,RAB11-binding protein RELCH homolog isoform X2,RAB11-binding protein RELCH homolog isoform X5	protein binding,intracellular cholesterol transport,trans-Golgi network
LOC106579159	-	GIYK01047013	Ssa#XM_014158765.1	ssa-miR-23c-3p	PREDICTED: uncharacterized protein LOC106579159	RNA binding,protein ubiquitination,Notch signaling pathway
CPN1	CPN1	GIYK01047208,GIYK01047206,GIYK01047207,GIYK01047212,GIYK01047211,GIYK01047210,GIYK01047209	Ssa#NM_001141729.1,Ssa#NM_001141729.1,Ssa#NM_001141729.1,Ssa#NM_001141729.1,Ssa#NM_001141729.1,Ssa#NM_001141729.1,Ssa#NM_001141729.1	ssa-miR-144-3p,ssa-miR-144-5p,ssa-miR-23c-3p	carboxypeptidase N catalytic chain	zinc ion binding,metallocarboxypeptidase activity,proteolysis
LOC106579520	ARFGEF1	GIYK01047318,GIYK01047319	Ssa#XM_014190686.1,Ssa#XM_014190686.1	ssa-miR-23c-3p	brefeldin A-inhibited guanine nucleotide-exchange protein 1-like isoform X3	regulation of ARF protein signal transduction,ARF guanyl-nucleotide exchange factor activity
LOC106580169	TSPAN3	GIYK01047744,GIYK01047743,GIYK01047737,GIYK01047741,GIYK01047742,GIYK01047748,GIYK01047746,GIYK01047738	Ssa#XM_014160930.1,Ssa#XM_014160930.1,Ssa#XM_014160930.1,Ssa#XM_014160930.1,Ssa#XM_014160930.1,Ssa#XM_014160930.1,Ssa#XM_014160930.1,Ssa#XM_014160930.1	ssa-miR-218a-5p,ssa-miR-218b-5p,ssa-miR-2188-3p,ssa-miR-144-3p,ssa-miR-23c-3p		integral component of membrane
LOC106580339	PDIA3	GIYK01004637	Ssa#XM_014198177.1	ssa-miR-218a-5p,ssa-miR-218b-5p,ssa-miR-2188-3p,ssa-miR-489-3p,ssa-miR-23c-3p	protein disulfide-isomerase A3-like	protein disulfide isomerase activity,cell redox homeostasis
LOC106581028	AS3MT	GIYK01049457	Ssa#XM_014162695.1	ssa-miR-489-3p,ssa-miR-23c-3p	arsenite methyltransferase-like	methylation,methyltransferase activity
nlk2	NLK	GIYK01022885,GIYK01049781	Ssa#XM_014214972.1,Ssa#XM_014214972.1	ssa-miR-132-3p,ssa-miR-152-3p,ssa-miR-23c-3p,ssa-miR-730a-5p	serine/threonine-protein kinase NLK	cytoplasm,positive regulation of Wnt signaling pathway,nucleus,regulation of gene expression,peptidyl-threonine phosphorylation,ATP binding,MAPK cascade,MAP kinase activity,midbrain development
LOC106581859	ITGB1	GIYK01050091	Ssa#XM_014164283.1	ssa-miR-23c-3p		integrin complex,integrin-mediated signaling pathway,signaling receptor activity,cell-matrix adhesion
CH60	CH60	GIYK01050919,GIYK01050918	Ssa#XM_014165271.1,Ssa#XM_014165271.1	ssa-miR-489-3p,ssa-miR-23c-3p	60 kDa heat shock protein, mitochondrial	fin regeneration,protein refolding,mitochondrial matrix,ATP binding
W5NMM8	SOX21	GIYK01051034,GIYK01051033,GIYK01055785	Ssa#XM_014173390.1,Ssa#XM_014173390.1,Ssa#XM_014173390.1	ssa-miR-23c-3p	transcription factor SOX-21	nucleus,cell differentiation,lens development in camera-type eye,regulation of transcription by RNA polymerase II,DNA binding,DNA-binding transcription factor activity RNA polymerase II-specific,anatomical structure morphogenesis
GSONMT00035227001	GBP1	GIYK01051120	Ssa#XM_014189018.1	ssa-miR-23c-3p,ssa-miR-730a-5p	unnamed protein product	GTP binding,GTPase activity
LOC106582844	EPB41L1	GIYK01051468,GIYK01051470	Ssa#XM_014166347.1,Ssa#XM_014166347.1	ssa-miR-23c-3p	band 4.1-like protein 1 isoform X8,protein 4.1-like isoform X9	structural molecule activity,cortical actin cytoskeleton organization,cytoskeleton,actin binding
GSONMT00049400001	EPB41L1	GIYK01051469	Ssa#XM_014166347.1	ssa-miR-23c-3p	unnamed protein product	structural molecule activity,cytoskeleton,actin binding
mep50	mep50	GIYK01051894,GIYK01051895	Ssa#NM_001140462.1,Ssa#NM_001140462.1	ssa-miR-218b-5p,ssa-miR-144-3p,ssa-miR-23c-3p,ssa-miR-218a-5p	methylosome protein 50-like	protein binding
LOC106582343	RNF183	GIYK01004930,GIYK01004931	Ssa#XM_014165354.1,Ssa#XM_014165354.1	ssa-miR-489-3p,ssa-miR-152-3p,ssa-miR-23c-3p	probable E3 ubiquitin-protein ligase RNF183	integral component of membrane
A0A3P9ACG1	MANF	GIYK01052758	Ssa#XM_014168307.1	ssa-miR-206-3p,ssa-miR-23c-3p	mesencephalic astrocyte-derived neurotrophic factor-like	dopaminergic neuron differentiation
LOC106584005	NIBAN1	GIYK01052957	Ssa#XM_014125394.1	ssa-miR-152-3p,ssa-miR-133-1-4-5-3p,ssa-miR-133-2-3-3p,ssa-miR-489-3p,ssa-miR-144-3p,ssa-miR-23c-3p	protein Niban-like
LOC106584016	IFIT2	GIYK01052979	Ssa#XM_014129980.1	ssa-miR-23c-3p	interferon-induced protein with tetratricopeptide repeats 2-like	protein binding
LOC106586256	ADAM23	GIYK01055735,GIYK01055736,GIYK01055737,GIYK01055738	Ssa#XM_014173328.1,Ssa#XM_014173328.1,Ssa#XM_014173328.1,Ssa#XM_014173328.1	ssa-miR-133-2-3-3p,ssa-miR-2188-3p,ssa-miR-730a-5p,ssa-miR-144-3p,ssa-miR-23c-3p	disintegrin and metalloproteinase domain-containing protein 23 isoform X1,disintegrin and metalloproteinase domain-containing protein 23 isoform X2	metalloendopeptidase activity,integrin-mediated signaling pathway,integral component of membrane,proteolysis
LOC106586280	GYPC	GIYK01055810,GIYK01055807,GIYK01055814,GIYK01055806,GIYK01055808,GIYK01055813	Ssa#XM_014173411.1,Ssa#XM_014173411.1,Ssa#XM_014173411.1,Ssa#XM_014173411.1,Ssa#XM_014173411.1,Ssa#XM_014173411.1	ssa-miR-152-3p,ssa-miR-23c-3p	glycophorin-C-like isoform X3	integral component of membrane
glrx	GLRX	GIYK01056121,GIYK01056128,GIYK01056125,GIYK01056127,GIYK01056143,GIYK01056142,GIYK01056132,GIYK01056137,GIYK01056126,GIYK01056146,GIYK01056138,GIYK01056130,GIYK01056141,GIYK01056129,GIYK01056145,GIYK01056120,GIYK01056123,GIYK01056144,GIYK01056135,GIYK01056124,GIYK01056122,GIYK01056133,GIYK01056134	Ssa#NM_001140301.1,Ssa#NM_001140301.1,Ssa#NM_001140301.1,Ssa#NM_001140301.1,Ssa#NM_001140301.1,Ssa#NM_001140301.1,Ssa#NM_001140301.1,Ssa#NM_001140301.1,Ssa#NM_001140301.1,Ssa#NM_001140301.1,Ssa#NM_001140301.1,Ssa#NM_001140301.1,Ssa#NM_001140301.1,Ssa#NM_001140301.1,Ssa#NM_001140301.1,Ssa#NM_001140301.1,Ssa#NM_001140301.1,Ssa#NM_001140301.1,Ssa#NM_001140301.1,Ssa#NM_001140301.1,Ssa#NM_001140301.1,…	ssa-miR-2188-3p,ssa-miR-144-5p,ssa-miR-23c-3p	glutaredoxin-1 isoform X2,glutaredoxin-1 isoform X4	,cell redox homeostasis,protein disulfide oxidoreductase activity,electron transfer activity,intracellular signal transduction,glutathione-homocystine transhydrogenase activity,electron transport chain
D9C73_001280	GLRX	GIYK01056140,GIYK01056147	Ssa#NM_001140301.1,Ssa#NM_001140301.1	ssa-miR-2188-3p,ssa-miR-144-5p,ssa-miR-23c-3p	glutaredoxin-1 isoform X2	cell redox homeostasis,protein disulfide oxidoreductase activity,electron transfer activity,intracellular signal transduction,glutathione-homocystine transhydrogenase activity,electron transport chain
LOC106586898	TRIM39	GIYK01056412	Ssa#XM_014187004.1	ssa-miR-724-5p,ssa-miR-133-1-4-5-3p,ssa-miR-133-2-3-3p,ssa-miR-489-3p,ssa-miR-23c-3p	E3 ubiquitin-protein ligase TRIM39-like	protein binding
LOC106587267	rnf166	GIYK01056827,GIYK01056828	Ssa#XM_014175507.1,Ssa#XM_014175507.1	ssa-miR-144-3p,ssa-miR-23c-3p	RING finger protein 166 isoform X1,E3 ubiquitin-protein ligase RNF166 isoform X2
rnf166	rnf166	GIYK01056829	Ssa#XM_014175507.1	ssa-miR-144-3p,ssa-miR-23c-3p	RING finger protein 166 isoform X1	protein polyubiquitination,ubiquitin protein ligase activity,ubiquitin-dependent protein catabolic process
LOC106588466	CLEC4F	GIYK01057903	Ssa#XM_014177572.1	ssa-miR-23c-3p	C-type lectin domain family 4 member F-like isoform X1	carbohydrate binding,integral component of membrane
LOC106588438	PHC1	GIYK01057932,GIYK01057933	Ssa#XM_014141828.1,Ssa#XM_014141828.1	ssa-miR-206-3p,ssa-miR-724-5p,ssa-miR-23c-3p,ssa-miR-2188-3p	polyhomeotic-like protein 1 isoform X2,polyhomeotic-like protein 1 isoform X1	protein binding,zinc ion binding,nucleus
A0A3P8YA47	CARD14	GIYK01005551,GIYK01005554,GIYK01005552,GIYK01005553	Ssa#XM_014177435.1,Ssa#XM_014177435.1,Ssa#XM_014177435.1,Ssa#XM_014177435.1	ssa-miR-144-3p,ssa-miR-23c-3p,ssa-miR-730a-5p	caspase recruitment domain-containing protein 14-like isoform X1,caspase recruitment domain-containing protein 14-like	protein binding,regulation of apoptotic process
LOC106588435	CARD14	GIYK01005555	Ssa#XM_014177435.1	ssa-miR-144-3p,ssa-miR-23c-3p,ssa-miR-730a-5p	unnamed protein product	protein binding
LOC106588568	CYP51A1	GIYK01058205,GIYK01058207,GIYK01058204,GIYK01058203,GIYK01058206	Ssa#XM_014177708.1,Ssa#XM_014177708.1,Ssa#XM_014177708.1,Ssa#XM_014177708.1,Ssa#XM_014177708.1	ssa-miR-2188-3p,ssa-miR-724-5p,ssa-miR-23c-3p	lanosterol 14-alpha demethylase	sterol 14-demethylase activity,methyltransferase activity,integral component of membrane,iron ion binding,demethylation,methylation,oxidation-reduction process,response to yeast,heme binding
LOC106589383	RPP30	GIYK01059193	Ssa#XM_014179277.1	ssa-miR-132-3p,ssa-miR-23c-3p		tRNA processing,ribonuclease P activity
ACTA1 (1 of many)	ACTA1	GIYK01059692	Omy#DV201988	ssa-miR-132-3p,ssa-miR-23c-3p	actin, alpha cardiac	cytoplasm,atrioventricular canal development,embryonic heart tube development,actin cytoskeleton,ATP binding,endocardial cushion formation,skeletal muscle fiber development
LOC106589662	PHACTR2	GIYK01059711,GIYK01059712	Ssa#XM_014179906.1,Ssa#XM_014179906.1	ssa-miR-144-3p,ssa-miR-489-3p,ssa-miR-23c-3p	phosphatase and actin regulator 2-like isoform X3,phosphatase and actin regulator 2-like isoform X1	actin binding,protein phosphatase inhibitor activity,negative regulation of phosphoprotein phosphatase activity
LOC106591917	NLRC5	GIYK01061146	Ssa#XM_014184080.1	ssa-miR-2188-3p,ssa-miR-23c-3p	uncharacterized protein LOC110513583
LOC106599117	AGL	GIYK01006780,GIYK01006781,GIYK01006788,GIYK01006782,GIYK01006786,GIYK01006785,GIYK01006779,GIYK01006784	Ssa#XM_014190188.1,Ssa#XM_014190188.1,Ssa#XM_014190188.1,Ssa#XM_014190188.1,Ssa#XM_014190188.1,Ssa#XM_014190188.1,Ssa#XM_014190188.1,Ssa#XM_014190188.1	ssa-miR-144-3p,ssa-miR-23c-3p	glycogen debranching enzyme-like isoform X1	glycogen biosynthetic process,4-alpha-glucanotransferase activity,glycogen catabolic process,amylo-alpha-16-glucosidase activity
GSONMT00063312001	AGL	GIYK01006787	Ssa#XM_014190188.1	ssa-miR-144-3p,ssa-miR-23c-3p	unnamed protein product	glycogen biosynthetic process,4-alpha-glucanotransferase activity,glycogen catabolic process,amylo-alpha-16-glucosidase activity
A0A3B4ZMK7	UROD	GIYK01007061	Ssa#NM_001140242.1	ssa-miR-23c-3p	Uroporphyrinogen decarboxylase	protoporphyrinogen IX biosynthetic process,uroporphyrinogen decarboxylase activity
LOC106600880	MGAT3	GIYK01007899,GIYK01007900	Ssa#XM_014192626.1,Ssa#XM_014192626.1	ssa-miR-23c-3p,ssa-miR-730a-5p	beta-1,4-mannosyl-glycoprotein 4-beta-N-acetylglucosaminyltransferase-like	beta-14-mannosylglycoprotein 4-beta-N-acetylglucosaminyltransferase activity,membrane,protein N-linked glycosylation
LEG	LGALS1	GIYK01009135	Ssa#XM_014194039.1	ssa-miR-23c-3p	Beta-galactoside-binding lectin	carbohydrate binding
LOC106602246	CLEC4E	GIYK01009470	Ssa#XM_014194766.1	ssa-miR-2188-3p,ssa-miR-23c-3p	C-type lectin domain family 4 member E-like	carbohydrate binding
LOC106602602	ABCA2	GIYK01009601	Ssa#XM_014195339.1	ssa-miR-144-3p,ssa-miR-133-1-4-5-3p,ssa-miR-23c-3p	ATP-binding cassette sub-family A member 1-like isoform X4	integral component of membrane,ATPase activity,ATP binding,ATPase-coupled transmembrane transporter activity,transmembrane transport
LOC106609880	ABCA2	GIYK01018780,GIYK01009605,GIYK01009603,GIYK01018778,GIYK01009602,GIYK01009604,GIYK01018779	Ssa#XM_014195339.1,Ssa#XM_014195339.1,Ssa#XM_014195339.1,Ssa#XM_014195339.1,Ssa#XM_014195339.1,Ssa#XM_014195339.1,Ssa#XM_014195339.1	ssa-miR-133-1-4-5-3p,ssa-miR-218a-5p,ssa-miR-218b-5p,ssa-miR-144-3p,ssa-miR-23c-3p	ATP-binding cassette sub-family A member 1-like isoform X2,ATP-binding cassette sub-family A member 1-like isoform X1,ATP-binding cassette sub-family A member 1-like isoform X3	integral component of membrane,ATPase activity,ATP binding,ATPase-coupled transmembrane transporter activity,transmembrane transport
DHR13	DHRS13	GIYK01010634,GIYK01010633,GIYK01010635,GIYK01010636,GIYK01010632	Ssa#XM_014196712.1,Ssa#XM_014196712.1,Ssa#XM_014196712.1,Ssa#XM_014196712.1,Ssa#XM_014196712.1	ssa-miR-23c-3p	dehydrogenase/reductase SDR family member 13-like	integral component of membrane
ahi1	AHI1	GIYK01001084,GIYK01001085,GIYK01001086,GIYK01001083	Ssa#XM_014197421.1,Ssa#XM_014197421.1,Ssa#XM_014197421.1,Ssa#XM_014197421.1	ssa-miR-489-3p,ssa-miR-23c-3p,ssa-miR-730a-5p	unnamed protein product,jouberin isoform X1	protein binding,otic vesicle development,photoreceptor cell outer segment organization,motile cilium assembly,determination of left/right symmetry
LOC106603544	STT3A	GIYK01010961,GIYK01010960	Ssa#XM_014197379.1,Ssa#XM_014197379.1	ssa-miR-23c-3p	dolichyl-diphosphooligosaccharide--protein glycosyltransferase subunit STT3A	integral component of membrane,protein glycosylation,oligosaccharyl transferase activity
GSONMT00080234001	FOXO3	GIYK01001106,GIYK01001109,GIYK01001112,GIYK01001107,GIYK01001108,GIYK01001110	Ssa#XM_014196927.1,Ssa#XM_014196927.1,Ssa#XM_014196927.1,Ssa#XM_014196927.1,Ssa#XM_014196927.1,Ssa#XM_014196927.1	ssa-miR-144-3p,ssa-miR-23c-3p	forkhead box protein O3-like	sequence-specific DNA binding,DNA-binding transcription factor activity,nucleus,regulation of transcription DNA-templated
LOC106603355	FOXO3	GIYK01001111	Ssa#XM_014196927.1	ssa-miR-144-3p,ssa-miR-23c-3p
faf2	FAF2	GIYK01011766	Ssa#XM_014213352.1	ssa-miR-23c-3p	FAS-associated factor 2	protein binding
mgea5	OGA	GIYK01001190	Ssa#XM_014198910.1	ssa-miR-724-5p,ssa-miR-132-3p,ssa-miR-2188-3p,ssa-miR-489-3p,ssa-miR-730a-5p,ssa-miR-144-3p,ssa-miR-23c-3p	protein O-GlcNAcase
cb055	CRACDL	GIYK01012833,GIYK01012830	Ssa#NM_001165406.1,Ssa#NM_001165406.1	ssa-miR-206-3p,ssa-miR-23c-3p,ssa-miR-133-2-3-3p
LOC106605018	RRP15	GIYK01012893	Ssa#XM_014125394.1	ssa-miR-144-3p,ssa-miR-489-3p,ssa-miR-23c-3p	RRP15-like protein	rRNA processing
A0A3P8Y1M6	tmod4	GIYK01013402	Ssa#XM_014200676.1	ssa-miR-137bc-3p,ssa-miR-23c-3p	tropomodulin-4	tropomyosin binding,skeletal myofibril assembly,actin filament binding,pointed-end actin filament capping
LOC106578934	CXCR3	GIYK01013651	Ssa#XM_014201358.1	ssa-miR-23c-3p	C-X-C chemokine receptor type 3-like isoform X1	integral component of membrane,inflammatory response,chemotaxis,G protein-coupled receptor signaling pathway,chemokine-mediated signaling pathway,C-X-C chemokine receptor activity,regulation of leukocyte migration
LOC106606767	IGHM	GIYK01014732,GIYK01014739,GIYK01014737	Ssa#TC108582,Ssa#TC108582,Ssa#TC108582	ssa-miR-206-3p,ssa-miR-724-5p,ssa-miR-23c-3p	immunoglobulin mu heavy chain
LOC106607147	TNRC6B	GIYK01015379	Ssa#XM_014193270.1	ssa-miR-132-3p,ssa-miR-152-3p,ssa-miR-23c-3p,ssa-miR-206-3p		miRNA mediated inhibition of translation
GSONMT00054727001	MAPT	GIYK01015901,GIYK01007939,GIYK01007935,GIYK01007944,GIYK01007928,GIYK01007936,GIYK01007929,GIYK01007926,GIYK01007933,GIYK01007943,GIYK01007932,GIYK01007934,GIYK01007931,GIYK01007940	Ssa#XM_014192609.1,Ssa#XM_014192609.1,Ssa#XM_014192609.1,Ssa#XM_014192609.1,Ssa#XM_014192609.1,Ssa#XM_014192609.1,Ssa#XM_014192609.1,Ssa#XM_014192609.1,Ssa#XM_014192609.1,Ssa#XM_014192609.1,Ssa#XM_014192609.1,Ssa#XM_014192609.1,Ssa#XM_014192609.1,Ssa#XM_014192609.1	ssa-miR-2188-3p,ssa-miR-144-3p,ssa-miR-23c-3p	microtubule-associated protein tau-like isoform X2,microtubule-associated protein tau-like isoform X4,microtubule-associated protein tau-like isoform X5	cytoplasm,cellular anatomical entity,microtubule binding,intracellular,microtubule
dcam	dcam	GIYK01016277,GIYK01016276,GIYK01016275,GIYK01016274,GIYK01016273	Ssa#XM_014204741.1,Ssa#XM_014204741.1,Ssa#XM_014204741.1,Ssa#XM_014204741.1,Ssa#XM_014204741.1	ssa-miR-724-5p,ssa-miR-133-1-4-5-3p,ssa-miR-133-2-3-3p,ssa-miR-144-3p,ssa-miR-23c-3p	S-adenosylmethionine decarboxylase proenzyme	spermine biosynthetic process,spermidine biosynthetic process,adenosylmethionine decarboxylase activity,S-adenosylmethioninamine biosynthetic process
sh21a	SH2D1A	GIYK01017827,GIYK01017826	Ssa#NM_001140753.1,Ssa#NM_001140753.1	ssa-miR-23c-3p,ssa-miR-218a-5p	SH2 domain-containing protein 1A
LOC106576157	PNPLA2	GIYK01018110	Ssa#XM_014207999.1	ssa-miR-23c-3p	patatin-like phospholipase domain-containing protein 2	triglyceride lipase activity,positive regulation of triglyceride catabolic process
LOC106609510	TM7SF3	GIYK01018548,GIYK01018546,GIYK01043882,GIYK01043880,GIYK01018551,GIYK01043876,GIYK01018550,GIYK01043877,GIYK01018552,GIYK01043878,GIYK01043875,GIYK01018542,GIYK01018549,GIYK01018547,GIYK01018543,GIYK01043881	Ssa#XM_014153571.1,Ssa#XM_014153571.1,Ssa#XM_014153571.1,Ssa#XM_014153571.1,Ssa#XM_014153571.1,Ssa#XM_014153571.1,Ssa#XM_014153571.1,Ssa#XM_014153571.1,Ssa#XM_014153571.1,Ssa#XM_014153571.1,Ssa#XM_014153571.1,Ssa#XM_014153571.1,Ssa#XM_014153571.1,Ssa#XM_014153571.1,Ssa#XM_014153571.1,Ssa#XM_014153571.1	ssa-miR-152-3p,ssa-miR-218a-5p,ssa-miR-218b-5p,ssa-miR-2188-3p,ssa-miR-23c-3p	transmembrane 7 superfamily member 3-like	,integral component of membrane
LOC106609996	MTTP	GIYK01018960,GIYK01018959,GIYK01018962,GIYK01018963,GIYK01018961	Ssa#XM_014209079.1,Ssa#XM_014209079.1,Ssa#XM_014209079.1,Ssa#XM_014209079.1,Ssa#XM_014209079.1	ssa-miR-152-3p,ssa-miR-23c-3p	unnamed protein product,microsomal triglyceride transfer protein-like	phospholipid transport,digestion,medium-chain fatty acid transport,lipid metabolic process,lipoprotein biosynthetic process,long-chain fatty acid transport,sprouting angiogenesis,phospholipid transporter activity,lipid transport
LOC106610662	ID3	GIYK01019463	Ssa#XM_014210107.1	ssa-miR-23c-3p	DNA-binding protein inhibitor ID-3	cytoplasm,nucleus,protein dimerization activity,negative regulation of transcription DNA-templated,DNA binding,dopaminergic neuron differentiation
ltc4s	LTC4S	GIYK01020689,GIYK01020690	Ssa#XM_014211985.1,Ssa#XM_014211985.1	ssa-miR-152-3p,ssa-miR-132-3p,ssa-miR-133-2-3-3p,ssa-miR-489-3p,ssa-miR-144-3p,ssa-miR-23c-3p	leukotriene C4 synthase	leukotriene metabolic process,positive regulation of catalytic activity,enzyme activator activity,integral component of membrane
LOC106604105	DUSP1	GIYK01021204,GIYK01021205,GIYK01021207	Ssa#XM_014212572.1,Ssa#XM_014212572.1,Ssa#XM_014212572.1	ssa-miR-2188-3p,ssa-miR-144-3p,ssa-miR-23c-3p	dual specificity protein phosphatase 1-like	MAP kinase tyrosine/serine/threonine phosphatase activity,inactivation of MAPK activity,protein tyrosine phosphatase activity,peptidyl-tyrosine dephosphorylation
GSONMT00050774001	DUSP1	GIYK01021206	Ssa#XM_014212572.1	ssa-miR-2188-3p,ssa-miR-144-3p,ssa-miR-23c-3p	dual specificity protein phosphatase 1-like	MAP kinase tyrosine/serine/threonine phosphatase activity,inactivation of MAPK activity,protein tyrosine phosphatase activity,peptidyl-tyrosine dephosphorylation
LOC106611914	DUSP1	GIYK01021208	Ssa#XM_014212572.1	ssa-miR-132-3p,ssa-miR-133-2-3-3p,ssa-miR-2188-3p,ssa-miR-730a-5p,ssa-miR-144-3p,ssa-miR-23c-3p	unnamed protein product	MAP kinase tyrosine/serine/threonine phosphatase activity,protein dephosphorylation
W5NJQ1	TMEM14A	GIYK01002097	Ssa#XM_014213842.1	ssa-miR-23c-3p	transmembrane protein 14A	mitochondrial membrane,mitochondrial transport,integral component of membrane
znf296	ZNF296	GIYK01022033	Ssa#XM_014213669.1	ssa-miR-730a-5p,ssa-miR-133-1-4-5-3p,ssa-miR-23c-3p,ssa-miR-133-2-3-3p
A0A3P8XTG9	PTX3	GIYK01023027,GIYK01023026	Ssa#XM_014215325.1,Ssa#XM_014215325.1	ssa-miR-2188-3p,ssa-miR-23c-3p	pentraxin-related protein PTX3-like	innate immune response
SRPRB	SRPRB	GIYK01023056	Ssa#XM_014215421.1	ssa-miR-23c-3p	signal recognition particle receptor subunit beta-like	GTP binding,integral component of membrane
vcam1	VCAM1	GIYK01023305	Ssa#XM_014216011.1	ssa-miR-132-3p,ssa-miR-23c-3p	vascular cell adhesion protein 1-like	cell-cell adhesion,integral component of membrane
GA45B	GADD45B	GIYK01023328,GIYK01023327	Ssa#XM_014216042.1,Ssa#XM_014216042.1	ssa-miR-23c-3p	growth arrest and DNA damage-inducible protein GADD45 beta-like	nucleus,response to cadmium ion,somitogenesis,regulation of cell cycle,response to methylmercury
LOC106613608	GADD45B	GIYK01023329	Ssa#XM_014216042.1	ssa-miR-23c-3p		regulation of cell cycle,nucleus
LOC106613792	SHC2	GIYK01023720	Ssa#XM_014216408.1	ssa-miR-144-3p,ssa-miR-23c-3p	SHC-transforming protein 2-like isoform X2	activation of MAPK activity,receptor tyrosine kinase binding
LOC106613796	MIER1	GIYK01023723	Ssa#XM_014216412.1	ssa-miR-218a-5p,ssa-miR-206-3p,ssa-miR-218b-5p,ssa-miR-2188-3p,ssa-miR-144-3p,ssa-miR-23c-3p	mesoderm induction early response protein 2-like isoform X2	DNA binding,nucleus
GSONMT00025898001	LDHA	GIYK01024752	Ssa#NM_001139642.1	ssa-miR-23c-3p	L-lactate dehydrogenase A chain	cytoplasm,carbohydrate metabolic process,L-lactate dehydrogenase activity,carboxylic acid metabolic process,oxidation-reduction process
cdc37l1	CDC37L1	GIYK01002429,GIYK01002430,GIYK01002428	Ssa#XM_014125536.1,Ssa#XM_014125536.1,Ssa#XM_014125536.1	ssa-miR-133-1-4-5-3p,ssa-miR-23c-3p	hsp90 co-chaperone Cdc37-like 1,hsp90 co-chaperone Cdc37-like 1 isoform X1
pk	PKM	GIYK01026269,GIYK01026270,GIYK01026271	Ssa#NM_001141703.1,Ssa#NM_001141703.1,Ssa#NM_001141703.1	ssa-miR-218b-5p,ssa-miR-144-3p,ssa-miR-23c-3p	pyruvate kinase PKM-like	cytoplasm,magnesium ion binding,potassium ion binding,glycolytic process,pyruvate kinase activity,cellular response to insulin stimulus,kinase activity
LOC106562062	rnf166	GIYK01026698	Ssa#XM_014175507.1	ssa-miR-137bc-3p,ssa-miR-23c-3p,ssa-miR-144-3p	RING finger protein 166 isoform X1
LOC115151491	CAMSAP2	GIYK01063725,GIYK01063726	Ssa#XM_014149832.1,Ssa#XM_014149832.1	ssa-miR-132-3p,ssa-miR-133-1-4-5-3p,ssa-miR-23c-3p	calmodulin-regulated spectrin-associated protein 2-like	,calmodulin binding,microtubule binding,neuron projection development,spectrin binding
HBB	HBB	GIYK01064729,GIYK01064731,GIYK01064727,GIYK01064730	Ssa#NM_001123666.1,Ssa#NM_001123666.1,Ssa#NM_001123666.1,Ssa#NM_001123666.1	ssa-miR-144-5p,ssa-miR-23c-3p	hemoglobin subunit beta	oxygen binding,oxygen carrier activity,oxygen transport,metal ion binding,hemoglobin complex,heme binding
PFLUV_G00254770	RELCH	GIYK01061976	Ssa#XM_014191453.1	ssa-miR-23c-3p	LisH domain and HEAT repeat-containing protein KIAA1468	trans-Golgi network,intracellular cholesterol transport
LOC115177475	ZNF687	GIYK01065191,GIYK01065190	Ssa#XM_014201979.1,Ssa#XM_014201979.1	ssa-miR-132-3p,ssa-miR-218a-5p,ssa-miR-218b-5p,ssa-miR-2188-3p,ssa-miR-23c-3p	zinc finger protein 687b-like,zinc finger protein 687a-like isoform X1
GSONMT00038306001	ZDHHC11B	GIYK01066255,GIYK01066247,GIYK01066249,GIYK01066248,GIYK01066252,GIYK01066254,GIYK01066246,GIYK01066251,GIYK01066243,GIYK01066250,GIYK01066253,GIYK01066244,GIYK01066241	Ssa#NM_001173897.1,Ssa#NM_001173897.1,Ssa#NM_001173897.1,Ssa#NM_001173897.1,Ssa#NM_001173897.1,Ssa#NM_001173897.1,Ssa#NM_001173897.1,Ssa#NM_001173897.1,Ssa#NM_001173897.1,Ssa#NM_001173897.1,Ssa#NM_001173897.1,Ssa#NM_001173897.1,Ssa#NM_001173897.1	ssa-miR-2188-3p,ssa-miR-23c-3p	probable palmitoyltransferase ZDHHC11,Probable palmitoyltransferase ZDHHC11,probable palmitoyltransferase ZDHHC11 isoform X2	protein-cysteine S-palmitoyltransferase activity,integral component of membrane
LOC115187612	ZDHHC11B	GIYK01066242	Ssa#NM_001173897.1	ssa-miR-2188-3p,ssa-miR-23c-3p
LOC108891817	ZDHHC11B	GIYK01066245	Ssa#NM_001173897.1	ssa-miR-2188-3p,ssa-miR-23c-3p	probable palmitoyltransferase ZDHHC11 isoform X2	protein-cysteine S-palmitoyltransferase activity,integral component of membrane
LOC115194783_LOC115194801	FCRL5	GIYK01062490	Ssa#XM_014191403.1	ssa-miR-144-3p,ssa-miR-23c-3p	Fc receptor-like protein 5
LOC106563498	PC	GIYK01028218,GIYK01028223	Ssa#XM_014129148.1,Ssa#XM_014129148.1	ssa-miR-132-3p,ssa-miR-218b-5p,ssa-miR-218a-5p	pyruvate carboxylase, mitochondrial-like isoform X2	catalytic activity,pyruvate carboxylase activity,biotin binding,metal ion binding,pyruvate metabolic process,ATP binding,gluconeogenesis
pcxa	PC	GIYK01028220,GIYK01028219	Ssa#XM_014129148.1,Ssa#XM_014129148.1	ssa-miR-132-3p,ssa-miR-218b-5p,ssa-miR-218a-5p	pyruvate carboxylase, mitochondrial-like	cytoplasm,pyruvate carboxylase activity,biotin binding,metal ion binding,pyruvate metabolic process,habituation,ATP binding,gluconeogenesis
pcxb	PC	GIYK01028221	Ssa#XM_014129148.1	ssa-miR-132-3p,ssa-miR-218b-5p,ssa-miR-218a-5p	pyruvate carboxylase, mitochondrial-like	cytoplasm,pyruvate carboxylase activity,response to cadmium ion,biotin binding,metal ion binding,pyruvate metabolic process,habituation,ATP binding,gluconeogenesis
PC	PC	GIYK01028222	Ssa#XM_014129148.1	ssa-miR-132-3p,ssa-miR-218b-5p,ssa-miR-218a-5p	pyruvate carboxylase, mitochondrial	pyruvate carboxylase activity,biotin binding,metal ion binding,pyruvate metabolic process,ATP binding,gluconeogenesis
LOC106564129	NKL	GIYK01000206	Ssa#XM_014130176.1	ssa-miR-132-3p
GSONMT00035982001	NKL	GIYK01000205	Ssa#XM_014130176.1	ssa-miR-132-3p	antimicrobial peptide NK-lysin-like	lipid metabolic process,defense response to bacterium
LOC106563759	ARHGAP24	GIYK01028735,GIYK01028734	Ssa#XM_014129600.1,Ssa#XM_014129600.1	ssa-miR-132-3p,ssa-miR-2188-3p,ssa-miR-730a-5p	rho GTPase-activating protein 24-like isoform X1	signal transduction
LOC106565821	GATA2	GIYK01031108,GIYK01031112,GIYK01031110,GIYK01031113,GIYK01031111	Ssa#XM_014133385.1,Ssa#XM_014133385.1,Ssa#XM_014133385.1,Ssa#XM_014133385.1,Ssa#XM_014133385.1	ssa-miR-132-3p,ssa-miR-133-1-4-5-3p	GATA-binding factor 2-like isoform X1	zinc ion binding,nucleus,primitive hemopoiesis,ventral spinal cord interneuron differentiation,DNA-binding transcription factor activity,dorsal aorta morphogenesis,erythrocyte development,atrioventricular valve formation,sequence-specific DNA binding,regulation of transcription DNA-templated
AB205_0174900	GATA2	GIYK01031109	Ssa#XM_014133385.1	ssa-miR-132-3p,ssa-miR-133-1-4-5-3p	hypothetical protein AB205_0174900	zinc ion binding,nucleus,DNA-binding transcription factor activity,hemopoiesis,sequence-specific DNA binding,regulation of transcription DNA-templated
LOC106566040	SLC25A22	GIYK01031444,GIYK01031448,GIYK01031438,GIYK01031439,GIYK01031443,GIYK01031442,GIYK01031446,GIYK01031452,GIYK01031450,GIYK01031449,GIYK01031440	Ssa#XM_014133848.1,Ssa#XM_014133848.1,Ssa#XM_014133848.1,Ssa#XM_014133848.1,Ssa#XM_014133848.1,Ssa#XM_014133848.1,Ssa#XM_014133848.1,Ssa#XM_014133848.1,Ssa#XM_014133848.1,Ssa#XM_014133848.1,Ssa#XM_014133848.1	ssa-miR-132-3p,ssa-miR-133-1-4-5-3p,ssa-miR-133-2-3-3p	mitochondrial glutamate carrier 1 isoform X2
LOC106582726	SLC25A22	GIYK01031441,GIYK01031447,GIYK01031445,GIYK01031451	Ssa#XM_014133848.1,Ssa#XM_014133848.1,Ssa#XM_014133848.1,Ssa#XM_014133848.1	ssa-miR-132-3p,ssa-miR-133-1-4-5-3p,ssa-miR-133-2-3-3p	mitochondrial glutamate carrier 1-like	transmembrane transport,ATP transmembrane transporter activity,ATP transport,integral component of membrane
GSONMT00020488001	DNASE1	GIYK01031598	Ssa#XM_014134061.1	ssa-miR-132-3p	unnamed protein product, partial	deoxyribonuclease activity,DNA catabolic process
pim2	PIM2	GIYK01031865,GIYK01031864	Ssa#NM_001139796.1,Ssa#NM_001139796.1	ssa-miR-132-3p	serine/threonine-protein kinase pim-2-like	cytoplasm,protein serine/threonine kinase activity,protein phosphorylation,ATP binding,negative regulation of apoptotic process
PRAG1	PRAG1	GIYK01034721	Ssa#XM_014138761.1	ssa-miR-132-3p,ssa-miR-218a-5p,ssa-miR-218b-5p,ssa-miR-2188-3p,ssa-miR-144-5p	tyrosine-protein kinase SgK223-like	protein phosphorylation,ATP binding,protein kinase activity
GSONMT00061054001	-	GIYK01034722	Ssa#XM_014138761.1	ssa-miR-132-3p,ssa-miR-218a-5p,ssa-miR-218b-5p,ssa-miR-2188-3p,ssa-miR-144-5p	unnamed protein product	protein phosphorylation,ATP binding,protein kinase activity
HIG1A	HIG1A	GIYK01035677,GIYK01035676,GIYK01035675	Ssa#XM_014140575.1,Ssa#XM_014140575.1,Ssa#XM_014140575.1	ssa-miR-132-3p,ssa-miR-2188-3p,ssa-miR-152-3p,ssa-miR-730a-5p	HIG1 domain family member 1A, mitochondrial	integral component of membrane
EPR50_G00147490	CERS2	GIYK01036447,GIYK01036446	Ssa#XM_014142063.1,Ssa#XM_014142063.1	ssa-miR-132-3p,ssa-miR-2188-3p,ssa-miR-730a-5p	ceramide synthase 2-like	DNA binding,nucleus,integral component of membrane
hsf1	hsf1	GIYK01037171,GIYK01037172,GIYK01037169,GIYK01037170,GIYK01037168	Ssa#XM_014178550.1,Ssa#XM_014178550.1,Ssa#XM_014178550.1,Ssa#XM_014178550.1,Ssa#XM_014178550.1	ssa-miR-132-3p	heat shock factor protein-like isoform X1,heat shock factor protein 1-like isoform X3	protein homodimerization activity,nucleus,protein homotrimerization,DNA-binding transcription factor activity,protein heterotrimerization,cis-regulatory region sequence-specific DNA binding,DNA binding,sequence-specific DNA binding,activating transcription factor binding,host cell nucleus,regulation of transcription DNA-templated
lmo4a	LMO4	GIYK01003597	Ssa#NM_001139986.1	ssa-miR-132-3p,ssa-miR-137bc-3p,ssa-miR-730a-5p	LIM domain transcription factor LMO4-B-like	embryonic camera-type eye development,forebrain development,metal ion binding
LOC106571444	CAD	GIYK01038226,GIYK01038227,GIYK01038225,GIYK01038224	Ssa#XM_014144558.1,Ssa#XM_014144558.1,Ssa#XM_014144558.1,Ssa#XM_014144558.1	ssa-miR-132-3p,ssa-miR-133-1-4-5-3p,ssa-miR-133-2-3-3p	CAD protein-like isoform X2,CAD protein-like isoform X3	glutamine metabolic process,carbamoyl-phosphate synthase (glutamine-hydrolyzing) activity,metal ion binding,hydrolase activity acting on carbon-nitrogen (but not peptide) bonds in cyclic amides,ATP binding,cellular amino acid metabolic process,hydrolase activity acting on carbon-nitrogen (but not peptide) bonds,amino acid binding,aspartate carbamoyltransferase activity,'de novo' pyrimidine nucleo…
SGK2	SGK2	GIYK01038867,GIYK01038869,GIYK01038865,GIYK01038870,GIYK01038864	Ssa#XM_014145603.1,Ssa#XM_014145603.1,Ssa#XM_014145603.1,Ssa#XM_014145603.1,Ssa#XM_014145603.1	ssa-miR-132-3p,ssa-miR-724-5p,ssa-miR-133-1-4-5-3p	Serine/threonine-protein kinase Sgk2,serine/threonine-protein kinase Sgk2-like	protein serine/threonine kinase activity,protein phosphorylation,ATP binding
LOC106573035	-	GIYK01040148	Ssa#XM_014165670.1	ssa-miR-132-3p,ssa-miR-724-5p
LOC106573915_LOC106573914	ARRDC2	GIYK01041269,GIYK01041268	Ssa#XM_014149372.1,Ssa#XM_014149372.1	ssa-miR-132-3p	arrestin domain-containing protein 2 isoform X2
LOC106573914	ARRDC2	GIYK01041271,GIYK01041273,GIYK01041270,GIYK01041272	Ssa#XM_014149372.1,Ssa#XM_014149372.1,Ssa#XM_014149372.1,Ssa#XM_014149372.1	ssa-miR-132-3p,ssa-miR-2188-3p	arrestin domain-containing protein 2 isoform X1
CREG1	CREG1	GIYK01041954,GIYK01043126,GIYK01043125,GIYK01041953,GIYK01041955	Ssa#NM_001140523.1,Ssa#NM_001140523.1,Ssa#NM_001140523.1,Ssa#NM_001140523.1,Ssa#NM_001140523.1	ssa-miR-132-3p,ssa-miR-724-5p,ssa-miR-152-3p	protein CREG1-like	extracellular region
A0A3Q2W2A7	WBP4	GIYK01042834	Ssa#XM_014151955.1	ssa-miR-132-3p,ssa-miR-489-3p	WW domain-binding protein 4-like	protein binding,zinc ion binding,nucleus,nucleic acid binding,mRNA splicing via spliceosome
LOC106575454	WBP4	GIYK01042849,GIYK01042837,GIYK01042840,GIYK01042841,GIYK01042844,GIYK01042845,GIYK01042838,GIYK01042847,GIYK01042835,GIYK01042839,GIYK01042850,GIYK01042842,GIYK01042843,GIYK01042836,GIYK01042848	Ssa#XM_014151955.1,Ssa#XM_014151955.1,Ssa#XM_014151955.1,Ssa#XM_014151955.1,Ssa#XM_014151955.1,Ssa#XM_014151955.1,Ssa#XM_014151955.1,Ssa#XM_014151955.1,Ssa#XM_014151955.1,Ssa#XM_014151955.1,Ssa#XM_014151955.1,Ssa#XM_014151955.1,Ssa#XM_014151955.1,Ssa#XM_014151955.1,Ssa#XM_014151955.1	ssa-miR-132-3p,ssa-miR-489-3p	WW domain-binding protein 4-like	protein binding,,zinc ion binding,nucleus,nucleic acid binding,mRNA splicing via spliceosome
A0A3B4F7Q7	WBP4	GIYK01042846	Ssa#XM_014151955.1	ssa-miR-132-3p,ssa-miR-489-3p	WW domain-binding protein 4	protein binding,mRNA splicing via spliceosome
A0A5B9GF09	GAPDH	GIYK01004203,GIYK01004146	Ssa#XM_014152701.1,Ssa#XM_014152701.1	ssa-miR-132-3p,ssa-miR-152-3p	glyceraldehyde-3-phosphate dehydrogenase	cytoplasm,glycolytic process,NAD binding,NADP binding,oxidoreductase activity acting on the aldehyde or oxo group of donors NAD or NADP as acceptor,oxidation-reduction process
LOC106593924	ZNF574	GIYK01004165,GIYK01004164,GIYK01004167,GIYK01004166	Ssa#XM_014201845.1,Ssa#XM_014201845.1,Ssa#XM_014201845.1,Ssa#XM_014201845.1	ssa-miR-132-3p,ssa-miR-2188-3p	zinc finger protein 574-like	nucleic acid binding
W5MJL7	KIF11	GIYK01044789	Ssa#XM_014154900.1	ssa-miR-132-3p	kinesin-like protein KIF11	nucleus,angiogenesis,neurogenesis,microtubule-based movement,microtubule binding,ATP-dependent microtubule motor activity plus-end-directed,spindle microtubule,kinesin complex,mitotic spindle assembly,ATP binding,regulation of cell cycle
LOC106577474	GPR4	GIYK01045072,GIYK01045071,GIYK01045073	Ssa#XM_014155414.1,Ssa#XM_014155414.1,Ssa#XM_014155414.1	ssa-miR-132-3p	G-protein coupled receptor 4-like	G protein-coupled receptor activity,G protein-coupled receptor signaling pathway,integral component of membrane
GSONMT00041079001	NLRC3	GIYK01045256	Ssa#XM_014155743.1	ssa-miR-132-3p,ssa-miR-206-3p	unnamed protein product	ATP binding,integral component of membrane
LOC106577579	NLRC3	GIYK01045257,GIYK01045259	Ssa#XM_014155743.1,Ssa#XM_014155743.1	ssa-miR-132-3p,ssa-miR-206-3p	NLR family CARD domain-containing protein 3-like	,ATP binding
A0A3B1IZL7	CDO1	GIYK01047718,GIYK01047717	Ssa#XM_014160955.1,Ssa#XM_014160955.1	ssa-miR-132-3p	cysteine dioxygenase type 1	iron ion binding,cysteine dioxygenase activity,taurine biosynthetic process,oxidation-reduction process
LOC106580183	CDO1	GIYK01047719	Ssa#XM_014160955.1	ssa-miR-132-3p,ssa-miR-2188-3p		iron ion binding,oxidoreductase activity acting on single donors with incorporation of molecular oxygen incorporation of two atoms of oxygen,oxidation-reduction process
LOC106580039	ACSBG2	GIYK01055066,GIYK01054987,GIYK01047924,GIYK01047920,GIYK01047921,GIYK01047922,GIYK01047923,GIYK01047925	Ssa#XM_014171532.1,Ssa#XM_014171532.1,Ssa#XM_014171532.1,Ssa#XM_014171532.1,Ssa#XM_014171532.1,Ssa#XM_014171532.1,Ssa#XM_014171532.1,Ssa#XM_014171532.1	ssa-miR-132-3p,ssa-miR-144-3p	long-chain-fatty-acid--CoA ligase ACSBG2-like	ligase activity
A0A3P8XNP5	PAK1	GIYK01049426,GIYK01049425,GIYK01049428,GIYK01049429,GIYK01049427,GIYK01049424	Ssa#NM_001173632.1,Ssa#NM_001173632.1,Ssa#NM_001173632.1,Ssa#NM_001173632.1,Ssa#NM_001173632.1,Ssa#NM_001173632.1	ssa-miR-132-3p,ssa-miR-489-3p	serine/threonine-protein kinase PAK 1 isoform X1,serine/threonine-protein kinase PAK 1	identical protein binding,protein serine/threonine kinase activity,neural crest cell migration,dorsal/ventral axis specification,embryonic viscerocranium morphogenesis,convergent extension,protein phosphorylation,ATP binding,canonical Wnt signaling pathway,bulbus arteriosus development,heart looping
pak3	PAK3	GIYK01049430	Ssa#NM_001173632.1	ssa-miR-132-3p,ssa-miR-489-3p		protein phosphorylation,ATP binding,protein kinase activity
A0A3P8ZHN3	RND3	GIYK01050979	Ssa#XM_014165492.1	ssa-miR-132-3p	rho-related GTP-binding protein RhoE	GTP binding,small GTPase mediated signal transduction,GTPase activity
LOC106565392	REM1	GIYK01052248,GIYK01052247	Ssa#NM_001139766.1,Ssa#NM_001139766.1	ssa-miR-132-3p,ssa-miR-152-3p	GTP-binding protein REM 1-like isoform X2	signal transduction,GTP binding,negative regulation of high voltage-gated calcium channel activity,membrane,GTPase activity
GSONMT00068740001	SLC6A13	GIYK01052290	Ssa#XM_014167877.1	ssa-miR-132-3p,ssa-miR-152-3p	sodium- and chloride-dependent GABA transporter 2 isoform X2	neurotransmitter transport,transmembrane transport,neurotransmitter:sodium symporter activity,integral component of membrane
LOC106583964	PTMA	GIYK01052928,GIYK01052929	Ssa#XM_014168687.1,Ssa#XM_014168687.1	ssa-miR-132-3p	prothymosin alpha-A-like isoform X2,Prothymosin alpha
sepp1	SELENOP	GIYK01054070,GIYK01054072,GIYK01054068,GIYK01054066,GIYK01054065,GIYK01054071,GIYK01054073,GIYK01054069,GIYK01054074,GIYK01054067	Ssa#XM_014171135.1,Ssa#XM_014171135.1,Ssa#XM_014171135.1,Ssa#XM_014171135.1,Ssa#XM_014171135.1,Ssa#XM_014171135.1,Ssa#XM_014171135.1,Ssa#XM_014171135.1,Ssa#XM_014171135.1,Ssa#XM_014171135.1	ssa-miR-132-3p	selenoprotein P	,selenium binding
LOC106585259	ANK1	GIYK01054527	Ssa#XM_014161257.1	ssa-miR-132-3p,ssa-miR-489-3p,ssa-miR-2188-3p
IRF2	IRF2	GIYK01055433	Ssa#XM_014172876.1	ssa-miR-132-3p,ssa-miR-730a-5p	interferon regulatory factor 2 isoform X1	cell population proliferation,negative regulation of gene expression,nucleus,DNA-binding transcription factor activity,transcription regulatory region sequence-specific DNA binding,positive regulation of gene expression,regulation of transcription DNA-templated
LOC106586296	-	GIYK01055901,GIYK01055904,GIYK01055886,GIYK01055876,GIYK01055894,GIYK01055869,GIYK01055878,GIYK01055883,GIYK01055892,GIYK01055871,GIYK01055899,GIYK01055905,GIYK01055874,GIYK01055872,GIYK01055884,GIYK01055880,GIYK01055908,GIYK01055889,GIYK01055907,GIYK01055887,GIYK01055882,GIYK01055890,GIYK01055888,GIYK01055875,GIYK01055911,GIYK01055909,GIYK01055906,GIYK01055879,GIYK01055903,GIYK01055900,GIYK01055…	Ssa#XM_014193472.1,Ssa#XM_014193472.1,Ssa#XM_014193472.1,Ssa#XM_014193472.1,Ssa#XM_014193472.1,Ssa#XM_014193472.1,Ssa#XM_014193472.1,Ssa#XM_014193472.1,Ssa#XM_014193472.1,Ssa#XM_014193472.1,Ssa#XM_014193472.1,Ssa#XM_014193472.1,Ssa#XM_014193472.1,Ssa#XM_014193472.1,Ssa#XM_014193472.1,Ssa#XM_014193472.1,Ssa#XM_014193472.1,Ssa#XM_014193472.1,Ssa#XM_014193472.1,Ssa#XM_014193472.1,Ssa#XM_014193472.1,…	ssa-miR-132-3p,ssa-miR-489-3p,ssa-miR-2188-3p,ssa-miR-133-2-3-3p	PREDICTED: uncharacterized protein LOC106586296,uncharacterized protein LOC115160882 isoform X2,uncharacterized protein LOC111959865	,membrane,integral component of membrane
A0A3P8ZNT1	SLC49A4	GIYK01055975,GIYK01055974	Ssa#DY710968,Ssa#DY710968	ssa-miR-132-3p	solute carrier family 49 member 4	transmembrane transport,transmembrane transporter activity,integral component of membrane
ube2e3	ube2e3	GIYK01050822,GIYK01056020	Ssa#NM_001139598.1,Ssa#NM_001139598.1	ssa-miR-132-3p,ssa-miR-489-3p,ssa-miR-152-3p	Ubiquitin-conjugating enzyme E2 E3,ubiquitin-conjugating enzyme E2 E3	ubiquitin conjugating enzyme activity,protein ubiquitination,ATP binding
A0A3B5ASD2	RRAD	GIYK01056817	Ssa#XM_014175511.1	ssa-miR-132-3p	GTP-binding protein RAD	signal transduction,GTP binding,negative regulation of high voltage-gated calcium channel activity,calcium channel regulator activity,membrane,GTPase activity
CERS2_5	CERS2	GIYK01057706	Ssa#XM_014142063.1	ssa-miR-132-3p,ssa-miR-218b-5p,ssa-miR-2188-3p,ssa-miR-218a-5p	ceramide synthase 2-like	DNA binding,nucleus,integral component of membrane
LOC106588189	CERS2	GIYK01057707	Ssa#XM_014142063.1	ssa-miR-132-3p,ssa-miR-218b-5p,ssa-miR-2188-3p,ssa-miR-218a-5p		integral component of membrane
txnip	TXNIP	GIYK01058216,GIYK01058233,GIYK01058235,GIYK01058218,GIYK01058227,GIYK01058229,GIYK01058215,GIYK01058221,GIYK01058217,GIYK01058219,GIYK01058232,GIYK01058225,GIYK01058234,GIYK01058224,GIYK01058226,GIYK01058222,GIYK01058228,GIYK01058231,GIYK01058230,GIYK01058220,GIYK01058223	Ssa#NM_001140431.1,Ssa#NM_001140431.1,Ssa#NM_001140431.1,Ssa#NM_001140431.1,Ssa#NM_001140431.1,Ssa#NM_001140431.1,Ssa#NM_001140431.1,Ssa#NM_001140431.1,Ssa#NM_001140431.1,Ssa#NM_001140431.1,Ssa#NM_001140431.1,Ssa#NM_001140431.1,Ssa#NM_001140431.1,Ssa#NM_001140431.1,Ssa#NM_001140431.1,Ssa#NM_001140431.1,Ssa#NM_001140431.1,Ssa#NM_001140431.1,Ssa#NM_001140431.1,Ssa#NM_001140431.1,Ssa#NM_001140431.1	ssa-miR-132-3p,ssa-miR-218b-5p	thioredoxin-interacting protein-like,thioredoxin-interacting protein isoform X2
A0A3P8XZE9	PARP9	GIYK01059327,GIYK01059325	Ssa#XM_014179447.1,Ssa#XM_014179447.1	ssa-miR-132-3p,ssa-miR-144-3p,ssa-miR-133-1-4-5-3p,ssa-miR-133-2-3-3p	poly [ADP-ribose] polymerase 9 isoform X1
LOC106589450	PARP9	GIYK01059326	Ssa#XM_014179447.1	ssa-miR-132-3p,ssa-miR-144-3p,ssa-miR-133-1-4-5-3p,ssa-miR-133-2-3-3p	protein mono-ADP-ribosyltransferase PARP9-like
LOC106590393	ARMC5	GIYK01060779,GIYK01047305,GIYK01060778	Ssa#XM_014191575.1,Ssa#XM_014191575.1,Ssa#XM_014191575.1	ssa-miR-132-3p,ssa-miR-144-3p,ssa-miR-724-5p	armadillo repeat-containing protein 1-like	metal ion binding,metal ion transport
GSONMT00059433001	-	GIYK01012868,GIYK01061473	Ssa#XM_014186867.1,Ssa#XM_014186867.1	ssa-miR-132-3p,ssa-miR-144-3p,ssa-miR-2188-3p	unnamed protein product, partial	negative regulation of endopeptidase activity,endopeptidase inhibitor activity,complement activation,extracellular region
c3	C3	GIYK01012860,GIYK01061466,GIYK01012861	Ssa#XM_014186867.1,Ssa#XM_014186867.1,Ssa#XM_014186867.1	ssa-miR-132-3p,ssa-miR-144-3p,ssa-miR-2188-3p	complement C3-like	extracellular space,defense response to bacterium,negative regulation of endopeptidase activity,antigen binding,inflammatory response,(1->3)-beta-D-glucan binding,complement binding,complement activation classical pathway,endopeptidase inhibitor activity,complement activation alternative pathway
D9C73_003091	DNAJB1	GIYK01006250	Ssa#XM_014182903.1	ssa-miR-132-3p	dnaJ homolog subfamily B member 1-like	protein folding,unfolded protein binding
LOC106592009	FCRL5	GIYK01006281	Ssa#XM_014183317.1	ssa-miR-132-3p,ssa-miR-206-3p	Fc receptor-like protein 5
A0A3P8ZPZ9	TEF	GIYK01008508,GIYK01008505,GIYK01008506,GIYK01008503	Ssa#XM_014193287.1,Ssa#XM_014193287.1,Ssa#XM_014193287.1,Ssa#XM_014193287.1	ssa-miR-132-3p,ssa-miR-133-2-3-3p	thyrotroph embryonic factor-like	DNA-binding transcription factor activity,regulation of transcription by RNA polymerase II,cellular response to light stimulus
LOC106601241	TEF	GIYK01008507,GIYK01008509,GIYK01008504	Ssa#XM_014193287.1,Ssa#XM_014193287.1,Ssa#XM_014193287.1	ssa-miR-132-3p,ssa-miR-133-2-3-3p		DNA-binding transcription factor activity,regulation of transcription by RNA polymerase II
slc4a1	SLC4A1	GIYK01064806,GIYK01061709,GIYK01064823,GIYK01061705,GIYK01061692,GIYK01064793,GIYK01061708,GIYK01061718,GIYK01064813,GIYK01064815,GIYK01061712,GIYK01061710,GIYK01064794,GIYK01064822,GIYK01061715,GIYK01064824,GIYK01061714,GIYK01064810,GIYK01064811,GIYK01061704,GIYK01061713,GIYK01064816,GIYK01061698,GIYK01064796,GIYK01061700,GIYK01061721,GIYK01061706,GIYK01009090,GIYK01064825,GIYK01061703,GIYK01064…	Ssa#XM_014203276.1,Ssa#XM_014203276.1,Ssa#XM_014203276.1,Ssa#XM_014203276.1,Ssa#XM_014203276.1,Ssa#XM_014203276.1,Ssa#XM_014203276.1,Ssa#XM_014193989.1,Ssa#XM_014203276.1,Ssa#XM_014193989.1,Ssa#XM_014203276.1,Ssa#XM_014203276.1,Ssa#XM_014203276.1,Ssa#XM_014203276.1,Ssa#XM_014203276.1,Ssa#XM_014203276.1,Ssa#XM_014203276.1,Ssa#XM_014203276.1,Ssa#XM_014203276.1,Ssa#XM_014203276.1,Ssa#XM_014203276.1,…	ssa-miR-132-3p	band 3 anion exchange protein,band 3 anion exchange protein-like	anion:anion antiporter activity,bicarbonate transport,anion transmembrane transport,integral component of plasma membrane,inorganic anion transport,bicarbonate transmembrane transporter activity,inorganic anion exchanger activity
LOC106606823	ADGRE5	GIYK01009108,GIYK01009109,GIYK01009107,GIYK01009111,GIYK01009110	Ssa#XM_014194019.1,Ssa#XM_014194019.1,Ssa#XM_014194019.1,Ssa#XM_014194019.1,Ssa#XM_014194019.1	ssa-miR-132-3p,ssa-miR-144-3p,ssa-miR-152-3p,ssa-miR-2188-3p	CD97 antigen-like	G protein-coupled receptor signaling pathway,cell surface receptor signaling pathway,integral component of membrane,calcium ion binding,G protein-coupled receptor activity
GSONMT00041482001	ADGRE5	GIYK01009112,GIYK01009113	Ssa#XM_014194019.1,Ssa#XM_014194019.1	ssa-miR-132-3p,ssa-miR-144-3p,ssa-miR-152-3p	unnamed protein product	calcium ion binding
LOC106601678	IGHM	GIYK01009125,GIYK01009126	Ssa#TC108582,Ssa#TC108582	ssa-miR-132-3p,ssa-miR-724-5p,ssa-miR-144-5p,ssa-miR-133-1-4-5-3p	Ig mu chain C region membrane-bound form,immunoglobulin mu heavy chain
LOC106595495	C3	GIYK01012865	Ssa#XM_014186867.1	ssa-miR-132-3p,ssa-miR-144-3p,ssa-miR-2188-3p		endopeptidase inhibitor activity,complement activation,extracellular region
LOC106597357	c3	GIYK01012872	Ssa#XM_014186867.1	ssa-miR-132-3p,ssa-miR-144-3p,ssa-miR-2188-3p	complement C3-like	extracellular space,endopeptidase inhibitor activity,complement activation,negative regulation of endopeptidase activity
thbs3	thbs3	GIYK01013558	Ssa#XM_014201085.1	ssa-miR-132-3p,ssa-miR-489-3p	thrombospondin-3a-like	heparin binding,cell adhesion,calcium ion binding,extracellular region
LOC106606416	CCNF	GIYK01014433,GIYK01014434	Ssa#XM_014202590.1,Ssa#XM_014202590.1	ssa-miR-152-3p,ssa-miR-132-3p,ssa-miR-489-3p,ssa-miR-730a-5p,ssa-miR-144-3p	cyclin-F	protein binding,regulation of cell cycle,host cell nucleus
tmem220	TMEM220	GIYK01014982	Ssa#XM_014203437.1	ssa-miR-132-3p,ssa-miR-144-5p
M4AEN3	HLF	GIYK01014992,GIYK01014990,GIYK01014989	Ssa#NM_001173748.1,Ssa#NM_001173748.1,Ssa#NM_001173748.1	ssa-miR-132-3p,ssa-miR-144-3p	hepatic leukemia factor-like	DNA binding,DNA-binding transcription factor activity,nucleus,regulation of transcription by RNA polymerase II
LOC106606950	HLF	GIYK01014991	Ssa#NM_001173748.1	ssa-miR-132-3p,ssa-miR-144-3p
ccn2a	CCN2	GIYK01016303	Ssa#NM_001139999.1	ssa-miR-132-3p	connective tissue growth factor-like	extracellular matrix,endoderm development,cell adhesion,chordate embryonic development,integrin binding,signal transduction,negative regulation of cell death,heparin binding,regeneration,insulin-like growth factor binding,notochord development
A0A3P9AEY3	CCN5	GIYK01016310,GIYK01016304,GIYK01016307	Ssa#NM_001139999.1,Ssa#NM_001139999.1,Ssa#NM_001139999.1	ssa-miR-132-3p	connective tissue growth factor-like	endoderm development,extracellular region,chordate embryonic development,regeneration,insulin-like growth factor binding,notochord development
LOC106597308	CCN2	GIYK01016305	Ssa#NM_001139999.1	ssa-miR-132-3p	connective tissue growth factor-like	insulin-like growth factor binding,extracellular region
ctgf	CCN2	GIYK01016308,GIYK01016309,GIYK01016306	Ssa#NM_001139999.1,Ssa#NM_001139999.1,Ssa#NM_001139999.1	ssa-miR-132-3p
HCLS1	HCLS1	GIYK01018479,GIYK01065722,GIYK01065718,GIYK01065719,GIYK01065724,GIYK01018475,GIYK01065725,GIYK01018476,GIYK01018477,GIYK01018470,GIYK01018471,GIYK01065721,GIYK01065720	Ssa#XM_014130650.1,Ssa#XM_014130650.1,Ssa#XM_014130650.1,Ssa#XM_014130650.1,Ssa#XM_014130650.1,Ssa#XM_014130650.1,Ssa#XM_014130650.1,Ssa#XM_014130650.1,Ssa#XM_014130650.1,Ssa#XM_014130650.1,Ssa#XM_014130650.1,Ssa#XM_014130650.1,Ssa#XM_014130650.1	ssa-miR-132-3p,ssa-miR-724-5p,ssa-miR-2188-3p	hematopoietic lineage cell-specific protein-like isoform X2	actin binding,actin filament polymerization
LOC106609517	SLC38A2	GIYK01018560,GIYK01018559,GIYK01018563,GIYK01018562,GIYK01018561	Ssa#NM_001165305.1,Ssa#NM_001165305.1,Ssa#NM_001165305.1,Ssa#NM_001165305.1,Ssa#NM_001165305.1	ssa-miR-132-3p	sodium-coupled neutral amino acid transporter 2-like	integral component of membrane
LOC106576374	TTLL1	GIYK01018604	Ssa#XM_014208496.1	ssa-miR-132-3p	probable tubulin polyglutamylase TTLL1 isoform X2	protein polyglutamylation,ATP binding
LOC106609625	RASEF	GIYK01018671,GIYK01018677,GIYK01018673,GIYK01018676,GIYK01018679,GIYK01018678,GIYK01018672,GIYK01018675	Ssa#XM_014208580.1,Ssa#XM_014208580.1,Ssa#XM_014208580.1,Ssa#XM_014208580.1,Ssa#XM_014208580.1,Ssa#XM_014208580.1,Ssa#XM_014208580.1,Ssa#XM_014208580.1	ssa-miR-132-3p,ssa-miR-144-3p	ras and EF-hand domain-containing protein-like,ras and EF-hand domain-containing protein-like isoform X1	GTP binding,calcium ion binding,GTPase activity
LOC106576487	RASEF	GIYK01018674	Ssa#XM_014208580.1	ssa-miR-132-3p,ssa-miR-144-3p	ras and EF-hand domain-containing protein isoform X1	GTP binding,GTPase activity
ARGI2	ARGI2	GIYK01020508,GIYK01000022	Ssa#XM_014211724.1,Ssa#XM_014190234.1	ssa-miR-132-3p,ssa-miR-144-3p,ssa-miR-2188-3p	arginase-2, mitochondrial-like	metal ion binding,arginine metabolic process,urea cycle,arginase activity
LOC106613076	TMEM150A	GIYK01002001,GIYK01002002	Ssa#XM_014214973.1,Ssa#XM_014214973.1	ssa-miR-132-3p,ssa-miR-2188-3p,ssa-miR-724-5p,ssa-miR-206-3p	transmembrane protein 150A-like	integral component of membrane
LOC106613502	GRAMD2B	GIYK01023164	Ssa#XM_014215802.1	ssa-miR-132-3p,ssa-miR-144-3p	GRAM domain-containing protein 2B-like isoform X2	integral component of membrane
A0A3B4D078	VCAM1	GIYK01023299,GIYK01023302	Ssa#XM_014216011.1,Ssa#XM_014216011.1	ssa-miR-132-3p,ssa-miR-489-3p	vascular cell adhesion protein 1-like	cell-cell adhesion,integral component of membrane
B3AT	SLC4A1	GIYK01061720,GIYK01064817,GIYK01064800,GIYK01064807,GIYK01064802,GIYK01064792,GIYK01064801,GIYK01064797	Ssa#XM_014203276.1,Ssa#XM_014203276.1,Ssa#XM_014203276.1,Ssa#XM_014203276.1,Ssa#XM_014203276.1,Ssa#XM_014203276.1,Ssa#XM_014203276.1,Ssa#XM_014203276.1	ssa-miR-132-3p	Band 3 anion exchange protein	inorganic anion exchanger activity,anion transmembrane transport,integral component of membrane,inorganic anion transport
LOC106606856	SLC4A1	GIYK01061694,GIYK01064798,GIYK01064821,GIYK01061696,GIYK01061702	Ssa#XM_014203276.1,Ssa#XM_014203276.1,Ssa#XM_014203276.1,Ssa#XM_014203276.1,Ssa#XM_014203276.1	ssa-miR-132-3p	band 3 anion exchange protein-like	inorganic anion exchanger activity,anion transmembrane transport,integral component of membrane,inorganic anion transport
LOC115171542	SLC4A1	GIYK01064809,GIYK01064799	Ssa#XM_014203276.1,Ssa#XM_014203276.1	ssa-miR-132-3p		inorganic anion exchanger activity,integral component of membrane,anion transport
GSONMT00017842001	SLC4A1	GIYK01064808	Ssa#XM_014203276.1	ssa-miR-132-3p	unnamed protein product	inorganic anion exchanger activity,anion transmembrane transport,integral component of membrane,inorganic anion transport
GSONMT00008505001	SLC4A1	GIYK01064818,GIYK01064819	Ssa#XM_014203276.1,Ssa#XM_014203276.1	ssa-miR-132-3p	band 3 anion exchange protein-like	inorganic anion exchanger activity,integral component of membrane,inorganic anion transport
LOC106606869	SLC4A1	GIYK01064820	Ssa#XM_014203276.1	ssa-miR-132-3p	band 3 anion exchange protein-like	inorganic anion exchanger activity,integral component of membrane,inorganic anion transport
LOC115171600	IGHD	GIYK01064908,GIYK01064919,GIYK01064875,GIYK01064907,GIYK01064880,GIYK01064910,GIYK01064866	Ssa#TC108582,Ssa#XM_014203125.1,Ssa#TC108582,Ssa#TC108582,Ssa#XM_014203125.1,Ssa#XM_014203125.1,Ssa#XM_014203125.1	ssa-miR-724-5p,ssa-miR-132-3p,ssa-miR-133-1-4-5-3p,ssa-miR-2188-3p,ssa-miR-144-5p	Ig mu chain C region membrane-bound form,immunoglobulin delta heavy chain constant region
LOC115203964	SLC4A1	GIYK01061719,GIYK01061711	Ssa#XM_014203276.1,Ssa#XM_014203276.1	ssa-miR-132-3p		inorganic anion exchanger activity,integral component of membrane,anion transport
LOC106565469	ESYT1	GIYK01071399,GIYK01071380	Ssa#XM_014167015.1,Ssa#XM_014167015.1	ssa-miR-133-1-4-5-3p,ssa-miR-152-3p,ssa-miR-730a-5p	extended synaptotagmin-1-like	integral component of membrane,endoplasmic reticulum-plasma membrane tethering,lipid binding,lipid transport
A0A3Q2PDJ7	DDIT4L	GIYK01067014,GIYK01067016	Ssa#XM_014155366.1,Ssa#XM_014155366.1	ssa-miR-133-1-4-5-3p	DNA damage-inducible transcript 4 protein	cytoplasm,negative regulation of signal transduction,dorsal/ventral pattern formation
A0A3P8XGN3	AR	GIYK01070380,GIYK01070381	Ssa#XM_014198751.1,Ssa#XM_014198751.1	ssa-miR-218b-5p,ssa-miR-133-1-4-5-3p,ssa-miR-218a-5p	androgen receptor-like isoform X1	zinc ion binding,nucleus,DNA-binding transcription factor activity,sequence-specific DNA binding,regulation of transcription DNA-templated
LOC106563080	ARRDC3	GIYK01027631,GIYK01027629,GIYK01027632,GIYK01027630,GIYK01027633	Ssa#XM_014128306.1,Ssa#XM_014128306.1,Ssa#XM_014128306.1,Ssa#XM_014128306.1,Ssa#XM_014128306.1	ssa-miR-133-1-4-5-3p,ssa-miR-133-2-3-3p	unnamed protein product,arrestin domain-containing protein 3-like,Arrestin domain-containing protein 3
LOC108879195	ADORA2A	GIYK01027774	Ssa#XM_014128343.1	ssa-miR-144-3p,ssa-miR-133-1-4-5-3p,ssa-miR-152-3p	adenosine receptor A2b-like	integral component of membrane,G protein-coupled adenosine receptor signaling pathway,G protein-coupled adenosine receptor activity,plasma membrane
LOC106563117	ADORA2B	GIYK01027775	Ssa#XM_014128343.1	ssa-miR-144-3p,ssa-miR-133-1-4-5-3p,ssa-miR-152-3p	adenosine receptor A2b-like	integral component of membrane,G protein-coupled adenosine receptor signaling pathway,G protein-coupled adenosine receptor activity,plasma membrane
ADORA2A (1 of many)	ADORA2B	GIYK01027776	Ssa#XM_014128343.1	ssa-miR-144-3p,ssa-miR-133-1-4-5-3p,ssa-miR-152-3p	adenosine receptor A2b-like	integral component of membrane,G protein-coupled adenosine receptor signaling pathway,G protein-coupled adenosine receptor activity,plasma membrane
ass1	ASS1	GIYK01027936	Ssa#NM_001141064.1	ssa-miR-133-1-4-5-3p		arginine biosynthetic process,argininosuccinate synthase activity,ATP binding
LOC106564975	ITGAL	GIYK01029304,GIYK01029302,GIYK01063386,GIYK01029301	Ssa#XM_014131529.1,Ssa#XM_014131529.1,Ssa#XM_014131529.1,Ssa#XM_014131529.1	ssa-miR-133-1-4-5-3p,ssa-miR-730a-5p,ssa-miR-133-2-3-3p	integrin alpha-L-like isoform X6,integrin alpha-X-like isoform X6	integrin complex,integrin-mediated signaling pathway,cell adhesion
LOC106564936	ITGAL	GIYK01029303,GIYK01063384	Ssa#XM_014131529.1,Ssa#XM_014131529.1	ssa-miR-133-1-4-5-3p,ssa-miR-730a-5p,ssa-miR-133-2-3-3p	integrin alpha-L-like	integrin complex,integrin-mediated signaling pathway,cell adhesion
GSONMT00056850001	EPX	GIYK01002894	Ssa#XM_014131319.1	ssa-miR-218b-5p,ssa-miR-133-1-4-5-3p,ssa-miR-218a-5p	unnamed protein product	response to oxidative stress,cellular oxidant detoxification,oxidation-reduction process,defense response,heme binding,peroxidase activity
TSPO	TSPO	GIYK01030253	Ssa#NM_001146355.1	ssa-miR-133-1-4-5-3p	translocator protein	primitive erythrocyte differentiation,integral component of membrane
H1X	H1X	GIYK01030553	Ssa#XM_014132812.1	ssa-miR-133-1-4-5-3p	histone H1x	nucleosome assembly,nucleus,nucleosome,DNA binding,host cell nucleus
GSONMT00060093001	TNFRSF19	GIYK01033994	Ssa#XM_014137799.1	ssa-miR-133-1-4-5-3p	tumor necrosis factor receptor superfamily member 19	integral component of membrane
TNFRSF19	TNFRSF19	GIYK01033995	Ssa#XM_014137799.1	ssa-miR-133-1-4-5-3p	tumor necrosis factor receptor superfamily member 19-like	protein binding,integral component of membrane
LOC106568323	LIN54	GIYK01034552	Ssa#XM_014127110.1	ssa-miR-2188-3p,ssa-miR-144-3p,ssa-miR-133-1-4-5-3p,ssa-miR-152-3p	protein lin-54 homolog
SMAX5B_014467	GP9	GIYK01038746,GIYK01038747	Ssa#XM_014145450.1,Ssa#XM_014145450.1	ssa-miR-206-3p,ssa-miR-724-5p,ssa-miR-133-1-4-5-3p	platelet glycoprotein IX-like	integral component of membrane
LOC106580165	ARRDC3	GIYK01047763,GIYK01047758,GIYK01047761,GIYK01047760,GIYK01047762,GIYK01047764,GIYK01047757,GIYK01047756,GIYK01047759	Ssa#XM_014160920.1,Ssa#XM_014160920.1,Ssa#XM_014160920.1,Ssa#XM_014160920.1,Ssa#XM_014160920.1,Ssa#XM_014160920.1,Ssa#XM_014160920.1,Ssa#XM_014160920.1,Ssa#XM_014160920.1	ssa-miR-2188-3p,ssa-miR-133-1-4-5-3p,ssa-miR-152-3p	arrestin domain-containing protein 3a isoform X2,arrestin domain-containing protein 3
LOC106583158	ESYT1	GIYK01052021	Ssa#XM_014167015.1	ssa-miR-133-1-4-5-3p,ssa-miR-730a-5p		endoplasmic reticulum-plasma membrane tethering,lipid transport
LOC106583291	LIMA1	GIYK01052127,GIYK01052126,GIYK01052124,GIYK01052122,GIYK01052125,GIYK01052129,GIYK01052128,GIYK01052123	Ssa#XM_014167277.1,Ssa#XM_014167277.1,Ssa#XM_014167277.1,Ssa#XM_014167277.1,Ssa#XM_014167277.1,Ssa#XM_014167277.1,Ssa#XM_014167277.1,Ssa#XM_014167277.1	ssa-miR-2188-3p,ssa-miR-724-5p,ssa-miR-133-1-4-5-3p	LIM domain and actin-binding protein 1-like isoform X1	,actin filament bundle assembly,negative regulation of actin filament depolymerization,actin filament binding,metal ion binding
fkbp5	fkbp5	GIYK01052317,GIYK01052316	Ssa#NM_001141081.1,Ssa#NM_001141081.1	ssa-miR-2188-3p,ssa-miR-144-3p,ssa-miR-133-1-4-5-3p,ssa-miR-133-2-3-3p		heat shock protein binding,FK506 binding,protein peptidyl-prolyl isomerization,peptidyl-prolyl cis-trans isomerase activity
IRF4	IRF4	GIYK01053074	Ssa#XM_014123229.1	ssa-miR-133-1-4-5-3p	interferon regulatory factor 4-like isoform X1	protein binding,DNA-binding transcription factor activity,transcription regulatory region sequence-specific DNA binding,regulation of transcription DNA-templated
RGS2	RGS2	GIYK01024219,GIYK01053163	Ssa#XM_014123055.1,Ssa#XM_014168930.1	ssa-miR-144-3p,ssa-miR-133-1-4-5-3p,ssa-miR-152-3p	regulator of G-protein signaling 2-like	GTPase activator activity,positive regulation of GTPase activity,neural crest cell development,negative regulation of neural crest formation,negative regulation of G protein-coupled receptor signaling pathway
neil1	NEIL1	GIYK01053958,GIYK01053957,GIYK01053959	Ssa#XM_014170437.1,Ssa#XM_014170437.1,Ssa#XM_014170437.1	ssa-miR-133-1-4-5-3p	endonuclease 8-like 1 isoform X1,endonuclease 8-like 1 isoform X2	zinc ion binding,DNA-(apurinic or apyrimidinic site) endonuclease activity,endonuclease activity,nucleic acid phosphodiester bond hydrolysis,hydrolase activity hydrolyzing N-glycosyl compounds,damaged DNA binding,nucleic acid binding,base-excision repair
LOC106580403	PLK2	GIYK01054420	Ssa#XM_014170766.1	ssa-miR-133-1-4-5-3p	serine/threonine-protein kinase PLK2-like	protein binding,protein serine/threonine kinase activity,protein phosphorylation,sprouting angiogenesis,ATP binding
GSONMT00075505001	THBS1	GIYK01000528	Ssa#XM_014176268.1	ssa-miR-133-1-4-5-3p	thrombospondin-1-like	protein binding,extracellular space,negative regulation of angiogenesis,cell adhesion,inflammatory response,calcium ion binding,extracellular matrix binding,heparin binding
LOC106585726	SUSD1	GIYK01055036,GIYK01055094,GIYK01055113,GIYK01055024	Ssa#XM_014171503.1,Ssa#XM_014171503.1,Ssa#XM_014171503.1,Ssa#XM_014171503.1	ssa-miR-489-3p,ssa-miR-133-1-4-5-3p,ssa-miR-152-3p	sushi domain-containing protein 1-like isoform X2	,calcium ion binding
LOC106581777	PHGDH	GIYK01055622	Ssa#XM_014173231.1	ssa-miR-133-1-4-5-3p	D-3-phosphoglycerate dehydrogenase-like	NAD binding,L-serine biosynthetic process,phosphoglycerate dehydrogenase activity,oxidation-reduction process
CITE2	CITED2	GIYK01037007,GIYK01058347,GIYK01037006,GIYK01037009,GIYK01037005,GIYK01037008	Ssa#XM_014177839.1,Ssa#XM_014177839.1,Ssa#XM_014177839.1,Ssa#XM_014177839.1,Ssa#XM_014177839.1,Ssa#XM_014177839.1	ssa-miR-133-1-4-5-3p,ssa-miR-2188-3p,ssa-miR-489-3p,ssa-miR-730a-5p,ssa-miR-144-3p	cbp/p300-interacting transactivator 3-like	nucleus,regulation of transcription DNA-templated
LOC106592479	DDIT4L	GIYK01061262	Ssa#XM_014155366.1	ssa-miR-133-1-4-5-3p		cytoplasm,negative regulation of signal transduction
A0A3P9A233	DDIT4L	GIYK01061263,GIYK01061265	Ssa#XM_014155366.1,Ssa#XM_014155366.1	ssa-miR-133-1-4-5-3p	DNA damage-inducible transcript 4 protein	cytoplasm,negative regulation of signal transduction,dorsal/ventral pattern formation
LOC106583922	PRMT1	GIYK01007675,GIYK01007676,GIYK01007674,GIYK01007683,GIYK01007680,GIYK01007679,GIYK01007677,GIYK01007678	Ssa#NM_001139683.1,Ssa#NM_001139683.1,Ssa#NM_001139683.1,Ssa#NM_001139683.1,Ssa#NM_001139683.1,Ssa#NM_001139683.1,Ssa#NM_001139683.1,Ssa#NM_001139683.1	ssa-miR-724-5p,ssa-miR-133-1-4-5-3p,ssa-miR-137bc-3p	protein arginine N-methyltransferase 1 isoform X1,protein arginine N-methyltransferase 1 isoform X2,protein arginine N-methyltransferase 1 isoform X3	protein-arginine N-methyltransferase activity,convergent extension involved in gastrulation,histone H4-R3 methylation,peptidyl-arginine N-methylation
prmt1	PRMT1	GIYK01007681,GIYK01007685,GIYK01007684	Ssa#NM_001139683.1,Ssa#NM_001139683.1,Ssa#NM_001139683.1	ssa-miR-2188-3p,ssa-miR-724-5p,ssa-miR-133-1-4-5-3p,ssa-miR-137bc-3p	protein arginine N-methyltransferase 1 isoform X1,protein arginine N-methyltransferase 1-like isoform X1	,peptidyl-arginine methylation,protein-arginine N-methyltransferase activity
LOC106602649	CD5	GIYK01009626,GIYK01009624,GIYK01009625	Ssa#XM_014195395.1,Ssa#XM_014195395.1,Ssa#XM_014195395.1	ssa-miR-2188-3p,ssa-miR-133-1-4-5-3p	T-cell surface glycoprotein CD5-like,T-cell surface glycoprotein CD5-like isoform X3	,integral component of membrane
HYES	EPHX2	GIYK01000066,GIYK01000061,GIYK01000065,GIYK01000064,GIYK01000062,GIYK01000060	Ssa#XM_014198951.1,Ssa#XM_014198951.1,Ssa#XM_014198951.1,Ssa#XM_014198951.1,Ssa#XM_014198951.1,Ssa#XM_014198951.1	ssa-miR-133-1-4-5-3p	bifunctional epoxide hydrolase 2-like	hydrolase activity
LOC106603271	ACACB	GIYK01010625,GIYK01010628,GIYK01010626,GIYK01010630,GIYK01010629,GIYK01010627	Ssa#XM_014196694.1,Ssa#XM_014196694.1,Ssa#XM_014196694.1,Ssa#XM_014196694.1,Ssa#XM_014196694.1,Ssa#XM_014196694.1	ssa-miR-2188-3p,ssa-miR-489-3p,ssa-miR-133-1-4-5-3p,ssa-miR-730a-5p	acetyl-CoA carboxylase isoform X10,acetyl-CoA carboxylase isoform X4	fatty acid biosynthetic process,acetyl-CoA carboxylase activity,metal ion binding,ligase activity,ATP binding
LOC106604267	AR	GIYK01011909,GIYK01011910,GIYK01011912,GIYK01011915,GIYK01011918,GIYK01011911,GIYK01011914,GIYK01011913,GIYK01011917,GIYK01011916	Ssa#XM_014198751.1,Ssa#XM_014198751.1,Ssa#XM_014198751.1,Ssa#XM_014198751.1,Ssa#XM_014198751.1,Ssa#XM_014198751.1,Ssa#XM_014198751.1,Ssa#XM_014198751.1,Ssa#XM_014198751.1,Ssa#XM_014198751.1	ssa-miR-218b-5p,ssa-miR-133-1-4-5-3p,ssa-miR-218a-5p	androgen receptor-like isoform X1,androgen receptor-like	steroid hormone receptor activity,steroid hormone mediated signaling pathway,zinc ion binding,nucleus,DNA-binding transcription factor activity,DNA binding,sequence-specific DNA binding,host cell nucleus,regulation of transcription DNA-templated
LOC106607826	CDC2	GIYK01001603,GIYK01001607	Ssa#XM_014125394.1,Ssa#XM_014125394.1	ssa-miR-144-3p,ssa-miR-133-1-4-5-3p		protein phosphorylation,ATP binding,protein kinase activity
LOC106608989	SLAMF9	GIYK01017740,GIYK01017741,GIYK01017742,GIYK01017736	Ssa#XM_014207304.1,Ssa#XM_014207304.1,Ssa#XM_014207304.1,Ssa#XM_014207304.1	ssa-miR-133-1-4-5-3p,ssa-miR-133-2-3-3p	SLAM family member 9-like
LOC106609509	ARNTL2	GIYK01018535,GIYK01018538,GIYK01018539,GIYK01018526,GIYK01018529,GIYK01018531,GIYK01018532,GIYK01018524,GIYK01018533,GIYK01018523,GIYK01018536,GIYK01018537	Ssa#XM_014189262.1,Ssa#XM_014189262.1,Ssa#XM_014189262.1,Ssa#XM_014189262.1,Ssa#XM_014189262.1,Ssa#XM_014189262.1,Ssa#XM_014189262.1,Ssa#XM_014189262.1,Ssa#XM_014189262.1,Ssa#XM_014189262.1,Ssa#XM_014189262.1,Ssa#XM_014189262.1	ssa-miR-152-3p,ssa-miR-133-1-4-5-3p,ssa-miR-137bc-3p,ssa-miR-133-2-3-3p,ssa-miR-218a-5p,ssa-miR-218b-5p,ssa-miR-2188-3p,ssa-miR-730a-5p,ssa-miR-144-3p		cytoplasm,,nucleus,transcription regulator complex,protein dimerization activity,DNA-binding transcription factor activity,regulation of transcription DNA-templated
A0A3P8Z7U8	TSPAN33	GIYK01018729,GIYK01065696	Ssa#XM_014208791.1,Ssa#XM_014208791.1	ssa-miR-133-1-4-5-3p	tetraspanin-33 isoform X2	integral component of membrane
LOC106613030	DIXDC1	GIYK01022708	Ssa#XM_014163020.1	ssa-miR-489-3p,ssa-miR-133-1-4-5-3p,ssa-miR-133-2-3-3p	dixin-A-like isoform X3	Wnt signaling pathway
LOC106561706	HSP90B1	GIYK01026258,GIYK01026255,GIYK01026254	Ssa#XM_014125920.1,Ssa#XM_014125920.1,Ssa#XM_014125920.1	ssa-miR-206-3p,ssa-miR-133-1-4-5-3p,ssa-miR-730a-5p	unnamed protein product	protein folding,ATP binding,unfolded protein binding
HSP90B1	HSP90B1	GIYK01026263	Ssa#XM_014125920.1	ssa-miR-206-3p,ssa-miR-133-1-4-5-3p,ssa-miR-730a-5p	AChain A, Endoplasmin	protein folding,perinuclear region of cytoplasm,ubiquitin-dependent ERAD pathway,unfolded protein binding,ATP binding,melanosome,sarcoplasmic reticulum lumen
LOC115150497	ESYT1	GIYK01063626	Ssa#XM_014167015.1	ssa-miR-133-1-4-5-3p,ssa-miR-152-3p,ssa-miR-730a-5p		endoplasmic reticulum-plasma membrane tethering,lipid transport
LOC106611569	CPXM1	GIYK01064127,GIYK01064128	Ssa#XM_014186919.1,Ssa#XM_014186919.1	ssa-miR-133-1-4-5-3p,ssa-miR-730a-5p,ssa-miR-133-2-3-3p	probable carboxypeptidase X1	zinc ion binding,metallocarboxypeptidase activity,proteolysis
LOC115162959	BCL11B	GIYK01064232,GIYK01064233,GIYK01064231	Ssa#XM_014213669.1,Ssa#XM_014213669.1,Ssa#XM_014213669.1	ssa-miR-489-3p,ssa-miR-133-1-4-5-3p,ssa-miR-730a-5p,ssa-miR-133-2-3-3p	B-cell lymphoma/leukemia 11B-like
LOC115171600_LOC115171607	IGHM	GIYK01064897	Ssa#TC108582	ssa-miR-724-5p,ssa-miR-144-5p,ssa-miR-133-1-4-5-3p	Ig mu chain C region membrane-bound form
LOC106574843	TFDP1	GIYK01065645,GIYK01065635,GIYK01065641,GIYK01065636,GIYK01065642,GIYK01065639,GIYK01065644,GIYK01065638,GIYK01065634	Ssa#XM_014152593.1,Ssa#XM_014152593.1,Ssa#XM_014152593.1,Ssa#XM_014152593.1,Ssa#XM_014152593.1,Ssa#XM_014152593.1,Ssa#XM_014152593.1,Ssa#XM_014152593.1,Ssa#XM_014152593.1	ssa-miR-133-1-4-5-3p,ssa-miR-152-3p,ssa-miR-133-2-3-3p	transcription factor Dp-1-like	nucleus,transcription regulator complex,DNA-binding transcription factor activity,DNA binding,regulation of cell cycle,regulation of transcription DNA-templated
A0A3B1IHL3	SLC25A23	GIYK01063503	Ssa#XM_014183406.1	ssa-miR-144-3p,ssa-miR-489-3p,ssa-miR-133-1-4-5-3p	calcium-binding mitochondrial carrier protein SCaMC-3-like	integral component of membrane,calcium ion binding,transmembrane transport,ATP transmembrane transporter activity,ATP transport
LOC106567503	CCNI	GIYK01033445,GIYK01033444	Ssa#XM_014136808.1,Ssa#XM_014136808.1	ssa-miR-133-2-3-3p	cyclin-I-like
LOC106570200	TXNIP	GIYK01036914,GIYK01036917,GIYK01036926,GIYK01036912,GIYK01036909,GIYK01036921,GIYK01036927,GIYK01036918,GIYK01036924,GIYK01036911,GIYK01036916,GIYK01036908,GIYK01036913	Ssa#XM_014142278.1,Ssa#XM_014142278.1,Ssa#XM_014142278.1,Ssa#XM_014142278.1,Ssa#XM_014142278.1,Ssa#XM_014142278.1,Ssa#XM_014142278.1,Ssa#XM_014142278.1,Ssa#XM_014142278.1,Ssa#XM_014142278.1,Ssa#XM_014142278.1,Ssa#XM_014142278.1,Ssa#XM_014142278.1	ssa-miR-218a-5p,ssa-miR-218b-5p,ssa-miR-133-2-3-3p,ssa-miR-730a-5p,ssa-miR-144-3p	thioredoxin-interacting protein-like,thioredoxin-interacting protein isoform X2
LOC106572354	PFKFB2	GIYK01039486,GIYK01039488,GIYK01039485,GIYK01039484,GIYK01039487	Ssa#XM_014146413.1,Ssa#XM_014146413.1,Ssa#XM_014146413.1,Ssa#XM_014146413.1,Ssa#XM_014146413.1	ssa-miR-152-3p,ssa-miR-218a-5p,ssa-miR-206-3p,ssa-miR-218b-5p,ssa-miR-133-2-3-3p,ssa-miR-489-3p	6-phosphofructo-2-kinase/fructose-2,6-bisphosphatase 2-like isoform X1,6-phosphofructo-2-kinase/fructose-2,6-bisphosphatase 2-like isoform X2	fructose metabolic process,carbohydrate phosphorylation,fructose 26-bisphosphate metabolic process,ATP binding,6-phosphofructo-2-kinase activity
CLM1	CD300LF	GIYK01044608,GIYK01044606,GIYK01044607	Ssa#NM_001140948.1,Ssa#NM_001140948.1,Ssa#NM_001140948.1	ssa-miR-206-3p,ssa-miR-133-2-3-3p	polymeric immunoglobulin receptor-like isoform X1,CMRF35-like molecule 1 precursor	integral component of membrane
LOC100380625	SPTBN1	GIYK01044843,GIYK01044842,GIYK01044844	Ssa#XM_014154852.1,Ssa#XM_014154852.1,Ssa#XM_014154852.1	ssa-miR-144-5p,ssa-miR-152-3p,ssa-miR-133-2-3-3p	spectrin beta chain, non-erythrocytic 1 isoform X1	protein binding,phospholipid binding,structural constituent of cytoskeleton,actin binding,actin filament capping,spectrin
LOC101826508	NMT1	GIYK01047081	Ssa#XM_014158669.1	ssa-miR-489-3p,ssa-miR-133-2-3-3p	glycylpeptide N-tetradecanoyltransferase 1-like	N-terminal protein myristoylation,glycylpeptide N-tetradecanoyltransferase activity
NMT1	NMT1	GIYK01047076	Ssa#XM_014158669.1	ssa-miR-133-2-3-3p	Glycylpeptide N-tetradecanoyltransferase 1	N-terminal protein myristoylation,glycylpeptide N-tetradecanoyltransferase activity
LOC106612997	VMP1	GIYK01049647,GIYK01049646	Ssa#NM_001141444.1,Ssa#NM_001141444.1	ssa-miR-133-2-3-3p	vacuole membrane protein 1-like	integral component of membrane
LOC106586781	MGAT4A	GIYK01050517,GIYK01050518	Ssa#NM_001173641.1,Ssa#NM_001173641.1	ssa-miR-489-3p,ssa-miR-152-3p,ssa-miR-133-2-3-3p	alpha-1,3-mannosyl-glycoprotein 4-beta-N-acetylglucosaminyltransferase A	transferase activity transferring glycosyl groups,integral component of membrane
mgat4a	MGAT4A	GIYK01050522,GIYK01050520	Ssa#NM_001173641.1,Ssa#NM_001173641.1	ssa-miR-489-3p,ssa-miR-152-3p,ssa-miR-133-2-3-3p	alpha-1,3-mannosyl-glycoprotein 4-beta-N-acetylglucosaminyltransferase A isoform X2
MGT4A	MGAT4A	GIYK01050516,GIYK01050519,GIYK01050523,GIYK01050515,GIYK01050521	Ssa#NM_001173641.1,Ssa#NM_001173641.1,Ssa#NM_001173641.1,Ssa#NM_001173641.1,Ssa#NM_001173641.1	ssa-miR-489-3p,ssa-miR-152-3p,ssa-miR-133-2-3-3p	alpha-1,3-mannosyl-glycoprotein 4-beta-N-acetylglucosaminyltransferase A	transferase activity transferring glycosyl groups,integral component of membrane
LOC106580647	UBQLN4	GIYK01004804,GIYK01004807,GIYK01004806,GIYK01004805,GIYK01004808	Ssa#XM_014187993.1,Ssa#XM_014187993.1,Ssa#XM_014187993.1,Ssa#XM_014187993.1,Ssa#XM_014187993.1	ssa-miR-133-2-3-3p	ubiquilin-4-like	protein binding
FQN60_009613	NAAA	GIYK01055070,GIYK01055068,GIYK01055069,GIYK01054989	Ssa#XM_014171525.1,Ssa#XM_014171525.1,Ssa#XM_014171525.1,Ssa#XM_014171525.1	ssa-miR-133-2-3-3p	N-acylethanolamine-hydrolyzing acid amidase	lipid metabolic process,hydrolase activity acting on carbon-nitrogen (but not peptide) bonds,lysosome
LOC106585736	NAAA	GIYK01054990	Ssa#XM_014171525.1	ssa-miR-133-2-3-3p	N-acylethanolamine-hydrolyzing acid amidase	lipid metabolic process,hydrolase activity acting on carbon-nitrogen (but not peptide) bonds,lysosome
A0A3B4ZIS0	KLHL31	GIYK01059875	Ssa#XM_014180171.1	ssa-miR-133-2-3-3p	kelch-like protein 31	protein binding,negative regulation of protein phosphorylation,integral component of membrane
JUND	JUND	GIYK01006706,GIYK01006705,GIYK01006704	Ssa#XM_014190066.1,Ssa#XM_014190066.1,Ssa#XM_014190066.1	ssa-miR-133-2-3-3p	transcription factor jun-D-like	DNA binding,DNA-binding transcription factor activity,nucleus,regulation of transcription by RNA polymerase II
LOC108899499	MAP3K5	GIYK01005066,GIYK01013098	Ssa#XM_014166770.1,Ssa#XM_014200475.1	ssa-miR-218b-5p,ssa-miR-218a-5p,ssa-miR-133-2-3-3p	mitogen-activated protein kinase kinase kinase 5-like	protein phosphorylation,ATP binding,protein kinase activity
LOC106605130	MAP3K5	GIYK01005065,GIYK01013102,GIYK01013101,GIYK01013099	Ssa#XM_014166770.1,Ssa#XM_014166770.1,Ssa#XM_014166770.1,Ssa#XM_014200475.1	ssa-miR-218b-5p,ssa-miR-218a-5p,ssa-miR-133-2-3-3p	mitogen-activated protein kinase kinase kinase 5-like	protein phosphorylation,ATP binding,protein kinase activity
LOC106605306	UBQLN4	GIYK01013361,GIYK01013360,GIYK01013367,GIYK01013364,GIYK01013362	Ssa#XM_014187993.1,Ssa#XM_014187993.1,Ssa#XM_014187993.1,Ssa#XM_014187993.1,Ssa#XM_014187993.1	ssa-miR-133-2-3-3p	ubiquilin-4-like	protein binding
LOC106606682	SAMD9L	GIYK01014656	Ssa#XM_014203024.1	ssa-miR-133-2-3-3p	sterile alpha motif domain-containing protein 9-like	protein binding
A0A3P9A2G7	ZDHHC14	GIYK01065143,GIYK01065140	Ssa#XM_014204863.1,Ssa#XM_014204863.1	ssa-miR-206-3p,ssa-miR-133-2-3-3p	probable palmitoyltransferase ZDHHC14 isoform X2	protein-cysteine S-palmitoyltransferase activity,integral component of membrane
LOC106571250	ZDHHC14	GIYK01065142	Ssa#XM_014204863.1	ssa-miR-206-3p,ssa-miR-133-2-3-3p	probable palmitoyltransferase ZDHHC14 isoform X1	protein-cysteine S-palmitoyltransferase activity,integral component of membrane
PRS23	PRSS23	GIYK01066479	Ssa#XM_014189280.1	ssa-miR-2188-3p,ssa-miR-144-3p,ssa-miR-152-3p,ssa-miR-133-2-3-3p	serine protease 23	serine-type endopeptidase activity,proteolysis
TM50A	TMEM50A	GIYK01000410	Ssa#NM_001123572.1	ssa-miR-137bc-3p	transmembrane protein 50A	integral component of membrane
LOC106580524	TNFRSF10B	GIYK01048733,GIYK01048732	Ssa#XM_014161691.1,Ssa#XM_014161691.1	ssa-miR-152-3p,ssa-miR-137bc-3p,ssa-miR-218a-5p,ssa-miR-218b-5p,ssa-miR-2188-3p,ssa-miR-489-3p	tumor necrosis factor receptor superfamily member 10B-like isoform X5,tumor necrosis factor receptor superfamily member 10B-like isoform X4	protein binding,signal transduction,integral component of membrane
LOC106583317	HVCN1	GIYK01052255,GIYK01052256,GIYK01052257	Ssa#XM_014167368.1,Ssa#XM_014167368.1,Ssa#XM_014167368.1	ssa-miR-489-3p,ssa-miR-137bc-3p	voltage-gated hydrogen channel 1-like	proton transmembrane transport,voltage-gated proton channel activity,integral component of plasma membrane
Onmy-CD8a	CD8A	GIYK01052509	Ssa#XM_014167443.1	ssa-miR-137bc-3p	CD8 alpha	integral component of membrane
gpib	GPI	GIYK01057398,GIYK01057397,GIYK01057393,GIYK01057395,GIYK01057394,GIYK01057396,GIYK01057399	Ssa#XM_014176086.1,Ssa#XM_014176086.1,Ssa#XM_014176086.1,Ssa#XM_014176086.1,Ssa#XM_014176086.1,Ssa#XM_014176086.1,Ssa#XM_014176086.1	ssa-miR-144-3p,ssa-miR-137bc-3p	glucose-6-phosphate isomerase-like	glycolytic process,monosaccharide binding,glucose 6-phosphate metabolic process,cytosol,gluconeogenesis,glucose-6-phosphate isomerase activity
LOC106590517	-	GIYK01060877	Ssa#XM_014181604.1	ssa-miR-137bc-3p	uncharacterized serine-rich protein C215.13-like isoform X1	cell chemotaxis,chemokine activity,immune response,extracellular region
LOC106604326	TMSB4X	GIYK01011947	Ssa#NM_001140583.1	ssa-miR-137bc-3p
LOC106610781	KBTBD11	GIYK01019634,GIYK01019635	Ssa#XM_014210342.1,Ssa#XM_014210342.1	ssa-miR-2188-3p,ssa-miR-137bc-3p	kelch repeat and BTB domain-containing protein 11-like	protein binding
LOC106598906	PRKCH	GIYK01020014	Ssa#XM_014210725.1	ssa-miR-137bc-3p,ssa-miR-730a-5p	protein kinase C eta type-like	calcium-dependent protein kinase C activity,metal ion binding,intracellular signal transduction,protein phosphorylation,ATP binding
GSONMT00010387001	SLC1A5	GIYK01021887	Ssa#XM_014213484.1	ssa-miR-218b-5p,ssa-miR-137bc-3p,ssa-miR-218a-5p	neutral amino acid transporter B(0)-like	transmembrane transport,symporter activity,integral component of membrane
LOC106561596	SLC6A15	GIYK01026097,GIYK01026099,GIYK01026098,GIYK01026100	Ssa#XM_014125712.1,Ssa#XM_014125712.1,Ssa#XM_014125712.1,Ssa#XM_014125712.1	ssa-miR-144-3p,ssa-miR-137bc-3p	sodium-dependent neutral amino acid transporter B(0)AT2-like	neurotransmitter transport,transmembrane transport,neurotransmitter:sodium symporter activity,integral component of plasma membrane
A0A3P8ZJB0	DPEP2	GIYK01057440,GIYK01027170,GIYK01057441,GIYK01027169	Ssa#XM_014176169.1,Ssa#XM_014176169.1,Ssa#XM_014176169.1,Ssa#XM_014176169.1	ssa-miR-206-3p,ssa-miR-144-3p	dipeptidase 2-like	proteolysis,developmental growth,metalloexopeptidase activity,metal ion binding,dipeptidase activity,anchored component of membrane,dipeptidyl-peptidase activity
fah	fah	GIYK01027350,GIYK01027351,GIYK01027349	Ssa#XM_014176499.1,Ssa#XM_014176499.1,Ssa#XM_014176499.1	ssa-miR-144-3p	fumarylacetoacetase	fumarylacetoacetase activity,tyrosine catabolic process,metal ion binding,L-phenylalanine catabolic process
LOC100380666	EPX	GIYK01028068,GIYK01028067,GIYK01028065,GIYK01028069	Ssa#XM_014128513.1,Ssa#XM_014128513.1,Ssa#XM_014128513.1,Ssa#XM_014128513.1	ssa-miR-144-3p		response to oxidative stress,oxidation-reduction process,defense response,heme binding,peroxidase activity
GSONMT00079314001	EPX	GIYK01002895,GIYK01028066,GIYK01002896	Ssa#XM_014131319.1,Ssa#XM_014128513.1,Ssa#XM_014131319.1	ssa-miR-218b-5p,ssa-miR-144-3p,ssa-miR-218a-5p	eosinophil peroxidase-like	response to oxidative stress,cellular oxidant detoxification,oxidation-reduction process,defense response,heme binding,peroxidase activity
pptc7b	PPTC7	GIYK01028100	Ssa#XM_014128489.1	ssa-miR-144-3p	protein phosphatase PTC7 homolog	metal ion binding,phosphoprotein phosphatase activity,mitochondrion,protein dephosphorylation
LOC106565341	SRGAP3	GIYK01030214	Ssa#XM_014132336.1	ssa-miR-144-3p	SLIT-ROBO Rho GTPase-activating protein 3-like isoform X2	GTPase activator activity,positive regulation of GTPase activity,signal transduction,protein binding
thumpd3	THUMPD3	GIYK01030499,GIYK01030498,GIYK01030500	Ssa#NM_001141650.1,Ssa#NM_001141650.1,Ssa#NM_001141650.1	ssa-miR-144-3p,ssa-miR-730a-5p	THUMP domain-containing protein 3,THUMP domain-containing protein 3 isoform X2	RNA binding
A0A3P8Y4J0	WWC1	GIYK01033841	Ssa#XM_014137976.1	ssa-miR-144-3p	protein KIBRA	protein binding,otolith formation,otic vesicle development
LOC106568452	TMEM38A	GIYK01034726,GIYK01034723	Ssa#XM_014138793.1,Ssa#XM_014138793.1	ssa-miR-144-3p	trimeric intracellular cation channel type B-like isoform X1,trimeric intracellular cation channel type B-like isoform X3	integral component of membrane,cation channel activity,monovalent inorganic cation transport,membrane,cation transmembrane transport
GSONMT00039158001	-	GIYK01034725,GIYK01034724	Ssa#XM_014138793.1,Ssa#XM_014138793.1	ssa-miR-144-3p	trimeric intracellular cation channel type B-A-like,unnamed protein product, partial	monovalent inorganic cation transport,cation transmembrane transport,cation channel activity,membrane
mpv17l2	MPV17L2	GIYK01035117	Ssa#XM_014139820.1	ssa-miR-206-3p,ssa-miR-144-3p	mpv17-like protein 2	mitochondrial inner membrane,mitochondrial ribosome assembly,integral component of membrane
LOC106569405	-	GIYK01035762,GIYK01035761	Ssa#XM_014140742.1,Ssa#XM_014140742.1	ssa-miR-144-3p,ssa-miR-152-3p,ssa-miR-730a-5p	salivary glue protein Sgs-3-like isoform X1	integral component of membrane
LOC106570297	ASNS	GIYK01037056	Ssa#XM_014142462.1	ssa-miR-144-3p
W5NNK4	CITED2	GIYK01038193,GIYK01038194	Ssa#XM_014144468.1,Ssa#XM_014144468.1	ssa-miR-144-3p,ssa-miR-152-3p	cbp/p300-interacting transactivator 2	positive regulation of nucleic acid-templated transcription,nucleus,transcription coactivator activity,regulation of transcription DNA-templated
HEM0	ALAS2	GIYK01039081	Ssa#XM_014146047.1	ssa-miR-144-3p	5-aminolevulinate synthase, erythroid-specific, mitochondrial	response to hypoxia,pyridoxal phosphate binding,mitochondrial matrix,5-aminolevulinate synthase activity,mitochondrial inner membrane,protoporphyrinogen IX biosynthetic process
LOC106573078	CALD1	GIYK01040192	Ssa#XM_014147753.1	ssa-miR-144-3p	non-muscle caldesmon-like isoform X3	calmodulin binding,muscle contraction,actin binding,myosin binding
sspn	SSPN	GIYK01040439	Ssa#NM_001146512.1	ssa-miR-144-3p	sarcospan	dystrophin-associated glycoprotein complex,integral component of plasma membrane
LOC106573496	PSTPIP1	GIYK01040658,GIYK01040660,GIYK01040659	Ssa#XM_014148590.1,Ssa#XM_014148590.1,Ssa#XM_014148590.1	ssa-miR-144-3p,ssa-miR-489-3p	proline-serine-threonine phosphatase-interacting protein 1-like,proline-serine-threonine phosphatase-interacting protein 1-like isoform X1,unnamed protein product, partial	protein binding,
LOC106574267	ANOS1	GIYK01041691	Ssa#XM_014150052.1	ssa-miR-144-3p,ssa-miR-730a-5p	anosmin-1-like isoform X2	protein binding,peptidase inhibitor activity,negative regulation of peptidase activity,extracellular region
LOC106575194	PINLYP	GIYK01042581	Ssa#XM_014151528.1	ssa-miR-144-3p	phospholipase A2 inhibitor 31 kDa subunit-like
GSONMT00053284001	MTRF1	GIYK01042833	Ssa#XM_014151955.1	ssa-miR-144-3p	peptide chain release factor 1, mitochondrial isoform X1	translation release factor activity,translational termination
LOC106576021	SLC25A3	GIYK01043303,GIYK01043299,GIYK01043304,GIYK01043300,GIYK01043301,GIYK01043305,GIYK01043302	Ssa#XM_014152817.1,Ssa#XM_014152817.1,Ssa#XM_014152817.1,Ssa#XM_014152817.1,Ssa#XM_014152817.1,Ssa#XM_014152817.1,Ssa#XM_014152817.1	ssa-miR-144-3p,ssa-miR-152-3p	phosphate carrier protein, mitochondrial-like isoform X3,phosphate carrier protein, mitochondrial-like isoform X2,phosphate carrier protein, mitochondrial-like isoform X1	,integral component of membrane
A0A3P8Y3R3	OGFRL1	GIYK01044601	Ssa#XM_014154605.1	ssa-miR-144-3p	opioid growth factor receptor-like protein 1	membrane,opioid receptor signaling pathway,opioid receptor activity
ugt5g1	UGT1	GIYK01045378	Ssa#XM_014125394.1	ssa-miR-144-3p	UDP-glucuronosyltransferase 1-2 isoform X2	intracellular membrane-bounded organelle,glucuronosyltransferase activity,integral component of membrane
PERF	PERF	GIYK01045390	Ssa#XM_014156086.1	ssa-miR-144-3p	perforin-1-like	cytolysis,membrane attack complex,immune response,calcium ion binding
GSONMT00025670001	-	GIYK01045600	Ssa#XM_014156574.1	ssa-miR-144-3p	PREDICTED: uncharacterized protein LOC106578026	GTP binding
H10	H10	GIYK01045776	Ssa#XM_014156914.1	ssa-miR-144-3p	histone H1.0-B-like	nucleosome assembly,nucleus,integral component of membrane,nucleosome,DNA binding,host cell nucleus
A0A3B4DFT7	AMY2A	GIYK01046018,GIYK01046017	Ssa#XM_014157333.1,Ssa#XM_014157333.1	ssa-miR-144-3p	pancreatic alpha-amylase-like	carbohydrate metabolic process,cation binding,alpha-amylase activity,alpha-amylase activity (releasing maltohexaose)
LOC101448041	IFNA1	GIYK01047059	Ssa#XM_014158544.1	ssa-miR-144-3p	interferon a3-like isoform X2	extracellular space,signal transduction,defense response to virus,cytokine activity,type I interferon receptor binding
LOC106578911	CEACAM1	GIYK01004483,GIYK01004482	Ssa#XM_014201356.1,Ssa#XM_014201356.1	ssa-miR-218b-5p,ssa-miR-144-3p,ssa-miR-489-3p,ssa-miR-218a-5p	carcinoembryonic antigen-related cell adhesion molecule 1-like isoform X2	integral component of membrane
LOC106579614	SLC22A17	GIYK01047525	Ssa#XM_014181088.1	ssa-miR-2188-3p,ssa-miR-144-3p	solute carrier family 22 member 17	transmembrane transport,transmembrane transporter activity,integral component of membrane
GLYG	GLYG	GIYK01047578	Ssa#XM_014159923.1	ssa-miR-218b-5p,ssa-miR-144-3p	glycogenin-1-like isoform X2	transferase activity transferring glycosyl groups
A0A3P8Y297	PDXP	GIYK01048535	Ssa#XM_014161416.1	ssa-miR-144-3p	pyridoxal phosphate phosphatase	phosphatase activity,dephosphorylation
mab21l1	MAB21L1	GIYK01049410,GIYK01022514	Ssa#NM_001141780.1,Ssa#NM_001141780.1	ssa-miR-206-3p,ssa-miR-144-3p	putative nucleotidyltransferase MAB21L1	nucleus,nucleotidyltransferase activity,metal ion binding,multicellular organism development,nucleotide binding
dcaf6	DCAF6	GIYK01050486	Ssa#XM_014164532.1	ssa-miR-144-3p	DDB1- and CUL4-associated factor 6 isoform X6	protein binding
GSONMT00035230001	GBP3	GIYK01051121	Ssa#XM_014189018.1	ssa-miR-144-3p	guanylate-binding protein 3-like isoform X2	GTP binding,GTPase activity
LOC106582819	ZNF362	GIYK01051425,GIYK01051418,GIYK01051417,GIYK01051423,GIYK01051420,GIYK01051419,GIYK01051422,GIYK01051424,GIYK01051421	Ssa#XM_014166282.1,Ssa#XM_014166282.1,Ssa#XM_014166282.1,Ssa#XM_014166282.1,Ssa#XM_014166282.1,Ssa#XM_014166282.1,Ssa#XM_014166282.1,Ssa#XM_014166282.1,Ssa#XM_014166282.1	ssa-miR-144-3p,ssa-miR-724-5p	zinc finger protein 362-like isoform X1,zinc finger protein 362-like	,nucleic acid binding
GSONMT00028278001	PIGR	GIYK01053348	Ssa#XM_014169377.1	ssa-miR-144-3p	polymeric immunoglobulin receptor-like	integral component of membrane
LOC106580570	PLPP1	GIYK01054147	Ssa#XM_014171090.1	ssa-miR-144-3p	phospholipid phosphatase 1-like	phosphatidate phosphatase activity,integral component of membrane,plasma membrane,dephosphorylation,phospholipid metabolic process
LOC106585141	CD300A	GIYK01054198,GIYK01054202,GIYK01054199,GIYK01054200,GIYK01054203,GIYK01054201	Ssa#XM_014171013.1,Ssa#XM_014171013.1,Ssa#XM_014171013.1,Ssa#XM_014171013.1,Ssa#XM_014171013.1,Ssa#XM_014171013.1	ssa-miR-144-3p	CMRF35-like molecule 8	,integral component of membrane
LOC106583450	-	GIYK01005177,GIYK01005178	Ssa#KSS3447,Ssa#KSS3447	ssa-miR-144-3p
LOC106580425	PLAT	GIYK01054369	Ssa#XM_014170815.1	ssa-miR-144-3p	tissue-type plasminogen activator-like isoform X2	smooth muscle cell migration,plasminogen activation,serine-type endopeptidase activity,extracellular region
LOC106585058	PLAT	GIYK01054370	Ssa#XM_014170815.1	ssa-miR-144-3p		smooth muscle cell migration,plasminogen activation,serine-type endopeptidase activity
LOC106585738	ACSBG2	GIYK01054985,GIYK01054984,GIYK01054983,GIYK01054982,GIYK01055065	Ssa#XM_014171532.1,Ssa#XM_014171532.1,Ssa#XM_014171532.1,Ssa#XM_014171532.1,Ssa#XM_014171532.1	ssa-miR-144-3p	long-chain-fatty-acid--CoA ligase ACSBG2-like	ligase activity
LOC106585385	ACSBG2	GIYK01054986,GIYK01055067	Ssa#XM_014171532.1,Ssa#XM_014171532.1	ssa-miR-144-3p		catalytic activity
LOC106588888	KAT2B	GIYK01058655,GIYK01058654	Ssa#XM_014178405.1,Ssa#XM_014178405.1	ssa-miR-144-3p	histone acetyltransferase KAT2B isoform X1	regulation of transcription DNA-templated,nucleus,histone acetylation,histone acetyltransferase activity
DLA_XVIII04120	NELL1	GIYK01060441	Ssa#XM_014181022.1	ssa-miR-144-3p	PREDICTED: uncharacterized protein LOC106590232	protein binding,calcium ion binding
fam195a	MCRIP2	GIYK01006091	Ssa#XM_014180151.1	ssa-miR-218b-5p,ssa-miR-144-3p,ssa-miR-218a-5p	MAPK regulated corepressor interacting protein 2-like
LOC106599165	TTPA	GIYK01006873,GIYK01006870,GIYK01006874	Ssa#XM_014190280.1,Ssa#XM_014190280.1,Ssa#XM_014190280.1	ssa-miR-144-3p,ssa-miR-730a-5p
A0A3P8YXD3	TTPA	GIYK01006872,GIYK01006871	Ssa#XM_014190280.1,Ssa#XM_014190280.1	ssa-miR-144-3p,ssa-miR-730a-5p	alpha-tocopherol transfer protein-like	central nervous system development,chordate embryonic development
AQPA	AQP1	GIYK01007262	Ssa#XM_014191790.1	ssa-miR-144-3p	aquaporin FA-CHIP-like	cytoplasm,basal part of cell,cytoplasmic side of apical plasma membrane,carbon dioxide transmembrane transporter activity,ammonium transmembrane transport,ammonium transmembrane transporter activity,integral component of membrane,water transport,brush border membrane,carbon dioxide transmembrane transport,proton export across plasma membrane,water channel activity
LOC106600435	-	GIYK01007263,GIYK01007264	Ssa#XM_014191790.1,Ssa#XM_014191790.1	ssa-miR-144-3p,ssa-miR-489-3p,ssa-miR-152-3p		transmembrane transport,channel activity,membrane
LOC106600432	ROCK1	GIYK01007280,GIYK01007279,GIYK01007278,GIYK01007281	Ssa#XM_014191784.1,Ssa#XM_014191784.1,Ssa#XM_014191784.1,Ssa#XM_014191784.1	ssa-miR-144-3p,ssa-miR-730a-5p	rho-associated protein kinase 1-like isoform X2,rho-associated protein kinase 1-like isoform X1	protein serine/threonine kinase activity,GTP-Rho binding,cytoskeleton,metal ion binding,actin cytoskeleton organization,protein phosphorylation,Rho protein signal transduction,ATP binding
LOC106601712	YIPF7	GIYK01009143,GIYK01009146,GIYK01009149,GIYK01009144	Ssa#XM_014203139.1,Ssa#XM_014203139.1,Ssa#XM_014203139.1,Ssa#XM_014203139.1	ssa-miR-144-3p	protein YIPF1-like	Golgi apparatus,vesicle-mediated transport,integral component of membrane
GSONMT00031837001	YIPF7	GIYK01009147	Ssa#XM_014203139.1	ssa-miR-2188-3p,ssa-miR-144-3p	protein YIPF1-like	Golgi apparatus,vesicle-mediated transport,integral component of membrane
A0A3B4C9G7	SLC7A3	GIYK01010219	Ssa#XM_014196012.1	ssa-miR-144-3p	cationic amino acid transporter 3-like	triglyceride metabolic process,integral component of membrane,transmembrane transporter activity,fatty acid metabolic process,L-alpha-amino acid transmembrane transport
LOC106603203	KDM6B	GIYK01010590,GIYK01010589,GIYK01010591	Ssa#XM_014196534.1,Ssa#XM_014196534.1,Ssa#XM_014196534.1	ssa-miR-144-3p,ssa-miR-489-3p,ssa-miR-152-3p	lysine-specific demethylase 6B-like	nucleus,methyltransferase activity,primitive erythrocyte differentiation,histone demethylase activity (H3-K27 specific),heart trabecula morphogenesis,histone H3-K27 demethylation,metal ion binding,heart development,methylation,fin regeneration
LOC106603553	SAMSN1	GIYK01010938,GIYK01010940,GIYK01010941,GIYK01010939	Ssa#XM_014197400.1,Ssa#XM_014197400.1,Ssa#XM_014197400.1,Ssa#XM_014197400.1	ssa-miR-144-3p,ssa-miR-489-3p,ssa-miR-724-5p,ssa-miR-730a-5p	SAM domain-containing protein SAMSN-1-like isoform X2,SAM domain-containing protein SAMSN-1-like	protein binding
C1QBP	C1QBP	GIYK01011653	Ssa#XM_014198200.1	ssa-miR-144-3p	Complement component 1 Q subcomponent-binding protein, mitochondrial precursor	mitochondrial matrix
LOC106604228	HSPA4	GIYK01011857,GIYK01011858,GIYK01011859	Ssa#XM_014198686.1,Ssa#XM_014198686.1,Ssa#XM_014198686.1	ssa-miR-144-3p,ssa-miR-152-3p	heat shock 70 kDa protein 4-like isoform X1,heat shock 70 kDa protein 4-like isoform X2
clnk	BLNK	GIYK01012100	Ssa#XM_014199137.1	ssa-miR-144-3p	B-cell linker protein-like isoform X1
LOC106604645	ADGRE5	GIYK01012387,GIYK01012393,GIYK01012388,GIYK01012391,GIYK01012390	Ssa#XM_014188044.1,Ssa#XM_014188044.1,Ssa#XM_014188044.1,Ssa#XM_014188044.1,Ssa#XM_014188044.1	ssa-miR-218b-5p,ssa-miR-144-3p,ssa-miR-489-3p	CD97 antigen-like isoform X3	calcium ion binding
LOC106605190	SIGLEC12	GIYK01013190	Ssa#XM_014193528.1	ssa-miR-144-3p	sialic acid-binding Ig-like lectin 5 isoform X1	carbohydrate binding,phosphorylation,kinase activity,integral component of membrane
blnk	BLNK	GIYK01001320,GIYK01001319,GIYK01001321	Ssa#NM_001165337.1,Ssa#NM_001165337.1,Ssa#NM_001165337.1	ssa-miR-206-3p,ssa-miR-144-3p	B-cell linker protein isoform X1,B-cell linker protein isoform X2
LOC106577440	CBL	GIYK01004275,GIYK01013878,GIYK01013879,GIYK01004276,GIYK01013880,GIYK01004274	Ssa#XM_014201567.1,Ssa#XM_014201567.1,Ssa#XM_014201567.1,Ssa#XM_014201567.1,Ssa#XM_014201567.1,Ssa#XM_014201567.1	ssa-miR-218b-5p,ssa-miR-144-3p,ssa-miR-218a-5p	E3 ubiquitin-protein ligase CBL-like isoform X1	phosphotyrosine residue binding,protein ubiquitination,cell surface receptor signaling pathway,aspartyltransferase activity,calcium ion binding,ubiquitin-protein transferase activity,ligase activity,regulation of signaling
TIMP2	TIMP2	GIYK01014471,GIYK01014476,GIYK01014478,GIYK01014468,GIYK01014473,GIYK01014477,GIYK01014474,GIYK01014464,GIYK01014475,GIYK01014470,GIYK01014463	Ssa#XM_014202628.1,Ssa#XM_014202628.1,Ssa#XM_014202628.1,Ssa#XM_014202628.1,Ssa#XM_014202628.1,Ssa#XM_014202628.1,Ssa#XM_014202628.1,Ssa#XM_014202628.1,Ssa#XM_014202628.1,Ssa#XM_014202628.1,Ssa#XM_014202628.1	ssa-miR-2188-3p,ssa-miR-144-3p,ssa-miR-489-3p	metalloproteinase inhibitor 2-like	negative regulation of endopeptidase activity,metalloendopeptidase inhibitor activity,FBXO family protein binding,extracellular region
LOC106606431	TIMP2	GIYK01014466,GIYK01014465,GIYK01014469,GIYK01014472,GIYK01014467	Ssa#XM_014202628.1,Ssa#XM_014202628.1,Ssa#XM_014202628.1,Ssa#XM_014202628.1,Ssa#XM_014202628.1	ssa-miR-2188-3p,ssa-miR-144-3p,ssa-miR-489-3p	metalloproteinase inhibitor 2-like isoform X2	protein binding,metalloendopeptidase inhibitor activity,negative regulation of endopeptidase activity
LOC106606771	ADGRE2	GIYK01014792	Ssa#XM_014194019.1	ssa-miR-144-3p	CD97 antigen-like isoform X1	calcium ion binding
LOC106577148	SLC16A9	GIYK01001581,GIYK01001585,GIYK01001582,GIYK01001589	Ssa#NM_001173608.1,Ssa#NM_001173608.1,Ssa#NM_001173608.1,Ssa#NM_001173608.1	ssa-miR-144-3p,ssa-miR-152-3p	monocarboxylate transporter 9-like	transmembrane transport,transmembrane transporter activity,integral component of membrane
mot9	SLC16A9	GIYK01001586,GIYK01001590	Ssa#NM_001173608.1,Ssa#NM_001173608.1	ssa-miR-144-3p,ssa-miR-152-3p		transmembrane transport,transmembrane transporter activity
MOT9	SLC16A2	GIYK01001584,GIYK01001591,GIYK01001583,GIYK01001587,GIYK01001588	Ssa#NM_001173608.1,Ssa#NM_001173608.1,Ssa#NM_001173608.1,Ssa#NM_001173608.1,Ssa#NM_001173608.1	ssa-miR-144-3p,ssa-miR-152-3p	monocarboxylate transporter 9-like	transmembrane transport,transmembrane transporter activity,integral component of membrane
A0A3P8XY16	RHAG	GIYK01015981,GIYK01037829	Ssa#NM_001141124.2,Ssa#XM_014143974.1	ssa-miR-144-3p,ssa-miR-724-5p	ammonium transporter Rh type A-like	ammonium transmembrane transporter activity,urea transport,ammonium transmembrane transport,integral component of plasma membrane
LOC100380852	ENPP1	GIYK01015998	Ssa#XM_014204667.1	ssa-miR-144-3p,ssa-miR-489-3p	ectonucleotide pyrophosphatase/phosphodiesterase family member 1-like isoform X1	metal ion binding,hydrolase activity,nucleic acid binding,integral component of membrane
A0A3B4H290	TSPAN9	GIYK01018418,GIYK01018408,GIYK01018409,GIYK01018414,GIYK01018413,GIYK01018407,GIYK01018412,GIYK01018417,GIYK01018410	Ssa#XM_014208332.1,Ssa#XM_014208332.1,Ssa#XM_014208332.1,Ssa#XM_014208332.1,Ssa#XM_014208332.1,Ssa#XM_014208332.1,Ssa#XM_014208332.1,Ssa#XM_014208332.1,Ssa#XM_014208332.1	ssa-miR-144-3p,ssa-miR-724-5p	tetraspanin-9	integral component of membrane
tsn9	TSPAN9	GIYK01018416	Ssa#XM_014208332.1	ssa-miR-144-3p,ssa-miR-724-5p	tetraspanin-9	integral component of membrane
A0A3P8XIR9	TNIP2	GIYK01018943,GIYK01018944	Ssa#NM_001165345.1,Ssa#NM_001165345.1	ssa-miR-144-3p	TNFAIP3-interacting protein 2-like	K63-linked polyubiquitin modification-dependent protein binding
DUS23	DUSP23	GIYK01020403	Ssa#NM_001141428.2	ssa-miR-144-3p	dual specificity protein phosphatase 23	peptidyl-tyrosine dephosphorylation,protein tyrosine phosphatase activity,protein tyrosine/serine/threonine phosphatase activity
LOC106612144	SH3TC2	GIYK01021598,GIYK01021599	Ssa#XM_014213060.1,Ssa#XM_014213060.1	ssa-miR-2188-3p,ssa-miR-144-3p	SH3 domain and tetratricopeptide repeat-containing protein 2 isoform X2	protein binding
LOC100380717	HSPA4	GIYK01021675,GIYK01021677	Ssa#XM_014213202.1,Ssa#XM_014213202.1	ssa-miR-144-3p	heat shock 70 kDa protein 4-like isoform X1
CLD4	CLD4	GIYK01022636	Ssa#XM_014162774.1	ssa-miR-144-3p	claudin-4-like	bicellular tight junction,epiboly involved in gastrulation with mouth forming second,cell adhesion,bicellular tight junction assembly,integral component of membrane,plasma membrane,structural molecule activity
LOC106613592	-	GIYK01023307	Ssa#XM_014216012.1	ssa-miR-144-3p	dual specificity protein phosphatase CDC14AB-like isoform X1	peptidyl-tyrosine dephosphorylation,protein tyrosine phosphatase activity,protein tyrosine/serine/threonine phosphatase activity
ptprf	PTPRF	GIYK01024279,GIYK01024274,GIYK01024278,GIYK01024277,GIYK01024276	Ssa#XM_014191380.1,Ssa#XM_014191380.1,Ssa#XM_014191380.1,Ssa#XM_014191380.1,Ssa#XM_014191380.1	ssa-miR-144-3p,ssa-miR-489-3p	receptor-type tyrosine-protein phosphatase F isoform X1	protein binding,peptidyl-tyrosine dephosphorylation,protein tyrosine phosphatase activity,integral component of membrane
ppip5k1	PPIP5K1	GIYK01024929,GIYK01024930	Ssa#XM_014125394.1,Ssa#XM_014125394.1	ssa-miR-144-3p,ssa-miR-489-3p	inositol hexakisphosphate and diphosphoinositol-pentakisphosphate kinase 1-like isoform X11	inositol hexakisphosphate 1-kinase activity,diphosphoinositol-pentakisphosphate kinase activity,5-diphosphoinositol pentakisphosphate 3-kinase activity,inositol hexakisphosphate 3-kinase activity,inositol heptakisphosphate kinase activity,ATP binding,cytosol,phosphorylation,inositol hexakisphosphate 5-kinase activity
KCRU	CKMT1A	GIYK01024937	Ssa#XM_014124718.1	ssa-miR-144-3p	creatine kinase U-type, mitochondrial-like	phosphorylation,phosphocreatine biosynthetic process,ATP binding,creatine kinase activity
kcp	kcp	GIYK01025586	Ssa#XM_014124978.1	ssa-miR-206-3p,ssa-miR-144-3p	kielin/chordin-like protein	protein binding
EPR50_G00087010	CAMK1D	GIYK01026229	Ssa#XM_014125860.1	ssa-miR-218b-5p,ssa-miR-144-3p,ssa-miR-489-3p,ssa-miR-218a-5p	calcium/calmodulin-dependent protein kinase type 1D-like	protein serine/threonine kinase activity,protein phosphorylation,ATP binding
LOC115155894	KIF20B	GIYK01062008,GIYK01062007	Ssa#XM_014157968.1,Ssa#XM_014157968.1	ssa-miR-144-3p	kinesin-like protein KIF20B isoform X1	microtubule-based movement,microtubule motor activity,microtubule binding,ATP binding
A0A3P9APC3	UPP1	GIYK01066284,GIYK01066282,GIYK01066280	Ssa#XM_014185537.1,Ssa#XM_014185537.1,Ssa#XM_014185537.1	ssa-miR-144-3p	uridine phosphorylase 1-like	cytoplasm,uridine phosphorylase activity,UMP salvage,nucleoside metabolic process,nucleotide catabolic process
A0A3B3VV94	UPP1	GIYK01066281	Ssa#XM_014125394.1	ssa-miR-144-3p	uridine phosphorylase 1-like	cytoplasm,uridine phosphorylase activity,UMP salvage,nucleoside metabolic process,nucleotide catabolic process
UPP1	UPP1	GIYK01066283	Ssa#XM_014185537.1	ssa-miR-144-3p	uridine phosphorylase 1-like	cytoplasm,uridine phosphorylase activity,UMP salvage,nucleoside metabolic process,nucleotide catabolic process
LOC106566482	PIM1	GIYK01031849,GIYK01031850	Ssa#XM_014134554.1,Ssa#XM_014134554.1	ssa-miR-2188-3p,ssa-miR-144-5p		protein phosphorylation,ATP binding,protein kinase activity
LOC106567757	LGALS9	GIYK01034288	Ssa#XM_014137459.1	ssa-miR-2188-3p,ssa-miR-144-5p		carbohydrate binding
LOC106572073	PIM1	GIYK01039220	Ssa#XM_014145875.1	ssa-miR-144-5p,ssa-miR-152-3p		protein phosphorylation,ATP binding,protein kinase activity
CAN1	CAN1	GIYK01045624,GIYK01045621,GIYK01045625,GIYK01045619	Ssa#XM_014156556.1,Ssa#XM_014156556.1,Ssa#XM_014156556.1,Ssa#XM_014156556.1	ssa-miR-144-5p	calpain-1 catalytic subunit-like	calcium ion binding,calcium-dependent cysteine-type endopeptidase activity,proteolysis
LOC106578020	CAN1	GIYK01045623,GIYK01045627,GIYK01045626	Ssa#XM_014156556.1,Ssa#XM_014156556.1,Ssa#XM_014156556.1	ssa-miR-218b-5p,ssa-miR-144-5p,ssa-miR-218a-5p	calpain-1 catalytic subunit-like,calpain-1 catalytic subunit-like isoform X2	calcium ion binding,calcium-dependent cysteine-type endopeptidase activity,proteolysis
GSONMT00018322001	CAN1	GIYK01045622,GIYK01045620	Ssa#XM_014156556.1,Ssa#XM_014156556.1	ssa-miR-144-5p	calpain-1 catalytic subunit-like isoform X2	calcium ion binding,integral component of membrane,calcium-dependent cysteine-type endopeptidase activity,proteolysis
P3IP1	P3IP1	GIYK01048388	Ssa#XM_014161206.1	ssa-miR-144-5p	phosphoinositide-3-kinase-interacting protein 1-like	phosphorylation,kinase activity,integral component of membrane
LOC106580322	P3IP1	GIYK01048389	Ssa#XM_014161206.1	ssa-miR-144-5p
ahcy	AHCY	GIYK01051142,GIYK01051144,GIYK01051146,GIYK01051145,GIYK01051143	Ssa#NM_001140375.1,Ssa#NM_001140375.1,Ssa#NM_001140375.1,Ssa#NM_001140375.1,Ssa#NM_001140375.1	ssa-miR-144-5p,ssa-miR-152-3p	Adenosylhomocysteinase B,adenosylhomocysteinase	,S-adenosylmethionine cycle,adenosylhomocysteinase activity,one-carbon metabolic process,cytosol
LOC106586236	CDCA7	GIYK01055687	Ssa#XM_014173287.1	ssa-miR-144-5p	cell division cycle-associated protein 7-like	regulation of cell population proliferation,cell division,regulation of transcription DNA-templated
LOC106586687	APP	GIYK01056283,GIYK01056281,GIYK01056280,GIYK01056282	Ssa#XM_014175501.1,Ssa#XM_014175501.1,Ssa#XM_014175501.1,Ssa#XM_014175501.1	ssa-miR-144-5p	amyloid beta A4 protein-like	integral component of membrane,heparin binding,transition metal ion binding,serine-type endopeptidase inhibitor activity,nervous system development
sh2b1	SH2B1	GIYK01007783,GIYK01007782	Ssa#XM_014192328.1,Ssa#XM_014192328.1	ssa-miR-144-5p	SH2B adapter protein 1	signaling adaptor activity,signal transduction
A0A3P8YS11	VEGFC	GIYK01009583	Ssa#NM_001173747.1	ssa-miR-144-5p	vascular endothelial growth factor C-like	vascular endothelial growth factor receptor signaling pathway,endoderm development,growth factor activity,motor neuron axon guidance,venous endothelial cell migration involved in lymph vessel development,lymphangiogenesis,venous blood vessel morphogenesis,branching involved in blood vessel morphogenesis,regulation of vascular endothelial growth factor signaling pathway,sprouting angiogenesis,vasc…
vegfc	VEGFC	GIYK01009584	Ssa#NM_001173747.1	ssa-miR-144-5p	unnamed protein product
LOC106602907	SUPT6H	GIYK01010129	Ssa#XM_014129636.1	ssa-miR-2188-3p,ssa-miR-144-5p	transcription elongation factor SPT6 isoform X2	positive regulation of transcription elongation from RNA polymerase II promoter,DNA binding
LOC106606374	IGLL1	GIYK01014408,GIYK01014409,GIYK01014412,GIYK01014411	Ssa#XM_014202524.1,Ssa#XM_014202524.1,Ssa#XM_014202524.1,Ssa#XM_014202524.1	ssa-miR-144-5p,ssa-miR-730a-5p	immunoglobulin lambda-1 light chain-like,immunoglobulin light chain 2 constant region
LOC106608059	SPTBN1	GIYK01001657,GIYK01001656,GIYK01001655	Ssa#XM_014205739.1,Ssa#XM_014205739.1,Ssa#XM_014205739.1	ssa-miR-144-5p	spectrin beta chain, non-erythrocytic 1 isoform X2,spectrin beta chain, non-erythrocytic 1 isoform X1	protein binding,phospholipid binding,structural constituent of cytoskeleton,actin binding,actin filament capping,spectrin
ANX2A	ANXA2P2	GIYK01018835,GIYK01018836	Ssa#NM_001140844.1,Ssa#NM_001140844.1	ssa-miR-144-5p	annexin A2-A-like	cytoskeletal protein binding,negative regulation of catalytic activity,phospholipase inhibitor activity,calcium ion binding,calcium-dependent phospholipid binding
pou2af1	POU2AF1	GIYK01022470,GIYK01022468,GIYK01022466,GIYK01022469,GIYK01022464,GIYK01022465,GIYK01022471,GIYK01022467,GIYK01022463	Ssa#NM_001140075.1,Ssa#NM_001140075.1,Ssa#NM_001140075.1,Ssa#NM_001140075.1,Ssa#NM_001140075.1,Ssa#NM_001140075.1,Ssa#NM_001140075.1,Ssa#NM_001140075.1,Ssa#NM_001140075.1	ssa-miR-144-5p	POU domain class 2-associating factor 1 isoform X1,POU domain class 2-associating factor 1 isoform X4
LOC106561949	DGKZ	GIYK01026476,GIYK01026475,GIYK01026478,GIYK01026482,GIYK01026474,GIYK01026477,GIYK01026481,GIYK01026483,GIYK01026480,GIYK01026479	Ssa#XM_014126410.1,Ssa#XM_014126410.1,Ssa#XM_014126410.1,Ssa#XM_014126410.1,Ssa#XM_014126410.1,Ssa#XM_014126410.1,Ssa#XM_014126410.1,Ssa#XM_014126410.1,Ssa#XM_014126410.1,Ssa#XM_014126410.1	ssa-miR-206-3p,ssa-miR-144-5p,ssa-miR-152-3p,ssa-miR-2188-3p	diacylglycerol kinase zeta-like isoform X10,diacylglycerol kinase zeta-like isoform X13,diacylglycerol kinase zeta-like isoform X6,diacylglycerol kinase zeta-like isoform X5	protein binding,diacylglycerol kinase activity,intracellular signal transduction,NAD+ kinase activity,ATP binding,phosphorylation,protein kinase C-activating G protein-coupled receptor signaling pathway
ier2	IER2	GIYK01028957	Ssa#NM_001140121.1	ssa-miR-152-3p	Immediate early response gene 2 protein
PRDX1	PRDX1	GIYK01029080,GIYK01006079,GIYK01006078,GIYK01006080,GIYK01029079,GIYK01006076,GIYK01006081,GIYK01006077	Ssa#XM_014130705.1,Ssa#NM_001140823.2,Ssa#NM_001140823.2,Ssa#NM_001140823.2,Ssa#XM_014130705.1,Ssa#NM_001140823.2,Ssa#NM_001140823.2,Ssa#NM_001140823.2	ssa-miR-724-5p,ssa-miR-152-3p	peroxiredoxin-1-like	cellular oxidant detoxification,cell redox homeostasis,oxidation-reduction process,peroxiredoxin activity
ATAD3A	ATAD3A	GIYK01030746	Ssa#NM_001173680.1	ssa-miR-152-3p,ssa-miR-730a-5p	ATPase family AAA domain-containing protein 3-A-like	mitochondrion organization,mitochondrion,ATP binding
PPM1H	PPM1H	GIYK01031433	Ssa#NM_001140246.1	ssa-miR-152-3p	protein phosphatase 1H-like	protein serine/threonine phosphatase activity,protein dephosphorylation
GSONMT00005620001	KLF11	GIYK01000234,GIYK01000233	Ssa#XM_014210229.1,Ssa#XM_014210229.1	ssa-miR-218b-5p,ssa-miR-152-3p,ssa-miR-218a-5p	unnamed protein product	nucleic acid binding
mylipa	MYLIP	GIYK01037379,GIYK01037376,GIYK01037378,GIYK01037377,GIYK01037389	Ssa#XM_014142999.1,Ssa#XM_014142999.1,Ssa#XM_014142999.1,Ssa#XM_014142999.1,Ssa#XM_014142999.1	ssa-miR-152-3p	E3 ubiquitin-protein ligase MYLIP-A-like	protein binding,gastrulation,protein ubiquitination,cytoskeleton,ubiquitin-dependent protein catabolic process,ubiquitin-protein transferase activity,metal ion binding,ligase activity,cytosol,negative regulation of Wnt signaling pathway
TIEG3	KLF11	GIYK01037907,GIYK01037909,GIYK01037903,GIYK01037901,GIYK01037900,GIYK01037908,GIYK01037902,GIYK01037905,GIYK01037904	Ssa#NM_001139829.1,Ssa#NM_001139829.1,Ssa#NM_001139829.1,Ssa#NM_001139829.1,Ssa#NM_001139829.1,Ssa#NM_001139829.1,Ssa#NM_001139829.1,Ssa#NM_001139829.1,Ssa#NM_001139829.1	ssa-miR-152-3p	Krueppel-like factor 11	nucleic acid binding
W5MYU5	PIM1	GIYK01039217,GIYK01039219	Ssa#XM_014145875.1,Ssa#XM_014145875.1	ssa-miR-152-3p	serine/threonine-protein kinase pim-1-like	cytoplasm,protein serine/threonine kinase activity,optokinetic behavior,ATP binding,camera-type eye morphogenesis,protein autophosphorylation,negative regulation of apoptotic process
A0A3P8ZXW1	PIM1	GIYK01031848,GIYK01039218,GIYK01031846	Ssa#XM_014134554.1,Ssa#XM_014145875.1,Ssa#XM_014134554.1	ssa-miR-2188-3p,ssa-miR-152-3p	serine/threonine-protein kinase pim-1-like	cytoplasm,protein serine/threonine kinase activity,optokinetic behavior,protein phosphorylation,ATP binding,camera-type eye morphogenesis,negative regulation of apoptotic process
DIRAS2	DIRAS2	GIYK01003770	Ssa#NM_001173657.1	ssa-miR-489-3p,ssa-miR-152-3p	GTP-binding protein Di-Ras2	signal transduction,GTP binding,plasma membrane,GTPase activity
LOC106574245	-	GIYK01041719,GIYK01041721	Ssa#XM_014149975.1,Ssa#XM_014149975.1	ssa-miR-152-3p	frizzled-7-A-like	protein binding,integral component of membrane,multicellular organism development,Wnt-activated receptor activity,Wnt signaling pathway
A0A3B4DRQ9	ABCC4	GIYK01042737	Ssa#XM_014151776.1	ssa-miR-152-3p	multidrug resistance-associated protein 4-like	detoxification,integral component of membrane,plasma membrane,ATPase activity,chloride channel activity,chloride transmembrane transport,efflux transmembrane transporter activity,ATP binding,ATPase-coupled transmembrane transporter activity,regulation of cilium assembly
LOC106576260	ETV6	GIYK01043714,GIYK01043713,GIYK01043716	Ssa#XM_014208158.1,Ssa#XM_014208158.1,Ssa#XM_014208158.1	ssa-miR-206-3p,ssa-miR-152-3p	transcription factor ETV6 isoform X2,transcription factor ETV6-like isoform X1	nucleus,DNA-binding transcription factor activity,sequence-specific DNA binding,host cell nucleus,regulation of transcription DNA-templated
gapdh	GAPDH	GIYK01004145,GIYK01004147,GIYK01004204,GIYK01004201,GIYK01004199,GIYK01004202	Ssa#XM_014152701.1,Ssa#XM_014152701.1,Ssa#XM_014152701.1,Ssa#XM_014152701.1,Ssa#XM_014152701.1,Ssa#XM_014152701.1	ssa-miR-152-3p,ssa-miR-730a-5p	glyceraldehyde-3-phosphate dehydrogenase	cytoplasm,glyceraldehyde-3-phosphate dehydrogenase (NAD+) (phosphorylating) activity,glycolytic process,NAD binding,NADP binding,oxidation-reduction process,glucose metabolic process
GSONMT00030906001	GAPDH	GIYK01004200	Ssa#XM_014152701.1	ssa-miR-152-3p	glyceraldehyde 3-phosphate dehydrogenase protein	oxidation-reduction process,oxidoreductase activity acting on the aldehyde or oxo group of donors NAD or NADP as acceptor
LOC106612597	SUSD6	GIYK01049226	Ssa#XM_014162353.1	ssa-miR-152-3p	sushi domain-containing protein 6-like isoform X2	integral component of membrane
LOC106583033	KBTBD8	GIYK01051709,GIYK01051706,GIYK01051708,GIYK01051707	Ssa#XM_014166786.1,Ssa#XM_014166786.1,Ssa#XM_014166786.1,Ssa#XM_014166786.1	ssa-miR-152-3p	kelch repeat and BTB domain-containing protein 8	protein binding
bag6	BAG6	GIYK01004921	Ssa#XM_014165262.1	ssa-miR-152-3p	large proline-rich protein BAG6-like isoform X3	protein binding
CATZ	CTSZ	GIYK01052165,GIYK01052166	Ssa#NM_001140471.1,Ssa#NM_001140471.1	ssa-miR-218b-5p,ssa-miR-152-3p,ssa-miR-730a-5p,ssa-miR-218a-5p	cathepsin Z-like isoform X2,cathepsin Z-like	cysteine-type peptidase activity,angiogenesis,proteolysis
LOC106583261	CTSZ	GIYK01052167	Ssa#NM_001140471.1	ssa-miR-218b-5p,ssa-miR-152-3p,ssa-miR-730a-5p,ssa-miR-218a-5p		cysteine-type peptidase activity,proteolysis
A0A3P9ALN6	CCN1	GIYK01053023,GIYK01053022,GIYK01053024	Ssa#NM_001139977.1,Ssa#NM_001139977.1,Ssa#NM_001139977.1	ssa-miR-152-3p	CCN family member 1,protein CYR61	insulin-like growth factor binding,fin regeneration,extracellular region
A0A3B4BV21	EAF2	GIYK01055985,GIYK01055983,GIYK01055984,GIYK01055986	Ssa#XM_014173656.1,Ssa#XM_014173656.1,Ssa#XM_014173656.1,Ssa#XM_014173656.1	ssa-miR-152-3p	ELL-associated factor 2-like	super elongation complex,cell migration involved in gastrulation,convergent extension involved in organogenesis,beta-catenin binding,regulation of Wnt signaling pathway,muscle cell migration,heart development,pancreas development,convergent extension involved in axis elongation,armadillo repeat domain binding,regulation of transcription DNA-templated
LOC106581971	TFDP1	GIYK01056343,GIYK01056342,GIYK01056341	Ssa#XM_014152593.1,Ssa#XM_014152593.1,Ssa#XM_014152593.1	ssa-miR-152-3p	transcription factor Dp-1-like isoform X2	nucleus,transcription regulator complex,DNA-binding transcription factor activity,DNA binding,regulation of cell cycle,regulation of transcription DNA-templated
dmtn	DMTN	GIYK01056509	Ssa#XM_014174844.1	ssa-miR-152-3p	dematin-like isoform X2
LOC106589836	CYTH1	GIYK01059948,GIYK01059951,GIYK01059943,GIYK01059945,GIYK01059947,GIYK01059958,GIYK01059944,GIYK01059946,GIYK01059955,GIYK01059950,GIYK01059952,GIYK01059942,GIYK01059959,GIYK01059956,GIYK01059941,GIYK01059949,GIYK01059953,GIYK01059957,GIYK01059954	Ssa#XM_014180230.1,Ssa#XM_014180230.1,Ssa#XM_014180230.1,Ssa#XM_014180230.1,Ssa#XM_014180230.1,Ssa#XM_014180230.1,Ssa#XM_014180230.1,Ssa#XM_014180230.1,Ssa#XM_014180230.1,Ssa#XM_014180230.1,Ssa#XM_014180230.1,Ssa#XM_014180230.1,Ssa#XM_014180230.1,Ssa#XM_014180230.1,Ssa#XM_014180230.1,Ssa#XM_014180230.1,Ssa#XM_014180230.1,Ssa#XM_014180230.1,Ssa#XM_014180230.1	ssa-miR-152-3p	cytohesin-1-like isoform X3	regulation of ARF protein signal transduction,ARF guanyl-nucleotide exchange factor activity
LOC106593355	BCL11A	GIYK01061335	Ssa#XM_014184686.1	ssa-miR-206-3p,ssa-miR-152-3p,ssa-miR-2188-3p	B-cell lymphoma/leukemia 11A-like	nucleic acid binding
LOC106590650	IER2	GIYK01006201	Ssa#NM_001140121.1	ssa-miR-2188-3p,ssa-miR-152-3p	Immediate early response gene 2 protein
LOC106602333	HEMGN	GIYK01009511,GIYK01009513,GIYK01009510	Ssa#XM_014209535.1,Ssa#XM_014209535.1,Ssa#XM_014209535.1	ssa-miR-152-3p,ssa-miR-730a-5p
LOC106610235	INPP4B	GIYK01009538,GIYK01062826,GIYK01019084,GIYK01009537,GIYK01009539	Ssa#XM_014209457.1,Ssa#XM_014209457.1,Ssa#XM_014209457.1,Ssa#XM_014209457.1,Ssa#XM_014209457.1	ssa-miR-152-3p	type II inositol 3,4-bisphosphate 4-phosphatase-like isoform X2	phosphatidylinositol-34-bisphosphate 4-phosphatase activity,phosphatidylinositol-3-phosphate biosynthetic process,integral component of membrane
LOC106602354	INPP4B	GIYK01062306,GIYK01009540,GIYK01009541	Ssa#XM_014209457.1,Ssa#XM_014209457.1,Ssa#XM_014209457.1	ssa-miR-152-3p	type II inositol 3,4-bisphosphate 4-phosphatase-like isoform X7	phosphatidylinositol-34-bisphosphate 4-phosphatase activity,phosphatidylinositol-3-phosphate biosynthetic process,integral component of membrane
GSONMT00027832001	DPP3	GIYK01010240,GIYK01010241	Ssa#XM_014196062.1,Ssa#XM_014196062.1	ssa-miR-218b-5p,ssa-miR-152-3p,ssa-miR-218a-5p	dipeptidyl peptidase 3	cytoplasm,proteolysis,metallopeptidase activity,metal ion binding,dipeptidyl-peptidase activity
LOC106603289	OMG	GIYK01010652	Ssa#CL426Contig1	ssa-miR-152-3p	uncharacterized protein LOC115154568	integral component of membrane
EH28_08292	-	GIYK01010653	Ssa#CL426Contig1	ssa-miR-152-3p	uncharacterized protein LOC115154568	integral component of membrane
LOC106576865	ZDHHC2	GIYK01001180	Ssa#XM_014198760.1	ssa-miR-152-3p	putative ZDHHC-type palmitoyltransferase 6 isoform X1	protein binding,protein-cysteine S-palmitoyltransferase activity,integral component of membrane
LOC106604536	QDPR	GIYK01012231	Ssa#XM_014199256.1	ssa-miR-152-3p	dihydropteridine reductase-like	oxidoreductase activity,oxidation-reduction process
npm3	NPM3	GIYK01001189	Ssa#NM_001146539.1	ssa-miR-152-3p
LOC106605697	BCL9	GIYK01013877	Ssa#XM_014201592.1	ssa-miR-152-3p	B-cell lymphoma 3 protein homolog isoform X1	protein binding
LOC106567189	KLF11	GIYK01019582,GIYK01019583,GIYK01019584	Ssa#XM_014210229.1,Ssa#XM_014210229.1,Ssa#XM_014210229.1	ssa-miR-152-3p	Krueppel-like factor 11 isoform X2,Krueppel-like factor 11 isoform X1	nucleic acid binding
GSONMT00031667001	SDHD	GIYK01022453	Ssa#XM_014213809.1	ssa-miR-152-3p	succinate dehydrogenase [ubiquinone] cytochrome b small subunit B, mitochondrial-like	metal ion binding,tricarboxylic acid cycle,mitochondrial inner membrane,integral component of membrane
pgdh	PHGDH	GIYK01024854	Ssa#NM_001141550.1	ssa-miR-218b-5p,ssa-miR-152-3p,ssa-miR-218a-5p
LOC106560901	VPS4A	GIYK01025253,GIYK01025251,GIYK01025248,GIYK01025252,GIYK01025250,GIYK01025249	Ssa#XM_014124312.1,Ssa#XM_014124312.1,Ssa#XM_014124312.1,Ssa#XM_014124312.1,Ssa#XM_014124312.1,Ssa#XM_014124312.1	ssa-miR-152-3p	vacuolar protein sorting-associated protein 4A-like isoform X3,vacuolar protein sorting-associated protein 4A	ATP binding
LOC108875720	BCL11A	GIYK01065443,GIYK01063390	Ssa#XM_014184686.1,Ssa#XM_014184686.1	ssa-miR-206-3p,ssa-miR-152-3p,ssa-miR-2188-3p	B-cell lymphoma/leukemia 11A-like	brain development
PTP4A3	PTP4A3	GIYK01066231	Ssa#XM_014187501.1	ssa-miR-2188-3p,ssa-miR-152-3p	protein tyrosine phosphatase type IVA 3	cytoplasm,positive regulation of NIK/NF-kappaB signaling,protein tyrosine/serine/threonine phosphatase activity,nucleus,positive regulation of establishment of protein localization,protein dephosphorylation,endothelial cell migration,regulation of transcription DNA-templated
LOC115147269	BCL11A	GIYK01063391	Ssa#XM_014184686.1	ssa-miR-206-3p,ssa-miR-152-3p,ssa-miR-2188-3p	B-cell lymphoma/leukemia 11A-like
ATP2A2	ATP2A2	GIYK01027779	Ssa#XM_014128416.1	ssa-miR-206-3p	sarcoplasmic/endoplasmic reticulum calcium ATPase 2	calcium ion transmembrane transport,integral component of membrane,cellular calcium ion homeostasis,ATPase activity,proton-exporting ATPase activity phosphorylative mechanism,sarcoplasmic reticulum membrane,metal ion binding,regulation of cardiac muscle cell membrane potential,ATP binding,proton transmembrane transport,regulation of cardiac muscle contraction by calcium ion signaling,calcium-tran…
LOC106563153	ATP2A2	GIYK01027780	Ssa#XM_014128416.1	ssa-miR-206-3p	sarcoplasmic/endoplasmic reticulum calcium ATPase 2-like	calcium ion transmembrane transport,integral component of membrane,calcium transmembrane transporter activity phosphorylative mechanism,ATP binding,endoplasmic reticulum
LOC106576226	PODXL	GIYK01043637	Ssa#XM_014153267.1	ssa-miR-206-3p	podocalyxin-like isoform X1	regulation of cell-cell adhesion,cell migration,integral component of membrane
skap1	SKAP1	GIYK01046745	Ssa#XM_014159125.1	ssa-miR-206-3p,ssa-miR-489-3p		protein binding
LOC106589283	SKAP1	GIYK01046746	Ssa#XM_014159125.1	ssa-miR-206-3p,ssa-miR-489-3p	src kinase-associated phosphoprotein 1-like isoform X1	protein binding,phosphorylation,kinase activity
MTDC	MTDC	GIYK01048327,GIYK01048322,GIYK01048328,GIYK01054552,GIYK01048323,GIYK01048324	Ssa#XM_014161296.1,Ssa#XM_014161296.1,Ssa#XM_014161296.1,Ssa#XM_014161296.1,Ssa#XM_014161296.1,Ssa#XM_014161296.1	ssa-miR-206-3p,ssa-miR-2188-3p	bifunctional methylenetetrahydrofolate dehydrogenase/cyclohydrolase, mitochondrial-like	methylenetetrahydrofolate dehydrogenase (NADP+) activity,oxidation-reduction process,hydrolase activity
LOC106580352	MTDC	GIYK01048326,GIYK01048321	Ssa#XM_014161296.1,Ssa#XM_014161296.1	ssa-miR-206-3p,ssa-miR-2188-3p		methylenetetrahydrofolate dehydrogenase (NADP+) activity,oxidation-reduction process
LOC106580917	tmod4	GIYK01004776	Ssa#XM_014162467.1	ssa-miR-206-3p		tropomyosin binding,actin filament binding,pointed-end actin filament capping
LOC100380675	L1CAM	GIYK01051478,GIYK01051477,GIYK01051474,GIYK01051475,GIYK01051476	Ssa#XM_014166362.1,Ssa#XM_014166362.1,Ssa#XM_014166362.1,Ssa#XM_014166362.1,Ssa#XM_014166362.1	ssa-miR-206-3p,ssa-miR-218b-5p,ssa-miR-489-3p	neural cell adhesion molecule L1-like protein isoform X5,neural cell adhesion molecule L1-like protein isoform X1,neural cell adhesion molecule L1-like protein isoform X7	,protein binding,integral component of membrane
W5N4U0	GFRP	GIYK01000501	Ssa#XM_014166978.1	ssa-miR-206-3p,ssa-miR-730a-5p	GTP cyclohydrolase 1 feedback regulatory protein	cytoplasm,nucleus,hydrolase activity,GTP cyclohydrolase binding,negative regulation of biosynthetic process,negative regulation of GTP cyclohydrolase I activity
LOC106583112	GFRP	GIYK01000502	Ssa#XM_014166978.1	ssa-miR-206-3p,ssa-miR-730a-5p		negative regulation of biosynthetic process
A0A3P9AFJ7	LFNG	GIYK01008260,GIYK01015601	Ssa#XM_014193069.1,Ssa#XM_014193069.1	ssa-miR-206-3p,ssa-miR-489-3p,ssa-miR-2188-3p	beta-1,3-N-acetylglucosaminyltransferase lunatic fringe-like	pattern specification process,integral component of Golgi membrane,negative regulation of neuron differentiation,hypochord development,metal ion binding,fin regeneration,O-fucosylpeptide 3-beta-N-acetylglucosaminyltransferase activity
LOC106608859	TXN	GIYK01017534	Ssa#XM_014207041.1	ssa-miR-206-3p
THIO	TXN	GIYK01017535	Ssa#XM_014207041.1	ssa-miR-206-3p	Thioredoxin	glycerol ether metabolic process,cell redox homeostasis,protein disulfide oxidoreductase activity,oxidation-reduction process
W5N2K4	GNPNAT1	GIYK01019392	Ssa#NM_001140934.1	ssa-miR-206-3p	Glucosamine 6-phosphate N-acetyltransferase	endoplasmic reticulum-Golgi intermediate compartment,monosaccharide binding,glucosamine 6-phosphate N-acetyltransferase activity,Golgi apparatus,endoplasmic reticulum,UDP-N-acetylglucosamine biosynthetic process
LOC106584328	CDKN2C	GIYK01023952	Ssa#XM_014216636.1	ssa-miR-206-3p,ssa-miR-489-3p,ssa-miR-730a-5p	cyclin-dependent kinase 4 inhibitor C	protein binding,phosphorylation,kinase activity
A0A3P8XC98	PABPC1	GIYK01066374	Ssa#XM_014182012.1	ssa-miR-206-3p	polyadenylate-binding protein 1	RNA binding,cytoplasm,heart development
CEBPB	CEBPB	GIYK01071389,GIYK01033117	Ssa#NM_001139913.1,Ssa#NM_001139913.1	ssa-miR-218b-5p,ssa-miR-218a-5p	CCAAT/enhancer-binding protein beta,CCAAT/enhancer-binding protein beta-like	response to growth hormone,nucleus,chromatin DNA binding,DNA-binding transcription factor activity,cis-regulatory region sequence-specific DNA binding,regulation of DNA methylation,response to yeast,positive regulation of gene expression,response to bacterium,regulation of transcription DNA-templated
PERM	EPX	GIYK01002897	Ssa#XM_014131319.1	ssa-miR-218b-5p,ssa-miR-218a-5p	eosinophil peroxidase-like	response to oxidative stress,cellular oxidant detoxification,oxidation-reduction process,defense response,heme binding,peroxidase activity
LOC106566712	ASIC1	GIYK01032236	Ssa#XM_014135022.1	ssa-miR-218b-5p,ssa-miR-218a-5p	acid-sensing ion channel 1-like	ligand-gated sodium channel activity,sodium ion transmembrane transport,integral component of plasma membrane
txnipa	TXNIP	GIYK01036930,GIYK01036910,GIYK01036919,GIYK01036925,GIYK01036920	Ssa#XM_014142278.1,Ssa#XM_014142278.1,Ssa#XM_014142278.1,Ssa#XM_014142278.1,Ssa#XM_014142278.1	ssa-miR-218b-5p,ssa-miR-730a-5p,ssa-miR-218a-5p	thioredoxin-interacting protein-like	cytoplasm,protein transport,ubiquitin protein ligase binding
LOC106576415	TM7SF3	GIYK01043879	Ssa#XM_014153571.1	ssa-miR-218b-5p,ssa-miR-2188-3p,ssa-miR-218a-5p	transmembrane 7 superfamily member 3-like
CO8G	CO8G	GIYK01045872	Ssa#XM_014157118.1	ssa-miR-218b-5p,ssa-miR-218a-5p	complement component C8 gamma chain	small molecule binding
TSN3	TSPAN3	GIYK01047747,GIYK01047740,GIYK01047735,GIYK01047749,GIYK01047739	Ssa#XM_014160930.1,Ssa#XM_014160930.1,Ssa#XM_014160930.1,Ssa#XM_014160930.1,Ssa#XM_014160930.1	ssa-miR-218b-5p,ssa-miR-2188-3p,ssa-miR-218a-5p	tetraspanin-36-like	pigmentation,integral component of membrane
LOC106582367	DNAJB11	GIYK01050925,GIYK01050924	Ssa#XM_014165423.1,Ssa#XM_014165423.1	ssa-miR-218b-5p,ssa-miR-218a-5p	dnaJ homolog subfamily B member 11-like	protein folding,unfolded protein binding
fugu_000828	DNAJB11	GIYK01050926	Ssa#XM_014165423.1	ssa-miR-218b-5p,ssa-miR-218a-5p	hypothetical protein fugu_000828	protein folding,unfolded protein binding
Z043_106311	NELFCD	GIYK01052168	Ssa#NM_001140471.1	ssa-miR-218b-5p,ssa-miR-218a-5p	negative elongation factor C/D	negative regulation of transcription DNA-templated,translation elongation factor activity,nucleus,translational elongation
GSONMT00062208001	CBS	GIYK01056288,GIYK01056286	Ssa#XM_014174235.1,Ssa#XM_014174235.1	ssa-miR-218b-5p,ssa-miR-2188-3p,ssa-miR-218a-5p	cystathionine beta-synthase-like	cytoplasm,integral component of membrane,cysteine biosynthetic process from serine,cysteine biosynthetic process via cystathionine,cystathionine beta-synthase activity
LOC106562750	CBS	GIYK01056289	Ssa#XM_014174235.1	ssa-miR-218b-5p,ssa-miR-2188-3p,ssa-miR-218a-5p	cystathionine beta-synthase-like	cytoplasm,cysteine biosynthetic process via cystathionine,cystathionine beta-synthase activity,cysteine biosynthetic process from serine
bbip1	BBIP1	GIYK01006150	Ssa#XM_014130590.1	ssa-miR-218b-5p,ssa-miR-218a-5p	BBSome-interacting protein 1	cytoplasm,Kupffer's vesicle development,BBSome,melanosome transport,receptor localization to non-motile cilium,cilium assembly
LOC106598511	RTN1	GIYK01019992,GIYK01000656,GIYK01019991	Ssa#XM_014210748.1,Ssa#XM_014210748.1,Ssa#XM_014210748.1	ssa-miR-218b-5p,ssa-miR-2188-3p,ssa-miR-218a-5p	reticulon-1-A-like isoform X3,reticulon-1-like isoform X1	endoplasmic reticulum membrane,endoplasmic reticulum,integral component of membrane
rtn1	RTN1	GIYK01000657,GIYK01019994,GIYK01019995,GIYK01019993	Ssa#XM_014210748.1,Ssa#XM_014210748.1,Ssa#XM_014210748.1,Ssa#XM_014210748.1	ssa-miR-218b-5p,ssa-miR-2188-3p,ssa-miR-218a-5p	reticulon-1-A-like isoform X3,reticulon-1-A-like isoform X2	endoplasmic reticulum membrane,endoplasmic reticulum,integral component of membrane
KLF2	KLF4	GIYK01007048	Ssa#NM_001142713.1	ssa-miR-218b-5p,ssa-miR-218a-5p	Krueppel-like factor 4	nucleic acid binding
klf4	KLF4	GIYK01007049	Ssa#NM_001142713.1	ssa-miR-218b-5p,ssa-miR-218a-5p
us420	-	GIYK01009243,GIYK01009232,GIYK01009241,GIYK01009231,GIYK01009238,GIYK01009240,GIYK01009239,GIYK01009244,GIYK01009237,GIYK01009242,GIYK01009245,GIYK01009234,GIYK01009235,GIYK01009233,GIYK01009236	Ssa#XM_014194260.1,Ssa#XM_014194260.1,Ssa#XM_014194260.1,Ssa#XM_014194260.1,Ssa#XM_014194260.1,Ssa#XM_014194260.1,Ssa#XM_014194260.1,Ssa#XM_014194260.1,Ssa#XM_014194260.1,Ssa#XM_014194260.1,Ssa#XM_014194260.1,Ssa#XM_014194260.1,Ssa#XM_014194260.1,Ssa#XM_014194260.1,Ssa#XM_014194260.1	ssa-miR-218b-5p,ssa-miR-218a-5p	15.5 kDa protein
CD166	CD166	GIYK01009996	Ssa#NM_001146392.1	ssa-miR-218b-5p,ssa-miR-218a-5p	CD166 antigen homolog precursor	integral component of membrane
A0A3P8Y9T1	NFKBIA	GIYK01016028	Ssa#XM_014204687.1	ssa-miR-218b-5p,ssa-miR-218a-5p	NF-kappa-B inhibitor alpha-like	protein binding,negative regulation of hematopoietic progenitor cell differentiation,response to virus
LOC106607755	PTPRK	GIYK01016317,GIYK01016318,GIYK01016319	Ssa#XM_014205048.1,Ssa#XM_014205048.1,Ssa#XM_014205048.1	ssa-miR-218b-5p,ssa-miR-218a-5p	receptor-type tyrosine-protein phosphatase kappa-like isoform X12,receptor-type tyrosine-protein phosphatase kappa isoform X11	protein binding,integral component of membrane,protein tyrosine phosphatase activity,protein dephosphorylation,peptidyl-tyrosine dephosphorylation
cib2	CIB2	GIYK01018685	Ssa#XM_014176671.1	ssa-miR-218b-5p,ssa-miR-218a-5p	calcium and integrin-binding family member 2-like	integrin-mediated signaling pathway,calcium ion binding,mechanosensory behavior,neuromast development,camera-type eye development
LOC106610386	TRAF3IP2	GIYK01001860,GIYK01001862,GIYK01001859,GIYK01001858	Ssa#XM_014209734.1,Ssa#XM_014209734.1,Ssa#XM_014209734.1,Ssa#XM_014209734.1	ssa-miR-218a-5p	adapter protein CIKS-like isoform X2,adapter protein CIKS-like isoform X1
LOC106612602	CAPN9	GIYK01022282,GIYK01022281	Ssa#XM_014213908.1,Ssa#XM_014213908.1	ssa-miR-218b-5p,ssa-miR-218a-5p	calpain-9-like isoform X1	calcium ion binding,calcium-dependent cysteine-type endopeptidase activity,proteolysis
LOC106564848	SPRED2	GIYK01029508	Ssa#XM_014172704.1	ssa-miR-218b-5p,ssa-miR-489-3p	sprouty-related, EVH1 domain-containing protein 2-like isoform X3	regulation of signal transduction,multicellular organism development,membrane
wnt9a	WNT9A	GIYK01035661	Ssa#XM_014140586.1	ssa-miR-218b-5p
LOX5	ALOX5	GIYK01044930,GIYK01044932,GIYK01044938,GIYK01044937,GIYK01044939,GIYK01044931,GIYK01044929,GIYK01044936,GIYK01044933	Ssa#NM_001139832.1,Ssa#NM_001139832.1,Ssa#NM_001139832.1,Ssa#NM_001139832.1,Ssa#NM_001139832.1,Ssa#NM_001139832.1,Ssa#NM_001139832.1,Ssa#NM_001139832.1,Ssa#NM_001139832.1	ssa-miR-218b-5p	arachidonate 5-lipoxygenase	iron ion binding,oxidoreductase activity acting on single donors with incorporation of molecular oxygen incorporation of two atoms of oxygen,oxidation-reduction process,protein binding
GSONMT00057995001	ALOX5	GIYK01044935,GIYK01062456,GIYK01044934	Ssa#NM_001139832.1,Ssa#NM_001139832.1,Ssa#NM_001139832.1	ssa-miR-218b-5p	arachidonate 5-lipoxygenase-like isoform X3	iron ion binding,oxidoreductase activity acting on single donors with incorporation of molecular oxygen incorporation of two atoms of oxygen,oxidation-reduction process
H2AX	H2AX	GIYK01010055	Ssa#XM_014195826.1	ssa-miR-218b-5p	histone H2AX	cellular response to DNA damage stimulus,nucleosome,DNA binding,chromatin silencing,nuclear chromatin,protein heterodimerization activity
LOC106609570	TNNT1	GIYK01018681	Ssa#XM_014208600.1	ssa-miR-218b-5p	troponin I, slow skeletal muscle-like	troponin complex
G1FKI3	DIO1	GIYK01023205,GIYK01023207,GIYK01023206	Ssa#XM_014215901.1,Ssa#XM_014215901.1,Ssa#XM_014215901.1	ssa-miR-218b-5p	iodothyronine deiodinase type I	membrane,hormone biosynthetic process,oxidation-reduction process,thyroxine 5'-deiodinase activity
EPR50_G00005050	AATM	GIYK01026944,GIYK01057179	Ssa#XM_014175760.1,Ssa#XM_014175760.1	ssa-miR-489-3p	aspartate aminotransferase, mitochondrial-like	cellular amino acid metabolic process,pyridoxal phosphate binding,L-aspartate:2-oxoglutarate aminotransferase activity,biosynthetic process
got2	AATM	GIYK01026945,GIYK01026942	Ssa#XM_014175760.1,Ssa#XM_014175760.1	ssa-miR-489-3p	aspartate aminotransferase, mitochondrial-like	cellular amino acid metabolic process,pyridoxal phosphate binding,L-aspartate:2-oxoglutarate aminotransferase activity,biosynthetic process
AATM	AATM	GIYK01057178,GIYK01057180,GIYK01057181,GIYK01026941	Ssa#XM_014175760.1,Ssa#XM_014175760.1,Ssa#XM_014175760.1,Ssa#XM_014175760.1	ssa-miR-489-3p	aspartate aminotransferase, mitochondrial-like	cellular amino acid metabolic process,pyridoxal phosphate binding,L-aspartate:2-oxoglutarate aminotransferase activity,biosynthetic process
LOC106562243	AATM	GIYK01026943	Ssa#XM_014175760.1	ssa-miR-489-3p		cellular amino acid metabolic process,pyridoxal phosphate binding,transaminase activity,biosynthetic process
LOC106564656	ADAP1	GIYK01029191,GIYK01029190	Ssa#XM_014125394.1,Ssa#XM_014125394.1	ssa-miR-489-3p	arf-GAP with dual PH domain-containing protein 2-like isoform X1	GTPase activator activity,metal ion binding,phosphatidylinositol bisphosphate binding,positive regulation of GTPase activity
GSONMT00012317001	MMP19	GIYK01030405	Ssa#XM_014132587.1	ssa-miR-489-3p	matrix metalloproteinase-19-like	extracellular matrix,metalloendopeptidase activity,zinc ion binding,proteolysis
A0A3P9A8D9	GFI1B	GIYK01002975	Ssa#XM_014132656.1	ssa-miR-489-3p	zinc finger protein Gfi-1b-like isoform X1	nucleic acid binding,erythrocyte differentiation,definitive hemopoiesis
GSONMT00030829001	FZR1	GIYK01035764	Ssa#XM_014140738.1	ssa-miR-489-3p,ssa-miR-724-5p	fizzy-related protein homolog	protein binding,ubiquitin-protein transferase activator activity,positive regulation of ubiquitin protein ligase activity,anaphase-promoting complex binding
LOC106576036	DBF4	GIYK01004150	Ssa#XM_014152864.1	ssa-miR-489-3p	protein DBF4 homolog A-like isoform X1	nucleic acid binding,zinc ion binding
A0A3P8Y2X0	DBF4	GIYK01004151	Ssa#XM_014152864.1	ssa-miR-489-3p	protein DBF4 homolog A-like	nucleic acid binding,zinc ion binding
adb4c	ADRB1	GIYK01048242,GIYK01048241	Ssa#NM_001140454.1,Ssa#NM_001140454.1	ssa-miR-2188-3p,ssa-miR-489-3p	beta-1 adrenergic receptor-like isoform X2	adrenergic receptor signaling pathway,beta1-adrenergic receptor activity,integral component of membrane,adenylate cyclase-activating G protein-coupled receptor signaling pathway,positive regulation of heart contraction
A0A3P9AFL7	NOSTRIN	GIYK01050245	Ssa#XM_014164091.1	ssa-miR-2188-3p,ssa-miR-489-3p	nostrin isoform X1	protein binding,renal filtration,sprouting angiogenesis,regulation of filopodium assembly,glomerular endothelium development,glomerular visceral epithelial cell development
LOC106582696	IL17RD	GIYK01051253,GIYK01051252	Ssa#XM_014166008.1,Ssa#XM_014166008.1	ssa-miR-489-3p,ssa-miR-724-5p	interleukin-17 receptor D-like isoform X1	integral component of membrane,cytokine-mediated signaling pathway,interleukin-17 receptor activity
LOC106579874	CXADR	GIYK01054705	Ssa#XM_014171950.1	ssa-miR-489-3p	coxsackievirus and adenovirus receptor homolog	integral component of membrane
LOC106586295	CEACAM1	GIYK01055873,GIYK01055870,GIYK01055868	Ssa#XM_014193472.1,Ssa#XM_014193472.1,Ssa#XM_014193472.1	ssa-miR-2188-3p,ssa-miR-489-3p	PREDICTED: uncharacterized protein LOC106586295	,integral component of membrane
PSB8	PSB8	GIYK01057991	Ssa#XM_014175501.1	ssa-miR-489-3p	proteasome subunit beta type-8-like	cytoplasm,nucleus,threonine-type endopeptidase activity,proteasome core complex,proteolysis involved in cellular protein catabolic process
LOC106588304	IGHG1	GIYK01058196	Ssa#XM_014177137.1	ssa-miR-489-3p
LOC106588586	NUTF2	GIYK01058298	Ssa#XM_014177736.1	ssa-miR-489-3p	nuclear transport factor 2-like
GSONMT00065025001	GSTA3	GIYK01059899	Ssa#NM_001140755.1	ssa-miR-489-3p	glutathione S-transferase 3-like	protein binding,glutathione transferase activity
gsta3	GSTA3	GIYK01059902	Ssa#NM_001140755.1	ssa-miR-489-3p
hand2	HAND2	GIYK01019012,GIYK01009566	Ssa#XM_014209360.1,Ssa#XM_014209360.1	ssa-miR-489-3p	PREDICTED: heart- and neural crest derivatives-expressed protein 2,PREDICTED: heart- and neural crest derivatives-expressed protein 2-like	protein dimerization activity
LOC106604644	ADGRE5	GIYK01012379,GIYK01012377,GIYK01012383	Ssa#XM_014188878.1,Ssa#XM_014188878.1,Ssa#XM_014188878.1	ssa-miR-489-3p		calcium ion binding
LOC106597035	ADGRE5	GIYK01012385,GIYK01012378	Ssa#XM_014188878.1,Ssa#XM_014188878.1	ssa-miR-489-3p	CD97 antigen-like isoform X4	calcium ion binding
LOC106600850	PDK2	GIYK01015874,GIYK01015873,GIYK01015871	Ssa#XM_014204459.1,Ssa#XM_014204459.1,Ssa#XM_014204459.1	ssa-miR-489-3p	pyruvate dehydrogenase (acetyl-transferring) kinase isozyme 2, mitochondrial-like	protein phosphorylation,mitochondrial matrix,ATP binding,protein kinase activity
LOC106607477	PDK2	GIYK01015875,GIYK01015872,GIYK01015876	Ssa#XM_014204459.1,Ssa#XM_014204459.1,Ssa#XM_014204459.1	ssa-miR-489-3p	pyruvate dehydrogenase (acetyl-transferring) kinase isozyme 2, mitochondrial-like	protein phosphorylation,mitochondrial matrix,ATP binding,protein kinase activity
LOC106607865	LBR	GIYK01016597,GIYK01016595,GIYK01016594,GIYK01016590	Ssa#XM_014205311.1,Ssa#XM_014205311.1,Ssa#XM_014205311.1,Ssa#XM_014205311.1	ssa-miR-489-3p	lamin-B receptor	sterol biosynthetic process,oxidoreductase activity acting on the CH-CH group of donors NAD or NADP as acceptor,membrane
GSONMT00071290001	LTA4H	GIYK01017942,GIYK01017923,GIYK01017934,GIYK01017932	Ssa#NM_001140120.1,Ssa#NM_001140120.1,Ssa#NM_001140120.1,Ssa#NM_001140120.1	ssa-miR-489-3p	leukotriene A-4 hydrolase-like	cytoplasm,zinc ion binding,proteolysis,leukotriene-A4 hydrolase activity,metallopeptidase activity,leukotriene biosynthetic process
lkha4	LTA4H	GIYK01017928,GIYK01017929,GIYK01017931,GIYK01017937,GIYK01017940,GIYK01017943,GIYK01017933,GIYK01017944,GIYK01017941,GIYK01017939,GIYK01017935	Ssa#NM_001140120.1,Ssa#NM_001140120.1,Ssa#NM_001140120.1,Ssa#NM_001140120.1,Ssa#NM_001140120.1,Ssa#NM_001140120.1,Ssa#NM_001140120.1,Ssa#NM_001140120.1,Ssa#NM_001140120.1,Ssa#NM_001140120.1,Ssa#NM_001140120.1	ssa-miR-489-3p	leukotriene A-4 hydrolase,leukotriene A-4 hydrolase-like	zinc ion binding,metallopeptidase activity,proteolysis
A0A3P8Y6G9	LTA4H	GIYK01017936,GIYK01017924,GIYK01017930,GIYK01017927,GIYK01017925,GIYK01017926,GIYK01017938	Ssa#NM_001140120.1,Ssa#NM_001140120.1,Ssa#NM_001140120.1,Ssa#NM_001140120.1,Ssa#NM_001140120.1,Ssa#NM_001140120.1,Ssa#NM_001140120.1	ssa-miR-489-3p	leukotriene A-4 hydrolase-like	cytoplasm,zinc ion binding,epiboly involved in gastrulation with mouth forming second,proteolysis,leukotriene-A4 hydrolase activity,metallopeptidase activity,inflammatory response,neutrophil chemotaxis,leukotriene biosynthetic process,response to bacterium
LOC100702291	ADA	GIYK01018358	Ssa#XM_014208295.1	ssa-miR-2188-3p,ssa-miR-489-3p	adenosine deaminase 2-A-like	extracellular space,adenosine deaminase activity,neutrophil differentiation,blood vessel endothelial cell differentiation,adenosine catabolic process
hcls1	HCLS1	GIYK01018472,GIYK01018480,GIYK01018474	Ssa#XM_014130650.1,Ssa#XM_014130650.1,Ssa#XM_014130650.1	ssa-miR-2188-3p,ssa-miR-489-3p		actin binding,actin filament polymerization
ARF6	ARF6	GIYK01019938	Ssa#XM_014186091.1	ssa-miR-489-3p	ADP-ribosylation factor 6	epiboly involved in gastrulation with mouth forming second,positive regulation of focal adhesion disassembly,protein localization to endosome,cortical actin cytoskeleton organization,protein N-terminus binding,endocytic vesicle,intrahepatic bile duct development,filopodium membrane,cytosol,GTPase activity,negative regulation of protein localization to cell surface,GTP binding,positive regulation …
HEM3	HEM3	GIYK01010071,GIYK01021999,GIYK01010070,GIYK01010062	Ssa#XM_014195826.1,Ssa#XM_014213653.1,Ssa#XM_014195826.1,Ssa#XM_014195826.1	ssa-miR-2188-3p,ssa-miR-489-3p	porphobilinogen deaminase-like,Porphobilinogen deaminase	peptidyl-pyrromethane cofactor linkage,tetrapyrrole biosynthetic process,hydroxymethylbilane synthase activity
LOC106613622	ARRDC2	GIYK01023351,GIYK01023348,GIYK01023350,GIYK01023349	Ssa#XM_014216073.1,Ssa#XM_014216073.1,Ssa#XM_014216073.1,Ssa#XM_014216073.1	ssa-miR-489-3p	arrestin domain-containing protein 2-like isoform X1,arrestin domain-containing protein 2 isoform X2,Arrestin domain-containing protein 2
LOC106613850	MFSD12	GIYK01023862	Ssa#XM_014216523.1	ssa-miR-489-3p		symporter activity,carbohydrate transport,integral component of membrane
GSONMT00021536001	PRG4	GIYK01024195	Ssa#XM_014123035.1	ssa-miR-489-3p	proteoglycan 4-like isoform X1	polysaccharide binding,immune response,endocytosis,scavenger receptor activity
LOC106566065	UBA1	GIYK01063356	Ssa#XM_014133886.1	ssa-miR-489-3p	ubiquitin-like modifier-activating enzyme 1	cellular protein modification process,ATP binding,ubiquitin-like modifier activating enzyme activity
LOC106564527	HCLS1	GIYK01067147	Ssa#XM_014130650.1	ssa-miR-2188-3p,ssa-miR-724-5p	hematopoietic lineage cell-specific protein-like isoform X2	actin binding,actin filament polymerization
LOC106563307	ALAD	GIYK01027866,GIYK01027862	Ssa#XM_014128803.1,Ssa#XM_014128803.1	ssa-miR-724-5p		metal ion binding,tetrapyrrole biosynthetic process,porphobilinogen synthase activity
LOC106564824	CAT	GIYK01029589,GIYK01029596,GIYK01029597	Ssa#XM_014131256.1,Ssa#XM_014131256.1,Ssa#XM_014131256.1	ssa-miR-2188-3p,ssa-miR-724-5p	unnamed protein product,catalase isoform X2	,response to oxidative stress,catalase activity,oxidation-reduction process,heme binding
LOC106565197	IDH3B	GIYK01029903,GIYK01029900	Ssa#XM_014132056.1,Ssa#XM_014132056.1	ssa-miR-724-5p	isocitrate dehydrogenase [NAD] subunit beta, mitochondrial-like isoform X1	magnesium ion binding,mitochondrion,NAD binding,tricarboxylic acid cycle,isocitrate dehydrogenase (NAD+) activity
sia7f	ST6GALNAC6	GIYK01003507,GIYK01003508	Ssa#XM_014141317.1,Ssa#XM_014141317.1	ssa-miR-724-5p	alpha-N-acetylgalactosaminide alpha-2,6-sialyltransferase 6 isoform X2	sialylation,integral component of membrane,sialyltransferase activity,Golgi apparatus,protein glycosylation
rhbg	RHBG	GIYK01037830	Ssa#NM_001141124.2	ssa-miR-724-5p	ammonium transporter Rh type A-like	ammonium transmembrane transporter activity,ammonium transmembrane transport,integral component of plasma membrane
LOC106591717	LITAF	GIYK01006245	Ssa#XM_014182816.1	ssa-miR-724-5p	lipopolysaccharide-induced tumor necrosis factor-alpha factor homolog	integral component of membrane
afg1l	AFG1L	GIYK01016731	Ssa#XM_014128292.1	ssa-miR-724-5p	lactation elevated protein 1 homolog B-like	cytoplasm,nucleus,ATP binding,cilium movement
GSONMT00044063001	AFG1L	GIYK01016732	Ssa#XM_014128292.1	ssa-miR-724-5p	unnamed protein product	ATP binding,integral component of membrane
TIMP3	TIMP3	GIYK01017952,GIYK01017951	Ssa#NM_001141843.2,Ssa#NM_001141843.2	ssa-miR-724-5p	metalloproteinase inhibitor 3-like isoform X1,metalloproteinase inhibitor 3-like	protein binding,metalloendopeptidase inhibitor activity,negative regulation of endopeptidase activity,extracellular region
LOC106609153	TIMP3	GIYK01017953	Ssa#NM_001141843.2	ssa-miR-724-5p		protein binding,metalloendopeptidase inhibitor activity
LOC106612300	-	GIYK01021795,GIYK01021796,GIYK01021794	Ssa#XM_014213342.1,Ssa#XM_014213342.1,Ssa#XM_014213342.1	ssa-miR-2188-3p,ssa-miR-724-5p	ES1 protein homolog, mitochondrial-like
LOC106612913	SCHIP1	GIYK01022488	Ssa#XM_014162524.1	ssa-miR-724-5p	schwannomin-interacting protein 1-like isoform X2
GSONMT00022777001	HCLS1	GIYK01018473,GIYK01018478,GIYK01065723	Ssa#XM_014130650.1,Ssa#XM_014130650.1,Ssa#XM_014130650.1	ssa-miR-2188-3p,ssa-miR-724-5p	unnamed protein product	actin binding,actin filament polymerization
ARPP19	ARPP19	GIYK01062946	Ssa#XM_014214566.1	ssa-miR-2188-3p,ssa-miR-724-5p,ssa-miR-730a-5p	cAMP-regulated phosphoprotein 19	cytoplasm,cell division,protein phosphatase inhibitor activity,cell cycle,negative regulation of phosphoprotein phosphatase activity
LOC106565117	DEF6	GIYK01030114,GIYK01030115	Ssa#XM_014131864.1,Ssa#XM_014131864.1	ssa-miR-730a-5p	differentially expressed in FDCP 6 homolog isoform X2
btg3	BTG3	GIYK01033920	Ssa#NM_001141217.1	ssa-miR-730a-5p	protein BTG3-like
LOC106567873	ASGR1	GIYK01034051	Ssa#XM_014137708.1	ssa-miR-730a-5p	asialoglycoprotein receptor 1-like	carbohydrate binding,integral component of membrane
LOC106569812	MYH3	GIYK01036407	Ssa#XM_014191652.1	ssa-miR-730a-5p		protein binding,motor activity,ATP binding,myosin complex
POLR2E	POLR2E	GIYK01041036	Ssa#XM_014149139.1	ssa-miR-730a-5p	DNA-directed RNA polymerases I, II, and III subunit RPABC1	DNA binding,transcription DNA-templated,host cell nucleus,DNA-directed 5'-3' RNA polymerase activity
GSONMT00036687001	GAPDH	GIYK01004144	Ssa#XM_014152701.1	ssa-miR-730a-5p	glyceraldehyde-3-phosphate dehydrogenase-like	oxidation-reduction process,oxidoreductase activity acting on the aldehyde or oxo group of donors NAD or NADP as acceptor
LOC106579065	ATP2A1	GIYK01047137,GIYK01047138	Ssa#XM_014158560.1,Ssa#XM_014158560.1	ssa-miR-730a-5p	sarcoplasmic/endoplasmic reticulum calcium ATPase 1 isoform X1,sarcoplasmic/endoplasmic reticulum calcium ATPase 1 isoform X2	calcium ion transmembrane transport,integral component of membrane,metal ion binding,calcium transmembrane transporter activity phosphorylative mechanism,ATP binding,endoplasmic reticulum
ikbkb	ikbkb	GIYK01048565	Ssa#XM_014193472.1	ssa-miR-2188-3p,ssa-miR-730a-5p	inhibitor of nuclear factor kappa-B kinase subunit beta-like	protein binding,protein phosphorylation,ATP binding,protein kinase activity
LOC106581830	MYLK	GIYK01050173,GIYK01050176,GIYK01050179,GIYK01050175,GIYK01050174,GIYK01050177,GIYK01050178	Ssa#XM_014164223.1,Ssa#XM_014164223.1,Ssa#XM_014164223.1,Ssa#XM_014164223.1,Ssa#XM_014164223.1,Ssa#XM_014164223.1,Ssa#XM_014164223.1	ssa-miR-730a-5p	myosin light chain kinase, smooth muscle-like isoform X2,myosin light chain kinase, smooth muscle isoform X3	protein binding,,protein kinase activity,protein phosphorylation,ATP binding
dapp1	DAPP1	GIYK01000805,GIYK01000803,GIYK01000804	Ssa#NM_001141571.1,Ssa#NM_001141571.1,Ssa#NM_001141571.1	ssa-miR-730a-5p	dual adapter for phosphotyrosine and 3-phosphotyrosine and 3-phosphoinositide isoform X1,dual adapter for phosphotyrosine and 3-phosphotyrosine and 3-phosphoinositide
LOC106605162	CD22	GIYK01013180,GIYK01013179,GIYK01013178	Ssa#XM_014200537.1,Ssa#XM_014200537.1,Ssa#XM_014200537.1	ssa-miR-730a-5p	B-cell receptor CD22-like isoform X1,B-cell receptor CD22-like	,integral component of membrane
A0A3B4DV82	DDC	GIYK01013572,GIYK01062090,GIYK01013573,GIYK01062091,GIYK01062089	Ssa#XM_014201049.1,Ssa#XM_014201049.1,Ssa#XM_014201049.1,Ssa#XM_014201049.1,Ssa#XM_014201049.1	ssa-miR-730a-5p	aromatic-L-amino-acid decarboxylase-like	cellular amino acid metabolic process,carboxy-lyase activity,pyridoxal phosphate binding
LOC106570861	CCL19	GIYK01064368	Ssa#XM_014172597.1	ssa-miR-730a-5p	C-C motif chemokine 19-like	extracellular space,chemokine activity,signal transduction,cell chemotaxis,immune response
LOC115171600_LOC115170626	IGHD	GIYK01064861	Ssa#XM_014203125.1	ssa-miR-2188-3p,ssa-miR-730a-5p	immunoglobulin delta heavy chain constant region
GADL1	GADL1	GIYK01066038	Ssa#NM_001173933.1	ssa-miR-2188-3p,ssa-miR-730a-5p	acidic amino acid decarboxylase GADL1	carboxy-lyase activity,pyridoxal phosphate binding,carboxylic acid metabolic process
LOC115204635	-	GIYK01061811	Ssa#XM_014203125.1	ssa-miR-2188-3p,ssa-miR-730a-5p	immunoglobulin delta heavy chain constant region
LOC106603249	PCDHGC5	GIYK01071395	Ssa#XM_014188702.1	ssa-miR-2188-3p	protocadherin beta-16-like isoform X9	homophilic cell adhesion via plasma membrane adhesion molecules,integral component of membrane,calcium ion binding,plasma membrane
LOC106586175	CAT	GIYK01005403,GIYK01029587,GIYK01005406,GIYK01029582,GIYK01005409,GIYK01005405,GIYK01005404,GIYK01005410,GIYK01005402,GIYK01029578,GIYK01029586,GIYK01005407	Ssa#XM_014173127.1,Ssa#XM_014131256.1,Ssa#XM_014173127.1,Ssa#XM_014131256.1,Ssa#XM_014173127.1,Ssa#XM_014173127.1,Ssa#XM_014173127.1,Ssa#XM_014173127.1,Ssa#XM_014173127.1,Ssa#XM_014131256.1,Ssa#XM_014131256.1,Ssa#XM_014173127.1	ssa-miR-2188-3p	catalase isoform X2,catalase isoform X1,catalase-like	hydrogen peroxide catabolic process,response to oxidative stress,catalase activity,metal ion binding,cellular oxidant detoxification,oxidation-reduction process,heme binding
cata	CAT	GIYK01029581,GIYK01029584,GIYK01029588,GIYK01029595,GIYK01029579,GIYK01029593,GIYK01029585,GIYK01005408,GIYK01029591,GIYK01029594,GIYK01029583	Ssa#XM_014131256.1,Ssa#XM_014131256.1,Ssa#XM_014131256.1,Ssa#XM_014131256.1,Ssa#XM_014131256.1,Ssa#XM_014131256.1,Ssa#XM_014131256.1,Ssa#XM_014173127.1,Ssa#XM_014131256.1,Ssa#XM_014131256.1,Ssa#XM_014131256.1	ssa-miR-2188-3p	catalase-like,catalase isoform X1,catalase isoform X2	hydrogen peroxide catabolic process,response to oxidative stress,catalase activity,metal ion binding,cellular oxidant detoxification,oxidation-reduction process,heme binding
cat	CAT	GIYK01029590	Ssa#XM_014131256.1	ssa-miR-2188-3p	catalase-like	hydrogen peroxide catabolic process,response to oxidative stress,catalase activity,metal ion binding,cellular oxidant detoxification,oxidation-reduction process,heme binding
GSONMT00082031001	CAT	GIYK01029580	Ssa#XM_014131256.1	ssa-miR-2188-3p	catalase isoform X2	hydrogen peroxide catabolic process,response to oxidative stress,catalase activity,metal ion binding,cellular oxidant detoxification,oxidation-reduction process,heme binding
LOC106565381	TACC1	GIYK01030288,GIYK01030290,GIYK01030287,GIYK01030286,GIYK01030285,GIYK01030291	Ssa#XM_014132428.1,Ssa#XM_014132428.1,Ssa#XM_014132428.1,Ssa#XM_014132428.1,Ssa#XM_014132428.1,Ssa#XM_014132428.1	ssa-miR-2188-3p	transforming acidic coiled-coil-containing protein 1-like isoform X2,transforming acidic coiled-coil-containing protein 1-like isoform X1	mitotic spindle organization
GSONMT00015719001	PIM1	GIYK01031847	Ssa#XM_014134554.1	ssa-miR-2188-3p	serine/threonine-protein kinase pim-1-like	cytoplasm,protein serine/threonine kinase activity,protein phosphorylation,ATP binding,negative regulation of apoptotic process
LOC106569996	PHC1	GIYK01036661,GIYK01036662,GIYK01036663,GIYK01036660	Ssa#XM_014141828.1,Ssa#XM_014141828.1,Ssa#XM_014141828.1,Ssa#XM_014141828.1	ssa-miR-2188-3p	polyhomeotic-like protein 1 isoform X3,polyhomeotic-like protein 1 isoform X1	protein binding,zinc ion binding,nucleus
GSONMT00020522001	ARL4A	GIYK01037072,GIYK01037068,GIYK01037071,GIYK01037069,GIYK01037067,GIYK01037070	Ssa#NM_001173771.1,Ssa#NM_001173771.1,Ssa#NM_001173771.1,Ssa#NM_001173771.1,Ssa#NM_001173771.1,Ssa#NM_001173771.1	ssa-miR-2188-3p	ADP-ribosylation factor-like protein 4A	GTP binding
TLR5	TLR5	GIYK01039966	Ssa#NM_001123691.1	ssa-miR-2188-3p	toll-like receptor 5	protein binding,positive regulation of cytokine production,defense response to bacterium,integral component of membrane,transmembrane signaling receptor activity,MyD88-dependent toll-like receptor signaling pathway,toll-like receptor 5 signaling pathway,regulation of cytokine secretion,innate immune response
cpne2	CPNE2	GIYK01040774	Ssa#XM_014149022.1	ssa-miR-2188-3p	unnamed protein product
GSONMT00054995001	ABCC4	GIYK01042739	Ssa#XM_014151776.1	ssa-miR-2188-3p	multidrug resistance-associated protein 4-like isoform X2	integral component of membrane,ATPase activity,chloride channel activity,chloride transmembrane transport,ATP binding,ATPase-coupled transmembrane transporter activity
HAAF	-	GIYK01043546,GIYK01043552,GIYK01043556,GIYK01043545,GIYK01043551,GIYK01043558	Ssa#XM_014191496.1,Ssa#XM_014191496.1,Ssa#XM_014191496.1,Ssa#XM_014191496.1,Ssa#XM_014191496.1,Ssa#XM_014191496.1	ssa-miR-2188-3p	hemagglutinin/amebocyte aggregation factor-like	integral component of membrane
haaf_LOC106576186	-	GIYK01043553	Ssa#XM_014191496.1	ssa-miR-2188-3p
lrrfip2	LRRFIP2	GIYK01044185,GIYK01044187,GIYK01044186,GIYK01044181,GIYK01044179,GIYK01044183,GIYK01044184,GIYK01044182,GIYK01044180	Ssa#XM_014198575.1,Ssa#XM_014198575.1,Ssa#XM_014198575.1,Ssa#XM_014198575.1,Ssa#XM_014198575.1,Ssa#XM_014198575.1,Ssa#XM_014198575.1,Ssa#XM_014198575.1,Ssa#XM_014198575.1	ssa-miR-2188-3p	leucine-rich repeat flightless-interacting protein 2 isoform X12,leucine-rich repeat flightless-interacting protein 2 isoform X13	regulation of transcription DNA-templated
LOC106578378	CO8G	GIYK01045874	Ssa#XM_014157118.1	ssa-miR-2188-3p		small molecule binding
ABCB3c	TAP2	GIYK01046773	Ssa#XM_014156440.1	ssa-miR-2188-3p	antigen peptide transporter 2-like	integral component of membrane,ATPase activity,ATP binding,ATPase-coupled transmembrane transporter activity,transmembrane transport
LOC106579291	TAP2	GIYK01046774	Ssa#XM_014156440.1	ssa-miR-2188-3p	antigen peptide transporter 2-like	integral component of membrane,ATPase activity,ATP binding,ATPase-coupled transmembrane transporter activity,transmembrane transport
LOC106581956	DNASE2	GIYK01013320,GIYK01004839,GIYK01004841,GIYK01004840,GIYK01013318,GIYK01013319,GIYK01004842	Ssa#XM_014200743.1,Ssa#XM_014200743.1,Ssa#XM_014200743.1,Ssa#XM_014200743.1,Ssa#XM_014200743.1,Ssa#XM_014200743.1,Ssa#XM_014200743.1	ssa-miR-2188-3p	deoxyribonuclease-2-alpha-like	DNA metabolic process,deoxyribonuclease II activity
SMAX5B_002232	UROC1	GIYK01051973	Ssa#XM_014167107.1	ssa-miR-2188-3p	urocanate hydratase	urocanate hydratase activity
LOC106583174	ATF7	GIYK01052009	Ssa#XM_014132880.1	ssa-miR-2188-3p	cyclic AMP-dependent transcription factor ATF-7-like isoform X2	DNA binding,DNA-binding transcription factor activity,nucleus,regulation of transcription DNA-templated
LOC106600872	MAPT	GIYK01007941,GIYK01007946,GIYK01007937,GIYK01007938,GIYK01007927,GIYK01007930	Ssa#XM_014192609.1,Ssa#XM_014192609.1,Ssa#XM_014192609.1,Ssa#XM_014192609.1,Ssa#XM_014192609.1,Ssa#XM_014192609.1	ssa-miR-2188-3p	microtubule-associated protein tau-like isoform X6,microtubule-associated protein tau-like isoform X4	microtubule binding
GSONMT00067915001	MAPT	GIYK01007942,GIYK01007945	Ssa#XM_014192609.1,Ssa#XM_014192609.1	ssa-miR-2188-3p	microtubule-associated protein tau-like isoform X6,microtubule-associated protein tau-like isoform X5	cytoplasm,microtubule binding,microtubule
LOC106601362	EPOR	GIYK01008666,GIYK01008657,GIYK01008658,GIYK01008667	Ssa#XM_014193528.1,Ssa#XM_014193528.1,Ssa#XM_014193528.1,Ssa#XM_014193528.1	ssa-miR-2188-3p		transmembrane signaling receptor activity,protein binding,integral component of membrane
NAKa1a	ATP1A1	GIYK01019309,GIYK01009409	Ssa#XM_014188728.1,Ssa#XM_014188728.1	ssa-miR-2188-3p	sodium/potassium-transporting ATPase subunit alpha-1-like	plasma membrane raft,sodium:potassium-exchanging ATPase activity,hyperosmotic salinity response,response to growth hormone,integral component of membrane,hydrolase activity,metal ion binding,establishment or maintenance of transmembrane electrochemical gradient,basolateral plasma membrane,ATP binding,potassium ion transmembrane transport
LOC106602870	HMBS	GIYK01010066,GIYK01010061,GIYK01010077,GIYK01010056,GIYK01010057,GIYK01010069,GIYK01010064,GIYK01010072,GIYK01010074,GIYK01010068,GIYK01010067,GIYK01010075,GIYK01010078,GIYK01010076,GIYK01010063,GIYK01010058,GIYK01010073,GIYK01010060	Ssa#XM_014195826.1,Ssa#XM_014195826.1,Ssa#XM_014195826.1,Ssa#XM_014195826.1,Ssa#XM_014195826.1,Ssa#XM_014195826.1,Ssa#XM_014195826.1,Ssa#XM_014195826.1,Ssa#XM_014195826.1,Ssa#XM_014195826.1,Ssa#XM_014195826.1,Ssa#XM_014195826.1,Ssa#XM_014195826.1,Ssa#XM_014195826.1,Ssa#XM_014195826.1,Ssa#XM_014195826.1,Ssa#XM_014195826.1,Ssa#XM_014195826.1	ssa-miR-2188-3p	porphobilinogen deaminase isoform X1	peptidyl-pyrromethane cofactor linkage,tetrapyrrole biosynthetic process,hydroxymethylbilane synthase activity
A0A3P8XTW0	HMBS	GIYK01010065,GIYK01010059	Ssa#XM_014195826.1,Ssa#XM_014195826.1	ssa-miR-2188-3p	porphobilinogen deaminase isoform X1	peptidyl-pyrromethane cofactor linkage,tetrapyrrole biosynthetic process,hydroxymethylbilane synthase activity
LOC106602627	SPTB	GIYK01001014	Ssa#XM_014195383.1	ssa-miR-2188-3p		protein binding
LOC106603255_LOC106603249	PCDHGA12	GIYK01010598	Ssa#XM_014188702.1	ssa-miR-2188-3p		homophilic cell adhesion via plasma membrane adhesion molecules,calcium ion binding,membrane
LOC106605280	DNASE2	GIYK01013321	Ssa#XM_014200743.1	ssa-miR-2188-3p	deoxyribonuclease-2-alpha-like	DNA metabolic process,deoxyribonuclease II activity
1Each ID in the list corresponds to the mRNA at the same position in the list in column C.
2List of DE-miRNAs targeting at least one of the mRNAs in column c.
