# Supplementary material for: Expression Analysis of Moritella viscosa-Challenged Atlantic Salmon Identifies Disease-Responding Genes, MicroRNAs and Their Predicted Target Genes and Pathways
Source: Int J Mol Sci. 2022 Sep 23;23(19):11200. doi: 10.3390/ijms231911200 (PMC9569996; doi:10.3390/ijms231911200)
Supplement: Supplementary file 1 [file ijms-23-11200-s001.zip › Table S4. Annotated list of all tDE-mRNAs in Lesion Site.xlsx]

## Sheet: Manuell annotering
Table S4. Annotated list of all tDE-mRNAs in Lesion Site
Gene Symbols	Homologous human genes	mRNA TSA Accessions	MicroArray Oligo IDs4	Targeting miRNAs2	BLAST-derived description	GO terms
PLCC	AGPAT3	GIYK01042469,GIYK01042465,GIYK01042466,GIYK01041613,GIYK01042463,GIYK01042462,GIYK01042464,GIYK01042460,GIYK01042467,GIYK01042461,GIYK01042470,GIYK01042459,GIYK01041612,GIYK01042468	Ssa#NM_001140138.1,Ssa#NM_001140138.1,Ssa#NM_001140138.1,Ssa#XM_014150146.1,Ssa#NM_001140138.1,Ssa#NM_001140138.1,Ssa#NM_001140138.1,Ssa#NM_001140138.1,Ssa#NM_001140138.1,Ssa#NM_001140138.1,Ssa#NM_001140138.1,Ssa#NM_001140138.1,Ssa#XM_014150146.1,Ssa#NM_001140138.1	ssa-miR-7132b-3p,ssa-miR-193a-5p,ssa-miR-146d-5p,ssa-miR-132-3p,ssa-miR-122-5p,ssa-miR-novel-8-3p	1-acyl-sn-glycerol-3-phosphate acyltransferase gamma-like	1-acylglycerol-3-phosphate O-acyltransferase activity,integral component of membrane
GSONMT00075132001	PLCD4	GIYK01050112	Ssa#NM_001173706.1	ssa-miR-144-3p	1-phosphatidylinositol 4,5-bisphosphate phosphodiesterase delta-4-like	lipid catabolic process,calcium ion binding,phosphatidylinositol metabolic process,acrosome reaction,intracellular signal transduction,phosphatidylinositol phospholipase C activity
PLCD4	PLCD4	GIYK01050113	Ssa#NM_001173706.1	ssa-miR-125b-1-3p,ssa-miR-144-3p	1-phosphatidylinositol 4,5-bisphosphate phosphodiesterase delta-4-like	lipid catabolic process,calcium ion binding,phosphatidylinositol metabolic process,acrosome reaction,intracellular signal transduction,phosphatidylinositol phospholipase C activity
Q6UFZ9	YWHAZ	GIYK01029761,GIYK01029762,GIYK01029760,GIYK01029763	Ssa#XM_014131624.1,Ssa#XM_014131624.1,Ssa#XM_014131624.1,Ssa#XM_014131624.1	ssa-miR-29c-3p,ssa-miR-223-5p,ssa-miR-29a-3p	14-3-3 protein beta/alpha-1	cytoplasm
LOC106580202	OGDH	GIYK01047695	Ssa#XM_014161008.1	ssa-miR-184-3p,ssa-miR-novel-8-3p,ssa-miR-29a-5p	2-oxoglutarate dehydrogenase, mitochondrial isoform X1	oxoglutarate dehydrogenase (succinyl-transferring) activity,thiamine pyrophosphate binding,tricarboxylic acid cycle
bckdhb	BCKDHB	GIYK01005220	Ssa#XM_014200299.1	ssa-miR-132-3p,ssa-miR-2188-3p	2-oxoisovalerate dehydrogenase subunit beta, mitochondrial	catalytic activity
GSONMT00071910001	BCKDHB	GIYK01012949,GIYK01005219	Ssa#XM_014200299.1,Ssa#XM_014200299.1	ssa-miR-132-3p,ssa-miR-2188-3p,ssa-miR-144-3p	2-oxoisovalerate dehydrogenase subunit beta, mitochondrial	catalytic activity
ACPL2	PXYLP1	GIYK01064327	Ssa#NM_001139989.1	ssa-miR-29c-3p,ssa-miR-novel-2-5p,ssa-miR-223-5p,ssa-miR-29a-3p	2-phosphoxylose phosphatase 1-like	dephosphorylation,integral component of membrane,acid phosphatase activity
prs6a	PSMC3	GIYK01056734,GIYK01056732	Ssa#NM_001140593.1,Ssa#NM_001140593.1	ssa-miR-144-5p,ssa-miR-29b-2-5p,ssa-miR-212a-5p	26S protease regulatory subunit 6A-like	,ATP binding
psmd10	PSMD10	GIYK01011935	Ssa#NM_001141034.1	ssa-miR-29c-5p,ssa-miR-23b-3p	26S proteasome non-ATPase regulatory subunit 10	proteasome complex,lipid homeostasis,protein binding,regulation of cell population proliferation,regulation of apoptotic process
D9C73_023563	PSMD11	GIYK01046715,GIYK01046713,GIYK01046714	Ssa#XM_014159143.1,Ssa#XM_014159143.1,Ssa#XM_014159143.1	ssa-miR-29c-5p,ssa-miR-223-5p,ssa-miR-301b-5p,ssa-miR-23b-3p,ssa-miR-144-3p,ssa-miR-205b-5p,ssa-miR-205a-5p	26S proteasome non-ATPase regulatory subunit 11B	proteasome complex,protein binding
PSD7	PSMD7	GIYK01026818	Ssa#XM_014175283.1	ssa-miR-130d-1-5p	26S proteasome non-ATPase regulatory subunit 7	proteasome complex,protein binding
psmd7	PSMD7	GIYK01040552	Ssa#XM_014175283.1	ssa-miR-7132a-5p,ssa-miR-301b-5p,ssa-miR-23b-3p,ssa-miR-144-3p,ssa-miR-7132b-5p	26S proteasome non-ATPase regulatory subunit 7	proteasome-mediated ubiquitin-dependent protein catabolic process,protein binding,central nervous system morphogenesis,cranial skeletal system development,proteasome regulatory particle
W5M8N4	PSMD7	GIYK01026817	Ssa#XM_014175283.1	ssa-miR-130d-1-5p	26S proteasome non-ATPase regulatory subunit 7	proteasome-mediated ubiquitin-dependent protein catabolic process,protein binding,central nervous system morphogenesis,cranial skeletal system development,proteasome regulatory particle
psmc3	PSMC3	GIYK01056731,GIYK01056730	Ssa#NM_001140593.1,Ssa#NM_001140593.1	ssa-miR-29b-2-5p	26S proteasome regulatory subunit 6A	proteasome complex,peptidase activity,protein catabolic process,cytoplasm,proteolysis,ATP binding
mrps11	MRPS11	GIYK01057637,GIYK01057642,GIYK01057643,GIYK01057641,GIYK01057644,GIYK01057640,GIYK01057638,GIYK01057639	Ssa#XM_014176721.1,Ssa#XM_014176721.1,Ssa#XM_014176721.1,Ssa#XM_014176721.1,Ssa#XM_014176721.1,Ssa#XM_014176721.1,Ssa#XM_014176721.1,Ssa#XM_014176721.1	ssa-miR-novel-2-5p	28S ribosomal protein S11, mitochondrial	translation,ribosome,structural constituent of ribosome,integral component of membrane
RT15	MRPS15	GIYK01013070,GIYK01013069,GIYK01005089	Ssa#XM_014200449.1,Ssa#XM_014200449.1,Ssa#XM_014167068.1	ssa-miR-7132a-5p,ssa-miR-144-3p,ssa-miR-7132b-5p	28S ribosomal protein S15, mitochondrial-like	translation,ribosome,structural constituent of ribosome
RT18B	MRPS18B	GIYK01058411	Ssa#XM_014177985.1	ssa-miR-2188-5p	28S ribosomal protein S18b, mitochondrial	ribosome,structural constituent of ribosome,mitochondrion,mitochondrial translation
RT35	MRPS35	GIYK01025094	Ssa#XM_014124499.1	ssa-miR-2188-3p	28S ribosomal protein S35, mitochondrial	ribosome,structural constituent of ribosome,mitochondrion,mitochondrial translation
LOC106574616	MRPS9	GIYK01041935,GIYK01041934	Ssa#XM_014150602.1,Ssa#XM_014150602.1	ssa-miR-7132b-3p,ssa-miR-223-5p,ssa-miR-146d-5p,ssa-miR-144-3p,ssa-miR-125b-1-3p,ssa-miR-138-1-2-3p	28S ribosomal protein S9, mitochondrial	translation,ribosome,structural constituent of ribosome
A0A3Q2WLD3	BDH2	GIYK01029717,GIYK01029718	Ssa#XM_014177093.1,Ssa#XM_014177093.1	ssa-miR-144-3p	3-hydroxybutyrate dehydrogenase type 2	oxidation-reduction process,erythrocyte maturation,3-hydroxybutyrate dehydrogenase activity,hemoglobin biosynthetic process,heme metabolic process
LOC106574493	HIBADH	GIYK01066300	Ssa#XM_014188116.1	ssa-miR-142b-3p,ssa-miR-212a-5p,ssa-miR-301b-5p,ssa-miR-novel-8-3p	3-hydroxyisobutyrate dehydrogenase, mitochondrial-like	oxidation-reduction process,NADP binding,oxidoreductase activity
SMAX5B_012048	HIBADH	GIYK01066301	Ssa#XM_014188116.1	ssa-miR-142b-3p,ssa-miR-212a-5p,ssa-miR-301b-5p,ssa-miR-novel-8-3p	3-hydroxyisobutyrate dehydrogenase, mitochondrial-like	oxidation-reduction process,NAD binding,valine catabolic process,NADP binding,3-hydroxyisobutyrate dehydrogenase activity
3HIDH	HIBADH	GIYK01066299,GIYK01066298	Ssa#XM_014188116.1,Ssa#XM_014188116.1	ssa-miR-142b-3p,ssa-miR-212a-5p,ssa-miR-301b-5p,ssa-miR-novel-8-3p	3-hydroxyisobutyrate dehydrogenase, mitochondrial-like,3-hydroxyisobutyrate dehydrogenase, mitochondrial precursor	oxidation-reduction process,NAD binding,valine catabolic process,NADP binding,oxidoreductase activity,3-hydroxyisobutyrate dehydrogenase activity
THIM	ACAA2	GIYK01054376	Ssa#XM_014170808.1	ssa-miR-29a-5p	3-ketoacyl-CoA thiolase, mitochondrial	transferase activity transferring acyl groups other than amino-acyl groups
EPR50_G00053960	-	GIYK01054031	Ssa#XM_014171200.1	ssa-miR-7132a-5p,ssa-miR-29c-5p,ssa-miR-novel-2-5p,ssa-miR-7132b-5p	3-oxoacyl-[acyl-carrier-protein] reductase FabG-like	oxidation-reduction process,oxidoreductase activity
LOC106588673	OXSM	GIYK01058368	Ssa#XM_014177896.1	ssa-miR-130d-1-5p,ssa-miR-29b-2-5p,ssa-miR-21a-5p	3-oxoacyl-[acyl-carrier-protein] synthase, mitochondrial	transferase activity transferring acyl groups other than amino-acyl groups,fatty acid biosynthetic process
RM14	MRPL14	GIYK01046332	Ssa#XM_014157948.1	ssa-miR-novel-8-3p,ssa-miR-29a-5p	39S ribosomal protein L14, mitochondrial	translation,ribosome,structural constituent of ribosome
RM15	MRPL15	GIYK01046253	Ssa#XM_014157794.1	ssa-miR-144-3p	39S ribosomal protein L15, mitochondrial-like	translation,structural constituent of ribosome,large ribosomal subunit
mrpl17	MRPL17	GIYK01004272	Ssa#XM_014155286.1	ssa-miR-212a-5p	39S ribosomal protein L17, mitochondrial	translation,ribosome,structural constituent of ribosome
A0A3P9BVP0	MRPL2	GIYK01062818	Ssa#XM_014183524.1	ssa-miR-29a-5p	39S ribosomal protein L2, mitochondrial	translation,ribosome,structural constituent of ribosome
RM21	MRPL21	GIYK01026445	Ssa#XM_014175057.1	ssa-miR-21a-5p,ssa-miR-novel-8-3p	39S ribosomal protein L21, mitochondrial precursor	translation,ribosome,structural constituent of ribosome,RNA binding
LOC106587095	MRPL21	GIYK01056639,GIYK01056636,GIYK01056640,GIYK01056641,GIYK01056638,GIYK01056637,GIYK01056642	Ssa#XM_014175057.1,Ssa#XM_014175057.1,Ssa#XM_014175057.1,Ssa#XM_014175057.1,Ssa#XM_014175057.1,Ssa#XM_014175057.1,Ssa#XM_014175057.1	ssa-miR-142b-3p,ssa-miR-novel-2-5p,ssa-miR-301b-5p,ssa-miR-23b-3p,ssa-miR-122-5p,ssa-miR-205b-5p,ssa-miR-novel-8-3p	39S ribosomal protein L21, mitochondrial-like isoform X4,39S ribosomal protein L21, mitochondrial-like isoform X2	translation,ribosome,structural constituent of ribosome,RNA binding
RM36	MRPL36	GIYK01037099	Ssa#XM_014142526.1	ssa-miR-7132a-5p,ssa-miR-2188-3p,ssa-miR-125b-1-3p,ssa-miR-2188-5p,ssa-miR-301b-5p,ssa-miR-499b-5p,ssa-miR-7132b-5p	39S ribosomal protein L36, mitochondrial-like	translation,ribosome,structural constituent of ribosome
RM04	MRPL4	GIYK01005853	Ssa#XM_014176115.1	ssa-miR-125b-1-3p,ssa-miR-novel-2-5p,ssa-miR-130d-1-5p	39S ribosomal protein L4, mitochondrial	translation,ribosome,structural constituent of ribosome
mrpl40	MRPL40	GIYK01048588,GIYK01048589	Ssa#XM_014161488.1,Ssa#XM_014161488.1	ssa-miR-144-3p	39S ribosomal protein L40, mitochondrial	mitochondrial large ribosomal subunit
mrpl48	MRPL48	GIYK01010733,GIYK01010734,GIYK01010732	Ssa#XM_014196912.1,Ssa#XM_014196912.1,Ssa#XM_014196912.1	ssa-miR-2188-3p,ssa-miR-205a-1-3p	39S ribosomal protein L48, mitochondrial	mitochondrial ribosome
RM49	MRPL49	GIYK01010526	Ssa#XM_014196418.1	ssa-miR-144-5p,ssa-miR-138-1-2-3p	39S ribosomal protein L49, mitochondrial	translation,ribosome,structural constituent of ribosome
RM09	MRPL9	GIYK01036903	Ssa#XM_014142289.1	ssa-miR-451-5p	39S ribosomal protein L9, mitochondrial	translation,ribosome,structural constituent of ribosome
HEM1	ALAS1	GIYK01052771	Ssa#XM_014168374.1	ssa-miR-184-3p	5-aminolevulinate synthase, nonspecific, mitochondrial-like	mitochondrial matrix,pyridoxal phosphate binding,protoporphyrinogen IX biosynthetic process,5-aminolevulinate synthase activity
LOC106565185	PRKAB1	GIYK01002952,GIYK01002951	Ssa#XM_014132031.1,Ssa#XM_014132031.1	ssa-miR-155-5p	5'-AMP-activated protein kinase subunit beta-1-like isoform X1	phosphorylation,regulation of catalytic activity,protein binding,kinase activity
A0A3P8XRF3	NT5DC3	GIYK01040154	Ssa#XM_014147662.1	ssa-miR-2188-3p,ssa-miR-novel-2-5p,ssa-miR-184-3p,ssa-miR-122-5p	5'-nucleotidase domain-containing protein 3-like	metal ion binding
NT5M	NT5M	GIYK01046652	Ssa#XM_014158414.1	ssa-miR-142b-3p,ssa-miR-499a-5p,ssa-miR-29c-3p,ssa-miR-29a-3p,ssa-miR-132-3p,ssa-miR-novel-2-5p,ssa-miR-499b-5p,ssa-miR-144-3p,ssa-miR-205b-5p,ssa-miR-727b-3p	5'(3')-deoxyribonucleotidase, mitochondrial	5'-nucleotidase activity,dephosphorylation,deoxyribonucleotide catabolic process
f262	PFKFB2	GIYK01030846	Ssa#XM_014166695.1	ssa-miR-29a-5p	6-phosphofructo-2-kinase/fructose-2,6-bisphosphatase 2-like isoform X1	fructose 26-bisphosphate metabolic process,fructose metabolic process,carbohydrate phosphorylation,ATP binding,6-phosphofructo-2-kinase activity,integral component of membrane
LOC106565814	PFKFB4	GIYK01031124	Ssa#XM_014133376.1	ssa-miR-23b-3p,ssa-miR-727b-3p	6-phosphofructo-2-kinase/fructose-2,6-bisphosphatase 4-like isoform X1	fructose 26-bisphosphate metabolic process,fructose metabolic process,carbohydrate phosphorylation,ATP binding,6-phosphofructo-2-kinase activity
LOC106604833	ADAMTS2	GIYK01012704	Ssa#XM_014199880.1	ssa-miR-122-5p	A disintegrin and metalloproteinase with thrombospondin motifs 2-like	metalloendopeptidase activity,integrin-mediated signaling pathway,proteolysis
LOC106582020	ZFYVE19	GIYK01000476,GIYK01000477,GIYK01000478	Ssa#XM_014164706.1,Ssa#XM_014164706.1,Ssa#XM_014164706.1	ssa-miR-29c-3p,ssa-miR-29a-3p,ssa-miR-132-3p	abscission/NoCut checkpoint regulator	metal ion binding
A0A3P9AAM4	ACSS1	GIYK01044401	Ssa#XM_014154066.1	ssa-miR-146d-5p	acetyl-coenzyme A synthetase 2-like, mitochondrial	membrane,acetyl-CoA biosynthetic process from acetate,AMP binding,ATP binding,acetate-CoA ligase activity
ACS2L	ACSS1	GIYK01044410,GIYK01044414	Ssa#XM_014154066.1,Ssa#XM_014154066.1	ssa-miR-146d-5p	acetyl-coenzyme A synthetase 2-like, mitochondrial isoform X2,Acetyl-coenzyme A synthetase 2-like, mitochondrial precursor	catalytic activity
Z043_124953	ACSS1	GIYK01044411	Ssa#XM_014154066.1	ssa-miR-146d-5p	Acetyl-coenzyme A synthetase 2-like, mitochondrial precursor-like	catalytic activity
acss1	ACSS1	GIYK01044400,GIYK01044412,GIYK01044405,GIYK01044402,GIYK01044407,GIYK01044415,GIYK01044413,GIYK01044416,GIYK01044396,GIYK01044395,GIYK01044409,GIYK01044408,GIYK01044406,GIYK01044398,GIYK01044418,GIYK01044403,GIYK01044399,GIYK01044404,GIYK01044397	Ssa#XM_014154066.1,Ssa#XM_014154066.1,Ssa#XM_014154066.1,Ssa#XM_014154066.1,Ssa#XM_014154066.1,Ssa#XM_014154066.1,Ssa#XM_014154066.1,Ssa#XM_014154066.1,Ssa#XM_014154066.1,Ssa#XM_014154066.1,Ssa#XM_014154066.1,Ssa#XM_014154066.1,Ssa#XM_014154066.1,Ssa#XM_014154066.1,Ssa#XM_014154066.1,Ssa#XM_014154066.1,Ssa#XM_014154066.1,Ssa#XM_014154066.1,Ssa#XM_014154066.1	ssa-miR-142b-3p,ssa-miR-205a-1-3p,ssa-miR-2188-3p,ssa-miR-146d-5p,ssa-miR-novel-2-5p,ssa-miR-212a-5p,ssa-miR-novel-8-3p,ssa-miR-727b-3p	acetyl-coenzyme A synthetase 2-like, mitochondrial,acetyl-coenzyme A synthetase 2-like, mitochondrial isoform X2	,acetyl-CoA biosynthetic process from acetate,AMP binding,catalytic activity,ATP binding,acetate-CoA ligase activity,integral component of membrane
HSP90B1	HSP90B1	GIYK01026263	Ssa#XM_014125920.1	ssa-miR-2188-5p	AChain A, Endoplasmin	protein folding,sarcoplasmic reticulum lumen,unfolded protein binding,melanosome,perinuclear region of cytoplasm,ubiquitin-dependent ERAD pathway,ATP binding
papl	ACP7	GIYK01000518,GIYK01000520,GIYK01000525,GIYK01000524,GIYK01000521,GIYK01000519,GIYK01000522,GIYK01000523,GIYK01000526	Ssa#NM_001140103.1,Ssa#NM_001140103.1,Ssa#NM_001140103.1,Ssa#NM_001140103.1,Ssa#NM_001140103.1,Ssa#NM_001140103.1,Ssa#NM_001140103.1,Ssa#NM_001140103.1,Ssa#NM_001140103.1	ssa-miR-23b-3p	acid phosphatase type 7 isoform X2,acid phosphatase type 7 isoform X1	metal ion binding,hydrolase activity,acid phosphatase activity,dephosphorylation,integral component of membrane
GADL1	GADL1	GIYK01066038	Ssa#XM_014190289.1	ssa-miR-499a-5p,ssa-miR-29c-5p,ssa-miR-2188-3p,ssa-miR-499b-5p,ssa-miR-155-5p	acidic amino acid decarboxylase GADL1	pyridoxal phosphate binding,carboxylic acid metabolic process,carboxy-lyase activity
LOC106569900	ANP32E	GIYK01036816,GIYK01036815	Ssa#XM_014141617.1,Ssa#XM_014141617.1	ssa-miR-2188-3p,ssa-miR-223-5p,ssa-miR-132-3p,ssa-miR-130d-1-5p,ssa-miR-29b-2-5p,ssa-miR-301b-5p,ssa-miR-205a-5p,ssa-miR-144-3p,ssa-miR-205b-5p,ssa-miR-132-1-2-5p	acidic leucine-rich nuclear phosphoprotein 32 family member E-like	protein binding
LOC106588334	ANP32E	GIYK01058137,GIYK01058139,GIYK01058132,GIYK01058138,GIYK01058140,GIYK01058134,GIYK01058135,GIYK01058136,GIYK01058133	Ssa#XM_014177211.1,Ssa#XM_014177211.1,Ssa#XM_014177211.1,Ssa#XM_014177211.1,Ssa#XM_014177211.1,Ssa#XM_014177211.1,Ssa#XM_014177211.1,Ssa#XM_014177211.1,Ssa#XM_014177211.1	ssa-miR-142b-3p,ssa-miR-193a-5p,ssa-miR-2188-3p,ssa-miR-132-1-2-5p	acidic leucine-rich nuclear phosphoprotein 32 family member E-like	protein binding
A0A3P9AFS7	ACO2	GIYK01059459,GIYK01001773,GIYK01001774,GIYK01001776,GIYK01059461	Ssa#XM_014187731.1,Ssa#XM_014208081.1,Ssa#XM_014208081.1,Ssa#XM_014208081.1,Ssa#XM_014187731.1	ssa-miR-727b-3p,ssa-miR-29a-5p,ssa-miR-2188-3p,ssa-miR-223-5p,ssa-miR-125b-1-3p,ssa-miR-301b-5p,ssa-miR-122-5p,ssa-miR-155-5p,ssa-miR-144-3p,ssa-miR-205b-5p,ssa-miR-205a-5p	aconitate hydratase, mitochondrial-like	metal ion binding,4 iron 4 sulfur cluster binding,aconitate hydratase activity,mitochondrion,tricarboxylic acid cycle
SMAX5B_020265	ACO2	GIYK01001775	Ssa#XM_014187731.1	ssa-miR-727b-3p,ssa-miR-2188-3p,ssa-miR-223-5p,ssa-miR-125b-1-3p,ssa-miR-301b-5p,ssa-miR-29a-5p,ssa-miR-155-5p,ssa-miR-144-3p,ssa-miR-205b-5p,ssa-miR-205a-5p	aconitate hydratase, mitochondrial-like	metal ion binding,4 iron 4 sulfur cluster binding,nucleic acid binding,aconitate hydratase activity,mitochondrion,tricarboxylic acid cycle
LOC106564005	ACTB	GIYK01028853	Ssa#XM_014187166.1	ssa-miR-727b-3p,ssa-miR-122-5p	actin beta
Celaphus_00005465	ACTR2	GIYK01002324	Ssa#XM_014188036.1	ssa-miR-21a-5p,ssa-miR-29c-5p,ssa-miR-2188-3p,ssa-miR-2188-5p,ssa-miR-29b-2-5p,ssa-miR-727b-3p	actin-related protein 2	actin binding,Arp2/3 complex-mediated actin nucleation,cytoplasm,Arp2/3 protein complex,ATP binding
N339_02789	ACTR2	GIYK01029506	Ssa#XM_014131310.1	ssa-miR-205a-1-3p	actin-related protein 2	actin binding,Arp2/3 complex-mediated actin nucleation,cytoplasm,Arp2/3 protein complex,ATP binding
ACTR2 (1 of many)	ACTR2	GIYK01029505	Ssa#XM_014131310.1	ssa-miR-205a-1-3p	actin-related protein 2-A	actin binding,Arp2/3 complex-mediated actin nucleation,cytoplasm,Arp2/3 protein complex,ATP binding
LOC106577324	ACTR2	GIYK01002323,GIYK01002322	Ssa#XM_014188036.1,Ssa#XM_014188036.1	ssa-miR-29c-5p,ssa-miR-2188-3p,ssa-miR-2188-5p,ssa-miR-29b-2-5p,ssa-miR-205a-5p,ssa-miR-205b-5p,ssa-miR-727b-3p	Actin-related protein 2-A	actin binding,Arp2/3 complex-mediated actin nucleation,cytoplasm,Arp2/3 protein complex,ATP binding
LOC106608890	ACTR2	GIYK01017587	Ssa#XM_014156266.1	ssa-miR-2188-3p	actin-related protein 2-like
LOC106563991	ARPC1B	GIYK01028843	Ssa#NM_001173896.1	ssa-miR-132-3p,ssa-miR-301b-5p,ssa-miR-727b-3p	actin-related protein 2/3 complex subunit 1B-like isoform X4	Arp2/3 complex-mediated actin nucleation,protein binding,Arp2/3 protein complex
A0A3B5AX91	ARPC1B	GIYK01068302,GIYK01066086,GIYK01068307	Ssa#NM_001173896.1,Ssa#NM_001173896.1,Ssa#NM_001173896.1	ssa-miR-132-3p,ssa-miR-301b-5p,ssa-miR-727b-3p	Actin-related protein 2/3 complex subunit 1B,actin-related protein 2/3 complex subunit 1B-like	actin binding,Arp2/3 complex-mediated actin nucleation,Arp2/3 protein complex,thrombocyte differentiation,cytoplasm,T cell differentiation
arpc2	ARPC2	GIYK01062570,GIYK01042014,GIYK01042013,GIYK01042020,GIYK01042016,GIYK01042022,GIYK01042017,GIYK01042018,GIYK01043012,GIYK01043008,GIYK01042025,GIYK01043011,GIYK01042023,GIYK01043009,GIYK01070030,GIYK01043015,GIYK01043007,GIYK01042024,GIYK01042021,GIYK01042015,GIYK01043010,GIYK01062569,GIYK01070023,GIYK01043013,GIYK01042019	Ssa#XM_014152240.1,Ssa#XM_014152240.1,Ssa#XM_014152240.1,Ssa#XM_014152240.1,Ssa#XM_014152240.1,Ssa#XM_014152240.1,Ssa#XM_014152240.1,Ssa#XM_014152240.1,Ssa#XM_014152240.1,Ssa#XM_014152240.1,Ssa#XM_014152240.1,Ssa#XM_014152240.1,Ssa#XM_014152240.1,Ssa#XM_014152240.1,Ssa#XM_014152240.1,Ssa#XM_014152240.1,Ssa#XM_014152240.1,Ssa#XM_014152240.1,Ssa#XM_014152240.1,Ssa#XM_014152240.1,Ssa#XM_014152240.1,…	ssa-miR-142b-3p,ssa-miR-727b-3p	actin-related protein 2/3 complex subunit 2	actin binding,Arp2/3 complex-mediated actin nucleation,Arp2/3 protein complex,extracellular exosome,cytoplasm
actba	ACTB	GIYK01067959	Ssa#XM_014194537.1	ssa-miR-301b-5p,ssa-miR-29a-5p	actin, cytoplasmic 1	focal adhesion,structural constituent of postsynaptic actin cytoskeleton,actin filament,plasma membrane,ATP binding,dense body,postsynaptic actin cytoskeleton organization,nucleus
A0A5B9GA40	ACTB	GIYK01006378,GIYK01006376,GIYK01006375,GIYK01028850,GIYK01028846,GIYK01028848	Ssa#XM_014187166.1,Ssa#XM_014187166.1,Ssa#XM_014187166.1,Ssa#XM_014187166.1,Ssa#XM_014187166.1,Ssa#XM_014187166.1	ssa-miR-727b-3p	actin, cytoplasmic 1-like	cytoskeleton,ATP binding,cytoplasm
ACTB	ACTB	GIYK01009380,GIYK01009366	Ssa#XM_014194537.1,Ssa#XM_014194537.1	ssa-miR-727b-3p,ssa-miR-301b-5p,ssa-miR-29a-5p	actin, cytoplasmic 2	focal adhesion,synapse,structural constituent of postsynaptic actin cytoskeleton,axonogenesis,protein kinase binding,axon,actin filament,plasma membrane,cell motility,postsynaptic actin cytoskeleton organization,dense body,NuA4 histone acetyltransferase complex,ATP binding
Actg1	ACTB	GIYK01009387	Ssa#XM_014194537.1	ssa-miR-301b-5p,ssa-miR-29a-5p	Actin, cytoplasmic 2	dense body,regulation of focal adhesion assembly,tight junction assembly,ATP binding,actin filament,plasma membrane,angiogenesis,positive regulation of cell migration,focal adhesion,positive regulation of wound healing,regulation of stress fiber assembly,apical junction complex,positive regulation of gene expression,extracellular exosome,profilin binding,identical protein binding,ubiquitin protei…
LOC100136352	ACTB	GIYK01009364,GIYK01009368,GIYK01009378,GIYK01009367,GIYK01009369,GIYK01009360,GIYK01009361,GIYK01009352	Ssa#XM_014194537.1,Ssa#XM_014194537.1,Ssa#XM_014194537.1,Ssa#XM_014194537.1,Ssa#XM_014194537.1,Ssa#XM_014194537.1,Ssa#XM_014194537.1,Ssa#XM_014194537.1	ssa-miR-727b-3p,ssa-miR-301b-5p,ssa-miR-29a-5p	Actin, cytoplasmic 2,beta-actin,actin beta,actin, cytoplasmic 1-like
actb	ACTB	GIYK01028845,GIYK01009374,GIYK01009344,GIYK01067957,GIYK01006377,GIYK01009358,GIYK01009377,GIYK01009382,GIYK01009379,GIYK01028847,GIYK01009349,GIYK01009353,GIYK01009371,GIYK01067967,GIYK01028851,GIYK01009386,GIYK01009356,GIYK01009359,GIYK01009354,GIYK01009365,GIYK01009348,GIYK01009376,GIYK01009351,GIYK01067964,GIYK01067952,GIYK01009346,GIYK01009347,GIYK01009345,GIYK01028849,GIYK01009373,GIYK01067…	Ssa#XM_014187166.1,Ssa#XM_014194537.1,Ssa#XM_014194537.1,Ssa#XM_014194537.1,Ssa#XM_014187166.1,Ssa#XM_014194537.1,Ssa#XM_014194537.1,Ssa#XM_014194537.1,Ssa#XM_014194537.1,Ssa#XM_014187166.1,Ssa#XM_014194537.1,Ssa#XM_014194537.1,Ssa#XM_014194537.1,Ssa#XM_014194537.1,Ssa#XM_014187166.1,Ssa#XM_014194537.1,Ssa#XM_014194537.1,Ssa#XM_014194537.1,Ssa#XM_014194537.1,Ssa#XM_014194537.1,Ssa#XM_014194537.1,…	ssa-miR-7132a-5p,ssa-miR-2188-3p,ssa-miR-451-5p,ssa-miR-146d-5p,ssa-miR-novel-2-5p,ssa-miR-301b-5p,ssa-miR-29a-5p,ssa-miR-7132b-5p,ssa-miR-727b-3p	Actin, cytoplasmic 2,beta-actin,actin, cytoplasmic 1	focal adhesion,structural constituent of postsynaptic actin cytoskeleton,actin filament,plasma membrane,ATP binding,dense body,actin cytoskeleton,postsynaptic actin cytoskeleton organization,nucleus
A0A3B5AKT6	ACVR1	GIYK01041884,GIYK01042791,GIYK01042792	Ssa#NM_001141639.1,Ssa#NM_001141639.1,Ssa#NM_001141639.1	ssa-miR-144-5p,ssa-miR-novel-8-3p	activin receptor type-1-like	heart looping,proepicardium development,vasculature development,determination of left/right asymmetry in lateral mesoderm,ATP binding,embryonic caudal fin morphogenesis,heart jogging,regulation of BMP signaling pathway,embryonic hemopoiesis,dorsal convergence,mesoderm morphogenesis,transmembrane receptor protein serine/threonine kinase activity,ossification,determination of ventral identity,odont…
LOC106595962	ACAD10	GIYK01065852	Ssa#NM_001141393.1	ssa-miR-29c-3p,ssa-miR-29a-3p	acyl-CoA dehydrogenase family member 10-like	hydrolase activity
ACD10	ACAD10	GIYK01065859,GIYK01065857,GIYK01065861	Ssa#NM_001141393.1,Ssa#NM_001141393.1,Ssa#NM_001141393.1	ssa-miR-29c-3p,ssa-miR-29a-3p	acyl-CoA dehydrogenase family member 10-like isoform X1	hydrolase activity
LOC115181384	ACAD10	GIYK01065856,GIYK01065860	Ssa#NM_001141393.1,Ssa#NM_001141393.1	ssa-miR-29c-3p,ssa-miR-29a-3p	acyl-CoA dehydrogenase family member 10-like isoform X1,acyl-CoA dehydrogenase family member 10-like isoform X4	,hydrolase activity
acad11	ACAD11	GIYK01046221,GIYK01046223,GIYK01046222,GIYK01046225,GIYK01046226	Ssa#NM_001139848.1,Ssa#NM_001139848.1,Ssa#NM_001139848.1,Ssa#NM_001139848.1,Ssa#NM_001139848.1	ssa-miR-2188-3p,ssa-miR-23b-3p	acyl-CoA dehydrogenase family member 11	oxidation-reduction process,flavin adenine dinucleotide binding,oxidoreductase activity acting on the CH-CH group of donors
EPR50_G00225170	ACAD11	GIYK01046224	Ssa#NM_001139848.1	ssa-miR-2188-3p,ssa-miR-23b-3p	acyl-CoA dehydrogenase family member 11	oxidation-reduction process,flavin adenine dinucleotide binding,oxidoreductase activity acting on the CH-CH group of donors
ACSF3	ACSF3	GIYK01026705,GIYK01026706,GIYK01026707	Ssa#XM_014126850.1,Ssa#XM_014126850.1,Ssa#XM_014126850.1	ssa-miR-132-3p,ssa-miR-2188-3p	acyl-CoA synthetase family member 3, mitochondrial,acyl-CoA synthetase family member 3, mitochondrial isoform X1	catalytic activity
acbd5	ACBD5	GIYK01047553	Ssa#XM_014159834.1	ssa-miR-29c-5p,ssa-miR-144-3p,ssa-miR-155-5p,ssa-miR-29a-5p	acyl-CoA-binding domain-containing protein 5A-like	fatty-acyl-CoA binding,lipid binding,autophagy of peroxisome,integral component of membrane
dbi	DBI	GIYK01041775	Ssa#XM_014150316.1	ssa-miR-29c-3p,ssa-miR-29a-3p	acyl-CoA-binding protein-like	fatty-acyl-CoA binding
cecr1	ADA2	GIYK01025770,GIYK01025771	Ssa#XM_014125239.1,Ssa#XM_014125239.1	ssa-miR-551b-3p,ssa-miR-23b-3p,ssa-miR-122-5p,ssa-miR-138-1-2-3p,ssa-miR-205b-5p,ssa-miR-212a-5p,ssa-miR-205a-5p	adenosine deaminase 2-A	extracellular space,adenosine catabolic process,adenosine deaminase activity
ficd	FICD	GIYK01048399	Ssa#XM_014161196.1	ssa-miR-132-3p,ssa-miR-125b-1-3p	adenosine monophosphate-protein transferase FICD	transferase activity,protein binding,integral component of membrane
ak4	AK4	GIYK01053011	Ssa#XM_014168829.1	ssa-miR-205b-5p,ssa-miR-29b-2-5p,ssa-miR-205a-5p	adenylate kinase 4, mitochondrial	GTP metabolic process,ATP metabolic process,AMP metabolic process,ITP metabolic process,nucleoside monophosphate phosphorylation,nucleoside triphosphate adenylate kinase activity,nucleoside diphosphate phosphorylation,adenylate kinase activity,mitochondrial matrix,nucleoside diphosphate kinase activity,ATP binding,GTP binding,ADP biosynthetic process
A0A3B4EKU1	CAP1	GIYK01036586,GIYK01036589,GIYK01036578,GIYK01036577,GIYK01036580,GIYK01036585,GIYK01036583	Ssa#NM_001140084.1,Ssa#NM_001140084.1,Ssa#NM_001140084.1,Ssa#NM_001140084.1,Ssa#NM_001140084.1,Ssa#NM_001140084.1,Ssa#NM_001140084.1	ssa-miR-132-3p	adenylyl cyclase-associated protein 1-like	actin binding,cytoskeleton organization,cell morphogenesis,mesodermal cell migration,somitogenesis
A0A3P8Z9J9	CAP1	GIYK01036587	Ssa#NM_001140084.1	ssa-miR-132-3p	adenylyl cyclase-associated protein 1-like	cytoskeleton organization,actin binding,cell morphogenesis
cap1	CAP1	GIYK01036584,GIYK01036590,GIYK01036581	Ssa#NM_001140084.1,Ssa#NM_001140084.1,Ssa#NM_001140084.1	ssa-miR-132-3p,ssa-miR-193a-5p	adenylyl cyclase-associated protein 1-like	cytoskeleton organization,actin binding,cell morphogenesis
GSONMT00017659001	ADGRE1	GIYK01012386,GIYK01012389	Ssa#XM_014199487.1,Ssa#XM_014199428.1	ssa-miR-7132a-5p,ssa-miR-7132b-5p	adhesion G protein-coupled receptor E1-like isoform X2	integral component of membrane,calcium ion binding
LOC106562050	ADGRG1	GIYK01056756	Ssa#XM_014174784.1	ssa-miR-7132a-5p,ssa-miR-7132b-5p	adhesion G-protein coupled receptor G1-like	G protein-coupled receptor activity,G protein-coupled receptor signaling pathway,cell surface receptor signaling pathway,integral component of membrane
GSONMT00018168001	ADM	GIYK01026763,GIYK01056940	Ssa#XM_014126713.1,Ssa#XM_014175339.1	ssa-miR-29c-3p,ssa-miR-2188-5p,ssa-miR-29a-3p,ssa-miR-novel-8-3p	ADM-like	hormone activity,signal transduction,extracellular region
arf1	ARF1	GIYK01035660,GIYK01035659,GIYK01007254,GIYK01007256,GIYK01007255	Ssa#XM_014191222.1,Ssa#XM_014191222.1,Ssa#XM_014191222.1,Ssa#XM_014191222.1,Ssa#XM_014191222.1	ssa-miR-125b-1-3p,ssa-miR-155-5p,ssa-miR-144-3p,ssa-miR-novel-8-3p	ADP-ribosylation factor 1	semicircular canal development,vesicle-mediated transport,plasma membrane,intracellular protein transport,extracellular exosome,cytoplasm,GTP binding,integral component of membrane
arf1l	ARF1	GIYK01059034,GIYK01059035	Ssa#XM_014179128.1,Ssa#XM_014179128.1	ssa-miR-142b-3p,ssa-miR-132-3p,ssa-miR-2188-5p,ssa-miR-205a-5p,ssa-miR-205b-5p,ssa-miR-727b-3p	ADP-ribosylation factor 1	extracellular exosome,GTP binding
ARFG3	ARFG3	GIYK01018625,GIYK01018612,GIYK01018626,GIYK01018615,GIYK01018624,GIYK01018613,GIYK01018622	Ssa#XM_014208493.1,Ssa#XM_014208493.1,Ssa#XM_014208493.1,Ssa#XM_014208493.1,Ssa#XM_014208493.1,Ssa#XM_014208493.1,Ssa#XM_014208493.1	ssa-miR-205b-5p,ssa-miR-205a-5p	ADP-ribosylation factor GTPase-activating protein 3-like isoform X2,ADP-ribosylation factor GTPase-activating protein 3-like	GTPase activator activity,positive regulation of GTPase activity,metal ion binding
arl4c	ARL4C	GIYK01055821	Ssa#NM_001140477.1	ssa-miR-29c-5p	ADP-ribosylation factor-like protein 4C	plasma membrane,intracellular protein transport,endocytic recycling,cytoplasm,GTP binding
D9C73_025484	ARL4D	GIYK01008563,GIYK01015286	Ssa#XM_014193345.1,Ssa#XM_014203888.1	ssa-miR-2188-5p	ADP-ribosylation factor-like protein 4D	GTP binding
ARL8B	ARL8B	GIYK01031258	Ssa#XM_014133231.1	ssa-miR-125b-1-3p,ssa-miR-2188-5p,ssa-miR-29b-2-5p,ssa-miR-301b-5p,ssa-miR-23b-3p,ssa-miR-144-3p,ssa-miR-205b-5p,ssa-miR-205a-5p	ADP-ribosylation factor-like protein 8B	GTP binding
LOC106603851	AFF4	GIYK01011558,GIYK01011559,GIYK01011557,GIYK01011556	Ssa#XM_014198050.1,Ssa#XM_014198050.1,Ssa#XM_014198050.1,Ssa#XM_014198050.1	ssa-miR-29c-3p,ssa-miR-29a-3p,ssa-miR-144-5p,ssa-miR-122-5p,ssa-miR-144-3p	AF4/FMR2 family member 4-like isoform X1,AF4/FMR2 family member 4-like
LOC106575220	ACAN	GIYK01042517,GIYK01042514,GIYK01067407,GIYK01042516,GIYK01042513,GIYK01065673,GIYK01042519,GIYK01042520	Ssa#XM_014151587.1,Ssa#XM_014151587.1,Ssa#XM_014151587.1,Ssa#XM_014151587.1,Ssa#XM_014151587.1,Ssa#XM_014151587.1,Ssa#XM_014151587.1,Ssa#XM_014151587.1	ssa-miR-29c-3p,ssa-miR-155-5p,ssa-miR-29b-2-5p,ssa-miR-29a-3p	aggrecan core protein-like isoform X3,aggrecan core protein-like isoform X8	,membrane,integral component of membrane
aktip	AKTIP	GIYK01027147,GIYK01027145,GIYK01027148,GIYK01027144,GIYK01027146,GIYK01027142,GIYK01027143	Ssa#NM_001139922.1,Ssa#NM_001139922.1,Ssa#NM_001139922.1,Ssa#NM_001139922.1,Ssa#NM_001139922.1,Ssa#NM_001139922.1,Ssa#NM_001139922.1	ssa-miR-142b-3p,ssa-miR-2188-3p,ssa-miR-132-3p,ssa-miR-144-3p,ssa-miR-205b-5p,ssa-miR-205a-5p	AKT-interacting protein-like isoform X1,AKT-interacting protein-like isoform X3	,endosome organization,FHF complex,lysosome organization,plasma membrane,endosome to lysosome transport,protein transport,apoptotic process,cytosol,early endosome to late endosome transport
LOC106590406	GPT2	GIYK01060732,GIYK01060733,GIYK01060731	Ssa#XM_014159562.1,Ssa#XM_014159562.1,Ssa#XM_014159562.1	ssa-miR-7132a-5p,ssa-miR-7132b-5p	alanine aminotransferase 2-like isoform X1	transaminase activity,biosynthetic process,pyridoxal phosphate binding
GSONMT00066039001	AARSD1	GIYK01062014,GIYK01062015	Ssa#NM_001140214.1,Ssa#NM_001140214.1	ssa-miR-144-5p,ssa-miR-29b-2-5p	alanyl-tRNA editing protein Aarsd1	nucleic acid binding,ATP binding,alanyl-tRNA aminoacylation,alanine-tRNA ligase activity
PPB	ALPL	GIYK01051780,GIYK01051781	Ssa#NM_001139976.1,Ssa#NM_001139976.1	ssa-miR-193a-5p,ssa-miR-138-1-2-3p,ssa-miR-727b-3p,ssa-miR-29a-5p	alkaline phosphatase-like	alkaline phosphatase activity,dephosphorylation,integral component of membrane,response to mechanical stimulus
GSONMT00010870001	FUT7	GIYK01027762	Ssa#NM_001140470.1	ssa-miR-125b-1-3p,ssa-miR-223-5p	alpha-(1,3)-fucosyltransferase 7-like	fucosyltransferase activity,protein glycosylation,Golgi cisterna membrane,fucosylation,integral component of membrane
LOC108879231	FUT7	GIYK01027761	Ssa#NM_001140470.1	ssa-miR-125b-1-3p,ssa-miR-223-5p	alpha-(1,3)-fucosyltransferase 7-like	fucosyltransferase activity,protein glycosylation,Golgi cisterna membrane,fucosylation,integral component of membrane
LOC106586781	MGAT4A	GIYK01050517,GIYK01050518	Ssa#NM_001173641.1,Ssa#NM_001173641.1	ssa-miR-7132a-5p,ssa-miR-727b-3p,ssa-miR-7132b-5p,ssa-miR-29a-5p	alpha-1,3-mannosyl-glycoprotein 4-beta-N-acetylglucosaminyltransferase A	transferase activity transferring glycosyl groups,integral component of membrane
MGT4A	MGAT4A	GIYK01050519,GIYK01050521,GIYK01050523,GIYK01050515,GIYK01050516	Ssa#NM_001173641.1,Ssa#NM_001173641.1,Ssa#NM_001173641.1,Ssa#NM_001173641.1,Ssa#NM_001173641.1	ssa-miR-7132a-5p,ssa-miR-727b-3p,ssa-miR-7132b-5p,ssa-miR-29a-5p	alpha-1,3-mannosyl-glycoprotein 4-beta-N-acetylglucosaminyltransferase A	transferase activity transferring glycosyl groups,integral component of membrane
mgat4a	MGAT4A	GIYK01050520,GIYK01050522	Ssa#NM_001173641.1,Ssa#NM_001173641.1	ssa-miR-7132a-5p,ssa-miR-130d-1-5p,ssa-miR-301b-5p,ssa-miR-29a-5p,ssa-miR-7132b-5p,ssa-miR-727b-3p	alpha-1,3-mannosyl-glycoprotein 4-beta-N-acetylglucosaminyltransferase A isoform X2
mgat4b	MGAT4B	GIYK01062063,GIYK01062062	Ssa#XM_014199334.1,Ssa#XM_014199334.1	ssa-miR-2188-3p,ssa-miR-138-1-2-3p	alpha-1,3-mannosyl-glycoprotein 4-beta-N-acetylglucosaminyltransferase B	endoplasmic reticulum-Golgi intermediate compartment,metal ion binding,Golgi stack,Golgi membrane,endoplasmic reticulum,alpha-13-mannosylglycoprotein 4-beta-N-acetylglucosaminyltransferase activity,protein N-linked glycosylation,integral component of membrane
LOC106600942	ACTN1	GIYK01000026,GIYK01000027,GIYK01000024	Ssa#XM_014192775.1,Ssa#XM_014192775.1,Ssa#XM_014192775.1	ssa-miR-132-3p,ssa-miR-125b-1-3p,ssa-miR-29b-2-5p	alpha-actinin-1 isoform X1	calcium ion binding,actin filament bundle assembly,actin filament binding,actin crosslink formation
actn1	ACTN1	GIYK01000028	Ssa#XM_014192775.1	ssa-miR-125b-1-3p	alpha-actinin-1 isoform X3	actin crosslink formation,dense body,zonula adherens,inner dense plaque of desmosome,actin filament binding,lateral plasma membrane,protein homodimerization activity,vinculin binding,lamellipodium,sarcomere organization,focal adhesion,stress fiber,alpha-actinin binding,smooth muscle dense body,actin filament bundle assembly,sarcolemma,outer dense plaque of desmosome,bicellular tight junction,term…
A0A3P8YRA9	ALDH7A1	GIYK01003666,GIYK01003662,GIYK01003663	Ssa#NM_001139783.1,Ssa#NM_001139783.1,Ssa#NM_001139783.1	ssa-miR-novel-2-5p,ssa-miR-144-3p	alpha-aminoadipic semialdehyde dehydrogenase	oxidation-reduction process,camera-type eye development,nucleotide binding,cartilage development,pectoral fin development,oxidoreductase activity acting on the aldehyde or oxo group of donors NAD or NADP as acceptor
CR201_G0002668	ALDH7A1	GIYK01003664	Ssa#NM_001139783.1	ssa-miR-novel-2-5p,ssa-miR-144-3p	alpha-aminoadipic semialdehyde dehydrogenase	oxidation-reduction process,oxidoreductase activity acting on the aldehyde or oxo group of donors NAD or NADP as acceptor
W5L055	ALDH7A1	GIYK01003665	Ssa#NM_001139783.1	ssa-miR-novel-2-5p,ssa-miR-2188-3p,ssa-miR-144-3p	alpha-aminoadipic semialdehyde dehydrogenase	oxidation-reduction process,camera-type eye development,nucleotide binding,pectoral fin development,cartilage development,oxidoreductase activity acting on the aldehyde or oxo group of donors NAD or NADP as acceptor
A0A3B5B1K2	AASS	GIYK01053731,GIYK01053733,GIYK01053734	Ssa#XM_014169976.1,Ssa#XM_014169976.1,Ssa#XM_014169976.1	ssa-miR-29a-5p	alpha-aminoadipic semialdehyde synthase, mitochondrial	oxidation-reduction process,oxidoreductase activity
GSONMT00056866001	AASS	GIYK01053740,GIYK01053736	Ssa#XM_014169976.1,Ssa#XM_014169976.1	ssa-miR-29a-5p	alpha-aminoadipic semialdehyde synthase, mitochondrial	oxidation-reduction process,oxidoreductase activity
LOC106584550	AASS	GIYK01053732,GIYK01053739,GIYK01053738,GIYK01053741,GIYK01053735,GIYK01053737	Ssa#XM_014169976.1,Ssa#XM_014169976.1,Ssa#XM_014169976.1,Ssa#XM_014169976.1,Ssa#XM_014169976.1,Ssa#XM_014169976.1	ssa-miR-29a-5p	alpha-aminoadipic semialdehyde synthase, mitochondrial isoform X4	oxidation-reduction process,oxidoreductase activity
alkbh6	ALKBH6	GIYK01033628	Ssa#XM_014137108.1	ssa-miR-212a-5p	alpha-ketoglutarate-dependent dioxygenase alkB homolog 6	oxidation-reduction process,dioxygenase activity
man2a1	MAN2A1	GIYK01002548	Ssa#XM_014126665.1	ssa-miR-727b-3p,ssa-miR-205a-1-3p,ssa-miR-novel-2-5p,ssa-miR-301b-5p,ssa-miR-23b-3p,ssa-miR-29a-5p,ssa-miR-144-3p,ssa-miR-132-1-2-5p	alpha-mannosidase 2-like	metal ion binding,alpha-mannosidase activity,carbohydrate binding,mannose metabolic process,integral component of membrane
LOC106580059	ABHD17B	GIYK01055047,GIYK01055046	Ssa#NM_001173759.1,Ssa#NM_001173759.1	ssa-miR-132-3p,ssa-miR-29c-5p	alpha/beta hydrolase domain-containing protein 17B-like,alpha/beta hydrolase domain-containing protein 17B	,hydrolase activity
LOC106613801	TLE5	GIYK01023726,GIYK01053595,GIYK01023727	Ssa#XM_014216422.1,Ssa#XM_014216422.1,Ssa#XM_014216422.1	ssa-miR-184-3p,ssa-miR-551b-3p,ssa-miR-2188-3p,ssa-miR-2188-5p,ssa-miR-novel-2-5p,ssa-miR-29b-2-5p,ssa-miR-122-5p,ssa-miR-144-3p,ssa-miR-727b-3p	amino-terminal enhancer of split-like isoform X1	regulation of transcription DNA-templated,nucleus,dorsal/ventral axis specification,protein binding
TLE5 (1 of many)	TLE5	GIYK01041905	Ssa#XM_014151903.1	ssa-miR-727b-3p	amino-terminal enhancer of split-like isoform X1	regulation of transcription DNA-templated,nucleus,protein binding
LOC106573760	ANPEP	GIYK01025423	Ssa#XM_014124135.1	ssa-miR-29c-5p	aminopeptidase N-like	metallopeptidase activity,proteolysis,zinc ion binding,aminopeptidase activity,integral component of membrane
LOC106578960	STAMBPL1	GIYK01046529,GIYK01046530	Ssa#XM_014158287.1,Ssa#XM_014158287.1	ssa-miR-132-3p,ssa-miR-142b-3p,ssa-miR-205b-5p	AMSH-like protease	peptidase activity,proteolysis,protein binding
LOC106589388	STAMBPL1	GIYK01046532,GIYK01046531	Ssa#XM_014158287.1,Ssa#XM_014158287.1	ssa-miR-132-3p,ssa-miR-142b-3p,ssa-miR-205b-5p	AMSH-like protease	peptidase activity,proteolysis,protein binding
A0A3Q2VM07	APBB1IP	GIYK01060453,GIYK01060442	Ssa#XM_014181023.1,Ssa#XM_014181023.1	ssa-miR-144-3p	amyloid beta A4 precursor protein-binding family B member 1-interacting protein	signal transduction
LOC106590233	APBB1IP	GIYK01060445,GIYK01060448,GIYK01060451,GIYK01060452,GIYK01060450	Ssa#XM_014181023.1,Ssa#XM_014181023.1,Ssa#XM_014181023.1,Ssa#XM_014181023.1,Ssa#XM_014181023.1	ssa-miR-146d-5p,ssa-miR-144-5p,ssa-miR-29b-2-5p,ssa-miR-122-5p,ssa-miR-144-3p,ssa-miR-212a-5p,ssa-miR-novel-8-3p	amyloid beta A4 precursor protein-binding family B member 1-interacting protein	,signal transduction
GSONMT00003075001	APBB1IP	GIYK01060447,GIYK01060443	Ssa#XM_014181023.1,Ssa#XM_014181023.1	ssa-miR-144-3p	amyloid beta A4 precursor protein-binding family B member 1-interacting protein,amyloid beta A4 precursor protein-binding family B member 1-interacting protein-like	signal transduction
LOC106574335	APP	GIYK01041576,GIYK01041575	Ssa#XM_014150193.1,Ssa#XM_014151318.1	ssa-miR-29b-2-5p	amyloid-beta A4 protein-like isoform X1	negative regulation of endopeptidase activity,nervous system development,serine-type endopeptidase inhibitor activity,transition metal ion binding,heparin binding,integral component of membrane
app	APP	GIYK01042406,GIYK01042405,GIYK01042403,GIYK01042404,GIYK01042399,GIYK01042400,GIYK01041574,GIYK01042401,GIYK01042402	Ssa#XM_014151318.1,Ssa#XM_014151318.1,Ssa#XM_014151318.1,Ssa#XM_014151318.1,Ssa#XM_014150193.1,Ssa#XM_014151318.1,Ssa#XM_014151318.1,Ssa#XM_014150193.1,Ssa#XM_014151318.1	ssa-miR-29b-2-5p,ssa-miR-727b-3p	amyloid-beta A4 protein-like isoform X1,amyloid-beta precursor protein isoform X2	negative regulation of endopeptidase activity,nervous system development,serine-type endopeptidase inhibitor activity,transition metal ion binding,heparin binding,integral component of membrane
LOC106585353	ZFAND5	GIYK01047901	Ssa#XM_014160672.1	ssa-miR-146d-5p	AN1-type zinc finger protein 5-like isoform X1	DNA binding,zinc ion binding
zfand5a	ZFAND5	GIYK01047902	Ssa#XM_014160672.1	ssa-miR-146d-5p	AN1-type zinc finger protein 5-like isoform X2	DNA binding,zinc ion binding
anapc15	ANAPC15	GIYK01022994,GIYK01022992,GIYK01022993	Ssa#XM_014215273.1,Ssa#XM_014215273.1,Ssa#XM_014215273.1	ssa-miR-novel-2-5p,ssa-miR-novel-8-3p	anaphase-promoting complex subunit 15,anaphase-promoting complex subunit 15 isoform X1	anaphase-promoting complex,regulation of mitotic cell cycle spindle assembly checkpoint
tek	TEK	GIYK01063585,GIYK01063584,GIYK01068517,GIYK01063588,GIYK01063589,GIYK01063587	Ssa#XM_014138996.1,Ssa#XM_014138996.1,Ssa#XM_014138996.1,Ssa#XM_014138996.1,Ssa#XM_014138996.1,Ssa#XM_014138996.1	ssa-miR-142b-3p,ssa-miR-23b-3p,ssa-miR-29a-5p	angiopoietin-1 receptor	integral component of plasma membrane,protein binding,peptidyl-tyrosine phosphorylation,transmembrane receptor protein tyrosine kinase activity,transmembrane receptor protein tyrosine kinase signaling pathway,ATP binding
LOC106609550	ANGPT4	GIYK01018596	Ssa#XM_014208482.1	ssa-miR-2188-3p,ssa-miR-29a-5p	angiopoietin-4-like
angl1	ANGPTL1	GIYK01007306	Ssa#NM_001173952.1	ssa-miR-144-3p	angiopoietin-related protein 1-like
angptl2	ANGPT2	GIYK01003805,GIYK01003804	Ssa#XM_014145741.1,Ssa#XM_014145741.1	ssa-miR-29a-5p	angiopoietin-related protein 2-like
LOC106572191	ANGPTL7	GIYK01039033,GIYK01039032	Ssa#XM_014146135.1,Ssa#XM_014146135.1	ssa-miR-29b-2-5p,ssa-miR-29a-5p	angiopoietin-related protein 7-like,angiopoietin-related protein 7
LOC106568248	ANKLE2	GIYK01002766	Ssa#XM_014130161.1	ssa-miR-29c-3p,ssa-miR-29a-3p,ssa-miR-122-5p	ankyrin repeat and LEM domain-containing protein 2-like	protein phosphatase 2A binding,positive regulation of protein dephosphorylation,mitotic nuclear envelope reassembly
ROHU_007592	ANKLE2	GIYK01002767	Ssa#XM_014130161.1	ssa-miR-29c-3p,ssa-miR-29a-3p,ssa-miR-122-5p	ankyrin repeat and LEM domain-containing protein 2-like	protein phosphatase 2A binding,positive regulation of protein dephosphorylation,mitotic nuclear envelope reassembly
ANXA4	ANXA4	GIYK01002869,GIYK01002866,GIYK01002868,GIYK01002863,GIYK01034332,GIYK01002860,GIYK01002865	Ssa#XM_014131056.1,Ssa#XM_014131056.1,Ssa#XM_014131056.1,Ssa#XM_014131056.1,Ssa#XM_014138401.1,Ssa#XM_014131056.1,Ssa#XM_014131056.1	ssa-miR-205a-1-3p,ssa-miR-21a-5p,ssa-miR-29c-5p,ssa-miR-146d-5p,ssa-miR-223-5p,ssa-miR-132-3p,ssa-miR-122-5p,ssa-miR-155-5p	Annexin A4,annexin A4-like	extracellular exosome,calcium-dependent phospholipid binding,calcium ion binding
LOC106563530	ANO5	GIYK01028170,GIYK01028169,GIYK01028171	Ssa#XM_014175893.1,Ssa#XM_014175893.1,Ssa#XM_014175893.1	ssa-miR-193a-5p,ssa-miR-212a-5p,ssa-miR-23b-3p	anoctamin-5-like isoform X1,anoctamin-5-like isoform X2	protein dimerization activity,integral component of membrane
EPR50_G00117370	ANOS1	GIYK01056211	Ssa#XM_014174105.1	ssa-miR-125b-1-3p,ssa-miR-184-3p,ssa-miR-146d-5p	anosmin-1-like	negative regulation of peptidase activity,extracellular region,protein binding,peptidase inhibitor activity
LOC106586620	ANOS1	GIYK01056209,GIYK01056210	Ssa#XM_014174105.1,Ssa#XM_014174105.1	ssa-miR-184-3p,ssa-miR-2188-3p,ssa-miR-146d-5p,ssa-miR-125b-1-3p,ssa-miR-novel-8-3p	anosmin-1-like	negative regulation of peptidase activity,extracellular region,protein binding,peptidase inhibitor activity
ABCB3c	TAP2	GIYK01046773	Ssa#XM_014213929.1	ssa-miR-2188-3p,ssa-miR-7132b-3p	antigen peptide transporter 2-like	ATPase activity,ATPase-coupled transmembrane transporter activity,ATP binding,transmembrane transport,integral component of membrane
GSONMT00047503001	AP1G1	GIYK01007382,GIYK01007385,GIYK01007384	Ssa#XM_014191576.1,Ssa#XM_014191576.1,Ssa#XM_014191576.1	ssa-miR-142b-3p	AP-1 complex subunit gamma-1-like	intracellular protein transport,vesicle-mediated transport,AP-1 adaptor complex
AP1G2	AP1G2	GIYK01007380,GIYK01007389,GIYK01007388,GIYK01007383,GIYK01007381	Ssa#XM_014191576.1,Ssa#XM_014191576.1,Ssa#XM_014191576.1,Ssa#XM_014191576.1,Ssa#XM_014191576.1	ssa-miR-142b-3p	AP-1 complex subunit gamma-like 2	intracellular protein transport,vesicle-mediated transport,membrane coat
LOC106565525	APOF	GIYK01030595	Ssa#XM_014132758.1	ssa-miR-727b-3p	apolipoprotein F
apol3	APOL1	GIYK01014944,GIYK01014938,GIYK01014932,GIYK01014945,GIYK01014934,GIYK01014937	Ssa#NM_001140175.1,Ssa#NM_001140175.1,Ssa#NM_001140175.1,Ssa#NM_001140175.1,Ssa#NM_001140175.1,Ssa#NM_001140175.1	ssa-miR-132-3p,ssa-miR-125b-1-3p,ssa-miR-29b-2-5p,ssa-miR-727b-3p	apolipoprotein L	lipid binding,lipid transport,lipoprotein metabolic process,extracellular region,integral component of membrane
LOC106561540	BCL2L14	GIYK01026045,GIYK01026044	Ssa#XM_014125608.1,Ssa#XM_014125608.1	ssa-miR-29c-5p,ssa-miR-223-5p	apoptosis facilitator Bcl-2-like protein 14 isoform X2	regulation of apoptotic process
BAX	BAX	GIYK01056742,GIYK01026609,GIYK01026608	Ssa#XM_014175180.1,Ssa#XM_014175180.1,Ssa#XM_014175180.1	ssa-miR-205a-1-3p,ssa-miR-146d-5p	apoptosis regulator BAX-like	regulation of apoptotic process,integral component of membrane
aifm1	AIFM1	GIYK01034278,GIYK01034259,GIYK01034267,GIYK01034273,GIYK01034264,GIYK01034258,GIYK01034257,GIYK01034272,GIYK01034265,GIYK01034261,GIYK01034277,GIYK01034271,GIYK01034274,GIYK01034269,GIYK01034268,GIYK01034276,GIYK01034266,GIYK01034260,GIYK01034270,GIYK01034263	Ssa#XM_014137482.1,Ssa#XM_014137482.1,Ssa#XM_014137482.1,Ssa#XM_014137482.1,Ssa#XM_014137482.1,Ssa#XM_014137482.1,Ssa#XM_014137482.1,Ssa#XM_014137482.1,Ssa#XM_014137482.1,Ssa#XM_014137482.1,Ssa#XM_014137482.1,Ssa#XM_014137482.1,Ssa#XM_014137482.1,Ssa#XM_014137482.1,Ssa#XM_014137482.1,Ssa#XM_014137482.1,Ssa#XM_014137482.1,Ssa#XM_014137482.1,Ssa#XM_014137482.1,Ssa#XM_014137482.1	ssa-miR-29b-2-5p,ssa-miR-novel-8-3p	apoptosis-inducing factor 1, mitochondrial isoform X3,apoptosis-inducing factor 1, mitochondrial isoform X4,apoptosis-inducing factor 1, mitochondrial isoform X2,apoptosis-inducing factor 1, mitochondrial isoform X9,apoptosis-inducing factor 1, mitochondrial isoform X1	oxidation-reduction process,flavin adenine dinucleotide binding,oxidoreductase activity,integral component of membrane,protein dimerization activity
A0A3P8Y392	AIFM1	GIYK01034256,GIYK01034262	Ssa#XM_014137482.1,Ssa#XM_014137482.1	ssa-miR-29b-2-5p,ssa-miR-novel-8-3p	apoptosis-inducing factor 1, mitochondrial isoform X5	oxidation-reduction process,flavin adenine dinucleotide binding,oxidoreductase activity,integral component of membrane,protein dimerization activity
aqp3b	AQP3	GIYK01003188	Ssa#XM_014136928.1	ssa-miR-29c-5p,ssa-miR-29c-3p,ssa-miR-29a-3p,ssa-miR-146d-5p,ssa-miR-29a-5p	aquaporin-3-like	urea transmembrane transporter activity,arsenite transmembrane transporter activity,arsenite transport,water transport,glycerol transmembrane transporter activity,urea transmembrane transport,channel activity,glycerol transport,water transmembrane transporter activity,integral component of membrane
LOC106598183	AGFG1	GIYK01006479	Ssa#XM_014189244.1	ssa-miR-7132a-5p,ssa-miR-7132b-5p	arf-GAP domain and FG repeat-containing protein 1-like isoform X1	GTPase activator activity,positive regulation of GTPase activity,metal ion binding
LOC106608779	ACAP1	GIYK01045330,GIYK01045328,GIYK01045329	Ssa#NM_001140300.1,Ssa#NM_001140300.1,Ssa#NM_001140300.1	ssa-miR-184-3p	arf-GAP with coiled-coil, ANK repeat and PH domain-containing protein 1-like	GTPase activator activity,positive regulation of GTPase activity,metal ion binding,protein binding
LOC106594768	ARAP3	GIYK01062038,GIYK01062037	Ssa#XM_014198550.1,Ssa#XM_014198550.1	ssa-miR-144-3p,ssa-miR-205b-5p	arf-GAP with Rho-GAP domain, ANK repeat and PH domain-containing protein 3-like	GTPase activator activity,positive regulation of GTPase activity,signal transduction,phosphatidylinositol-345-trisphosphate binding,protein binding,lymphangiogenesis
LOC106604143	ARAP3	GIYK01011795,GIYK01011794	Ssa#XM_014198550.1,Ssa#XM_014198550.1	ssa-miR-144-3p,ssa-miR-205b-5p	arf-GAP with Rho-GAP domain, ANK repeat and PH domain-containing protein 3-like isoform X2	GTPase activator activity,positive regulation of GTPase activity,phosphatidylinositol-345-trisphosphate binding,signal transduction
LOC106610019	ARFIP1	GIYK01009910,GIYK01009911,GIYK01009909	Ssa#NM_001173568.1,Ssa#NM_001173568.1,Ssa#NM_001173568.1	ssa-miR-727b-3p,ssa-miR-144-3p,ssa-miR-novel-8-3p,ssa-miR-122-5p	arfaptin-1-like isoform X1	protein domain specific binding,phosphatidylinositol-4-phosphate binding,trans-Golgi network membrane,regulation of protein secretion
arfp1	ARFIP1	GIYK01009912,GIYK01009908	Ssa#NM_001173568.1,Ssa#NM_001173568.1	ssa-miR-727b-3p,ssa-miR-144-3p,ssa-miR-novel-8-3p,ssa-miR-122-5p	arfaptin-1-like isoform X2,arfaptin-1-like isoform X1	protein domain specific binding,phosphatidylinositol-4-phosphate binding,trans-Golgi network membrane,regulation of protein secretion
LOC106610894	RSRP1	GIYK01019743,GIYK01019739,GIYK01019741,GIYK01019729,GIYK01019734,GIYK01019750,GIYK01019746,GIYK01019737,GIYK01019730,GIYK01019747,GIYK01019728,GIYK01019738,GIYK01019735,GIYK01019749,GIYK01019733,GIYK01019742,GIYK01019744,GIYK01019745,GIYK01019731,GIYK01019754,GIYK01019740,GIYK01019736,GIYK01019753,GIYK01019748,GIYK01019752	Ssa#XM_014210558.1,Ssa#XM_014210558.1,Ssa#XM_014210558.1,Ssa#XM_014210558.1,Ssa#XM_014210558.1,Ssa#XM_014210558.1,Ssa#XM_014210558.1,Ssa#XM_014210558.1,Ssa#XM_014210558.1,Ssa#XM_014210558.1,Ssa#XM_014210558.1,Ssa#XM_014210558.1,Ssa#XM_014210558.1,Ssa#XM_014210558.1,Ssa#XM_014210558.1,Ssa#XM_014210558.1,Ssa#XM_014210558.1,Ssa#XM_014210558.1,Ssa#XM_014210558.1,Ssa#XM_014210558.1,Ssa#XM_014210558.1,…	ssa-miR-205a-1-3p,ssa-miR-29c-5p,ssa-miR-2188-3p,ssa-miR-2188-5p,ssa-miR-144-3p	arginine/serine-rich protein 1-like,unnamed protein product
CK046	ARL14EP	GIYK01026430	Ssa#XM_014126337.1	ssa-miR-132-3p	ARL14 effector protein-like	DNA binding
A0A3P8YNV4	ARPIN	GIYK01025424	Ssa#XM_014124135.1	ssa-miR-146d-5p,ssa-miR-7132b-3p,ssa-miR-132-1-2-5p	arpin	directional locomotion,negative regulation of actin nucleation,negative regulation of cell migration
arrdc3	ARRDC3	GIYK01055256,GIYK01055257	Ssa#XM_014172425.1,Ssa#XM_014172425.1	ssa-miR-125b-1-3p	arrestin domain-containing protein 3-like,arrestin domain-containing protein 3-like isoform X2
zgc:153372	AS3MT	GIYK01033965	Ssa#XM_014138066.1	ssa-miR-205a-1-3p	arsenite methyltransferase-like	toxin metabolic process,arsonoacetate metabolic process,methylation,methylarsonite methyltransferase activity,arsenite methyltransferase activity,cytosol
LOC106568062	AS3MT	GIYK01033966,GIYK01033964,GIYK01033967	Ssa#XM_014138066.1,Ssa#XM_014138066.1,Ssa#XM_014138066.1	ssa-miR-155-5p,ssa-miR-205a-1-3p,ssa-miR-205b-5p,ssa-miR-205a-5p	arsenite methyltransferase-like
LOC106561455	ARNTL	GIYK01025810,GIYK01025806,GIYK01025808,GIYK01025809,GIYK01025805,GIYK01025811,GIYK01025807	Ssa#XM_014125428.1,Ssa#XM_014125428.1,Ssa#XM_014125428.1,Ssa#XM_014125428.1,Ssa#XM_014125428.1,Ssa#XM_014125428.1,Ssa#XM_014125428.1	ssa-miR-142b-3p	aryl hydrocarbon receptor nuclear translocator-like protein 1 isoform X1,aryl hydrocarbon receptor nuclear translocator-like protein 1 isoform X3	nucleus,transcription regulator complex,protein dimerization activity,regulation of transcription DNA-templated,cytoplasm,DNA-binding transcription factor activity
LOC106578037	ASGR1	GIYK01045605,GIYK01045606	Ssa#XM_014156584.1,Ssa#XM_014156584.1	ssa-miR-142b-3p	asialoglycoprotein receptor 1-like isoform X1	carbohydrate binding,integral component of membrane
GOT1	GOT1	GIYK01065382,GIYK01065381,GIYK01065384	Ssa#XM_014182546.1,Ssa#XM_014182546.1,Ssa#XM_014182546.1	ssa-miR-2188-3p,ssa-miR-205b-5p,ssa-miR-205a-5p	aspartate aminotransferase, cytoplasmic-like	pyridoxal phosphate binding,L-aspartate:2-oxoglutarate aminotransferase activity,biosynthetic process,cellular amino acid metabolic process
GOT1 (1 of many)	GOT1	GIYK01006221,GIYK01006220	Ssa#XM_014182546.1,Ssa#XM_014182546.1	ssa-miR-2188-3p,ssa-miR-205b-5p,ssa-miR-122-5p	aspartate aminotransferase, cytoplasmic-like	pyridoxal phosphate binding,L-aspartate:2-oxoglutarate aminotransferase activity,biosynthetic process,cellular amino acid metabolic process
LOC106579832	ARID5A	GIYK01048270,GIYK01048269,GIYK01048268,GIYK01048271	Ssa#XM_014160088.1,Ssa#XM_014160088.1,Ssa#XM_014160088.1,Ssa#XM_014160088.1	ssa-miR-223-5p,ssa-miR-184-3p,ssa-miR-23b-3p,ssa-miR-727b-3p	AT-rich interactive domain-containing protein 5A-like	nucleus,DNA binding
LOC106585613	ARID5A	GIYK01054611	Ssa#XM_014172024.1	ssa-miR-223-5p	AT-rich interactive domain-containing protein 5A-like isoform X1	nucleus,DNA binding
ATXN7L3	ATXN7L3	GIYK01047098	Ssa#XM_014158643.1	ssa-miR-551b-3p,ssa-miR-132-3p,ssa-miR-29b-2-5p,ssa-miR-155-5p,ssa-miR-138-1-2-3p	ataxin-7-like protein 3	positive regulation of transcription DNA-templated,transcription coactivator activity,SAGA complex,zinc ion binding,histone deubiquitination,DUBm complex
LOC106596672	ATXN7L3	GIYK01009097,GIYK01009099,GIYK01014873,GIYK01014871	Ssa#NM_001141651.1,Ssa#NM_001141651.1,Ssa#NM_001141651.1,Ssa#NM_001141651.1	ssa-miR-7132b-3p,ssa-miR-29c-5p,ssa-miR-132-3p,ssa-miR-122-5p,ssa-miR-727b-3p	ataxin-7-like protein 3 isoform X1	positive regulation of transcription DNA-templated,transcription coactivator activity,SAGA complex,zinc ion binding,histone deubiquitination,DUBm complex,integral component of membrane
LOC106579095	ATXN7L3	GIYK01047100,GIYK01047099,GIYK01047097	Ssa#XM_014158643.1,Ssa#XM_014158643.1,Ssa#XM_014158643.1	ssa-miR-551b-3p,ssa-miR-2188-3p,ssa-miR-132-3p,ssa-miR-29b-2-5p,ssa-miR-155-5p,ssa-miR-138-1-2-3p	ataxin-7-like protein 3,unnamed protein product	,positive regulation of transcription DNA-templated,transcription coactivator activity,SAGA complex,zinc ion binding,histone deubiquitination,DUBm complex
AT5G3	AT5G3	GIYK01051106,GIYK01055696,GIYK01042303,GIYK01051105,GIYK01042307,GIYK01055695,GIYK01042302,GIYK01042308,GIYK01042305	Ssa#NM_001139710.1,Ssa#NM_001139711.1,Ssa#NM_001141699.1,Ssa#NM_001139710.1,Ssa#NM_001141699.1,Ssa#NM_001139711.1,Ssa#NM_001141699.1,Ssa#NM_001141699.1,Ssa#NM_001141699.1	ssa-miR-29c-3p,ssa-miR-29a-3p,ssa-miR-223-5p,ssa-miR-125b-1-3p,ssa-miR-29b-2-5p,ssa-miR-29a-5p	ATP synthase F(0) complex subunit C3, mitochondrial-like	lipid binding,ATP synthesis coupled proton transport,mitochondrial proton-transporting ATP synthase complex coupling factor F(o),proton transmembrane transporter activity,proton-transporting ATP synthase activity rotational mechanism,proton-transporting ATP synthase complex coupling factor F(o),integral component of membrane
atpaf1	ATPAF1	GIYK01023246	Ssa#XM_014215963.1	ssa-miR-29c-5p,ssa-miR-29b-2-5p	ATP synthase mitochondrial F1 complex assembly factor 1 isoform X3	mitochondrion,protein-containing complex assembly
LOC106609766	ATPAF2	GIYK01059515,GIYK01001816	Ssa#XM_014179703.1,Ssa#XM_014208779.1	ssa-miR-205a-1-3p	ATP synthase mitochondrial F1 complex assembly factor 2-like isoform X1	proton-transporting ATP synthase complex assembly
LOC101160076	ATP5F1A	GIYK01048797	Ssa#XM_014161765.1	ssa-miR-23b-3p	ATP synthase subunit alpha, mitochondrial-like	ATP synthesis coupled proton transport,proton-transporting ATP synthase complex catalytic core F(1),ATPase activity,plasma membrane,proton-transporting ATP synthase activity rotational mechanism,ATP binding,ADP binding
ATPD	ATP5F1D	GIYK01023640,GIYK01023641,GIYK01040969	Ssa#XM_014216314.1,Ssa#XM_014216314.1,Ssa#XM_014216314.1	ssa-miR-184-3p,ssa-miR-146d-5p,ssa-miR-122-5p	ATP synthase subunit delta, mitochondrial-like,ATP synthase subunit delta, mitochondrial	ATP synthesis coupled proton transport,proton-transporting ATP synthase complex catalytic core F(1),proton-transporting ATP synthase activity rotational mechanism
ATPG	ATP5F1C	GIYK01043612,GIYK01018238	Ssa#XM_014207850.1,Ssa#XM_014207850.1	ssa-miR-499b-5p,ssa-miR-499a-5p,ssa-miR-727b-3p	ATP synthase subunit gamma, mitochondrial-like isoform X1	ATP synthesis coupled proton transport,proton-transporting ATP synthase complex catalytic core F(1),mitochondrial proton-transporting ATP synthase complex catalytic sector F(1),proton-transporting ATP synthase activity rotational mechanism
LOC106568892	ABCD3	GIYK01006830	Ssa#XM_014190252.1	ssa-miR-138-1-2-3p,ssa-miR-122-5p	ATP-binding cassette sub-family D member 3-like isoform X2	long-chain fatty acid transporter activity,ATPase activity,ATPase-coupled transmembrane transporter activity,long-chain fatty acid import into peroxisome,protein homodimerization activity,ATP binding,peroxisome,integral component of membrane
ABCF1	ABCF1	GIYK01058413,GIYK01058412	Ssa#XM_014177985.1,Ssa#XM_014177985.1	ssa-miR-138-1-2-3p,ssa-miR-novel-8-3p,ssa-miR-205a-1-3p,ssa-miR-144-3p	ATP-binding cassette sub-family F member 1 isoform X1,ATP-binding cassette sub-family F member 1-like isoform X1	ATP binding,ATPase activity
LOC106578535	PFKP	GIYK01046123,GIYK01046115	Ssa#XM_014157459.1,Ssa#XM_014157459.1	ssa-miR-132-3p,ssa-miR-2188-3p	ATP-dependent 6-phosphofructokinase, platelet type-like isoform X4	metal ion binding,cytoplasm,6-phosphofructokinase activity,fructose 6-phosphate metabolic process,glycolytic process,ATP binding,glycolytic process through fructose-6-phosphate
LOC106576017	RECQL	GIYK01043283,GIYK01043286,GIYK01043284	Ssa#XM_014152813.1,Ssa#XM_014152813.1,Ssa#XM_014152813.1	ssa-miR-144-5p,ssa-miR-novel-8-3p	ATP-dependent DNA helicase Q1-like isoform X1	DNA repair,nucleus,DNA recombination,nucleic acid binding,3'-5' DNA helicase activity,DNA duplex unwinding,DNA replication,ATP binding
LOC106601363	SWSAP1	GIYK01008655	Ssa#XM_014193528.1	ssa-miR-29c-3p,ssa-miR-29a-3p	ATPase SWSAP1-like
LOC106579302	AUTS2	GIYK01046761,GIYK01046759,GIYK01046760	Ssa#XM_014159103.1,Ssa#XM_014159103.1,Ssa#XM_014159103.1	ssa-miR-novel-2-5p,ssa-miR-551b-3p	autism susceptibility gene 2 protein-like isoform X2,autism susceptibility gene 2 protein-like isoform X3
atg2b	ATG2B	GIYK01000566,GIYK01000570,GIYK01000568,GIYK01000569,GIYK01000567	Ssa#XM_014182999.1,Ssa#XM_014182999.1,Ssa#XM_014182999.1,Ssa#XM_014182999.1,Ssa#XM_014182999.1	ssa-miR-499a-5p,ssa-miR-451-5p,ssa-miR-130d-1-5p,ssa-miR-499b-5p,ssa-miR-144-3p	autophagy-related protein 2 homolog B isoform X8,autophagy-related protein 2 homolog B isoform X10	autophagy
LOC106599848	ATG9A	GIYK01007248	Ssa#XM_014191191.1	ssa-miR-122-5p,ssa-miR-29c-5p,ssa-miR-29c-3p,ssa-miR-29a-3p,ssa-miR-223-5p,ssa-miR-125b-1-3p,ssa-miR-novel-2-5p,ssa-miR-29b-2-5p,ssa-miR-142a-5p,ssa-miR-29a-5p,ssa-miR-155-5p,ssa-miR-138-1-2-3p	autophagy-related protein 9A-like	autophagy,protein transport,cytoplasmic vesicle membrane,Golgi apparatus,integral component of membrane
A0A3P8ZBS3	BCL10	GIYK01035720	Ssa#XM_014140522.1	ssa-miR-21a-5p,ssa-miR-23b-3p	B-cell lymphoma/leukemia 10-like	regulation of apoptotic process,positive regulation of NF-kappaB transcription factor activity,CBM complex
LOC115162959	BCL11B	GIYK01064232,GIYK01064233,GIYK01064231	Ssa#XM_014213669.1,Ssa#XM_014213669.1,Ssa#XM_014213669.1	ssa-miR-novel-2-5p,ssa-miR-499a-5p,ssa-miR-205a-1-3p,ssa-miR-223-5p	B-cell lymphoma/leukemia 11B-like
LOC106606380	CD22	GIYK01014415	Ssa#XM_014202534.1	ssa-miR-29a-5p	B-cell receptor CD22-like isoform X3	integral component of membrane
LOC106578359	CD22	GIYK01004453,GIYK01004450,GIYK01004452,GIYK01013719,GIYK01013720	Ssa#XM_014157083.1,Ssa#XM_014157083.1,Ssa#XM_014157083.1,Ssa#XM_014201497.1,Ssa#XM_014201497.1	ssa-miR-2188-3p,ssa-miR-29c-3p,ssa-miR-29a-3p,ssa-miR-132-3p,ssa-miR-23b-3p	B-cell receptor CD22-like isoform X3,B-cell receptor CD22-like
BPI/LBP	BPI	GIYK01031295	Ssa#XM_014166340.1	ssa-miR-144-3p	bactericidal permeability-increasing protein-like	acute-phase response,lipopolysaccharide binding,defense response to Gram-negative bacterium,extracellular space,innate immune response
LOC115198755	BAIAP3	GIYK01061630,GIYK01061629,GIYK01061628	Ssa#XM_014204250.1,Ssa#XM_014204250.1,Ssa#XM_014204250.1	ssa-miR-138-1-2-3p,ssa-miR-727b-3p	BAI1-associated protein 3
LOC106608126	BCL2L11	GIYK01001664,GIYK01001662	Ssa#XM_014205872.1,Ssa#XM_014205872.1	ssa-miR-2188-5p,ssa-miR-29a-5p	bcl-2-like protein 11
LOC106588343	BNIP2	GIYK01058121,GIYK01058120,GIYK01058122	Ssa#XM_014177227.1,Ssa#XM_014177227.1,Ssa#XM_014177227.1	ssa-miR-193a-5p,ssa-miR-23b-3p,ssa-miR-29a-5p	BCL2/adenovirus E1B 19 kDa protein-interacting protein 2-like
A0A0K0M727	ACTB	GIYK01009350	Ssa#XM_014194537.1	ssa-miR-301b-5p	beta actin	integral component of membrane
Q28937	ACTB	GIYK01009381	Ssa#XM_014194537.1	ssa-miR-727b-3p,ssa-miR-301b-5p,ssa-miR-29a-5p	beta actin	protein binding
b3galt2	B3GALT2	GIYK01006519,GIYK01006520	Ssa#XM_014189589.1,Ssa#XM_014189589.1	ssa-miR-142b-3p,ssa-miR-193a-5p,ssa-miR-205b-5p,ssa-miR-205a-5p	beta-1,3-galactosyltransferase 2-like	protein glycosylation,transferase activity transferring glycosyl groups,integral component of membrane,Golgi membrane
A0A3P9A5A8	APOH	GIYK01013923	Ssa#XM_014201709.1	ssa-miR-29c-5p,ssa-miR-122-5p	beta-2-glycoprotein 1-like	negative regulation of peptidase activity,extracellular region,peptidase inhibitor activity
LOC106605775	APOH	GIYK01013924	Ssa#XM_014201709.1	ssa-miR-29c-5p,ssa-miR-122-5p	beta-2-glycoprotein 1-like	negative regulation of peptidase activity,extracellular region,peptidase inhibitor activity
D4764_06G0004270	ACTB	GIYK01009355	Ssa#XM_014194537.1	ssa-miR-301b-5p	beta-actin	cytoskeleton,ATP binding,cytoplasm
actr1	ACTR1B	GIYK01048191	Ssa#XM_014160178.1	ssa-miR-novel-8-3p	beta-centractin	nuclear migration along microtubule,cell cortex region,establishment of mitotic spindle orientation,dynactin complex,cytoskeletal protein-membrane anchor activity,ATP binding,centrosome
GSONMT00067562001	GLB1L2	GIYK01049729,GIYK01049721,GIYK01049728,GIYK01049718,GIYK01049732	Ssa#XM_014163146.1,Ssa#XM_014163146.1,Ssa#XM_014163146.1,Ssa#XM_014163146.1,Ssa#XM_014163146.1	ssa-miR-727b-3p,ssa-miR-23b-3p,ssa-miR-132-1-2-5p	beta-galactosidase-1-like protein 2 isoform X1,beta-galactosidase-1-like protein 2,beta-galactosidase-1-like protein 2 isoform X2	beta-galactosidase activity,carbohydrate metabolic process,integral component of membrane
SMAX5B_000720	GLB1L2	GIYK01049720	Ssa#XM_014163146.1	ssa-miR-727b-3p,ssa-miR-132-1-2-5p	beta-galactosidase-1-like protein 2 isoform X3	beta-galactosidase activity,carbohydrate metabolic process
LOC106581229	GLB1L2	GIYK01049725,GIYK01049724,GIYK01049722,GIYK01049717,GIYK01049723,GIYK01049719,GIYK01049731,GIYK01049727,GIYK01049734,GIYK01049730,GIYK01049726	Ssa#XM_014163146.1,Ssa#XM_014163146.1,Ssa#XM_014163146.1,Ssa#XM_014163146.1,Ssa#XM_014163146.1,Ssa#XM_014163146.1,Ssa#XM_014163146.1,Ssa#XM_014163146.1,Ssa#XM_014163146.1,Ssa#XM_014163146.1,Ssa#XM_014163146.1	ssa-miR-7132a-5p,ssa-miR-132-3p,ssa-miR-23b-3p,ssa-miR-29a-5p,ssa-miR-727b-3p,ssa-miR-212a-5p,ssa-miR-7132b-5p,ssa-miR-132-1-2-5p	beta-galactosidase-1-like protein 2 isoform X5,beta-galactosidase-1-like protein 2 isoform X4,beta-galactosidase-1-like protein 2 isoform X1	beta-galactosidase activity,hydrolase activity hydrolyzing O-glycosyl compounds,carbohydrate metabolic process,integral component of membrane
A0A3P8YWJ8	GUSB	GIYK01011663,GIYK01011666,GIYK01011665,GIYK01011667	Ssa#XM_014198291.1,Ssa#XM_014198291.1,Ssa#XM_014198291.1,Ssa#XM_014198291.1	ssa-miR-125b-1-3p,ssa-miR-23b-3p	beta-glucuronidase-like	carbohydrate metabolic process,hydrolase activity hydrolyzing O-glycosyl compounds
BUP1	UPB1	GIYK01048019,GIYK01048020	Ssa#NM_001146649.1,Ssa#NM_001146649.1	ssa-miR-7132a-5p,ssa-miR-7132b-5p	beta-ureidopropionase	nitrogen compound metabolic process
coasy	COASY	GIYK01047048	Ssa#XM_014193528.1	ssa-miR-29b-2-5p,ssa-miR-223-5p	bifunctional coenzyme A synthase isoform X2	ATP binding,coenzyme A biosynthetic process,dephospho-CoA kinase activity,phosphorylation
A0A3P9AM95	BVES	GIYK01004477	Ssa#XM_014201523.1	ssa-miR-29c-5p,ssa-miR-novel-8-3p	blood vessel epicardial substance-like isoform X1	retina layer formation,skeletal myofibril assembly,establishment of skin barrier,epiboly,sarcolemma,heart contraction,bicellular tight junction assembly,skeletal muscle tissue development,heart development,eye photoreceptor cell development,integral component of membrane
LOC106585594	BMP1	GIYK01048221	Ssa#XM_014160135.1	ssa-miR-193a-5p,ssa-miR-2188-3p,ssa-miR-144-5p,ssa-miR-205b-5p,ssa-miR-727b-3p	bone morphogenetic protein 1-like	metalloendopeptidase activity,zinc ion binding,proteolysis,calcium ion binding
A0A0U1WUT6	BMP4	GIYK01000839	Ssa#NM_001139844.1	ssa-miR-2188-5p	bone morphogenetic protein 4-like	heart looping,notochord cell differentiation,BMP signaling pathway involved in heart jogging,embryonic anal fin morphogenesis,negative regulation of endodermal cell fate specification,proepicardium development,embryonic hemopoiesis,cloaca development,extracellular region,positive regulation of cell population proliferation,pronephros development,determination of pancreatic left/right asymmetry,BM…
A0A3P9AEQ0	BCAT1	GIYK01009019,GIYK01014952,GIYK01014951	Ssa#NM_001140839.1,Ssa#NM_001140839.1,Ssa#NM_001140839.1	ssa-miR-142b-3p,ssa-miR-132-3p,ssa-miR-23b-3p,ssa-miR-144-3p,ssa-miR-212a-5p	branched-chain-amino-acid aminotransferase, cytosolic-like isoform X2,branched-chain-amino-acid aminotransferase, cytosolic-like isoform X1	L-valine transaminase activity,L-isoleucine transaminase activity,branched-chain amino acid biosynthetic process,L-leucine transaminase activity
LOC106593980	BCAR3	GIYK01063511,GIYK01065472,GIYK01065473,GIYK01061368,GIYK01063509,GIYK01063510,GIYK01063507,GIYK01063506,GIYK01065471,GIYK01063512,GIYK01063508,GIYK01065474	Ssa#XM_014185355.1,Ssa#XM_014185355.1,Ssa#XM_014185355.1,Ssa#XM_014185355.1,Ssa#XM_014185355.1,Ssa#XM_014185355.1,Ssa#XM_014185355.1,Ssa#XM_014185355.1,Ssa#XM_014185355.1,Ssa#XM_014185355.1,Ssa#XM_014185355.1,Ssa#XM_014185355.1	ssa-miR-212a-5p	breast cancer anti-estrogen resistance protein 3-like isoform X1,breast cancer anti-estrogen resistance protein 3-like isoform X4	small GTPase mediated signal transduction,guanyl-nucleotide exchange factor activity
GSONMT00033987001	BIN2	GIYK01052609	Ssa#XM_014168054.1	ssa-miR-29c-5p,ssa-miR-138-1-2-3p	bridging integrator 2-like isoform X1	cytoplasm
LOC106583643	BIN2	GIYK01052605,GIYK01052603,GIYK01052608,GIYK01052601,GIYK01052599,GIYK01052606,GIYK01052600,GIYK01052607,GIYK01052604,GIYK01052602	Ssa#XM_014168054.1,Ssa#XM_014168054.1,Ssa#XM_014168054.1,Ssa#XM_014168054.1,Ssa#XM_014168054.1,Ssa#XM_014168054.1,Ssa#XM_014168054.1,Ssa#XM_014168054.1,Ssa#XM_014168054.1,Ssa#XM_014168054.1	ssa-miR-7132a-5p,ssa-miR-29c-5p,ssa-miR-2188-3p,ssa-miR-138-1-2-3p,ssa-miR-212a-5p,ssa-miR-7132b-5p	bridging integrator 2-like isoform X1	cytoplasm,protein binding
LOC106601040	-	GIYK01015652,GIYK01015653,GIYK01015651,GIYK01015654,GIYK01015655	Ssa#XM_014204146.1,Ssa#XM_014204146.1,Ssa#XM_014204146.1,Ssa#XM_014204146.1,Ssa#XM_014204146.1	ssa-miR-130d-1-5p	bryoporin-like isoform X1,bryoporin-like isoform X2	hemolysis in other organism involved in symbiotic interaction,cation transport,pore complex assembly,pore complex,channel activity,transmembrane transport
LOC106573214	KCTD10	GIYK01040334,GIYK01040336,GIYK01040335	Ssa#XM_014148049.1,Ssa#XM_014148049.1,Ssa#XM_014148049.1	ssa-miR-205a-1-3p,ssa-miR-2188-3p,ssa-miR-29c-3p,ssa-miR-29a-3p,ssa-miR-132-3p,ssa-miR-144-3p	BTB/POZ domain-containing protein 10-like isoform X2
A0A3P8ZL76	KCTD9	GIYK01003339,GIYK01003329,GIYK01003302,GIYK01003310,GIYK01003336,GIYK01003328	Ssa#GRASP209156251,Ssa#GRASP209156251,Ssa#GRASP209156251,Ssa#GRASP209156251,Ssa#GRASP209156251,Ssa#GRASP209156251	ssa-miR-29c-3p,ssa-miR-142a-5p,ssa-miR-29a-3p,ssa-miR-122-5p	BTB/POZ domain-containing protein KCTD9-like isoform X1	protein homooligomerization
GSONMT00038258001	KCTD9	GIYK01003332,GIYK01003323,GIYK01003306	Ssa#GRASP209156251,Ssa#GRASP209156251,Ssa#GRASP209156251	ssa-miR-29c-3p,ssa-miR-142a-5p,ssa-miR-29a-3p,ssa-miR-122-5p	BTB/POZ domain-containing protein KCTD9-like isoform X1	protein homooligomerization
kctd9	KCTD9	GIYK01003330,GIYK01003340,GIYK01003304,GIYK01003320,GIYK01003311,GIYK01003334,GIYK01003307,GIYK01003318,GIYK01003317,GIYK01003309,GIYK01003303,GIYK01003321,GIYK01003312,GIYK01003314,GIYK01003326,GIYK01003308,GIYK01003301,GIYK01003313,GIYK01003315,GIYK01003325,GIYK01003337,GIYK01003324,GIYK01003305,GIYK01003335,GIYK01003316,GIYK01003319,GIYK01003331,GIYK01003327,GIYK01003338,GIYK01003322,GIYK01003…	Ssa#GRASP209156251,Ssa#GRASP209156251,Ssa#GRASP209156251,Ssa#GRASP209156251,Ssa#GRASP209156251,Ssa#GRASP209156251,Ssa#GRASP209156251,Ssa#GRASP209156251,Ssa#GRASP209156251,Ssa#GRASP209156251,Ssa#GRASP209156251,Ssa#GRASP209156251,Ssa#GRASP209156251,Ssa#GRASP209156251,Ssa#GRASP209156251,Ssa#GRASP209156251,Ssa#GRASP209156251,Ssa#GRASP209156251,Ssa#GRASP209156251,Ssa#GRASP209156251,Ssa#GRASP209156251,…	ssa-miR-29c-3p,ssa-miR-142a-5p,ssa-miR-29a-3p,ssa-miR-122-5p	BTB/POZ domain-containing protein KCTD9,BTB/POZ domain-containing protein KCTD9 isoform X4
LOC106564662	ZNF207	GIYK01029176,GIYK01029183,GIYK01029177,GIYK01029179,GIYK01029184,GIYK01029178,GIYK01029181	Ssa#XM_014175414.1,Ssa#XM_014175414.1,Ssa#XM_014175414.1,Ssa#XM_014175414.1,Ssa#XM_014175414.1,Ssa#XM_014175414.1,Ssa#XM_014175414.1	ssa-miR-551b-3p,ssa-miR-146d-5p,ssa-miR-125b-1-3p,ssa-miR-novel-2-5p,ssa-miR-29b-2-5p,ssa-miR-301b-5p,ssa-miR-727b-3p,ssa-miR-205b-5p,ssa-miR-205a-5p	BUB3-interacting and GLEBS motif-containing protein ZNF207-like isoform X1,BUB3-interacting and GLEBS motif-containing protein ZNF207-like isoform X2	nucleic acid binding
LOC106600445	CCL2	GIYK01007446,GIYK01007447	Ssa#XM_014191805.1,Ssa#XM_014191805.1	ssa-miR-212a-5p	C-C motif chemokine 2-like isoform X2	,chemokine activity,extracellular region,immune response,cell chemotaxis
ctbp2	CTBP2	GIYK01001548,GIYK01001549,GIYK01001552	Ssa#XM_014204394.1,Ssa#XM_014204394.1,Ssa#XM_014204394.1	ssa-miR-125b-1-3p,ssa-miR-2188-3p,ssa-miR-23b-3p	C-terminal-binding protein 2 isoform X4,C-terminal-binding protein 2 isoform X5,C-terminal-binding protein 2 isoform X6	oxidation-reduction process,transcription corepressor activity,NAD binding,oxidoreductase activity acting on the CH-OH group of donors NAD or NADP as acceptor
EPR50_G00179730	CTBP2	GIYK01001550,GIYK01001551	Ssa#XM_014204394.1,Ssa#XM_014204394.1	ssa-miR-125b-1-3p,ssa-miR-2188-3p,ssa-miR-23b-3p	C-terminal-binding protein 2-like isoform X2	oxidation-reduction process,transcription corepressor activity,NAD binding,oxidoreductase activity acting on the CH-OH group of donors NAD or NADP as acceptor
CTBP2	CTBP2	GIYK01001547,GIYK01001546	Ssa#XM_014204394.1,Ssa#XM_014204394.1	ssa-miR-125b-1-3p,ssa-miR-2188-3p,ssa-miR-23b-3p	C-terminal-binding protein 2-like isoform X3	oxidation-reduction process,camera-type eye development,regulation of gliogenesis,regulation of melanocyte differentiation,synapse assembly involved in innervation,NAD binding,clustering of voltage-gated calcium channels,transcription corepressor activity,oxidoreductase activity acting on the CH-OH group of donors NAD or NADP as acceptor
LOC106610431	CLEC4E	GIYK01019271,GIYK01019274	Ssa#XM_014209800.1,Ssa#XM_014209799.1	ssa-miR-499a-5p,ssa-miR-193a-5p,ssa-miR-223-5p,ssa-miR-novel-2-5p,ssa-miR-144-3p	C-type lectin domain family 4 member E-like isoform X1	carbohydrate binding,integral component of membrane
IL-8R	CXCR1	GIYK01043017,GIYK01043016	Ssa#XM_014152259.1,Ssa#XM_014152244.1	ssa-miR-223-5p	C-X-C chemokine receptor type 1-like	G protein-coupled receptor signaling pathway,chemotaxis,chemokine-mediated signaling pathway,C-X-C chemokine receptor activity,integral component of membrane
CXCR4	CXCR4	GIYK01050150,GIYK01050151	Ssa#XM_014164248.1,Ssa#XM_014164248.1	ssa-miR-451-5p	C-X-C chemokine receptor type 4-like	G protein-coupled receptor signaling pathway,chemotaxis,chemokine receptor activity,chemokine-mediated signaling pathway,integral component of membrane
c5ar1	C5AR1	GIYK01049676	Ssa#XM_014162793.1	ssa-miR-21a-5p,ssa-miR-23b-3p	C5a anaphylatoxin chemotactic receptor 1	positive regulation of epithelial cell proliferation,apical part of cell,complement component C5a binding,positive regulation of granulocyte chemotaxis,complement component C5a receptor activity,G protein-coupled receptor activity,positive regulation of ERK1 and ERK2 cascade,basolateral plasma membrane,complement component C5a signaling pathway,mRNA transcription by RNA polymerase II,integral com…
CIB1	CIB1	GIYK01040478	Ssa#NM_001146542.1	ssa-miR-499a-5p	calcium and integrin-binding protein 1	integrin-mediated signaling pathway,calcium ion binding
LOC106613930	KCNMB2	GIYK01024029,GIYK01024027,GIYK01024028	Ssa#XM_014216752.1,Ssa#XM_014216752.1,Ssa#XM_014216752.1	ssa-miR-2188-3p	calcium-activated potassium channel subunit beta-2-like	calcium-activated potassium channel activity,potassium ion transmembrane transport,integral component of membrane
A0A3B1IHL3	SLC25A23	GIYK01063503	Ssa#XM_014183406.1	ssa-miR-144-3p,ssa-miR-205a-1-3p	calcium-binding mitochondrial carrier protein SCaMC-3-like	ATP transport,calcium ion binding,ATP transmembrane transporter activity,transmembrane transport,integral component of membrane
CK2N2	CAMK2N2	GIYK01036237	Ssa#XM_014192062.1	ssa-miR-125b-1-3p,ssa-miR-21a-5p	calcium/calmodulin-dependent protein kinase II inhibitor 2-like	negative regulation of protein kinase activity,protein kinase binding,protein kinase inhibitor activity,kinase activity
Camk2a	CAMK2A	GIYK01010167	Ssa#XM_014195957.1	ssa-miR-21a-5p,ssa-miR-23b-3p,ssa-miR-499b-5p,ssa-miR-144-3p,ssa-miR-727b-3p	calcium/calmodulin-dependent protein kinase type II subunit alpha-like isoform X2	positive regulation of cardiac muscle cell apoptotic process,dendritic spine,regulation of neurotransmitter receptor localization to postsynaptic specialization membrane,dendrite morphogenesis,mitochondrion,Schaffer collateral - CA1 synapse,NMDA selective glutamate receptor signaling pathway,angiotensin-activated signaling pathway,ATP binding,negative regulation of hydrolase activity,metal ion bi…
CALL4	CALML4	GIYK01027399	Ssa#XM_014127770.1	ssa-miR-155-5p	Calmodulin-like protein 4	calcium ion binding
LOC106612883	CAPN5	GIYK01022538,GIYK01022533,GIYK01022540	Ssa#XM_014214495.1,Ssa#XM_014214495.1,Ssa#XM_014214495.1	ssa-miR-184-3p	calpain-5-like isoform X2	calcium-dependent cysteine-type endopeptidase activity,proteolysis
D9C73_016735	CAPN7	GIYK01013439	Ssa#NM_001173603.1	ssa-miR-125b-1-3p,ssa-miR-2188-3p	calpain-7-like	calcium-dependent cysteine-type endopeptidase activity,proteolysis
GSONMT00027116001	CAPN7	GIYK01013438	Ssa#NM_001173603.1	ssa-miR-125b-1-3p,ssa-miR-2188-3p	calpain-7-like	calcium-dependent cysteine-type endopeptidase activity,proteolysis
W5M3L4	CNN2	GIYK01035107	Ssa#XM_014191190.1	ssa-miR-205b-5p,ssa-miR-212a-5p	calponin-2	microtubule cytoskeleton organization,microtubule binding,actin crosslink formation,actomyosin structure organization,actin filament binding,actin filament,calmodulin binding,cytoskeletal anchor activity,microtubule
cnn2	CNN2	GIYK01035104,GIYK01035106	Ssa#XM_014191190.1,Ssa#XM_014191190.1	ssa-miR-205b-5p,ssa-miR-212a-5p	calponin-2-like	actin binding,actomyosin structure organization,calmodulin binding
A0A3P8YM48	PRKX	GIYK01041690	Ssa#XM_014150055.1	ssa-miR-132-3p,ssa-miR-142a-5p,ssa-miR-184-3p,ssa-miR-301b-5p	cAMP-dependent protein kinase catalytic subunit PRKX-like	protein serine/threonine kinase activity,protein phosphorylation,ATP binding
GSONMT00038526001	CREM	GIYK01006949	Ssa#XM_014190769.1	ssa-miR-144-3p,ssa-miR-21a-5p,ssa-miR-146d-5p	cAMP-responsive element modulator-like isoform X1	DNA binding,protein binding,regulation of transcription DNA-templated,nucleus,DNA-binding transcription factor activity
GSONMT00067502001	CREM	GIYK01006950	Ssa#XM_014190769.1	ssa-miR-144-3p,ssa-miR-21a-5p,ssa-miR-146d-5p	cAMP-responsive element modulator-like isoform X2	nucleus,DNA binding,regulation of transcription DNA-templated,DNA-binding transcription factor activity
D1LDG9	ABCC2	GIYK01046392,GIYK01046398,GIYK01046388,GIYK01046395,GIYK01046396,GIYK01046390	Ssa#XM_014158052.1,Ssa#XM_014158052.1,Ssa#XM_014158052.1,Ssa#XM_014158052.1,Ssa#XM_014158052.1,Ssa#XM_014158052.1	ssa-miR-29c-5p	canalicular multispecific organic anion transporter 2-like	ATPase activity,ATPase-coupled transmembrane transporter activity,ATP binding,transmembrane transport,integral component of membrane
LOC106578846	ABCC2	GIYK01046389,GIYK01046397,GIYK01046387,GIYK01046394,GIYK01046391,GIYK01046386,GIYK01046393	Ssa#XM_014158052.1,Ssa#XM_014158052.1,Ssa#XM_014158052.1,Ssa#XM_014158052.1,Ssa#XM_014158052.1,Ssa#XM_014158052.1,Ssa#XM_014158052.1	ssa-miR-551b-3p,ssa-miR-193a-5p,ssa-miR-29c-5p,ssa-miR-122-5p,ssa-miR-205b-5p,ssa-miR-205a-5p	canalicular multispecific organic anion transporter 2-like isoform X2	integral component of plasma membrane,organic anion transmembrane transporter activity,ATPase activity,ATPase-coupled transmembrane transporter activity,ATP binding,transmembrane transport,integral component of membrane
LOC106567552	CLIP2	GIYK01033568,GIYK01033565,GIYK01033567,GIYK01033566	Ssa#XM_014197854.1,Ssa#XM_014197854.1,Ssa#XM_014197854.1,Ssa#XM_014197854.1	ssa-miR-novel-2-5p,ssa-miR-223-5p,ssa-miR-29a-5p	CAP-Gly domain-containing linker protein 2-like isoform X1
LOC106603778	CLIP2	GIYK01011389,GIYK01011388	Ssa#XM_014197854.1,Ssa#XM_014197854.1	ssa-miR-novel-2-5p,ssa-miR-138-1-2-3p,ssa-miR-451-5p,ssa-miR-144-3p	CAP-Gly domain-containing linker protein 2-like isoform X4,CAP-Gly domain-containing linker protein 2-like isoform X6
si:ch211-236h17.3	CHST11	GIYK01032734	Ssa#XM_014135701.1	ssa-miR-144-3p,ssa-miR-212a-5p,ssa-miR-novel-8-3p	carbohydrate sulfotransferase 11-like	sulfotransferase activity,Golgi membrane,carbohydrate biosynthetic process,proteoglycan biosynthetic process,integral component of membrane
cpz	CPZ	GIYK01017364,GIYK01017363,GIYK01017368	Ssa#XM_014206753.1,Ssa#XM_014206753.1,Ssa#XM_014206753.1	ssa-miR-155-5p,ssa-miR-727b-3p	carboxypeptidase Z-like	metallocarboxypeptidase activity,zinc ion binding,proteolysis,protein binding
PLN	PLN	GIYK01038117	Ssa#XM_014205137.1	ssa-miR-2188-5p,ssa-miR-29a-5p	cardiac phospholamban	mitochondrial membrane,calcium channel regulator activity,Notch signaling pathway,regulation of cardiac muscle contraction by regulation of the release of sequestered calcium ion,negative regulation of ATPase-coupled calcium transmembrane transporter activity,calcium ion-transporting ATPase complex,ATPase inhibitor activity,regulation of cardiac muscle cell contraction,negative regulation of hear…
A0A3B4D191	CRAT	GIYK01003618	Ssa#XM_014143433.1	ssa-miR-2188-5p	carnitine O-acetyltransferase-like	transferase activity transferring acyl groups
LOC106579903	CRAT	GIYK01048127,GIYK01054742,GIYK01054744	Ssa#XM_014160258.1,Ssa#XM_014171849.1,Ssa#XM_014171849.1	ssa-miR-29c-3p,ssa-miR-29a-3p,ssa-miR-novel-2-5p,ssa-miR-301b-5p,ssa-miR-23b-3p	carnitine O-acetyltransferase-like	transferase activity transferring acyl groups
LOC115166773	CPT1A	GIYK01064492,GIYK01064489,GIYK01064488	Ssa#XM_014183552.1,Ssa#XM_014183552.1,Ssa#XM_014183552.1	ssa-miR-132-3p,ssa-miR-499b-5p,ssa-miR-499a-5p,ssa-miR-novel-8-3p	Carnitine O-palmitoyltransferase 1, liver isoform	transferase activity transferring acyl groups
LOC106587782	CPT1A	GIYK01064484,GIYK01064493,GIYK01064485	Ssa#XM_014183552.1,Ssa#XM_014183552.1,Ssa#XM_014183552.1	ssa-miR-132-3p,ssa-miR-499a-5p,ssa-miR-novel-8-3p,ssa-miR-29a-5p	carnitine O-palmitoyltransferase 1, liver isoform-like isoform X2	carnitine O-palmitoyltransferase activity,integral component of membrane
D9C73_008224	CPT2	GIYK01024371	Ssa#XM_014123323.1	ssa-miR-2188-3p,ssa-miR-132-3p,ssa-miR-144-3p,ssa-miR-205b-5p,ssa-miR-205a-5p	carnitine O-palmitoyltransferase 2, mitochondrial	transferase activity transferring acyl groups
EH28_12007	CPT2	GIYK01024365,GIYK01024366	Ssa#XM_014123323.1,Ssa#XM_014123323.1	ssa-miR-2188-3p,ssa-miR-132-3p,ssa-miR-144-3p,ssa-miR-205b-5p,ssa-miR-205a-5p	carnitine O-palmitoyltransferase 2, mitochondrial	transferase activity transferring acyl groups
cpt2	CPT2	GIYK01024370,GIYK01024367,GIYK01024368,GIYK01024364	Ssa#XM_014123323.1,Ssa#XM_014123323.1,Ssa#XM_014123323.1,Ssa#XM_014123323.1	ssa-miR-2188-3p,ssa-miR-132-3p,ssa-miR-144-3p,ssa-miR-205b-5p,ssa-miR-205a-5p	carnitine O-palmitoyltransferase 2, mitochondrial isoform X2	transferase activity transferring acyl groups
LOC106566614	CARD19	GIYK01032157	Ssa#XM_014145498.1	ssa-miR-142b-3p	caspase recruitment domain-containing protein 19 isoform X2	integral component of membrane
LOC106565157	CARD19	GIYK01052458	Ssa#XM_014167495.1	ssa-miR-142b-3p,ssa-miR-155-5p,ssa-miR-122-5p	caspase recruitment domain-containing protein 19-like	integral component of membrane
CATA	CAT	GIYK01024819,GIYK01024815,GIYK01024821	Ssa#XM_014123794.1,Ssa#XM_014123794.1,Ssa#XM_014123794.1	ssa-miR-2188-3p,ssa-miR-223-5p,ssa-miR-132-3p,ssa-miR-novel-2-5p,ssa-miR-23b-3p,ssa-miR-155-5p	Catalase	oxidation-reduction process,response to oxidative stress,heme binding,catalase activity,cellular oxidant detoxification
EH28_05939	COMTD1	GIYK01044913	Ssa#XM_014155087.1	ssa-miR-205b-5p,ssa-miR-205a-5p	catechol O-methyltransferase domain-containing protein 1-like	O-methyltransferase activity,methylation
LOC106577197	COMTD1	GIYK01044912	Ssa#XM_014155087.1	ssa-miR-205b-5p,ssa-miR-205a-5p	catechol O-methyltransferase domain-containing protein 1-like	O-methyltransferase activity
CATK	CTSK	GIYK01013386	Ssa#NM_001140399.1	ssa-miR-142b-3p,ssa-miR-499b-5p,ssa-miR-499a-5p	cathepsin K-like	bone development,cysteine-type peptidase activity,cartilage development,proteolysis,response to mechanical stimulus
CATS	CTSS	GIYK01004782,GIYK01004780	Ssa#NM_001141491.1,Ssa#NM_001141491.1	ssa-miR-212a-5p	cathepsin S-like	cysteine-type peptidase activity,proteolysis,integral component of membrane
Q5UTF1	CTSS	GIYK01004781	Ssa#NM_001141491.1	ssa-miR-212a-5p	cathepsin S-like	cysteine-type peptidase activity,proteolysis
CATZ	CTSZ	GIYK01030383,GIYK01030381,GIYK01030380,GIYK01030385,GIYK01030379,GIYK01030382,GIYK01030384	Ssa#XM_014132544.1,Ssa#XM_014132544.1,Ssa#XM_014132544.1,Ssa#XM_014132544.1,Ssa#XM_014132544.1,Ssa#XM_014132544.1,Ssa#XM_014132544.1	ssa-miR-193a-5p,ssa-miR-2188-3p,ssa-miR-130d-1-5p,ssa-miR-301b-5p,ssa-miR-23b-3p,ssa-miR-144-3p	cathepsin Z-like	cysteine-type peptidase activity,angiogenesis,proteolysis
A0A3B4ZTD4	CAV1	GIYK01040219,GIYK01026071	Ssa#XM_014125646.1,Ssa#XM_014125646.1	ssa-miR-2188-3p,ssa-miR-144-5p,ssa-miR-142a-5p,ssa-miR-205a-5p,ssa-miR-205b-5p,ssa-miR-727b-3p	caveolin-1	notochord cell vacuolation,regulation of defense response to virus,beta-catenin binding,cardiac muscle cell proliferation,cardiac muscle tissue regeneration,caveola,regulation of type I interferon-mediated signaling pathway,Golgi membrane,neuromast development,somitogenesis,caveola assembly,dorsal/ventral pattern formation,integral component of membrane
LOC106561554	CAV1	GIYK01040222,GIYK01040221,GIYK01026070,GIYK01040220	Ssa#XM_014125646.1,Ssa#XM_014125646.1,Ssa#XM_014125646.1,Ssa#XM_014125646.1	ssa-miR-2188-3p,ssa-miR-144-5p,ssa-miR-142a-5p,ssa-miR-205a-5p,ssa-miR-205b-5p,ssa-miR-727b-3p	caveolin-1	caveola,caveola assembly,integral component of membrane,Golgi membrane
A0A3P8ZMP8	ALCAM	GIYK01009994,GIYK01009997	Ssa#TC104311,Ssa#TC104311	ssa-miR-29c-5p,ssa-miR-144-3p,ssa-miR-29a-5p	CD166 antigen homolog isoform X2	integral component of membrane
alcama	ALCAM	GIYK01009995,GIYK01009993	Ssa#TC104311,Ssa#TC104311	ssa-miR-29c-5p,ssa-miR-144-3p,ssa-miR-29a-5p	CD166 antigen homolog isoform X2	heart looping,axonogenesis,axon,retina morphogenesis in camera-type eye,cartilage morphogenesis,immune system process,embryonic viscerocranium morphogenesis,positive regulation of gene expression,identical protein binding,neural crest cell differentiation,positive regulation of cell morphogenesis involved in differentiation,integral component of membrane
C209D	CD209	GIYK01052345,GIYK01052344	Ssa#NM_001141046.2,Ssa#NM_001141046.2	ssa-miR-193a-5p,ssa-miR-29c-3p,ssa-miR-29a-3p,ssa-miR-23b-3p,ssa-miR-727b-3p	CD209 antigen-like protein D	carbohydrate binding,integrin-mediated signaling pathway,integral component of membrane
c209d	CD209	GIYK01052343	Ssa#NM_001141046.2	ssa-miR-193a-5p,ssa-miR-29c-3p,ssa-miR-29a-3p,ssa-miR-23b-3p,ssa-miR-727b-3p	CD209 antigen-like protein D isoform X2
LOC106606823	ADGRE5	GIYK01009109,GIYK01014827,GIYK01014817,GIYK01014821,GIYK01009110,GIYK01014823,GIYK01014818,GIYK01009111,GIYK01014822,GIYK01014824,GIYK01014816,GIYK01009108,GIYK01009107,GIYK01014819	Ssa#XM_014203195.1,Ssa#XM_014203195.1,Ssa#XM_014203195.1,Ssa#XM_014203195.1,Ssa#XM_014203195.1,Ssa#XM_014203195.1,Ssa#XM_014203195.1,Ssa#XM_014203195.1,Ssa#XM_014203195.1,Ssa#XM_014203195.1,Ssa#XM_014203195.1,Ssa#XM_014203195.1,Ssa#XM_014203195.1,Ssa#XM_014203195.1	ssa-miR-21a-5p,ssa-miR-2188-3p,ssa-miR-132-3p,ssa-miR-130d-1-5p,ssa-miR-144-3p	CD97 antigen-like	G protein-coupled receptor signaling pathway,calcium ion binding,cell surface receptor signaling pathway,G protein-coupled receptor activity,integral component of membrane
A0A087XXB6	CDC42SE1	GIYK01058113,GIYK01058118,GIYK01058116,GIYK01058115,GIYK01058114	Ssa#XM_014141645.1,Ssa#XM_014141645.1,Ssa#XM_014141645.1,Ssa#XM_014141645.1,Ssa#XM_014141645.1	ssa-miR-132-3p,ssa-miR-205a-1-3p	CDC42 small effector protein 1-like	regulation of Rho protein signal transduction,Rho GTPase binding
A0A3Q2CWD2	CDC42SE2	GIYK01027222,GIYK01027223,GIYK01027224	Ssa#XM_014186884.1,Ssa#XM_014186884.1,Ssa#XM_014186884.1	ssa-miR-29a-5p	CDC42 small effector protein 2	regulation of Rho protein signal transduction,Rho GTPase binding
SMAX5B_001617	CISD3	GIYK01029285	Ssa#XM_014131498.1	ssa-miR-29c-3p,ssa-miR-novel-2-5p,ssa-miR-29a-3p	CDGSH iron-sulfur domain-containing protein 3, mitochondrial	intracellular membrane-bounded organelle,2 iron 2 sulfur cluster binding
CDK5RAP1	CDK5RAP1	GIYK01051460,GIYK01051462	Ssa#NM_001140553.1,Ssa#NM_001140553.1	ssa-miR-novel-2-5p,ssa-miR-727b-3p	CDK5 regulatory subunit-associated protein 1	tRNA modification,methylthiotransferase activity,4 iron 4 sulfur cluster binding
CK5P1	CDK5RAP1	GIYK01051463	Ssa#NM_001140553.1	ssa-miR-novel-8-3p	CDK5 regulatory subunit-associated protein 1	tRNA modification,methylthiotransferase activity,4 iron 4 sulfur cluster binding
rad9a	RAD9A	GIYK01012431,GIYK01012428,GIYK01012429,GIYK01012432,GIYK01012430	Ssa#XM_014199559.1,Ssa#XM_014199559.1,Ssa#XM_014199559.1,Ssa#XM_014199559.1,Ssa#XM_014199559.1	ssa-miR-499b-5p	cell cycle checkpoint control protein RAD9A	DNA repair,DNA damage checkpoint,checkpoint clamp complex
CC50A	TMEM30A	GIYK01056312	Ssa#XM_014174248.1	ssa-miR-novel-2-5p,ssa-miR-29a-5p	cell cycle control protein 50C-like	integral component of membrane
SMAX5B_018365	TMEM30A	GIYK01056311,GIYK01056309,GIYK01056310	Ssa#XM_014174248.1,Ssa#XM_014174248.1,Ssa#XM_014174248.1	ssa-miR-novel-2-5p,ssa-miR-29a-5p	cell cycle control protein 50C-like	integral component of membrane
LOC106607648	CDCA4	GIYK01016059,GIYK01016061,GIYK01016060	Ssa#XM_014204818.1,Ssa#XM_014204818.1,Ssa#XM_014204818.1	ssa-miR-29c-3p,ssa-miR-144-5p,ssa-miR-29a-3p	cell division cycle-associated protein 4-like isoform X2	cell division
LOC106576701	CEP68	GIYK01044474,GIYK01044475,GIYK01044471,GIYK01044477,GIYK01044472,GIYK01044476,GIYK01044470,GIYK01044473	Ssa#XM_014154013.1,Ssa#XM_014154013.1,Ssa#XM_014154013.1,Ssa#XM_014154013.1,Ssa#XM_014154013.1,Ssa#XM_014154013.1,Ssa#XM_014154013.1,Ssa#XM_014154013.1	ssa-miR-132-3p,ssa-miR-125b-1-3p,ssa-miR-155-5p,ssa-miR-144-3p,ssa-miR-212a-5p,ssa-miR-727b-3p	centrosomal protein of 68 kDa-like
LOC106607781	CEP85L	GIYK01016413	Ssa#XM_014205135.1	ssa-miR-144-5p,ssa-miR-727b-3p,ssa-miR-2188-3p,ssa-miR-122-5p	centrosomal protein of 85 kDa-like isoform X1
W5M586	CHMP1A	GIYK01025254	Ssa#XM_014124310.1	ssa-miR-2188-3p,ssa-miR-144-3p	charged multivesicular body protein 1a	multivesicular body,endosome transport via multivesicular body sorting pathway,mitotic chromosome condensation,protein transport,nuclear matrix,late endosome to vacuole transport,ESCRT III complex
CHM2A	CHMP2A	GIYK01046758	Ssa#XM_014159111.1	ssa-miR-138-1-2-3p,ssa-miR-122-5p	charged multivesicular body protein 2a	vacuolar transport
A0A3P8Y1A4	CHMP4B	GIYK01051140	Ssa#XM_014165851.1	ssa-miR-29c-3p,ssa-miR-29a-3p	charged multivesicular body protein 4b	vacuolar transport
GSONMT00030548001	CMKLR1	GIYK01013820,GIYK01004333	Ssa#XM_014156674.1,Ssa#XM_014156674.1	ssa-miR-132-3p	chemokine-like receptor 1	G protein-coupled receptor activity,G protein-coupled receptor signaling pathway,integral component of membrane
CLIC2	CLIC2	GIYK01020551	Ssa#XM_014211812.1	ssa-miR-132-3p	chloride intracellular channel protein 2-like	cytoplasm,chloride transmembrane transport,protein binding,chloride channel complex,voltage-gated ion channel activity,regulation of ion transmembrane transport,chloride channel activity
CLIC4	CLIC4	GIYK01019706	Ssa#XM_014210424.1	ssa-miR-122-5p	chloride intracellular channel protein 4	cytoplasm,chloride transmembrane transport,protein binding,chloride channel complex,voltage-gated ion channel activity,regulation of ion transmembrane transport,chloride channel activity
LOC106612410	PCYT1A	GIYK01021902	Ssa#XM_014213512.1	ssa-miR-132-3p,ssa-miR-7132b-3p	choline-phosphate cytidylyltransferase A	nucleotidyltransferase activity,biosynthetic process
LOC106579293	CHAD	GIYK01046772	Ssa#XM_014159082.1	ssa-miR-125b-1-3p,ssa-miR-142a-5p,ssa-miR-146d-5p,ssa-miR-727b-3p	chondroadherin-like	protein binding
Cbx1	CBX1	GIYK01046736,GIYK01046737	Ssa#NM_001165285.1,Ssa#NM_001165285.1	ssa-miR-29b-2-5p	chromobox protein homolog 1 isoform X2	nucleus
CBX1	CBX1	GIYK01046732,GIYK01046734,GIYK01046733,GIYK01046735	Ssa#NM_001165285.1,Ssa#NM_001165285.1,Ssa#NM_001165285.1,Ssa#NM_001165285.1	ssa-miR-29b-2-5p	chromobox protein homolog 1,chromobox protein homolog 1 isoform X1	nucleus
LOC106606958	CBX2	GIYK01015008,GIYK01015007	Ssa#XM_014203441.1,Ssa#XM_014203441.1	ssa-miR-7132a-5p,ssa-miR-205a-1-3p,ssa-miR-146d-5p,ssa-miR-29a-5p,ssa-miR-499b-5p,ssa-miR-205b-5p,ssa-miR-7132b-5p,ssa-miR-727b-3p	chromobox protein homolog 2-like	PRC1 complex
cfap36	CFAP36	GIYK01044807	Ssa#XM_014154871.1	ssa-miR-29c-3p,ssa-miR-29a-3p	cilia- and flagella-associated protein 36	motile cilium
scyTo_0025713	IQGAP1	GIYK01027300	Ssa#XM_014127578.1	ssa-miR-138-1-2-3p	circumsporozoite protein-like
LOC106562619	IQGAP1	GIYK01027299	Ssa#XM_014127578.1	ssa-miR-138-1-2-3p	circumsporozoite protein-like
cs	CS	GIYK01052192	Ssa#XM_014167440.1	ssa-miR-205a-1-3p,ssa-miR-144-3p,ssa-miR-23b-3p,ssa-miR-122-5p	citrate synthase, mitochondrial-like	carbohydrate metabolic process,citrate (Si)-synthase activity,response to activity,mitochondrial matrix,citrate metabolic process,tricarboxylic acid cycle
GSONMT00080933001	CS	GIYK01052193	Ssa#XM_014167440.1	ssa-miR-122-5p	citrate synthase, mitochondrial-like	citrate metabolic process,tricarboxylic acid cycle,citrate (Si)-synthase activity
CKLF7	CMTM7	GIYK01005380,GIYK01005386,GIYK01005381,GIYK01005383,GIYK01005384,GIYK01005385,GIYK01005382	Ssa#NM_001141549.2,Ssa#NM_001141549.2,Ssa#NM_001141549.2,Ssa#NM_001141549.2,Ssa#NM_001141549.2,Ssa#NM_001141549.2,Ssa#NM_001141549.2	ssa-miR-125b-1-3p,ssa-miR-novel-2-5p	CKLF-like MARVEL transmembrane domain-containing protein 7	integral component of membrane
LOC106567969	CLTC	GIYK01033887,GIYK01033894,GIYK01033900,GIYK01033892,GIYK01033888	Ssa#XM_014197308.1,Ssa#XM_014197308.1,Ssa#XM_014197308.1,Ssa#XM_014197308.1,Ssa#XM_014197308.1	ssa-miR-142b-3p,ssa-miR-29c-3p,ssa-miR-29a-3p,ssa-miR-125b-1-3p,ssa-miR-301b-5p,ssa-miR-205b-5p,ssa-miR-212a-5p,ssa-miR-205a-5p	clathrin heavy chain 1 isoform X2	clathrin coat of coated pit,vesicle-mediated transport,clathrin coat of trans-Golgi network vesicle,intracellular protein transport,clathrin light chain binding,clathrin complex,structural molecule activity
LOC106603518	CLTC	GIYK01010995,GIYK01011004,GIYK01011003,GIYK01011001,GIYK01010996,GIYK01010999,GIYK01011000,GIYK01011005,GIYK01010997	Ssa#XM_014197308.1,Ssa#XM_014197308.1,Ssa#XM_014197308.1,Ssa#XM_014197308.1,Ssa#XM_014197308.1,Ssa#XM_014197308.1,Ssa#XM_014197308.1,Ssa#XM_014197308.1,Ssa#XM_014197308.1	ssa-miR-29c-3p,ssa-miR-29a-3p,ssa-miR-125b-1-3p,ssa-miR-novel-2-5p,ssa-miR-29b-2-5p,ssa-miR-138-1-2-3p,ssa-miR-212a-5p,ssa-miR-727b-3p	clathrin heavy chain 1 isoform X6,clathrin heavy chain 1 isoform X1,clathrin heavy chain 1 isoform X3	clathrin coat of coated pit,vesicle-mediated transport,clathrin coat of trans-Golgi network vesicle,protein binding,intracellular protein transport,clathrin light chain binding,clathrin complex,structural molecule activity
A0A3P8Y578	CPSF1	GIYK01036971	Ssa#XM_014142318.1	ssa-miR-29c-3p,ssa-miR-451-5p,ssa-miR-29a-3p,ssa-miR-146d-5p	cleavage and polyadenylation specificity factor subunit 1-like	mRNA polyadenylation,definitive hemopoiesis,nucleic acid binding,protein binding,nucleus
slc35a1	SLC35A1	GIYK01037985	Ssa#NM_001139611.1	ssa-miR-132-3p,ssa-miR-2188-5p	CMP-sialic acid transporter isoform X1	pyrimidine nucleotide-sugar transmembrane transporter activity,pyrimidine nucleotide-sugar transmembrane transport,integral component of membrane,Golgi membrane
COF2	CFL2	GIYK01060068,GIYK01010568,GIYK01028205,GIYK01060069,GIYK01010567,GIYK01012496,GIYK01028206,GIYK01028207	Ssa#XM_014180466.1,Ssa#XM_014196473.1,Ssa#XM_014129157.1,Ssa#XM_014180466.1,Ssa#XM_014196473.1,Ssa#XM_014199640.1,Ssa#XM_014129157.1,Ssa#XM_014129157.1	ssa-miR-205a-1-3p,ssa-miR-451-5p,ssa-miR-223-5p,ssa-miR-132-3p,ssa-miR-29a-5p,ssa-miR-138-1-2-3p,ssa-miR-205b-5p,ssa-miR-205a-5p	cofilin-2-like,cofilin-2,Cofilin-2	actin binding,actin filament depolymerization,actin cytoskeleton
LOC106604302	STAG2	GIYK01011928,GIYK01011929,GIYK01011926	Ssa#XM_014198813.1,Ssa#XM_014198813.1,Ssa#XM_014198813.1	ssa-miR-2188-3p,ssa-miR-138-1-2-3p	cohesin subunit SA-2-like
LOC115205650_LOC115205649	STAG2	GIYK01063192,GIYK01063189,GIYK01063190,GIYK01063188,GIYK01063187	Ssa#XM_014198813.1,Ssa#XM_014198813.1,Ssa#XM_014198813.1,Ssa#XM_014198813.1,Ssa#XM_014198813.1	ssa-miR-29c-5p,ssa-miR-146d-5p,ssa-miR-2188-3p	cohesin subunit SA-2-like
LOC115187621	CCDC12	GIYK01066268	Ssa#XM_014189405.1	ssa-miR-132-3p	Coiled-coil domain-containing protein 12
A0A3B5B5H7	CHCHD10	GIYK01003571	Ssa#XM_014142892.1	ssa-miR-205a-1-3p,ssa-miR-212a-5p	coiled-coil-helix-coiled-coil-helix domain-containing protein 10, mitochondrial	skeletal myofibril assembly,axonogenesis
A0A3P8YWH4	COL10A1	GIYK01019345,GIYK01019346,GIYK01019344	Ssa#XM_014209977.1,Ssa#XM_014209977.1,Ssa#XM_014209977.1	ssa-miR-146d-5p	collagen alpha-1(X) chain-like	fin regeneration,extracellular region,protein binding,collagen trimer
LOC106588839	COL16A1	GIYK01065172,GIYK01065173	Ssa#XM_014142931.1,Ssa#XM_014142931.1	ssa-miR-142b-3p,ssa-miR-223-5p	collagen alpha-1(XVI) chain-like isoform X1	collagen trimer
LOC106586062	COL18A1	GIYK01055449,GIYK01055450	Ssa#XM_014172890.1,Ssa#XM_014172890.1	ssa-miR-144-5p	collagen alpha-1(XVIII) chain-like isoform X2	collagen trimer
LOC106581675	COL18A1	GIYK01050044,GIYK01050043	Ssa#XM_014163882.1,Ssa#XM_014163882.1	ssa-miR-29c-3p,ssa-miR-29a-3p	collagen alpha-1(XVIII) chain-like isoform X3	collagen trimer
A0A3P8Y6J8	COL6A2	GIYK01063990	Ssa#XM_014183098.1	ssa-miR-193a-5p	collagen alpha-2(VI) chain isoform X1	muscle fiber development,muscle organ development,axonogenesis
LOC106578704	COLEC12	GIYK01046236	Ssa#XM_014157822.1	ssa-miR-29c-5p,ssa-miR-144-3p	collectin-12-like	carbohydrate binding,integral component of membrane,collagen trimer
LOC106611139	COMMD8	GIYK01020091	Ssa#XM_014211034.1	ssa-miR-144-3p	COMM domain-containing protein 8-like isoform X1
LOC106581002	C4B	GIYK01049442,GIYK01022556	Ssa#XM_014214474.1,Ssa#XM_014214474.1	ssa-miR-29b-2-5p,ssa-miR-23b-3p	complement C4-like,complement C4-B-like	extracellular space,negative regulation of endopeptidase activity,endopeptidase inhibitor activity
C7	C7	GIYK01003126	Ssa#XM_014134762.1	ssa-miR-130d-1-5p	complement component C7-like	membrane attack complex,protein binding,complement activation
CFAD	CFD	GIYK01053637	Ssa#XM_014169804.1	ssa-miR-125b-1-3p	complement factor D-like	serine-type endopeptidase activity,proteolysis
lyrm7	LYRM7	GIYK01003784	Ssa#XM_014145361.1	ssa-miR-132-3p	complex III assembly factor LYRM7
LOC106610791	CNKSR3	GIYK01019651	Ssa#XM_014210379.1	ssa-miR-142b-3p,ssa-miR-132-3p,ssa-miR-125b-1-3p,ssa-miR-2188-5p,ssa-miR-novel-2-5p,ssa-miR-155-5p	connector enhancer of kinase suppressor of ras 3-like	membrane,cytoplasm,protein binding,phosphorylation,kinase activity,regulation of signal transduction
COG8	COG8	GIYK01027434	Ssa#XM_014127832.1	ssa-miR-7132a-5p,ssa-miR-205b-5p,ssa-miR-7132b-5p,ssa-miR-205a-5p	Conserved oligomeric Golgi complex component 8	Golgi transport complex
LOC106610750	COG2	GIYK01001941	Ssa#XM_014210285.1	ssa-miR-23b-3p	conserved oligomeric Golgi complex subunit 2-like isoform X1	Golgi organization,membrane,protein transport
macroh2a1	MACROH2A1	GIYK01011709	Ssa#XM_014198271.1	ssa-miR-727b-3p	Core histone macro-H2A.1	protein heterodimerization activity,DNA binding,nucleosome,chromatin silencing,nuclear chromatin
LOC102378831	MACROH2A1	GIYK01011711,GIYK01011710	Ssa#XM_014198271.1,Ssa#XM_014198271.1	ssa-miR-727b-3p	core histone macro-H2A.1 isoform X4	protein heterodimerization activity,nucleosome assembly,nucleosome,nuclear chromatin,chromatin DNA binding
LOC106603967	MACROH2A1	GIYK01011712	Ssa#XM_014198271.1	ssa-miR-727b-3p	core histone macro-H2A.1 isoform X6	protein heterodimerization activity,nucleosome,DNA binding
LOC115203426	CORO1A	GIYK01061681	Ssa#XM_014203339.1	ssa-miR-155-5p	coronin-1A-like	protein binding
PFLUV_G00176790	CORO7	GIYK01061869,GIYK01061872,GIYK01061870,GIYK01061871,GIYK01061873,GIYK01061866,GIYK01061867,GIYK01061868	Ssa#XM_014202735.1,Ssa#XM_014202735.1,Ssa#XM_014202735.1,Ssa#XM_014202735.1,Ssa#XM_014202735.1,Ssa#XM_014202735.1,Ssa#XM_014202735.1,Ssa#XM_014202735.1	ssa-miR-144-3p,ssa-miR-212a-5p,ssa-miR-205a-1-3p,ssa-miR-122-5p	coronin-7-like isoform X3,coronin-7-like	Golgi apparatus,protein binding
nr2f2	NR2F2	GIYK01040692	Ssa#XM_014149118.1	ssa-miR-29c-5p	COUP transcription factor 2 isoform X1	nuclear receptor activity,cardiac muscle cell development,lymphatic endothelial cell fate commitment,regulation of transcription involved in venous endothelial cell fate commitment,RNA polymerase II transcription regulatory region sequence-specific DNA binding,negative regulation of transcription by RNA polymerase II,intracellular receptor signaling pathway,host cell nucleus,steroid hormone recep…
A0A3Q3GK33	CUL1	GIYK01045926	Ssa#XM_014157135.1	ssa-miR-2188-3p,ssa-miR-223-5p,ssa-miR-2188-5p,ssa-miR-144-5p,ssa-miR-29a-5p,ssa-miR-205b-5p,ssa-miR-205a-5p	cullin-1	ubiquitin protein ligase binding,neutrophil chemotaxis,cullin-RING ubiquitin ligase complex,ubiquitin-dependent protein catabolic process
cul1	CUL1	GIYK01045927	Ssa#XM_014157135.1	ssa-miR-2188-3p,ssa-miR-2188-5p,ssa-miR-144-5p,ssa-miR-29a-5p,ssa-miR-205b-5p,ssa-miR-205a-5p	cullin-1	ubiquitin protein ligase binding,neutrophil chemotaxis,cullin-RING ubiquitin ligase complex,ubiquitin-dependent protein catabolic process
LOC106576725	CUL9	GIYK01044382,GIYK01044381	Ssa#XM_014154070.1,Ssa#XM_014154070.1	ssa-miR-205b-5p,ssa-miR-301b-5p,ssa-miR-205a-5p	cullin-9-like isoform X3	ubiquitin protein ligase binding,transferase activity,metal ion binding,ubiquitin-dependent protein catabolic process
A0A3P9A8U8	CREB3L2	GIYK01018044	Ssa#NM_001173779.1	ssa-miR-2188-3p	cyclic AMP-responsive element-binding protein 3-like protein 2	regulation of extracellular matrix constituent secretion,positive regulation of transcription by RNA polymerase II,cAMP response element binding,regulation of ER to Golgi vesicle-mediated transport,endoplasmic reticulum unfolded protein response,DNA-binding transcription factor activity
LOC106601005	CDK12	GIYK01008137,GIYK01008136,GIYK01015743	Ssa#XM_014204071.1,Ssa#XM_014204071.1,Ssa#XM_014204071.1	ssa-miR-125b-1-3p,ssa-miR-146d-5p,ssa-miR-23b-3p	cyclin-dependent kinase 12-like	protein phosphorylation,protein kinase activity,ATP binding
LOC106572095	CCNI	GIYK01003814,GIYK01003812,GIYK01003813,GIYK01003811	Ssa#XM_014145925.1,Ssa#XM_014145925.1,Ssa#XM_014145925.1,Ssa#XM_014145925.1	ssa-miR-727b-3p	cyclin-I isoform X2,cyclin-I isoform X1	regulation of cell cycle
LOC106573862	CTH	GIYK01023426,GIYK01023428,GIYK01023424,GIYK01023427,GIYK01023423,GIYK01023429,GIYK01023425	Ssa#NM_001139993.1,Ssa#NM_001139993.1,Ssa#NM_001139993.1,Ssa#NM_001139993.1,Ssa#NM_001139993.1,Ssa#NM_001139993.1,Ssa#NM_001139993.1	ssa-miR-29c-5p,ssa-miR-146d-5p	cystathionine gamma-lyase-like,Cystathionine gamma-lyase	lyase activity,transsulfuration,pyridoxal phosphate binding
CYTF	CST7	GIYK01044385	Ssa#XM_014153931.1	ssa-miR-132-3p,ssa-miR-29c-5p	Cystatin-F precursor	immune response,cysteine-type endopeptidase inhibitor activity,negative regulation of endopeptidase activity
CSRP1	CSRP1	GIYK01031460	Ssa#NM_001146463.1	ssa-miR-2188-3p	cysteine and glycine-rich protein 1-like	metal ion binding
W5MUA6	CSRP1	GIYK01051261	Ssa#XM_014166064.1	ssa-miR-2188-3p	cysteine and glycine-rich protein 1-like	metal ion binding,structural constituent of muscle,Z disc,muscle tissue development,actinin binding,nucleus,sarcomere organization
LOC106607042	ATG4D	GIYK01015122,GIYK01008761	Ssa#XM_014203601.1,Ssa#XM_014203601.1	ssa-miR-155-5p,ssa-miR-29b-2-5p,ssa-miR-223-5p,ssa-miR-727b-3p	cysteine protease ATG4D-like	autophagy,cysteine-type peptidase activity,proteolysis,protein transport,cytoplasm
LOC106576775	CSAD	GIYK01001331	Ssa#XM_014200239.1	ssa-miR-29b-2-5p	cysteine sulfinic acid decarboxylase-like	pyridoxal phosphate binding,sulfinoalanine decarboxylase activity,carboxylic acid metabolic process
LOC106571041	CRIPAK	GIYK01037661,GIYK01037662,GIYK01037663	Ssa#XM_014206166.1,Ssa#XM_014206166.1,Ssa#XM_014206166.1	ssa-miR-142b-3p,ssa-miR-727b-3p,ssa-miR-551b-3p,ssa-miR-144-3p,ssa-miR-novel-8-3p	cysteine-rich PAK1 inhibitor-like isoform X1
CRIP1	CRIP1	GIYK01020315	Ssa#XM_014211328.1	ssa-miR-29b-2-5p	cysteine-rich protein 1	regulation of gene expression,cellular response to antibiotic,response to zinc ion,peptide binding,heart contraction,zinc ion binding,intrinsic apoptotic signaling pathway in response to DNA damage,cellular response to UV-B,cytoplasm,heart development
LOC106608565	CRIP2	GIYK01001703,GIYK01001704	Ssa#XM_014206539.1,Ssa#XM_014206539.1	ssa-miR-2188-3p	cysteine-rich protein 2 isoform X3,cysteine-rich protein 2-like	,metal ion binding
CRIP2	CRIP2	GIYK01066216	Ssa#XM_014131003.1	ssa-miR-451-5p	cysteine-rich protein 2-like	metal ion binding
CYBR1	CYBRD1	GIYK01050287	Ssa#XM_014164056.1	ssa-miR-138-1-2-3p,ssa-miR-29b-2-5p,ssa-miR-301b-5p	cytochrome b reductase 1	oxidation-reduction process,brush border membrane,ferric-chelate reductase activity,response to iron ion,integral component of membrane
gp91phox	CYBB	GIYK01041944,GIYK01062582,GIYK01062581,GIYK01043057,GIYK01043059	Ssa#XM_014150591.1,Ssa#XM_014150591.1,Ssa#XM_014150591.1,Ssa#XM_014152306.1,Ssa#XM_014150591.1	ssa-miR-144-3p,ssa-miR-29b-2-5p,ssa-miR-21a-5p,ssa-miR-novel-8-3p	cytochrome b-245 heavy chain-like,cytochrome b-245 heavy chain	oxidation-reduction process,extracellular exosome,superoxide-generating NADPH oxidase activity,integral component of membrane
LOC106565806	UQCRC1	GIYK01051605,GIYK01031131,GIYK01031133	Ssa#XM_014166544.1,Ssa#XM_014166544.1,Ssa#XM_014166544.1	ssa-miR-144-3p,ssa-miR-novel-8-3p,ssa-miR-727b-3p	cytochrome b-c1 complex subunit 1, mitochondrial-like	metal ion binding,catalytic activity
GSONMT00063560001	UQCRC2	GIYK01001853,GIYK01001852	Ssa#XM_014209073.1,Ssa#XM_014209073.1	ssa-miR-125b-1-3p	cytochrome b-c1 complex subunit 2, mitochondrial	metal ion binding,catalytic activity
LOC106606732	UQCRC2	GIYK01014698,GIYK01014697	Ssa#XM_014203091.1,Ssa#XM_014203012.1	ssa-miR-193a-5p,ssa-miR-2188-3p,ssa-miR-212a-5p	cytochrome b-c1 complex subunit 2, mitochondrial-like	metal ion binding,catalytic activity
QCR7	UQCRB	GIYK01037301	Ssa#XM_014142876.1	ssa-miR-205b-5p,ssa-miR-29b-2-5p,ssa-miR-205a-5p	cytochrome b-c1 complex subunit 7-like	mitochondrial electron transport ubiquinol to cytochrome c,angiogenesis,mitochondrial respiratory chain complex III
UCRI	UQCRFS1	GIYK01056781	Ssa#XM_014126521.1	ssa-miR-2188-3p	cytochrome b-c1 complex subunit Rieske, mitochondrial-like	mitochondrial inner membrane,electron transport chain,2 iron 2 sulfur cluster binding,ubiquinol-cytochrome-c reductase activity,respirasome
ca163	COA7	GIYK01024078	Ssa#NM_001146365.1	ssa-miR-29c-3p,ssa-miR-29a-3p	cytochrome c oxidase assembly factor 7	protein binding
LOC106589330	COX19	GIYK01059043	Ssa#XM_014179174.1	ssa-miR-146d-5p,ssa-miR-29a-5p	cytochrome c oxidase assembly protein COX19
FA36A	COX20	GIYK01059727,GIYK01059726	Ssa#XM_014179946.1,Ssa#XM_014179946.1	ssa-miR-29c-3p,ssa-miR-205a-1-3p,ssa-miR-29a-3p	cytochrome c oxidase assembly protein COX20, mitochondrial	mitochondrial cytochrome c oxidase assembly,integral component of membrane,mitochondrial inner membrane
CX6A1	CX6A1	GIYK01014885,GIYK01014921	Ssa#XM_014203344.1,Ssa#XM_014203344.1	ssa-miR-142b-3p,ssa-miR-29c-3p,ssa-miR-29a-3p,ssa-miR-146d-5p,ssa-miR-29b-2-5p	cytochrome c oxidase subunit 6A, mitochondrial	regulation of catalytic activity,cytochrome-c oxidase activity,mitochondrial electron transport cytochrome c to oxygen,proton transmembrane transport,mitochondrial respiratory chain complex IV,enzyme regulator activity,integral component of membrane
COX7R	COX7A2L	GIYK01001374	Ssa#XM_014200640.1	ssa-miR-223-5p	cytochrome c oxidase subunit 7A-related protein, mitochondrial-like	cytochrome-c oxidase activity,proton transmembrane transport,electron transport chain,mitochondrial respirasome,integral component of membrane
LOC106607688	COX7A2	GIYK01016141,GIYK01016142	Ssa#XM_014204900.1,Ssa#XM_014204900.1	ssa-miR-125b-1-3p	cytochrome c oxidase subunit 7A2, mitochondrial	cytochrome-c oxidase activity,proton transmembrane transport,electron transport chain,mitochondrial respirasome,integral component of membrane
LOC106599140	HCCS	GIYK01006799,GIYK01006800,GIYK01006797,GIYK01006798	Ssa#XM_014190237.1,Ssa#XM_014190237.1,Ssa#XM_014190237.1,Ssa#XM_014190237.1	ssa-miR-2188-3p,ssa-miR-122-5p	cytochrome c-type heme lyase-like	metal ion binding,holocytochrome-c synthase activity,mitochondrial inner membrane
Cyc1	CYC1	GIYK01051155	Ssa#XM_014165858.1	ssa-miR-novel-2-5p	cytochrome c1, heme protein, mitochondrial-like	heme binding,metal ion binding,electron transport chain,electron transfer activity
LOC108884397	CYC1	GIYK01029784	Ssa#XM_014131675.1	ssa-miR-727b-3p	cytochrome c1, heme protein, mitochondrial-like	metal ion binding,electron transport chain,heme binding,electron transfer activity,integral component of membrane
LOC106575940	CYP27C1	GIYK01043229,GIYK01043227,GIYK01043228	Ssa#XM_014186960.1,Ssa#XM_014186960.1,Ssa#XM_014186960.1	ssa-miR-223-5p,ssa-miR-184-3p	cytochrome P450 27C1-like	oxidation-reduction process,oxidoreductase activity acting on paired donors with incorporation or reduction of molecular oxygen,monooxygenase activity,heme binding,iron ion binding
cytip	CYTIP	GIYK01050189,GIYK01050188	Ssa#NM_001141747.1,Ssa#NM_001141747.1	ssa-miR-29c-5p,ssa-miR-146d-5p,ssa-miR-122-5p,ssa-miR-155-5p,ssa-miR-144-3p,ssa-miR-727b-3p	cytohesin-interacting protein	protein binding
GSONMT00023212001	IL2RG	GIYK01028615,GIYK01028614,GIYK01028616	Ssa#XM_014129493.1,Ssa#XM_014129493.1,Ssa#XM_014129493.1	ssa-miR-144-5p,ssa-miR-223-5p	cytokine receptor common subunit gamma-like	protein binding,integral component of membrane
A0A3P8YKF9	ACO1	GIYK01017423,GIYK01017424	Ssa#NM_001140230.1,Ssa#NM_001140230.1	ssa-miR-7132a-5p,ssa-miR-205a-1-3p,ssa-miR-7132b-5p,ssa-miR-novel-8-3p	cytoplasmic aconitate hydratase	4 iron 4 sulfur cluster binding,response to iron(II) ion,aconitate hydratase activity,cellular iron ion homeostasis,cytoplasm
LOC106585713	PITPNC1	GIYK01005517,GIYK01029454	Ssa#XM_014172239.1,Ssa#XM_014172239.1	ssa-miR-193a-5p,ssa-miR-29c-3p,ssa-miR-29a-3p,ssa-miR-146d-5p,ssa-miR-132-3p,ssa-miR-125b-1-3p,ssa-miR-301b-5p,ssa-miR-23b-3p,ssa-miR-122-5p,ssa-miR-144-3p	cytoplasmic phosphatidylinositol transfer protein 1 isoform X1	phospholipid transport,phospholipid transporter activity
A0A3P9A4C3	PITPNC1	GIYK01029455,GIYK01029453,GIYK01005515,GIYK01005516	Ssa#XM_014172239.1,Ssa#XM_014172239.1,Ssa#XM_014172239.1,Ssa#XM_014172239.1	ssa-miR-184-3p,ssa-miR-193a-5p,ssa-miR-29c-3p,ssa-miR-29a-3p,ssa-miR-146d-5p,ssa-miR-132-3p,ssa-miR-125b-1-3p,ssa-miR-301b-5p,ssa-miR-23b-3p,ssa-miR-122-5p,ssa-miR-727b-3p	cytoplasmic phosphatidylinositol transfer protein 1 isoform X2	phospholipid transport,phospholipid transporter activity
A0A3P8XTH0	NT5C1A	GIYK01017060	Ssa#NM_001165341.1	ssa-miR-29c-5p	cytosolic 5'-nucleotidase 1A-like	nucleotide binding,magnesium ion binding,dephosphorylation,5'-nucleotidase activity,cytoplasm,nucleotide metabolic process
LOC106571658	NT5C1A	GIYK01017058	Ssa#NM_001165341.1	ssa-miR-29c-5p	cytosolic 5'-nucleotidase 1A-like	nucleotide binding,magnesium ion binding,dephosphorylation,5'-nucleotidase activity,cytoplasm,nucleotide metabolic process
LOC106608205	NT5C1A	GIYK01017059	Ssa#NM_001165341.1	ssa-miR-29c-5p	cytosolic 5'-nucleotidase 1A-like isoform X2	nucleotide binding,magnesium ion binding,dephosphorylation,5'-nucleotidase activity,cytoplasm,nucleotide metabolic process
acot7	ACOT7	GIYK01039008,GIYK01039009	Ssa#XM_014146174.1,Ssa#XM_014146174.1	ssa-miR-29b-2-5p,ssa-miR-301b-5p	cytosolic acyl coenzyme A thioester hydrolase isoform X1	thiolester hydrolase activity
LOC106560959	AGBL1	GIYK01025172	Ssa#XM_014124437.1	ssa-miR-21a-5p	cytosolic carboxypeptidase 4-like	metallocarboxypeptidase activity,zinc ion binding,proteolysis
fam96a	CIAO2A	GIYK01024921	Ssa#XM_014123973.1	ssa-miR-212a-5p,ssa-miR-23b-3p	cytosolic iron-sulfur assembly component 2A	protein maturation by [4Fe-4S] cluster transfer
LOC106569863	CNDP2	GIYK01058199	Ssa#XM_014177129.1	ssa-miR-499a-5p,ssa-miR-2188-3p,ssa-miR-novel-2-5p,ssa-miR-499b-5p,ssa-miR-144-3p	cytosolic non-specific dipeptidase-like	dipeptidase activity,metal ion binding,metallopeptidase activity,proteolysis
LOC106588296	CNDP2	GIYK01058200	Ssa#XM_014177129.1	ssa-miR-499a-5p,ssa-miR-2188-3p,ssa-miR-novel-2-5p,ssa-miR-499b-5p,ssa-miR-144-3p	cytosolic non-specific dipeptidase-like isoform X2	hydrolase activity
A0A3P8Y7S0	DAO	GIYK01048427,GIYK01048414,GIYK01048416,GIYK01048421,GIYK01048426,GIYK01048417,GIYK01048424,GIYK01048413,GIYK01048415,GIYK01048419,GIYK01048423,GIYK01048425	Ssa#NM_001165281.1,Ssa#NM_001165281.1,Ssa#NM_001165281.1,Ssa#NM_001165281.1,Ssa#NM_001165281.1,Ssa#NM_001165281.1,Ssa#NM_001165281.1,Ssa#NM_001165281.1,Ssa#NM_001165281.1,Ssa#NM_001165281.1,Ssa#NM_001165281.1,Ssa#NM_001165281.1	ssa-miR-23b-3p,ssa-miR-122-5p	D-amino-acid oxidase isoform X1	D-amino acid metabolic process,oxidation-reduction process,FAD binding,D-amino-acid oxidase activity
dcaf7	DCAF7	GIYK01008984,GIYK01008978,GIYK01008987,GIYK01008981,GIYK01008982,GIYK01008979,GIYK01008944,GIYK01008946,GIYK01008986,GIYK01008980,GIYK01008983,GIYK01008945,GIYK01008947	Ssa#XM_014193790.1,Ssa#XM_014193790.1,Ssa#XM_014193790.1,Ssa#XM_014193790.1,Ssa#XM_014193790.1,Ssa#XM_014193790.1,Ssa#XM_014193790.1,Ssa#XM_014193790.1,Ssa#XM_014193790.1,Ssa#XM_014193790.1,Ssa#XM_014193790.1,Ssa#XM_014193790.1,Ssa#XM_014193790.1	ssa-miR-125b-1-3p,ssa-miR-2188-3p,ssa-miR-29a-5p	DDB1- and CUL4-associated factor 7	embryonic viscerocranium morphogenesis,cartilage development,nucleus,protein binding
LOC106601536	DCAF7	GIYK01008988	Ssa#XM_014193790.1	ssa-miR-2188-3p	DDB1- and CUL4-associated factor 7	protein binding
nit1	NIT1	GIYK01045467	Ssa#XM_014156279.1	ssa-miR-727b-3p	deaminated glutathione amidase	nitrogen compound metabolic process
LOC106580380	DAPK2	GIYK01013519,GIYK01004650	Ssa#XM_014201153.1,Ssa#XM_014201153.1	ssa-miR-2188-3p	death-associated protein kinase 2-like	protein serine/threonine kinase activity,protein phosphorylation,ATP binding
LOC106605463	DAPK2	GIYK01013518	Ssa#XM_014201153.1	ssa-miR-2188-3p,ssa-miR-29a-5p	death-associated protein kinase 2-like isoform X2	protein phosphorylation,protein kinase activity,ATP binding
LOC106600507	DAPK3	GIYK01036155,GIYK01036152,GIYK01036163,GIYK01036168,GIYK01036171,GIYK01036153,GIYK01036158,GIYK01036160,GIYK01036170,GIYK01036154,GIYK01036169,GIYK01036167,GIYK01036156,GIYK01036172,GIYK01036162,GIYK01036164,GIYK01036165,GIYK01036166,GIYK01036161,GIYK01036159,GIYK01036157	Ssa#NM_001165387.1,Ssa#NM_001165387.1,Ssa#NM_001165387.1,Ssa#NM_001165387.1,Ssa#NM_001165387.1,Ssa#NM_001165387.1,Ssa#NM_001165387.1,Ssa#NM_001165387.1,Ssa#NM_001165387.1,Ssa#NM_001165387.1,Ssa#NM_001165387.1,Ssa#NM_001165387.1,Ssa#NM_001165387.1,Ssa#NM_001165387.1,Ssa#NM_001165387.1,Ssa#NM_001165387.1,Ssa#NM_001165387.1,Ssa#NM_001165387.1,Ssa#NM_001165387.1,Ssa#NM_001165387.1,Ssa#NM_001165387.1	ssa-miR-142b-3p,ssa-miR-21a-5p	death-associated protein kinase 3-like	protein serine/threonine kinase activity,protein phosphorylation,ATP binding
pdss2	PDSS2	GIYK01000823,GIYK01000822	Ssa#TC87475,Ssa#TC87475	ssa-miR-29c-5p	decaprenyl-diphosphate synthase subunit 2	transferase activity,isoprenoid biosynthetic process
dock11	DOCK11	GIYK01017480,GIYK01017481,GIYK01017482	Ssa#XM_014206848.1,Ssa#XM_014206848.1,Ssa#XM_014206848.1	ssa-miR-29c-3p,ssa-miR-223-5p,ssa-miR-29a-3p,ssa-miR-2188-5p,ssa-miR-29b-2-5p	dedicator of cytokinesis protein 11 isoform X3,dedicator of cytokinesis protein 11 isoform X2,dedicator of cytokinesis protein 11 isoform X1	small GTPase mediated signal transduction,guanyl-nucleotide exchange factor activity
LOC106601059	DOCK7	GIYK01008392,GIYK01015443	Ssa#XM_014204302.1,Ssa#XM_014204302.1	ssa-miR-727b-3p,ssa-miR-144-3p,ssa-miR-184-3p,ssa-miR-122-5p	dedicator of cytokinesis protein 7-like isoform X3	small GTPase mediated signal transduction,guanyl-nucleotide exchange factor activity
A0A3P9AHL7	NUS1	GIYK01038121,GIYK01038119,GIYK01038120	Ssa#NM_001139769.1,Ssa#NM_001139769.1,Ssa#NM_001139769.1	ssa-miR-7132a-5p,ssa-miR-499a-5p,ssa-miR-29c-3p,ssa-miR-29a-3p,ssa-miR-146d-5p,ssa-miR-29b-2-5p,ssa-miR-122-5p,ssa-miR-499b-5p,ssa-miR-205b-5p,ssa-miR-7132b-5p,ssa-miR-205a-5p	dehydrodolichyl diphosphate synthase complex subunit nus1-like	dolichol biosynthetic process,sprouting angiogenesis,transferase activity transferring alkyl or aryl (other than methyl) groups,dehydrodolichyl diphosphate synthase complex
DHR11	DHRS11	GIYK01049523	Ssa#NM_001141040.1	ssa-miR-142b-3p	Dehydrogenase/reductase SDR family member 11	oxidation-reduction process,oxidoreductase activity
DHR13	DHRS13	GIYK01010635,GIYK01010633,GIYK01010632,GIYK01010634,GIYK01010636	Ssa#XM_014196712.1,Ssa#XM_014196712.1,Ssa#XM_014196712.1,Ssa#XM_014196712.1,Ssa#XM_014196712.1	ssa-miR-23b-3p	dehydrogenase/reductase SDR family member 13-like	integral component of membrane
dhrs7	DHRS7	GIYK01019998,GIYK01019997	Ssa#XM_014210736.1,Ssa#XM_014210736.1	ssa-miR-499b-5p,ssa-miR-155-5p,ssa-miR-499a-5p	dehydrogenase/reductase SDR family member 7	oxidation-reduction process,oxidoreductase activity,integral component of membrane
hem2	ALAD	GIYK01003084,GIYK01003083	Ssa#NM_001140852.1,Ssa#NM_001140852.1	ssa-miR-223-5p	delta-aminolevulinic acid dehydratase-like isoform X2	metal ion binding,tetrapyrrole biosynthetic process,porphobilinogen synthase activity
LOC106601042	-	GIYK01015650,GIYK01015647,GIYK01015649	Ssa#XM_014204149.1,Ssa#XM_014204149.1,Ssa#XM_014204149.1	ssa-miR-144-5p	DELTA-stichotoxin-Hcr4a-like	hemolysis in other organism involved in symbiotic interaction,cation transport,pore complex assembly,pore complex,channel activity,transmembrane transport
dmtn	DMTN	GIYK01056513,GIYK01056514,GIYK01056503,GIYK01056508,GIYK01056512,GIYK01056506,GIYK01056501,GIYK01056511,GIYK01056516,GIYK01056504,GIYK01056509,GIYK01056505,GIYK01056507,GIYK01056502,GIYK01056515,GIYK01056510	Ssa#XM_014174844.1,Ssa#XM_014174844.1,Ssa#XM_014174844.1,Ssa#XM_014174844.1,Ssa#XM_014174844.1,Ssa#XM_014174844.1,Ssa#XM_014174844.1,Ssa#XM_014174844.1,Ssa#XM_014174844.1,Ssa#XM_014174844.1,Ssa#XM_014174844.1,Ssa#XM_014174844.1,Ssa#XM_014174844.1,Ssa#XM_014174844.1,Ssa#XM_014174844.1,Ssa#XM_014174844.1	ssa-miR-301b-5p,ssa-miR-223-5p,ssa-miR-122-5p	dematin-like isoform X2,dematin isoform X1	cytoskeleton organization,,actin binding
derl1	DERL1	GIYK01061269	Ssa#XM_014185021.1	ssa-miR-727b-3p	derlin-1 isoform X1	misfolded protein binding,integral component of endoplasmic reticulum membrane,Hrd1p ubiquitin ligase ERAD-L complex,ubiquitin-dependent ERAD pathway,endoplasmic reticulum unfolded protein response,ubiquitin-specific protease binding
DERL2	DERL2	GIYK01033779	Ssa#XM_014137233.1	ssa-miR-novel-2-5p,ssa-miR-301b-5p,ssa-miR-23b-3p	derlin-2	endoplasmic reticulum,endoplasmic reticulum membrane,integral component of membrane
A0A3Q2YGH7	DSG2	GIYK01007167	Ssa#XM_014191010.1	ssa-miR-142b-3p,ssa-miR-29c-3p	desmoglein-2-like isoform X2	membrane,homophilic cell adhesion via plasma membrane adhesion molecules,calcium ion binding
LOC106569169	DSG2	GIYK01007170	Ssa#XM_014191010.1	ssa-miR-142b-3p,ssa-miR-29c-3p	desmoglein-2-like isoform X2	homophilic cell adhesion via plasma membrane adhesion molecules,integral component of membrane,plasma membrane,calcium ion binding
W5N0K1	DESI1	GIYK01001733,GIYK01001735,GIYK01001734	Ssa#XM_014207226.1,Ssa#XM_014207226.1,Ssa#XM_014207226.1	ssa-miR-144-5p,ssa-miR-727b-3p	desumoylating isopeptidase 1-like	protein modification by small protein removal
LOC106607659	ASAP2	GIYK01016089,GIYK01016092,GIYK01016090	Ssa#XM_014204849.1,Ssa#XM_014204849.1,Ssa#XM_014204849.1	ssa-miR-novel-2-5p,ssa-miR-138-1-2-3p,ssa-miR-29b-2-5p,ssa-miR-301b-5p	Development and differentiation-enhancing factor 2	GTPase activator activity,protein binding
LOC106587110	DGKZ	GIYK01056678,GIYK01056680,GIYK01056679,GIYK01056676,GIYK01056677,GIYK01056681	Ssa#XM_014175109.1,Ssa#XM_014175109.1,Ssa#XM_014175109.1,Ssa#XM_014175109.1,Ssa#XM_014175109.1,Ssa#XM_014175109.1	ssa-miR-142b-3p,ssa-miR-212a-5p,ssa-miR-301b-5p,ssa-miR-727b-3p	diacylglycerol kinase zeta isoform X11,diacylglycerol kinase zeta-like isoform X6,diacylglycerol kinase zeta-like isoform X7,diacylglycerol kinase zeta-like isoform X5	phosphorylation,protein binding,intracellular signal transduction,protein kinase C-activating G protein-coupled receptor signaling pathway,NAD+ kinase activity,ATP binding,diacylglycerol kinase activity
LOC106561949	DGKZ	GIYK01026485,GIYK01026489,GIYK01026490,GIYK01026476,GIYK01026480,GIYK01026482,GIYK01026483,GIYK01026478,GIYK01026477,GIYK01026484,GIYK01026487,GIYK01026481,GIYK01026474,GIYK01026475,GIYK01026479	Ssa#XM_014175109.1,Ssa#XM_014175109.1,Ssa#XM_014175109.1,Ssa#XM_014175109.1,Ssa#XM_014175109.1,Ssa#XM_014175109.1,Ssa#XM_014175109.1,Ssa#XM_014175109.1,Ssa#XM_014175109.1,Ssa#XM_014175109.1,Ssa#XM_014175109.1,Ssa#XM_014175109.1,Ssa#XM_014175109.1,Ssa#XM_014175109.1,Ssa#XM_014175109.1	ssa-miR-2188-3p,ssa-miR-29c-3p,ssa-miR-29a-3p,ssa-miR-144-5p,ssa-miR-142a-5p,ssa-miR-301b-5p,ssa-miR-212a-5p	diacylglycerol kinase zeta-like isoform X14,diacylglycerol kinase zeta-like isoform X6,diacylglycerol kinase zeta-like isoform X10,diacylglycerol kinase zeta-like isoform X5,diacylglycerol kinase zeta-like isoform X13,diacylglycerol kinase zeta-like isoform X11	protein binding,phosphorylation,intracellular signal transduction,protein kinase C-activating G protein-coupled receptor signaling pathway,NAD+ kinase activity,ATP binding,diacylglycerol kinase activity
LOC106609557	DEF6	GIYK01018600,GIYK01018599,GIYK01018598,GIYK01018597	Ssa#XM_014208486.1,Ssa#XM_014208486.1,Ssa#XM_014208486.1,Ssa#XM_014208486.1	ssa-miR-142b-3p,ssa-miR-29b-2-5p	differentially expressed in FDCP 6-like
SMAX5B_010747	DLD	GIYK01025052	Ssa#XM_014124569.1	ssa-miR-2188-3p,ssa-miR-29b-2-5p,ssa-miR-727b-3p	dihydrolipoyl dehydrogenase, mitochondrial-like	oxidation-reduction process,dihydrolipoyl dehydrogenase activity,flavin adenine dinucleotide binding,heart contraction,cell redox homeostasis
LOC106608299	DLST	GIYK01037659,GIYK01037660,GIYK01037664	Ssa#XM_014206166.1,Ssa#XM_014206166.1,Ssa#XM_014206166.1	ssa-miR-142b-3p,ssa-miR-727b-3p,ssa-miR-551b-3p,ssa-miR-144-3p,ssa-miR-novel-8-3p	dihydrolipoyllysine-residue succinyltransferase component of 2-oxoglutarate dehydrogenase complex, mitochondrial-like isoform X1	tricarboxylic acid cycle,oxoglutarate dehydrogenase complex,dihydrolipoyllysine-residue succinyltransferase activity
dlst	DLST	GIYK01019879,GIYK01000543,GIYK01019882,GIYK01019880,GIYK01000547,GIYK01019881,GIYK01019883	Ssa#XM_014210901.1,Ssa#XM_014180510.1,Ssa#XM_014210901.1,Ssa#XM_014210901.1,Ssa#XM_014180510.1,Ssa#XM_014210901.1,Ssa#XM_014210901.1	ssa-miR-130d-1-5p,ssa-miR-223-5p	dihydrolipoyllysine-residue succinyltransferase component of 2-oxoglutarate dehydrogenase complex, mitochondrial-like isoform X1,dihydrolipoyllysine-residue succinyltransferase component of 2-oxoglutarate dehydrogenase complex, mitochondrial-like isoform X2	transferase activity transferring acyl groups,tricarboxylic acid cycle,oxoglutarate dehydrogenase complex,dihydrolipoyllysine-residue succinyltransferase activity
LOC106567513	DPYSL3	GIYK01011540	Ssa#NM_001140393.1	ssa-miR-29b-2-5p,ssa-miR-122-5p	dihydropyrimidinase-related protein 3 isoform X1	regulation of cell migration,actin filament bundle assembly,positive regulation of filopodium assembly,response to axon injury,regulation of neuron projection development,hydrolase activity acting on carbon-nitrogen (but not peptide) bonds,cytoplasm
dpyl3	DPYSL3	GIYK01011539	Ssa#NM_001140393.1	ssa-miR-29b-2-5p,ssa-miR-122-5p	dihydropyrimidinase-related protein 3 isoform X2	regulation of cell migration,actin filament bundle assembly,positive regulation of filopodium assembly,response to axon injury,regulation of neuron projection development,hydrolase activity acting on carbon-nitrogen (but not peptide) bonds,cytoplasm
A0A3P8YV71	DPP4	GIYK01055599,GIYK01055598,GIYK01055607	Ssa#XM_014173159.1,Ssa#XM_014173159.1,Ssa#XM_014173159.1	ssa-miR-125b-1-3p,ssa-miR-144-3p,ssa-miR-301b-5p,ssa-miR-23b-3p	dipeptidyl peptidase 4-like	serine-type endopeptidase activity,proteolysis,integral component of membrane
dab2	DAB2	GIYK01002518,GIYK01002522,GIYK01002521,GIYK01002520	Ssa#NM_001139877.1,Ssa#NM_001139877.1,Ssa#NM_001139877.1,Ssa#NM_001139877.1	ssa-miR-205a-1-3p,ssa-miR-125b-1-3p,ssa-miR-144-5p,ssa-miR-23b-3p,ssa-miR-122-5p,ssa-miR-212a-5p,ssa-miR-novel-8-3p,ssa-miR-727b-3p	disabled homolog 2 isoform X2	protein binding
LOC106613030	DIXDC1	GIYK01022708	Ssa#XM_014163020.1	ssa-miR-2188-5p,ssa-miR-29c-5p	dixin-A-like isoform X3	Wnt signaling pathway
LOC106578737	RBBP8	GIYK01060406,GIYK01060405,GIYK01060408,GIYK01060409	Ssa#XM_014180977.1,Ssa#XM_014180977.1,Ssa#XM_014180977.1,Ssa#XM_014180977.1	ssa-miR-727b-3p,ssa-miR-205a-1-3p,ssa-miR-146d-5p,ssa-miR-144-3p,ssa-miR-205b-5p,ssa-miR-212a-5p,ssa-miR-205a-5p	DNA endonuclease RBBP8-like	endonuclease activity,nucleic acid phosphodiester bond hydrolysis,DNA double-strand break processing involved in repair via single-strand annealing,double-strand break repair via homologous recombination,nucleus
LOC106590210	RBBP8	GIYK01060404,GIYK01060407	Ssa#XM_014180977.1,Ssa#XM_014180977.1	ssa-miR-212a-5p,ssa-miR-146d-5p	DNA endonuclease RBBP8-like	endonuclease activity,nucleic acid phosphodiester bond hydrolysis,DNA double-strand break processing involved in repair via single-strand annealing,double-strand break repair via homologous recombination,nucleus
mlh3	MLH3	GIYK01019891,GIYK01019893,GIYK01019896,GIYK01019895,GIYK01019897,GIYK01019892,GIYK01019890	Ssa#XM_014210870.1,Ssa#XM_014210870.1,Ssa#XM_014210870.1,Ssa#XM_014210870.1,Ssa#XM_014210870.1,Ssa#XM_014210870.1,Ssa#XM_014210870.1	ssa-miR-193a-5p,ssa-miR-146d-5p	DNA mismatch repair protein Mlh3 isoform X1,DNA mismatch repair protein Mlh3 isoform X2	mismatch repair,mismatched DNA binding,ATPase activity,mismatch repair complex,ATP binding
polh	POLH	GIYK01044611	Ssa#XM_014154623.1	ssa-miR-29c-5p,ssa-miR-2188-3p,ssa-miR-29c-3p,ssa-miR-29a-3p,ssa-miR-29a-5p,ssa-miR-138-1-2-3p,ssa-miR-727b-3p	DNA polymerase eta isoform X1	DNA repair,damaged DNA binding
LOC106605164	XRCC1	GIYK01004992,GIYK01004993,GIYK01013186,GIYK01004994,GIYK01013184,GIYK01013185,GIYK01004991,GIYK01004996	Ssa#XM_014200540.1,Ssa#XM_014200540.1,Ssa#XM_014200540.1,Ssa#XM_014200540.1,Ssa#XM_014200540.1,Ssa#XM_014200540.1,Ssa#XM_014200540.1,Ssa#XM_014200540.1	ssa-miR-193a-5p,ssa-miR-727b-3p,ssa-miR-29a-5p	DNA repair protein XRCC1-like	single strand break repair,nucleus,damaged DNA binding
mcm5	MCM5	GIYK01064765	Ssa#XM_014203617.1	ssa-miR-125b-1-3p	DNA replication licensing factor MCM5	nucleus,MCM complex,3'-5' DNA helicase activity,pre-replicative complex assembly involved in nuclear cell cycle DNA replication,DNA replication initiation,chordate embryonic development,single-stranded DNA binding,double-strand break repair via break-induced replication,DNA duplex unwinding,DNA replication origin binding,ATP binding,mitotic cell cycle,negative regulation of apoptotic process
LOC106590570	DNAJA3	GIYK01029043,GIYK01029042	Ssa#XM_014181684.1,Ssa#XM_014130646.1	ssa-miR-184-3p	dnaJ homolog subfamily A member 3, mitochondrial-like isoform X2,dnaJ homolog subfamily A member 3, mitochondrial-like isoform X1	protein folding,metal ion binding,heat shock protein binding,response to heat,unfolded protein binding,ATP binding
LOC106590186	DNAJC13	GIYK01060375,GIYK01060376	Ssa#XM_014180908.1,Ssa#XM_014180908.1	ssa-miR-142b-3p,ssa-miR-125b-1-3p,ssa-miR-29b-2-5p,ssa-miR-727b-3p	dnaJ homolog subfamily C member 13-like isoform X4
LOC106603280	DNAJC5B	GIYK01001114,GIYK01001115,GIYK01001116,GIYK01001117,GIYK01001118	Ssa#XM_014196728.1,Ssa#XM_014196728.1,Ssa#XM_014196728.1,Ssa#XM_014196728.1,Ssa#XM_014196728.1	ssa-miR-551b-3p,ssa-miR-29c-3p,ssa-miR-29a-3p,ssa-miR-23b-3p,ssa-miR-122-5p	dnaJ homolog subfamily C member 5B-like
LOC106602211	DOK1	GIYK01009446	Ssa#XM_014194717.1	ssa-miR-727b-3p	docking protein 1-like
DPM3	DPM3	GIYK01036437,GIYK01036436	Ssa#NM_001140989.1,Ssa#NM_001140989.1	ssa-miR-301b-5p	dolichol-phosphate mannosyltransferase subunit 3	protein glycosylation,transferase activity transferring glycosyl groups,endoplasmic reticulum membrane,muscle structure development,integral component of membrane
LOC106565722	RPN2	GIYK01031296,GIYK01031297	Ssa#XM_014133136.1,Ssa#XM_014133136.1	ssa-miR-132-3p	dolichyl-diphosphooligosaccharide--protein glycosyltransferase subunit 2-like isoform X1,dolichyl-diphosphooligosaccharide--protein glycosyltransferase subunit 2-like isoform X2	transferase activity,protein N-linked glycosylation,oligosaccharyltransferase complex,integral component of membrane
LOC106582837	RPN2	GIYK01051454,GIYK01051458,GIYK01051455	Ssa#XM_014166338.1,Ssa#XM_014166338.1,Ssa#XM_014166338.1	ssa-miR-132-3p	dolichyl-diphosphooligosaccharide--protein glycosyltransferase subunit 2-like isoform X1,dolichyl-diphosphooligosaccharide--protein glycosyltransferase subunit 2-like isoform X2	transferase activity,protein N-linked glycosylation,oligosaccharyltransferase complex,integral component of membrane
GSONMT00037887001	DSCAM	GIYK01012750	Ssa#XM_014200067.1	ssa-miR-29c-3p,ssa-miR-29a-3p	Down syndrome cell adhesion molecule homolog isoform X2	cell adhesion,central nervous system development,protein binding,integral component of membrane
LOC106565654	DSTYK	GIYK01030724,GIYK01030726,GIYK01030722,GIYK01030721,GIYK01030725,GIYK01030723	Ssa#XM_014132992.1,Ssa#XM_014132992.1,Ssa#XM_014132992.1,Ssa#XM_014132992.1,Ssa#XM_014132992.1,Ssa#XM_014132992.1	ssa-miR-132-3p,ssa-miR-223-5p,ssa-miR-122-5p	dual serine/threonine and tyrosine protein kinase	protein phosphorylation,protein kinase activity,ATP binding
LOC106607590	DUSP10	GIYK01037851	Ssa#XM_014143997.1	ssa-miR-212a-5p	dual specificity protein phosphatase 10	protein tyrosine phosphatase activity,MAP kinase tyrosine/serine/threonine phosphatase activity,inactivation of MAPK activity,peptidyl-tyrosine dephosphorylation
LOC106581186	DUSP14	GIYK01022661	Ssa#XM_014214296.1	ssa-miR-142b-3p,ssa-miR-205a-1-3p,ssa-miR-499b-5p,ssa-miR-144-3p,ssa-miR-212a-5p,ssa-miR-novel-8-3p	dual specificity protein phosphatase 14-like	protein tyrosine phosphatase activity,MAP kinase tyrosine/serine/threonine phosphatase activity,inactivation of MAPK activity,peptidyl-tyrosine dephosphorylation
A0A3P9A954	DUSP7	GIYK01038769,GIYK01038771	Ssa#XM_014145465.1,Ssa#XM_014145465.1	ssa-miR-132-3p,ssa-miR-125b-1-3p,ssa-miR-23b-3p,ssa-miR-205b-5p,ssa-miR-205a-5p	dual specificity protein phosphatase 7-like	protein tyrosine phosphatase activity,MAP kinase tyrosine/serine/threonine phosphatase activity,inactivation of MAPK activity,peptidyl-tyrosine dephosphorylation
LOC106585187	CDC14C	GIYK01054130,GIYK01054104,GIYK01054111,GIYK01054094,GIYK01054101,GIYK01054096,GIYK01054107,GIYK01054098,GIYK01054125,GIYK01054124,GIYK01054128,GIYK01054114,GIYK01054117,GIYK01054116,GIYK01054091,GIYK01054097,GIYK01054115,GIYK01054092,GIYK01054118,GIYK01054131,GIYK01054113,GIYK01054100,GIYK01054110,GIYK01054106,GIYK01054127,GIYK01054121,GIYK01054095,GIYK01054123,GIYK01054102,GIYK01054099,GIYK01054…	Ssa#XM_014171115.1,Ssa#XM_014171115.1,Ssa#XM_014171115.1,Ssa#XM_014171115.1,Ssa#XM_014171115.1,Ssa#XM_014171115.1,Ssa#XM_014171115.1,Ssa#XM_014171115.1,Ssa#XM_014171115.1,Ssa#XM_014171115.1,Ssa#XM_014171115.1,Ssa#XM_014171115.1,Ssa#XM_014171115.1,Ssa#XM_014171115.1,Ssa#XM_014171115.1,Ssa#XM_014171115.1,Ssa#XM_014171115.1,Ssa#XM_014171115.1,Ssa#XM_014171115.1,Ssa#XM_014171115.1,Ssa#XM_014171115.1,…	ssa-miR-205a-1-3p,ssa-miR-21a-5p,ssa-miR-193a-5p,ssa-miR-132-3p,ssa-miR-125b-1-3p,ssa-miR-novel-2-5p,ssa-miR-23b-3p,ssa-miR-122-5p,ssa-miR-499b-5p	dual specificity protein phosphatase CDC14C-like isoform X4,dual specificity protein phosphatase CDC14B-like isoform X7,dual specificity protein phosphatase CDC14C-like isoform X3,dual specificity protein phosphatase CDC14A-like isoform X10,dual specificity protein phosphatase CDC14C-like isoform X7,dual specificity protein phosphatase CDC14C-like isoform X2,dual specificity protein phosphatase C…	protein tyrosine/serine/threonine phosphatase activity,protein tyrosine phosphatase activity,peptidyl-tyrosine dephosphorylation,integral component of membrane
dyrk1a	DYRK1A	GIYK01033750,GIYK01033749,GIYK01033752,GIYK01033754,GIYK01033753,GIYK01033751	Ssa#XM_014137264.1,Ssa#XM_014137264.1,Ssa#XM_014137264.1,Ssa#XM_014137264.1,Ssa#XM_014137264.1,Ssa#XM_014137264.1	ssa-miR-155-5p,ssa-miR-205a-1-3p	dual specificity tyrosine-phosphorylation-regulated kinase 1A isoform X4,dual specificity tyrosine-phosphorylation-regulated kinase 1A isoform X1	protein serine/threonine/tyrosine kinase activity,ATP binding,protein autophosphorylation
LOC106582665	DCTN2	GIYK01051226	Ssa#XM_014165940.1	ssa-miR-132-3p,ssa-miR-144-3p,ssa-miR-205b-5p,ssa-miR-205a-5p	dynactin subunit 2-like isoform X2	dynactin complex,microtubule-based process
A0A3P8XGB3	DNMBP	GIYK01045846	Ssa#XM_014157049.1	ssa-miR-29c-5p	dynamin-binding protein isoform X3	intracellular signal transduction,cytoplasm,guanyl-nucleotide exchange factor activity
LOC106566601	DNAH12	GIYK01031958	Ssa#XM_014134760.1	ssa-miR-21a-5p	dynein heavy chain 12, axonemal-like isoform X1	intracellular signal transduction,protein ubiquitination,protein binding
LOC106565802	DTNBP1	GIYK01031146	Ssa#XM_014133350.1	ssa-miR-29c-3p,ssa-miR-2188-3p,ssa-miR-29a-3p,ssa-miR-727b-3p	dysbindin-like isoform X1	cytoplasm
kiaa0319l	KIAA0319	GIYK01036572,GIYK01036574,GIYK01036570,GIYK01036569,GIYK01036575	Ssa#XM_014141937.1,Ssa#XM_014141937.1,Ssa#XM_014141937.1,Ssa#XM_014141937.1,Ssa#XM_014141937.1	ssa-miR-205a-1-3p,ssa-miR-21a-5p,ssa-miR-2188-3p,ssa-miR-122-5p,ssa-miR-144-3p,ssa-miR-205b-5p,ssa-miR-205a-5p	dyslexia-associated protein KIAA0319-like protein	integral component of membrane
GSONMT00049483001	KIAA0319	GIYK01036571	Ssa#XM_014141937.1	ssa-miR-205a-1-3p,ssa-miR-21a-5p,ssa-miR-2188-3p,ssa-miR-122-5p,ssa-miR-144-3p,ssa-miR-205b-5p,ssa-miR-205a-5p	dyslexia-associated protein KIAA0319-like protein homolog isoform X2	integral component of membrane
GSONMT00072629001	KIAA0319	GIYK01036573	Ssa#XM_014141937.1	ssa-miR-205a-1-3p,ssa-miR-21a-5p,ssa-miR-2188-3p,ssa-miR-122-5p,ssa-miR-144-3p,ssa-miR-205b-5p,ssa-miR-205a-5p	dyslexia-associated protein KIAA0319-like protein homolog isoform X2	integral component of membrane
arih1	ARIH1	GIYK01063049,GIYK01063042,GIYK01063046,GIYK01063047,GIYK01063050,GIYK01063053,GIYK01063056,GIYK01063058,GIYK01063048	Ssa#XM_014127839.1,Ssa#XM_014127839.1,Ssa#XM_014127839.1,Ssa#XM_014127839.1,Ssa#XM_014127839.1,Ssa#XM_014127839.1,Ssa#XM_014127839.1,Ssa#XM_014127839.1,Ssa#XM_014127839.1	ssa-miR-184-3p,ssa-miR-125b-1-3p,ssa-miR-132-1-2-5p,ssa-miR-205b-5p,ssa-miR-205a-5p	E3 ubiquitin-protein ligase arih1	Cul4A-RING E3 ubiquitin ligase complex,Cul2-RING ubiquitin ligase complex,protein polyubiquitination,ubiquitin protein ligase activity,Lewy body,ubiquitin conjugating enzyme binding,zinc ion binding,Cul3-RING ubiquitin ligase complex,nuclear body,positive regulation of proteasomal ubiquitin-dependent protein catabolic process,cytoplasm,SCF ubiquitin ligase complex
D4764_13G0003890	ARIH1	GIYK01063055	Ssa#XM_014127839.1	ssa-miR-184-3p,ssa-miR-125b-1-3p,ssa-miR-132-1-2-5p,ssa-miR-205b-5p,ssa-miR-205a-5p	E3 ubiquitin-protein ligase arih1	metal ion binding,protein ubiquitination,ubiquitin-protein transferase activity
LOC106587953	ARIH1	GIYK01063051,GIYK01063041,GIYK01063045	Ssa#XM_014127839.1,Ssa#XM_014127839.1,Ssa#XM_014127809.1	ssa-miR-184-3p,ssa-miR-125b-1-3p,ssa-miR-132-1-2-5p,ssa-miR-205b-5p,ssa-miR-205a-5p	E3 ubiquitin-protein ligase arih1	metal ion binding,protein ubiquitination,ubiquitin-protein transferase activity
LOC106562795	ARIH1	GIYK01063043,GIYK01063060	Ssa#XM_014127839.1,Ssa#XM_014127809.1	ssa-miR-205a-5p,ssa-miR-205b-5p,ssa-miR-132-1-2-5p	E3 ubiquitin-protein ligase arih1 isoform X1,E3 ubiquitin-protein ligase arih1 isoform X2	metal ion binding,protein ubiquitination,ubiquitin-protein transferase activity
ARIH1	ARIH1	GIYK01063044,GIYK01063054,GIYK01063052,GIYK01063057	Ssa#XM_014127839.1,Ssa#XM_014127839.1,Ssa#XM_014127839.1,Ssa#XM_014127839.1	ssa-miR-184-3p,ssa-miR-125b-1-3p,ssa-miR-132-1-2-5p,ssa-miR-205b-5p,ssa-miR-205a-5p	E3 ubiquitin-protein ligase ARIH1 isoform X3,putative RING finger protein,E3 ubiquitin-protein ligase arih1 isoform X2	Cul4A-RING E3 ubiquitin ligase complex,Cul2-RING ubiquitin ligase complex,protein polyubiquitination,ubiquitin protein ligase activity,metal ion binding,Lewy body,ubiquitin conjugating enzyme binding,ubiquitin protein ligase binding,ubiquitin-protein transferase activity,protein ubiquitination,zinc ion binding,Cajal body,Cul3-RING ubiquitin ligase complex,ligase activity,positive regulation of pr…
ARI1	ARIH1	GIYK01063059	Ssa#XM_014127839.1	ssa-miR-205a-1-3p,ssa-miR-212a-5p,ssa-miR-132-1-2-5p	E3 ubiquitin-protein ligase arih1-like	protein ubiquitination,ubiquitin-protein transferase activity
LOC103075656	ARIH1	GIYK01057612	Ssa#XM_014127640.1	ssa-miR-184-3p,ssa-miR-125b-1-3p,ssa-miR-132-1-2-5p,ssa-miR-205b-5p,ssa-miR-205a-5p	E3 ubiquitin-protein ligase arih1l-like	protein ubiquitination,ligase activity,ubiquitin-protein transferase activity
EPR50_G00068570	HACE1	GIYK01004478	Ssa#XM_014157246.1	ssa-miR-193a-5p,ssa-miR-23b-3p	E3 ubiquitin-protein ligase HACE1 isoform X1	protein ubiquitination,protein binding,ubiquitin-protein transferase activity
hace1	HACE1	GIYK01004480,GIYK01004481,GIYK01004479	Ssa#XM_014157246.1,Ssa#XM_014157246.1,Ssa#XM_014157246.1	ssa-miR-193a-5p,ssa-miR-138-1-2-3p,ssa-miR-23b-3p	E3 ubiquitin-protein ligase HACE1 isoform X1,E3 ubiquitin-protein ligase HACE1 isoform X2	protein ubiquitination,protein binding,ubiquitin-protein transferase activity
rnf41	RNF41	GIYK01033081	Ssa#XM_014146768.1	ssa-miR-novel-2-5p,ssa-miR-novel-8-3p,ssa-miR-727b-3p	E3 ubiquitin-protein ligase NRDP1	ubiquitin protein ligase activity,protein binding,zinc ion binding,ligase activity,protein ubiquitination
LOC106594164	PELI1	GIYK01019932	Ssa#XM_014210814.1	ssa-miR-205a-1-3p,ssa-miR-132-3p,ssa-miR-2188-5p,ssa-miR-301b-5p,ssa-miR-29a-5p,ssa-miR-138-1-2-3p	E3 ubiquitin-protein ligase pellino homolog 2	regulation of Toll signaling pathway,protein polyubiquitination,ubiquitin protein ligase activity
RBBP6	RBBP6	GIYK01006379	Ssa#NM_001139953.1	ssa-miR-155-5p	E3 ubiquitin-protein ligase RBBP6-like	ubiquitin protein ligase activity,protein ubiquitination,zinc ion binding,mRNA processing
LOC106580672	RNF169	GIYK01048907	Ssa#XM_014161980.1	ssa-miR-212a-5p,ssa-miR-551b-3p,ssa-miR-novel-8-3p	E3 ubiquitin-protein ligase RNF169	metal ion binding,ligase activity
A0A3P9A7R4	RNF169	GIYK01048908	Ssa#XM_014161980.1	ssa-miR-212a-5p,ssa-miR-551b-3p,ssa-miR-novel-8-3p	E3 ubiquitin-protein ligase RNF169-like isoform X2	metal ion binding
GSONMT00042235001	TRIM39	GIYK01006928	Ssa#XM_014190847.1	ssa-miR-144-3p	E3 ubiquitin-protein ligase TRIM39-like	zinc ion binding,protein binding
LOC100194566	TRIM63	GIYK01055448	Ssa#NM_001139623.1	ssa-miR-727b-3p	E3 ubiquitin-protein ligase TRIM63-like	zinc ion binding
LOC106603445	TTC3	GIYK01033739,GIYK01033740,GIYK01033744,GIYK01033746,GIYK01033747	Ssa#XM_014137269.1,Ssa#XM_014137269.1,Ssa#XM_014137269.1,Ssa#XM_014137269.1,Ssa#XM_014137269.1	ssa-miR-499b-5p,ssa-miR-499a-5p,ssa-miR-301b-5p,ssa-miR-23b-3p	E3 ubiquitin-protein ligase TTC3	ligase activity,protein binding
LOC106567687	TTC3	GIYK01033745	Ssa#XM_014137269.1	ssa-miR-499b-5p,ssa-miR-499a-5p,ssa-miR-23b-3p	E3 ubiquitin-protein ligase TTC3-like
LOC106604926	EGR1	GIYK01012748,GIYK01021264,GIYK01021265	Ssa#XM_014200066.1,Ssa#XM_014200066.1,Ssa#XM_014200066.1	ssa-miR-125b-1-3p,ssa-miR-144-5p,ssa-miR-29b-2-5p	early growth response protein 1-like	nucleus,metal ion binding,DNA binding
GSONMT00034326001	EFHD2	GIYK01039069,GIYK01039068	Ssa#S48395182,Ssa#S48395182	ssa-miR-142b-3p,ssa-miR-novel-2-5p,ssa-miR-205a-1-3p,ssa-miR-301b-5p	EF-hand domain-containing protein D2	calcium ion binding
LOC106583042	EOGT	GIYK01030914,GIYK01030913	Ssa#XM_014133401.1,Ssa#XM_014133401.1	ssa-miR-2188-3p,ssa-miR-29c-3p,ssa-miR-29a-3p,ssa-miR-125b-1-3p,ssa-miR-23b-3p,ssa-miR-122-5p	EGF domain-specific O-linked N-acetylglucosamine transferase	transferase activity transferring glycosyl groups
LOC100380650	EHBP1L1	GIYK01028611,GIYK01028610	Ssa#XM_014129494.1,Ssa#XM_014129494.1	ssa-miR-205a-1-3p,ssa-miR-122-5p	EH domain-binding protein 1-like protein 1 isoform X5,EH domain-binding protein 1-like protein 1 isoform X2	protein binding
A0A147A5Y7	EHBP1L1	GIYK01021529	Ssa#XM_014198955.1	ssa-miR-novel-2-5p	EH domain-containing protein 1-like	cilium assembly,GTP binding,protein binding,calcium ion binding
A0A3P8XRT0	EHBP1L1	GIYK01012016	Ssa#XM_014198955.1	ssa-miR-novel-2-5p	EH domain-containing protein 1-like	cilium assembly,GTP binding,protein binding,calcium ion binding
LOC106605159	ETFB	GIYK01013164,GIYK01013165,GIYK01013162,GIYK01005000,GIYK01004999,GIYK01013163,GIYK01013161	Ssa#XM_014200532.1,Ssa#XM_014200532.1,Ssa#XM_014200532.1,Ssa#XM_014200532.1,Ssa#XM_014200532.1,Ssa#XM_014200532.1,Ssa#XM_014200532.1	ssa-miR-2188-3p,ssa-miR-205b-5p,ssa-miR-205a-5p	electron transfer flavoprotein subunit beta-like isoform X1,electron transfer flavoprotein subunit beta-like isoform X2	mitochondrial matrix,electron transport chain,electron transfer activity
GSONMT00013439001	EAF2	GIYK01050887	Ssa#XM_014165389.1	ssa-miR-205a-1-3p,ssa-miR-184-3p,ssa-miR-29c-5p,ssa-miR-125b-1-3p,ssa-miR-novel-2-5p	ELL-associated factor 2-like isoform X2	regulation of transcription DNA-templated,super elongation complex
A0A3B4BV21	EAF2	GIYK01050884,GIYK01055986,GIYK01055984,GIYK01055983,GIYK01050885,GIYK01055985	Ssa#XM_014165389.1,Ssa#XM_014173656.1,Ssa#XM_014173656.1,Ssa#XM_014173656.1,Ssa#XM_014165389.1,Ssa#XM_014173656.1	ssa-miR-205a-1-3p,ssa-miR-184-3p,ssa-miR-29c-5p,ssa-miR-125b-1-3p,ssa-miR-novel-2-5p	ELL-associated factor 2-like,ELL-associated factor 2	convergent extension involved in organogenesis,regulation of Wnt signaling pathway,beta-catenin binding,convergent extension involved in axis elongation,muscle cell migration,armadillo repeat domain binding,cell migration involved in gastrulation,regulation of transcription DNA-templated,pancreas development,super elongation complex,heart development
A0A3P8YD48	HSPA5	GIYK01027960	Ssa#NM_001141642.1	ssa-miR-205a-1-3p,ssa-miR-29a-5p	endoplasmic reticulum chaperone BiP	response to yeast,cellular response to interferon-gamma,response to hypoxia,extracellular exosome,ATP binding
LOC106589745	ERLEC1	GIYK01059820,GIYK01059819,GIYK01059818	Ssa#XM_014180049.1,Ssa#XM_014180049.1,Ssa#XM_014180049.1	ssa-miR-novel-2-5p,ssa-miR-23b-3p,ssa-miR-132-1-2-5p,ssa-miR-novel-8-3p,ssa-miR-727b-3p	endoplasmic reticulum lectin 1-like isoform X1	,carbohydrate binding
grp94	HSP90B1	GIYK01026260,GIYK01026262,GIYK01026259,GIYK01026256,GIYK01026257,GIYK01026261	Ssa#XM_014125920.1,Ssa#XM_014125920.1,Ssa#XM_014125920.1,Ssa#XM_014125920.1,Ssa#XM_014125920.1,Ssa#XM_014125920.1	ssa-miR-2188-5p,ssa-miR-29a-5p	endoplasmin-like	protein folding,ATP binding,unfolded protein binding
esm1	ESM1	GIYK01034763	Ssa#XM_014138940.1	ssa-miR-125b-1-3p	endothelial cell-specific molecule 1	insulin-like growth factor binding,extracellular region
elmo1	ELMO1	GIYK01058785,GIYK01058783,GIYK01058782,GIYK01058781	Ssa#XM_014178476.1,Ssa#XM_014178476.1,Ssa#XM_014178476.1,Ssa#XM_014178476.1	ssa-miR-132-3p,ssa-miR-29c-5p	engulfment and cell motility protein 1 isoform X1	phagocytosis,cell migration,actin cytoskeleton organization
ELMO1	ELMO1	GIYK01058787	Ssa#XM_014178476.1	ssa-miR-132-3p,ssa-miR-29c-5p	engulfment and cell motility protein 1 isoform X1	phagocytosis,actin cytoskeleton organization,cell migration,cilium assembly,positive regulation of angiogenesis,lymphangiogenesis
LOC106570440	ELMO1	GIYK01037232,GIYK01037240,GIYK01037242,GIYK01037247,GIYK01037246,GIYK01037249,GIYK01037233,GIYK01037236,GIYK01037243,GIYK01067991,GIYK01037235,GIYK01037248,GIYK01037238,GIYK01037245,GIYK01058784,GIYK01037237,GIYK01037239,GIYK01037244,GIYK01037241,GIYK01037234	Ssa#XM_014142778.1,Ssa#XM_014178476.1,Ssa#XM_014142778.1,Ssa#XM_014178476.1,Ssa#XM_014142778.1,Ssa#XM_014178476.1,Ssa#XM_014178476.1,Ssa#XM_014178476.1,Ssa#XM_014142778.1,Ssa#XM_014142778.1,Ssa#XM_014178476.1,Ssa#XM_014178476.1,Ssa#XM_014178476.1,Ssa#XM_014178476.1,Ssa#XM_014178476.1,Ssa#XM_014178476.1,Ssa#XM_014142778.1,Ssa#XM_014178476.1,Ssa#XM_014178476.1,Ssa#XM_014142778.1	ssa-miR-132-3p,ssa-miR-29c-5p,ssa-miR-novel-2-5p	engulfment and cell motility protein 1 isoform X3,engulfment and cell motility protein 1 isoform X1,engulfment and cell motility protein 1 isoform X4,engulfment and cell motility protein 1-like isoform X6	phagocytosis,cell migration,actin cytoskeleton organization
LOC106583331	ELMO2	GIYK01052236,GIYK01052235,GIYK01052234,GIYK01052233	Ssa#XM_014167394.1,Ssa#XM_014167394.1,Ssa#XM_014167394.1,Ssa#XM_014167394.1	ssa-miR-727b-3p,ssa-miR-122-5p	engulfment and cell motility protein 2 isoform X1	cytoskeleton organization,cell migration,cell-cell adhesion
D3D2	ECI1	GIYK01065080	Ssa#XM_014183986.1	ssa-miR-132-3p	enoyl-CoA delta isomerase 1, mitochondrial	isomerase activity
SMAX5B_014963	EPS8L3	GIYK01040078	Ssa#XM_014147467.1	ssa-miR-29c-3p,ssa-miR-29a-3p,ssa-miR-132-3p,ssa-miR-125b-1-3p,ssa-miR-144-3p	epidermal growth factor receptor kinase substrate 8-like protein 3	phosphorylation,protein binding,kinase activity
LOC106568866	EGFL7	GIYK01003427,GIYK01003431,GIYK01003430,GIYK01003428,GIYK01003429	Ssa#XM_014139620.1,Ssa#XM_014139620.1,Ssa#XM_014139620.1,Ssa#XM_014139620.1,Ssa#XM_014139620.1	ssa-miR-29b-2-5p,ssa-miR-301b-5p	epidermal growth factor-like protein 7 isoform X1	protein binding,calcium ion binding
A0A3B4F3I8	SDR39U1	GIYK01035805	Ssa#NM_001139664.1	ssa-miR-23b-3p	epimerase family protein SDR39U1	catalytic activity
A0A3Q2Z287	EMP2	GIYK01006063,GIYK01006039,GIYK01006038	Ssa#XM_014178581.1,Ssa#XM_014178581.1,Ssa#XM_014178581.1	ssa-miR-205b-5p,ssa-miR-205a-5p	epithelial membrane protein 2-like	integral component of membrane
A0A3P8ZU83	EPOR	GIYK01008664	Ssa#XM_014193528.1	ssa-miR-29c-5p,ssa-miR-29b-2-5p	Erythropoietin receptor precursor	hemopoiesis,pronephros development,protein binding,transmembrane signaling receptor activity,integral component of membrane
EPOR	EPOR	GIYK01008661,GIYK01008413,GIYK01008665,GIYK01008663,GIYK01008660	Ssa#XM_014193528.1,Ssa#XM_014193528.1,Ssa#XM_014193528.1,Ssa#XM_014193528.1,Ssa#XM_014193528.1	ssa-miR-29c-5p,ssa-miR-29b-2-5p	erythropoietin receptor-like	hemopoiesis,protein binding,pronephros development,cytokine receptor activity,cytokine-mediated signaling pathway,integral component of membrane
LOC108898639	EPOR	GIYK01008412,GIYK01008659,GIYK01008662,GIYK01008411	Ssa#XM_014193528.1,Ssa#XM_014193528.1,Ssa#XM_014193528.1,Ssa#XM_014193528.1	ssa-miR-29c-5p,ssa-miR-29b-2-5p	erythropoietin receptor-like	hemopoiesis,protein binding,pronephros development,transmembrane signaling receptor activity,cytokine receptor activity,cytokine-mediated signaling pathway,integral component of membrane
LOC106582488	GATD3	GIYK01051111,GIYK01051110	Ssa#XM_014165644.1,Ssa#XM_014165644.1	ssa-miR-21a-5p	ES1 protein homolog, mitochondrial-like
HSD17B8	HSD17B8	GIYK01036704,GIYK01036705	Ssa#XM_014141737.1,Ssa#XM_014141737.1	ssa-miR-2188-3p,ssa-miR-7132b-5p	estradiol 17-beta-dehydrogenase 8	oxidation-reduction process,oxidoreductase activity
LOC106561680	ELK3	GIYK01026234,GIYK01026231,GIYK01026237,GIYK01026235,GIYK01026232,GIYK01026233,GIYK01026238,GIYK01026236	Ssa#XM_014125862.1,Ssa#XM_014125862.1,Ssa#XM_014125862.1,Ssa#XM_014125862.1,Ssa#XM_014125862.1,Ssa#XM_014125862.1,Ssa#XM_014125862.1,Ssa#XM_014125862.1	ssa-miR-23b-3p	ETS domain-containing protein Elk-3-like	nucleus,sequence-specific DNA binding,regulation of transcription DNA-templated,DNA-binding transcription factor activity
GSONMT00009398001	ELF2	GIYK01020845	Ssa#XM_014212356.1	ssa-miR-2188-5p,ssa-miR-184-3p	ETS-related transcription factor Elf-2-like isoform X1	regulation of transcription DNA-templated,sequence-specific DNA binding,DNA-binding transcription factor activity
LOC106611780	ELF2	GIYK01020844	Ssa#XM_014212356.1	ssa-miR-2188-5p,ssa-miR-184-3p	ETS-related transcription factor Elf-2-like isoform X1	nucleus,sequence-specific DNA binding,regulation of transcription DNA-templated,DNA-binding transcription factor activity
LOC106604688	ELF2	GIYK01020842,GIYK01020843	Ssa#XM_014212356.1,Ssa#XM_014212356.1	ssa-miR-2188-5p,ssa-miR-184-3p	ETS-related transcription factor Elf-2-like isoform X2	nucleus,sequence-specific DNA binding,regulation of transcription DNA-templated,DNA-binding transcription factor activity
LOC106589523	EEF2K	GIYK01059437,GIYK01059429,GIYK01059433,GIYK01059431,GIYK01059434,GIYK01059432,GIYK01059435,GIYK01059438,GIYK01059430,GIYK01059436,GIYK01059428	Ssa#XM_014179607.1,Ssa#XM_014179607.1,Ssa#XM_014179607.1,Ssa#XM_014179607.1,Ssa#XM_014179607.1,Ssa#XM_014179607.1,Ssa#XM_014179607.1,Ssa#XM_014179607.1,Ssa#XM_014179607.1,Ssa#XM_014179607.1,Ssa#XM_014179607.1	ssa-miR-29c-3p,ssa-miR-29a-3p,ssa-miR-29b-2-5p,ssa-miR-155-5p,ssa-miR-144-3p,ssa-miR-205b-5p,ssa-miR-novel-8-3p,ssa-miR-205a-5p	eukaryotic elongation factor 2 kinase-like isoform X1,eukaryotic elongation factor 2 kinase-like isoform X2,eukaryotic elongation factor 2 kinase-like isoform X4,eukaryotic elongation factor 2 kinase-like isoform X3	calcium ion binding,translational elongation,protein phosphorylation,protein binding,protein serine/threonine kinase activity,translation elongation factor activity,calmodulin binding,ATP binding,elongation factor-2 kinase activity
LOC100286610	EIF3C	GIYK01047184	Ssa#XM_014159281.1	ssa-miR-727b-3p	eukaryotic translation initiation factor 3 subunit C-like isoform X2	formation of cytoplasmic translation initiation complex,translation initiation factor binding,eukaryotic 43S preinitiation complex,eukaryotic translation initiation factor 3 complex,translation initiation factor activity,eukaryotic 48S preinitiation complex
LOC106565887	EIF4G3	GIYK01030838,GIYK01030834,GIYK01030836,GIYK01030835,GIYK01030833	Ssa#XM_014133525.1,Ssa#XM_014133525.1,Ssa#XM_014133525.1,Ssa#XM_014133525.1,Ssa#XM_014133525.1	ssa-miR-29c-5p,ssa-miR-29b-2-5p,ssa-miR-223-5p	eukaryotic translation initiation factor 4 gamma 3-like isoform X11,eukaryotic translation initiation factor 4 gamma 3-like isoform X7,eukaryotic translation initiation factor 4 gamma 3-like isoform X4	translation initiation factor activity,RNA cap binding,translational initiation,protein binding
ecsit	ECSIT	GIYK01045166	Ssa#XM_014155622.1	ssa-miR-144-3p,ssa-miR-29a-5p	evolutionarily conserved signaling intermediate in Toll pathway, mitochondrial	protein binding
EXTL2	EXTL2	GIYK01006488	Ssa#NM_001173745.1	ssa-miR-29c-3p,ssa-miR-29a-3p,ssa-miR-132-3p,ssa-miR-144-3p,ssa-miR-727b-3p	exostosin-like 2	glucuronyl-galactosyl-proteoglycan 4-alpha-N-acetylglucosaminyltransferase activity,protein glycosylation,integral component of membrane
A0A3Q3B9D9	EXTL3	GIYK01038397	Ssa#XM_014144974.1	ssa-miR-205a-1-3p,ssa-miR-223-5p,ssa-miR-132-3p,ssa-miR-2188-5p,ssa-miR-novel-2-5p,ssa-miR-29b-2-5p,ssa-miR-122-5p,ssa-miR-novel-8-3p	exostosin-like 3	protein glycosylation,transferase activity transferring glycosyl groups,positive regulation of fibroblast growth factor receptor signaling pathway,thymus development,regulation of axon extension,chondroitin sulfate proteoglycan biosynthetic process,anterior/posterior axon guidance,embryonic pectoral fin morphogenesis,retinal ganglion cell axon guidance,heparan sulfate proteoglycan biosynthetic pr…
LOC106582068	XPO4	GIYK01050713	Ssa#XM_014164779.1	ssa-miR-193a-5p,ssa-miR-301b-5p	exportin-4 isoform X1	nuclear export signal receptor activity,nuclear export
xpo7	XPO7	GIYK01034487,GIYK01034474,GIYK01034485,GIYK01034480,GIYK01034486,GIYK01034484,GIYK01034477,GIYK01034476,GIYK01034470,GIYK01034479,GIYK01034475,GIYK01034472,GIYK01034471,GIYK01034478,GIYK01034482,GIYK01034473,GIYK01034481	Ssa#XM_014138179.1,Ssa#XM_014138179.1,Ssa#XM_014138179.1,Ssa#XM_014138179.1,Ssa#XM_014138179.1,Ssa#XM_014138179.1,Ssa#XM_014138179.1,Ssa#XM_014138179.1,Ssa#XM_014138179.1,Ssa#XM_014138179.1,Ssa#XM_014138179.1,Ssa#XM_014138179.1,Ssa#XM_014138179.1,Ssa#XM_014138179.1,Ssa#XM_014138179.1,Ssa#XM_014138179.1,Ssa#XM_014138179.1	ssa-miR-205a-1-3p,ssa-miR-7132b-3p,ssa-miR-193a-5p,ssa-miR-2188-3p,ssa-miR-29c-3p,ssa-miR-29a-3p,ssa-miR-146d-5p,ssa-miR-125b-1-3p,ssa-miR-301b-5p,ssa-miR-29a-5p,ssa-miR-727b-3p,ssa-miR-205b-5p,ssa-miR-novel-8-3p,ssa-miR-205a-5p	exportin-7-like, partial,exportin-7 isoform X1,exportin-7 isoform X2,exportin-7 isoform X4,exportin-7 isoform X3	intracellular protein transport,nucleus,Ran GTPase binding,nuclear transport
esyt2	ESYT2	GIYK01060175,GIYK01060173,GIYK01060174,GIYK01060169,GIYK01060171,GIYK01060172,GIYK01060170,GIYK01060168	Ssa#XM_014180651.1,Ssa#XM_014180651.1,Ssa#XM_014180651.1,Ssa#XM_014180651.1,Ssa#XM_014180651.1,Ssa#XM_014180651.1,Ssa#XM_014180651.1,Ssa#XM_014180651.1	ssa-miR-7132a-5p,ssa-miR-29c-5p,ssa-miR-301b-5p,ssa-miR-122-5p,ssa-miR-7132b-5p	extended synaptotagmin-2 isoform X3,extended synaptotagmin-2 isoform X1	endoplasmic reticulum-plasma membrane tethering,lipid binding,lipid transport,integral component of membrane
LOC106587193	MICAL2	GIYK01056990,GIYK01056987,GIYK01056989,GIYK01056986,GIYK01056985,GIYK01056988	Ssa#XM_014126689.1,Ssa#XM_014126689.1,Ssa#XM_014126689.1,Ssa#XM_014126689.1,Ssa#XM_014126689.1,Ssa#XM_014126689.1	ssa-miR-193a-5p,ssa-miR-2188-3p,ssa-miR-132-3p,ssa-miR-125b-1-3p,ssa-miR-2188-5p,ssa-miR-23b-3p	F-actin-monooxygenase MICAL2-like isoform X10,F-actin-monooxygenase MICAL2-like isoform X1	FAD binding,metal ion binding,protein binding
LOC106562102	MICAL2	GIYK01026807,GIYK01026808,GIYK01026806,GIYK01026803,GIYK01026809,GIYK01026804	Ssa#XM_014126689.1,Ssa#XM_014126689.1,Ssa#XM_014126689.1,Ssa#XM_014126689.1,Ssa#XM_014126689.1,Ssa#XM_014126689.1	ssa-miR-132-3p,ssa-miR-125b-1-3p	F-actin-monooxygenase MICAL2-like isoform X3	FAD binding,metal ion binding,protein binding
LOC100196115	FCHSD2	GIYK01011283	Ssa#XM_014197713.1	ssa-miR-499a-5p,ssa-miR-21a-5p,ssa-miR-551b-3p,ssa-miR-2188-3p,ssa-miR-142a-5p,ssa-miR-29a-5p,ssa-miR-499b-5p,ssa-miR-727b-3p	F-BAR and double SH3 domains protein 2-like isoform X1	protein binding
A0A3Q4HAJ9	FBXO32	GIYK01066372	Ssa#NM_001185027.1	ssa-miR-155-5p,ssa-miR-205a-1-3p,ssa-miR-2188-3p	F-box only protein 32	muscle cell cellular homeostasis,autophagy,cardiac muscle tissue morphogenesis,protein binding,heart contraction,cytoplasm,larval locomotory behavior
nccrp1	NCCRP1	GIYK01011271	Ssa#NM_001166257.1	ssa-miR-144-5p	F-box only protein 50
LOC106589812	FBXO9	GIYK01059896,GIYK01059897,GIYK01059898,GIYK01059895	Ssa#XM_014211466.1,Ssa#XM_014211466.1,Ssa#XM_014211466.1,Ssa#XM_014211466.1	ssa-miR-125b-1-3p	F-box only protein 9-like,F-box only protein 9	protein binding
fbxw11b	FBXW11	GIYK01034319	Ssa#XM_014196651.1	ssa-miR-130d-1-5p,ssa-miR-205b-5p,ssa-miR-146d-5p,ssa-miR-205a-5p	F-box/WD repeat-containing protein 11-like	SCF-dependent proteasomal ubiquitin-dependent protein catabolic process,SCF ubiquitin ligase complex,sprouting angiogenesis,protein ubiquitination,protein dimerization activity
LOC108277126	FBXW11	GIYK01010600,GIYK01010599	Ssa#XM_014196651.1,Ssa#XM_014196651.1	ssa-miR-205b-5p,ssa-miR-23b-3p,ssa-miR-205a-5p	F-box/WD repeat-containing protein 11-like	sprouting angiogenesis,protein dimerization activity
LOC106606535	FBXW9	GIYK01014565	Ssa#XM_014202804.1	ssa-miR-125b-1-3p,ssa-miR-29b-2-5p,ssa-miR-727b-3p	F-box/WD repeat-containing protein 9	protein binding
LOC106588956	F8A1	GIYK01006037	Ssa#XM_014178581.1	ssa-miR-144-3p	factor VIII intron 22 protein-like	protein binding
LOC106571740	FERMT1	GIYK01038584	Ssa#XM_014145141.1	ssa-miR-142b-3p,ssa-miR-125b-1-3p	fermitin family homolog 1	integrin-mediated signaling pathway
fermt3	FERMT3	GIYK01021494,GIYK01021491,GIYK01021492	Ssa#XM_014212891.1,Ssa#XM_014212891.1,Ssa#XM_014212891.1	ssa-miR-184-3p,ssa-miR-2188-3p,ssa-miR-144-3p,ssa-miR-23b-3p,ssa-miR-155-5p,ssa-miR-138-1-2-3p,ssa-miR-novel-8-3p	Fermitin family homolog 3	integrin-mediated signaling pathway
LOC106563456	FERMT3	GIYK01028327,GIYK01028324,GIYK01028323,GIYK01028321	Ssa#XM_014129062.1,Ssa#XM_014129062.1,Ssa#XM_014129062.1,Ssa#XM_014129062.1	ssa-miR-2188-3p,ssa-miR-23b-3p,ssa-miR-122-5p	fermitin family homolog 3-like isoform X2	integrin-mediated signaling pathway
GSONMT00065888001	FTH1	GIYK01053707	Ssa#XM_014169928.1	ssa-miR-23b-3p,ssa-miR-122-5p	ferritin, heavy subunit-like	iron ion transport,ferric iron binding,cellular iron ion homeostasis
fgf2	FGF2	GIYK01012309,GIYK01020705	Ssa#XM_014212026.1,Ssa#XM_014212026.1	ssa-miR-499a-5p,ssa-miR-301b-5p,ssa-miR-499b-5p,ssa-miR-144-3p,ssa-miR-205b-5p,ssa-miR-205a-5p	fibroblast growth factor 2	growth factor activity,fibroblast growth factor receptor binding,extracellular region,growth factor dependent regulation of skeletal muscle satellite cell proliferation,Kupffer's vesicle development,heparin binding,fibroblast growth factor receptor signaling pathway
LOC106574791	FN1	GIYK01043100	Ssa#XM_014150873.1	ssa-miR-144-3p	Fibronectin, partial	extracellular region,protein binding
LOC100380643	FLNA	GIYK01031672,GIYK01031674,GIYK01031669,GIYK01031671,GIYK01031673,GIYK01031670	Ssa#XM_014134249.1,Ssa#XM_014134249.1,Ssa#XM_014147582.1,Ssa#XM_014134249.1,Ssa#XM_014134249.1,Ssa#XM_014147582.1	ssa-miR-2188-3p,ssa-miR-132-3p,ssa-miR-novel-2-5p,ssa-miR-212a-5p,ssa-miR-727b-3p	Filamin-A, partial,filamin-A isoform X4	,actin binding,cell differentiation,actin cytoskeleton organization
LOC100136496	CDK17	GIYK01018150,GIYK01018154,GIYK01065731,GIYK01065730,GIYK01043569	Ssa#NM_001140289.1,Ssa#NM_001140289.1,Ssa#NM_001140289.1,Ssa#NM_001140289.1,Ssa#NM_001140289.1	ssa-miR-132-3p,ssa-miR-205b-5p,ssa-miR-21a-5p,ssa-miR-205a-5p	FIP2-like	vesicle-mediated transport,autophagy,K63-linked polyubiquitin modification-dependent protein binding,cytoplasmic vesicle,Golgi apparatus
fzr1	FZR1	GIYK01023996	Ssa#XM_014216700.1	ssa-miR-205a-1-3p,ssa-miR-23b-3p	fizzy-related protein homolog isoform X1	ubiquitin-protein transferase activator activity,anaphase-promoting complex binding,protein binding,positive regulation of ubiquitin protein ligase activity
A0A3P9AK67	FLOT2	GIYK01011062	Ssa#XM_014197068.1	ssa-miR-193a-5p,ssa-miR-2188-5p	flotillin-2a isoform X1	membrane,endosome,regulation of epiboly involved in gastrulation with mouth forming second,regulation of cell-cell adhesion mediated by cadherin
flt2	FLOT2	GIYK01011051,GIYK01011050,GIYK01011049	Ssa#XM_014197068.1,Ssa#XM_014197068.1,Ssa#XM_014197068.1	ssa-miR-29c-5p,ssa-miR-138-1-2-3p,ssa-miR-212a-5p,ssa-miR-29a-5p	flotillin-2a isoform X1	membrane,endosome,regulation of epiboly involved in gastrulation with mouth forming second,regulation of cell-cell adhesion mediated by cadherin
LOC106567991	FLOT2	GIYK01033857,GIYK01033861,GIYK01033858,GIYK01033859,GIYK01033860	Ssa#XM_014197068.1,Ssa#XM_014197068.1,Ssa#XM_014197068.1,Ssa#XM_014197068.1,Ssa#XM_014197068.1	ssa-miR-132-3p,ssa-miR-301b-5p	flotillin-2a isoform X1,flotillin-2a isoform X2,flotillin-2a isoform X3	endosome,regulation of epiboly involved in gastrulation with mouth forming second,regulation of cell-cell adhesion mediated by cadherin,integral component of membrane
A0A3P8YY02	FSTL1	GIYK01041620,GIYK01041619,GIYK01041621	Ssa#NM_001140541.1,Ssa#NM_001140541.1,Ssa#NM_001140541.1	ssa-miR-29a-5p,ssa-miR-29c-3p,ssa-miR-29a-3p,ssa-miR-122-5p,ssa-miR-144-3p	follistatin-related protein 1-like	notochord cell differentiation,regulation of BMP signaling pathway,calcium ion binding,extracellular region,protein binding
LOC106584201	FOXC1	GIYK01024318	Ssa#XM_014123228.1	ssa-miR-138-1-2-3p	forkhead box C1-A-like	nucleus,sequence-specific DNA binding,regulation of transcription DNA-templated,DNA-binding transcription factor activity
LOC106602906	FOSL2	GIYK01001161,GIYK01001160,GIYK01001162	Ssa#XM_014195898.1,Ssa#XM_014195898.1,Ssa#XM_014195898.1	ssa-miR-130d-1-5p,ssa-miR-29c-5p,ssa-miR-novel-8-3p,ssa-miR-2188-3p	fos-related antigen 2-like isoform X2,fos-related antigen 2 isoform X1	DNA binding,regulation of transcription by RNA polymerase II,regulation of cardiac muscle cell myoblast differentiation,DNA-binding transcription factor activity
EH28_12628	FH	GIYK01067092	Ssa#XM_014210960.1	ssa-miR-212a-5p	fumarate hydratase, mitochondrial	tricarboxylic acid cycle enzyme complex,fumarate metabolic process,fumarate hydratase activity,tricarboxylic acid cycle
W5NIM8	FH	GIYK01067093,GIYK01067094	Ssa#XM_014210960.1,Ssa#XM_014210960.1	ssa-miR-212a-5p	fumarate hydratase, mitochondrial	malate metabolic process,tricarboxylic acid cycle enzyme complex,mitochondrion,fumarate metabolic process,fumarate hydratase activity,tricarboxylic acid cycle
AB205_0037060	FH	GIYK01045051	Ssa#XM_014210960.1	ssa-miR-212a-5p	fumarate hydratase, mitochondrial-like	tricarboxylic acid cycle enzyme complex,fumarate metabolic process,fumarate hydratase activity,tricarboxylic acid cycle
D9C73_004163	FURIN	GIYK01026992	Ssa#XM_014127008.1	ssa-miR-142b-3p,ssa-miR-205a-1-3p,ssa-miR-7132b-3p,ssa-miR-193a-5p,ssa-miR-2188-3p,ssa-miR-727b-3p,ssa-miR-205b-5p,ssa-miR-205a-5p	furin isoform X2	serine-type endopeptidase activity,proteolysis,integral component of membrane
A0A3B4GB79	FURIN	GIYK01026978,GIYK01057204,GIYK01026987,GIYK01026986	Ssa#XM_014127008.1,Ssa#XM_014175750.1,Ssa#XM_014127008.1,Ssa#XM_014127008.1	ssa-miR-142b-3p,ssa-miR-205a-1-3p,ssa-miR-7132b-3p,ssa-miR-193a-5p,ssa-miR-2188-3p,ssa-miR-727b-3p,ssa-miR-205b-5p,ssa-miR-205a-5p	furin-1-like	heart looping,heart jogging,fin morphogenesis,cartilage morphogenesis,determination of digestive tract left/right asymmetry,proteolysis,determination of left/right asymmetry in lateral mesoderm,serine-type endopeptidase activity,embryonic viscerocranium morphogenesis,response to bacterium,integral component of membrane
A0A3Q2WUB8	FURIN	GIYK01069534,GIYK01026980,GIYK01026977	Ssa#XM_014127008.1,Ssa#XM_014127008.1,Ssa#XM_014127008.1	ssa-miR-142b-3p,ssa-miR-205a-1-3p,ssa-miR-7132b-3p,ssa-miR-193a-5p,ssa-miR-2188-3p,ssa-miR-727b-3p,ssa-miR-205b-5p,ssa-miR-205a-5p	furin-1-like	heart looping,heart jogging,fin morphogenesis,nucleic acid binding,cartilage morphogenesis,determination of digestive tract left/right asymmetry,proteolysis,determination of left/right asymmetry in lateral mesoderm,serine-type endopeptidase activity,embryonic viscerocranium morphogenesis,response to bacterium,integral component of membrane
fyb	FYB1	GIYK01034454,GIYK01034453,GIYK01034448	Ssa#NM_001140039.1,Ssa#NM_001140039.1,Ssa#NM_001140039.1	ssa-miR-212a-5p	FYN-binding protein 1-like isoform X1,FYN-binding protein isoform X3	integrin-mediated signaling pathway,protein binding,plasma membrane,actin cytoskeleton,immune response
LOC106563559	FYB1	GIYK01002689,GIYK01002687,GIYK01002686,GIYK01002688	Ssa#XM_014129257.1,Ssa#XM_014129257.1,Ssa#XM_014129257.1,Ssa#XM_014129257.1	ssa-miR-125b-1-3p	FYN-binding protein 1-like isoform X3,FYN-binding protein 1-like isoform X2	integrin-mediated signaling pathway,plasma membrane,protein binding,actin cytoskeleton,immune response
GSONMT00002546001	GPR157	GIYK01040093	Ssa#XM_014147474.1	ssa-miR-29c-3p,ssa-miR-212a-5p,ssa-miR-29a-3p	G-protein coupled receptor 157	G protein-coupled receptor signaling pathway,cAMP binding,cell surface receptor signaling pathway,G protein-coupled receptor activity,integral component of membrane
gpr183	GPR183	GIYK01055426,GIYK01055428,GIYK01049979,GIYK01049980,GIYK01049978,GIYK01055427	Ssa#XM_014172870.1,Ssa#XM_014172870.1,Ssa#NM_001140225.1,Ssa#NM_001140225.1,Ssa#NM_001140225.1,Ssa#XM_014172870.1	ssa-miR-132-3p,ssa-miR-125b-1-3p,ssa-miR-23b-3p,ssa-miR-29a-5p,ssa-miR-138-1-2-3p	G-protein coupled receptor 183	osteoclast differentiation,adaptive immune response,G protein-coupled receptor signaling pathway,dendritic cell homeostasis,oxysterol binding,regulation of astrocyte chemotaxis,plasma membrane,G protein-coupled receptor activity,positive regulation of ERK1 and ERK2 cascade,T cell chemotaxis,dendritic cell chemotaxis,T follicular helper cell differentiation,integral component of membrane
LOC106577474	GPR4	GIYK01045071,GIYK01045073,GIYK01045072	Ssa#XM_014155483.1,Ssa#XM_014155483.1,Ssa#XM_014155483.1	ssa-miR-132-3p,ssa-miR-130d-1-5p,ssa-miR-155-5p	G-protein coupled receptor 4-like	G protein-coupled receptor activity,G protein-coupled receptor signaling pathway,integral component of membrane
A0A3Q2PHY3	GPSM1	GIYK01013309	Ssa#XM_014164553.1	ssa-miR-125b-1-3p	G-protein-signaling modulator 1-like	GTPase regulator activity,regulation of catalytic activity,protein binding
SMAX5B_013906	GPSM1	GIYK01013310	Ssa#XM_014164553.1	ssa-miR-125b-1-3p,ssa-miR-205a-1-3p	G-protein-signaling modulator 1-like	GTPase regulator activity,regulation of catalytic activity,protein binding
LOC106562012	CCNE1	GIYK01026657,GIYK01026656,GIYK01026654,GIYK01026653,GIYK01026658,GIYK01026655	Ssa#XM_014126529.1,Ssa#XM_014126529.1,Ssa#XM_014126529.1,Ssa#XM_014126529.1,Ssa#XM_014126529.1,Ssa#XM_014126529.1	ssa-miR-142a-5p	G1/S-specific cyclin-E1	host cell nucleus,regulation of cell cycle,G1/S transition of mitotic cell cycle
galk1	GALK1	GIYK01046442,GIYK01046441,GIYK01046439	Ssa#XM_014158139.1,Ssa#XM_014158139.1,Ssa#XM_014158139.1	ssa-miR-142b-3p,ssa-miR-2188-3p,ssa-miR-novel-2-5p,ssa-miR-29b-2-5p,ssa-miR-301b-5p,ssa-miR-novel-8-3p,ssa-miR-727b-3p	galactokinase isoform X2	cytoplasm,galactose metabolic process,galactokinase activity,carbohydrate phosphorylation,ATP binding,galactose binding
GSONMT00082537001	ADD3	GIYK01044651,GIYK01044652	Ssa#XM_014154668.1,Ssa#XM_014154668.1	ssa-miR-142b-3p,ssa-miR-2188-5p,ssa-miR-23b-3p,ssa-miR-727b-3p	gamma-adducin-like isoform X1	cytoskeleton
GBRAP	GBRAP	GIYK01010114	Ssa#XM_014195884.1	ssa-miR-2188-5p,ssa-miR-144-3p,ssa-miR-205b-5p,ssa-miR-205a-5p	gamma-aminobutyric acid receptor-associated protein	cytoplasm,brain development,autophagy
gabarapl2	GBRAP	GIYK01057596	Ssa#XM_014185782.1	ssa-miR-132-3p,ssa-miR-novel-2-5p,ssa-miR-205a-1-3p	gamma-aminobutyric acid receptor-associated protein-like 2	autophagosome membrane,microtubule binding,ubiquitin protein ligase binding,autophagy of mitochondrion,cellular response to nitrogen starvation,autophagosome maturation,autophagosome assembly,cytosol
gcp2	TUBGCP2	GIYK01046784,GIYK01046782,GIYK01046780,GIYK01046785,GIYK01046779	Ssa#NM_001165303.1,Ssa#NM_001165303.1,Ssa#NM_001165303.1,Ssa#NM_001165303.1,Ssa#NM_001165303.1	ssa-miR-301b-5p	gamma-tubulin complex component 2	microtubule organizing center,microtubule nucleation,gamma-tubulin binding,spindle pole,cytoplasm,microtubule
GCP2	TUBGCP2	GIYK01046781,GIYK01046783	Ssa#NM_001165303.1,Ssa#NM_001165303.1	ssa-miR-301b-5p,ssa-miR-novel-8-3p	Gamma-tubulin complex component 2	microtubule organizing center,microtubule nucleation,gamma-tubulin binding,spindle pole,cytoplasm,microtubule
GATD1	GATAD1	GIYK01058724	Ssa#XM_014178465.1	ssa-miR-21a-5p,ssa-miR-novel-8-3p	GATA zinc finger domain-containing protein 1	I band,regulation of transcription DNA-templated,zinc ion binding,nucleus,sequence-specific DNA binding
A0A3P8XFN9	GATA2	GIYK01031222,GIYK01051553,GIYK01031219,GIYK01051558,GIYK01051554,GIYK01051557,GIYK01051555,GIYK01051559,GIYK01051552,GIYK01031218	Ssa#NM_001139767.1,Ssa#XM_014166463.1,Ssa#NM_001139767.1,Ssa#XM_014166463.1,Ssa#XM_014166463.1,Ssa#XM_014166463.1,Ssa#XM_014166463.1,Ssa#XM_014166463.1,Ssa#XM_014166463.1,Ssa#NM_001139767.1	ssa-miR-23b-3p,ssa-miR-novel-8-3p	GATA-binding factor 2-like	primitive hemopoiesis,neutrophil differentiation,regulation of myeloid cell differentiation,positive regulation of transcription by RNA polymerase II,double-stranded DNA binding,chordate embryonic development,zinc ion binding,negative regulation of gene expression,sequence-specific DNA binding,macrophage differentiation,erythrocyte development,nucleus,monocyte differentiation,negative regulation …
LOC106582882	GATA2	GIYK01051556,GIYK01031221	Ssa#XM_014166463.1,Ssa#NM_001139767.1	ssa-miR-23b-3p,ssa-miR-novel-8-3p	GATA-binding factor 2-like	DNA-binding transcription factor activity,regulation of transcription DNA-templated,zinc ion binding,nucleus,sequence-specific DNA binding
A0A3P8ZDU4	GSN	GIYK01024246,GIYK01024247	Ssa#XM_014123123.1,Ssa#XM_014123123.1	ssa-miR-novel-2-5p,ssa-miR-223-5p	gelsolin-like	actin filament binding,eye development,dorsal/ventral pattern formation,brain development
GSONMT00032066001	GSN	GIYK01018293	Ssa#XM_014208115.1	ssa-miR-205a-1-3p,ssa-miR-novel-8-3p	gelsolin-like	calcium ion binding,barbed-end actin filament capping,actin filament severing,actin filament binding,actin nucleation
GEMI7	GEMI7	GIYK01021866	Ssa#NM_001140654.1	ssa-miR-144-5p,ssa-miR-223-5p	gem-associated protein 7	SMN-Sm protein complex
LOC106572531	TAMALIN	GIYK01039686,GIYK01039685,GIYK01039684	Ssa#XM_014146774.1,Ssa#XM_014146774.1,Ssa#XM_014146774.1	ssa-miR-205b-5p,ssa-miR-205a-5p	general receptor for phosphoinositides 1-associated scaffold protein-like,unnamed protein product	,protein binding
LOC106594527	GTF2F1	GIYK01014800	Ssa#XM_014203163.1	ssa-miR-7132b-3p,ssa-miR-122-5p	general transcription factor IIF subunit 1	nucleus,DNA binding,positive regulation of transcription elongation from RNA polymerase II promoter,transcription initiation from RNA polymerase II promoter
A0A3P8YEK8	SERPINE2	GIYK01022924,GIYK01022926,GIYK01022925	Ssa#NM_001140117.1,Ssa#NM_001140117.1,Ssa#NM_001140117.1	ssa-miR-122-5p	glia-derived nexin-like	extracellular space
glipr1	GLIPR1	GIYK01018719	Ssa#NM_001141535.1	ssa-miR-2188-3p,ssa-miR-205b-5p,ssa-miR-146d-5p	glioma pathogenesis-related protein 1 isoform X3
GPRL1	GLIPR1L1	GIYK01018718,GIYK01018717,GIYK01018716	Ssa#NM_001141535.1,Ssa#NM_001141535.1,Ssa#NM_001141535.1	ssa-miR-2188-3p,ssa-miR-205b-5p,ssa-miR-146d-5p	GLIPR1-like protein 1 precursor	extracellular region,integral component of membrane
LOC106588649	GMEB1	GIYK01058339,GIYK01058340	Ssa#XM_014177830.1,Ssa#XM_014177830.1	ssa-miR-130d-1-5p,ssa-miR-2188-3p,ssa-miR-29b-2-5p,ssa-miR-727b-3p	glucocorticoid modulatory element-binding protein 1-like isoform X1	transcription coactivator activity,DNA binding,positive regulation of nucleic acid-templated transcription,nucleus
LOC106612224	GNPDA1	GIYK01011860	Ssa#XM_014198683.1	ssa-miR-212a-5p,ssa-miR-novel-8-3p	glucosamine-6-phosphate isomerase 1	glucosamine-6-phosphate deaminase activity,N-acetylglucosamine metabolic process,cytoplasm,carbohydrate metabolic process
A0A3P9P0L2	SLC37A4	GIYK01033998,GIYK01034001,GIYK01034000,GIYK01033999	Ssa#XM_014137793.1,Ssa#XM_014137793.1,Ssa#XM_014137793.1,Ssa#XM_014137793.1	ssa-miR-155-5p,ssa-miR-138-1-2-3p,ssa-miR-23b-3p,ssa-miR-2188-3p	glucose-6-phosphate exchanger SLC37A4-like	transmembrane transporter activity,transmembrane transport,integral component of membrane
A0A3P8ZXK3	GFOD2	GIYK01057164,GIYK01057163,GIYK01057162,GIYK01057161	Ssa#XM_014175772.1,Ssa#XM_014175772.1,Ssa#XM_014175772.1,Ssa#XM_014175772.1	ssa-miR-142b-3p,ssa-miR-205b-5p,ssa-miR-21a-5p,ssa-miR-205a-5p	glucose-fructose oxidoreductase domain-containing protein 2-like	oxidation-reduction process,oxidoreductase activity
LOC106583457	QRICH1	GIYK01052444,GIYK01052446,GIYK01052445	Ssa#XM_014167657.1,Ssa#XM_014167657.1,Ssa#XM_014167657.1	ssa-miR-193a-5p,ssa-miR-2188-3p,ssa-miR-29c-3p,ssa-miR-29a-3p,ssa-miR-301b-5p,ssa-miR-23b-3p,ssa-miR-29a-5p,ssa-miR-212a-5p	glutamine-rich protein 1-like
GLRX1	GLRX	GIYK01029974	Ssa#XM_014132043.1	ssa-miR-29c-5p,ssa-miR-23b-3p	glutaredoxin-1	electron transport chain,transferase activity,electron transfer activity,protein disulfide oxidoreductase activity,cell redox homeostasis
GSONMT00065025001	GSTA3	GIYK01059899	Ssa#NM_001140755.1	ssa-miR-138-1-2-3p,ssa-miR-29a-5p	glutathione S-transferase 3-like	glutathione transferase activity,protein binding
LOC100196661	GSTK1	GIYK01014016,GIYK01014015	Ssa#NM_001141690.1,Ssa#NM_001141690.1	ssa-miR-29c-3p,ssa-miR-205b-5p,ssa-miR-29a-3p	glutathione S-transferase kappa 1	protein disulfide oxidoreductase activity
G3SEU1	GSTP1	GIYK01020569,GIYK01020568	Ssa#XM_014211826.1,Ssa#XM_014211826.1	ssa-miR-7132a-5p,ssa-miR-7132b-5p,ssa-miR-novel-8-3p	Glutathione S-transferase P	glutathione transferase activity,cellular response to chemical stimulus,negative regulation of cytokine production,negative regulation of MAP kinase activity,protein binding,negative regulation of biosynthetic process,glutathione metabolic process,cytosol
LOC106577739	GAPDH	GIYK01004428	Ssa#XM_014156063.1	ssa-miR-205a-1-3p,ssa-miR-132-3p,ssa-miR-2188-5p,ssa-miR-205b-5p,ssa-miR-205a-5p	glyceraldehyde-3-phosphate dehydrogenase isoform X2	oxidation-reduction process,oxidoreductase activity acting on the aldehyde or oxo group of donors NAD or NADP as acceptor
gpam	GPAM	GIYK01047027,GIYK01047030,GIYK01047029	Ssa#XM_014158745.1,Ssa#XM_014158745.1,Ssa#XM_014158745.1	ssa-miR-142b-3p,ssa-miR-7132a-5p,ssa-miR-2188-5p,ssa-miR-novel-2-5p,ssa-miR-301b-5p,ssa-miR-23b-3p,ssa-miR-29a-5p,ssa-miR-155-5p,ssa-miR-144-3p,ssa-miR-205b-5p,ssa-miR-7132b-5p,ssa-miR-205a-5p	glycerol-3-phosphate acyltransferase 1, mitochondrial	mitochondrial outer membrane,O-acyltransferase activity,cellular lipid metabolic process,plasma membrane,CDP-diacylglycerol biosynthetic process,glycerol-3-phosphate O-acyltransferase activity,sn-1-glycerol-3-phosphate C16:0-DCA-CoA acyl transferase activity
LOC106562090	GCSH	GIYK01026826	Ssa#XM_014126657.1	ssa-miR-29a-5p	glycine cleavage system H protein, mitochondrial-like	glycine cleavage complex,glycine decarboxylation via glycine cleavage system
LOC106611459	PYGL	GIYK01020476,GIYK01020480,GIYK01020475,GIYK01020479	Ssa#XM_014211673.1,Ssa#XM_014211673.1,Ssa#XM_014211673.1,Ssa#XM_014211673.1	ssa-miR-499a-5p,ssa-miR-193a-5p,ssa-miR-146d-5p,ssa-miR-novel-2-5p,ssa-miR-499b-5p,ssa-miR-132-1-2-5p	glycogen phosphorylase, liver form isoform X2,glycogen phosphorylase, liver form,glycogen phosphorylase, liver form-like	glycogen phosphorylase activity,pyridoxal phosphate binding,carbohydrate metabolic process,SHG alpha-glucan phosphorylase activity,linear malto-oligosaccharide phosphorylase activity
Z043_100658	PYGL	GIYK01020477,GIYK01020481	Ssa#XM_014211673.1,Ssa#XM_014211673.1	ssa-miR-499a-5p,ssa-miR-193a-5p,ssa-miR-146d-5p,ssa-miR-novel-2-5p,ssa-miR-499b-5p,ssa-miR-132-1-2-5p	glycogen phosphorylase, liver form,glycogen phosphorylase, liver form-like	glycogen phosphorylase activity,pyridoxal phosphate binding,carbohydrate metabolic process,SHG alpha-glucan phosphorylase activity,linear malto-oligosaccharide phosphorylase activity
PYGM	PYGM	GIYK01017302	Ssa#XM_014206626.1	ssa-miR-142b-3p,ssa-miR-212a-5p,ssa-miR-21a-5p,ssa-miR-23b-3p	glycogen phosphorylase, muscle form	glycogen phosphorylase activity,pyridoxal phosphate binding,carbohydrate metabolic process,SHG alpha-glucan phosphorylase activity,linear malto-oligosaccharide phosphorylase activity
glt8d1	GLT8D1	GIYK01051737,GIYK01051736	Ssa#XM_014166744.1,Ssa#XM_014166744.1	ssa-miR-7132a-5p,ssa-miR-21a-5p,ssa-miR-7132b-3p,ssa-miR-132-3p,ssa-miR-7132b-5p	glycosyltransferase 8 domain-containing protein 1 isoform X2	transferase activity transferring glycosyl groups,integral component of membrane
GSONMT00037919001	GLT8D2	GIYK01018286,GIYK01018287	Ssa#XM_014208112.1,Ssa#XM_014208112.1	ssa-miR-23b-3p	glycosyltransferase 8 domain-containing protein 2	transferase activity transferring glycosyl groups
glod5	GLOD5	GIYK01021808,GIYK01021809	Ssa#NM_001141494.1,Ssa#NM_001141494.1	ssa-miR-155-5p,ssa-miR-138-1-2-3p	Glyoxalase domain-containing protein 5,glyoxalase domain-containing protein 5
LOC106613247	GOLIM4	GIYK01049884	Ssa#XM_014163497.1	ssa-miR-144-3p,ssa-miR-223-5p,ssa-miR-205a-1-3p,ssa-miR-727b-3p	Golgi integral membrane protein 4-like isoform X1	integral component of membrane,Golgi membrane
LOC106581436	GOLIM4	GIYK01049886,GIYK01049885,GIYK01049883	Ssa#XM_014163497.1,Ssa#XM_014163497.1,Ssa#XM_014163497.1	ssa-miR-144-3p,ssa-miR-223-5p,ssa-miR-205a-1-3p,ssa-miR-727b-3p	Golgi integral membrane protein 4-like isoform X3,Golgi integral membrane protein 4-like isoform X1	integral component of membrane,Golgi membrane
LOC106595653	GOLGA6L22	GIYK01061487	Ssa#XM_014213379.1	ssa-miR-29b-2-5p	golgin subfamily A member 6-like protein 22
LOC106605230	GRAMD1A	GIYK01013206,GIYK01013205,GIYK01013207	Ssa#XM_014200646.1,Ssa#XM_014200646.1,Ssa#XM_014200646.1	ssa-miR-142b-3p,ssa-miR-205a-1-3p,ssa-miR-499a-5p,ssa-miR-7132b-3p,ssa-miR-novel-2-5p,ssa-miR-499b-5p,ssa-miR-144-3p,ssa-miR-212a-5p,ssa-miR-727b-3p	GRAM domain-containing protein 1A-like isoform X1	,integral component of membrane
LOC106613502	GRAMD2B	GIYK01023164	Ssa#XM_014215802.1	ssa-miR-29c-3p,ssa-miR-29a-3p,ssa-miR-132-3p,ssa-miR-144-3p,ssa-miR-727b-3p	GRAM domain-containing protein 2B-like isoform X2	integral component of membrane
LOC100380732	GAB1	GIYK01019109,GIYK01019105,GIYK01019100,GIYK01019104,GIYK01019096,GIYK01019095,GIYK01019112,GIYK01019094,GIYK01019101,GIYK01019097,GIYK01019102,GIYK01019108,GIYK01019110,GIYK01019106,GIYK01019098,GIYK01019099,GIYK01019103,GIYK01019111	Ssa#XM_014194936.1,Ssa#XM_014194936.1,Ssa#XM_014194936.1,Ssa#XM_014194936.1,Ssa#XM_014194936.1,Ssa#XM_014194936.1,Ssa#XM_014194936.1,Ssa#XM_014194936.1,Ssa#XM_014194936.1,Ssa#XM_014194936.1,Ssa#XM_014194936.1,Ssa#XM_014194936.1,Ssa#XM_014194936.1,Ssa#XM_014194936.1,Ssa#XM_014194936.1,Ssa#XM_014194936.1,Ssa#XM_014194936.1,Ssa#XM_014194936.1	ssa-miR-7132a-5p,ssa-miR-21a-5p,ssa-miR-125b-1-3p,ssa-miR-2188-5p,ssa-miR-29b-2-5p,ssa-miR-212a-5p,ssa-miR-7132b-5p	GRB2-associated-binding protein 1 isoform X1,GRB2-associated-binding protein 1,GRB2-associated-binding protein 1-like isoform X6,GRB2-associated-binding protein 1-like isoform X1
LOC106602350	GAB1	GIYK01009525,GIYK01009532,GIYK01009535,GIYK01009530,GIYK01009527,GIYK01009536,GIYK01009528,GIYK01009534,GIYK01009533,GIYK01009529,GIYK01009526	Ssa#XM_014194936.1,Ssa#XM_014194936.1,Ssa#XM_014194936.1,Ssa#XM_014194936.1,Ssa#XM_014194936.1,Ssa#XM_014194936.1,Ssa#XM_014194936.1,Ssa#XM_014194936.1,Ssa#XM_014194936.1,Ssa#XM_014194936.1,Ssa#XM_014194936.1	ssa-miR-7132a-5p,ssa-miR-21a-5p,ssa-miR-132-3p,ssa-miR-125b-1-3p,ssa-miR-2188-5p,ssa-miR-29b-2-5p,ssa-miR-155-5p,ssa-miR-144-3p,ssa-miR-205b-5p,ssa-miR-212a-5p,ssa-miR-7132b-5p,ssa-miR-205a-5p	GRB2-associated-binding protein 1-like isoform X4,GRB2-associated-binding protein 1-like isoform X7,GRB2-associated-binding protein 1-like isoform X6,GRB2-associated-binding protein 1,GRB2-associated-binding protein 1-like isoform X1
LYPA3	PLA2G15	GIYK01025199	Ssa#NM_001139846.1	ssa-miR-29c-5p	group XV phospholipase A2-like	lipid metabolic process,O-acyltransferase activity
lypa3	PLA2G15	GIYK01025200	Ssa#NM_001139846.1	ssa-miR-29c-5p	group XV phospholipase A2-like isoform X1	lipid metabolic process,O-acyltransferase activity
GA45G	GADD45G	GIYK01054086	Ssa#XM_014171129.1	ssa-miR-23b-3p	growth arrest and DNA damage-inducible protein GADD45 gamma	nucleus,regulation of cell cycle
LOC106568361	GAS1	GIYK01034612	Ssa#XM_014138646.1	ssa-miR-7132a-5p,ssa-miR-138-1-2-3p,ssa-miR-21a-5p,ssa-miR-7132b-5p	growth arrest-specific protein 1-like	cell cycle arrest
A0A3B4DWK8	GRB2	GIYK01029169,GIYK01005946	Ssa#XM_014175114.1,Ssa#XM_014175114.1	ssa-miR-2188-3p,ssa-miR-223-5p,ssa-miR-122-5p	growth factor receptor-bound protein 2-like	nucleoplasm,protein binding
GSONMT00075786001	GSKIP	GIYK01000564,GIYK01000565	Ssa#XM_014183628.1,Ssa#XM_014183628.1	ssa-miR-205a-5p,ssa-miR-205b-5p,ssa-miR-122-5p	GSK3B-interacting protein	regulation of canonical Wnt signaling pathway
LOC106606809	GTPBP1	GIYK01014807	Ssa#XM_014203174.1	ssa-miR-499a-5p,ssa-miR-29c-5p,ssa-miR-29c-3p,ssa-miR-29a-3p,ssa-miR-301b-5p,ssa-miR-29a-5p,ssa-miR-499b-5p	GTP-binding protein 1-like isoform X2	GTPase activity,GTP binding
RAB3D (1 of many)	RAB3D	GIYK01006097	Ssa#XM_014152477.1	ssa-miR-205a-1-3p,ssa-miR-21a-5p,ssa-miR-146d-5p,ssa-miR-2188-5p,ssa-miR-29b-2-5p	GTP-binding protein Rab-3D-like	GTPase activity,GTP binding
A0A3B5ASD2	RRAD	GIYK01056817	Ssa#XM_014175511.1	ssa-miR-132-3p	GTP-binding protein RAD	membrane,calcium channel regulator activity,signal transduction,negative regulation of high voltage-gated calcium channel activity,GTPase activity,GTP binding
LOC106565392	REM1	GIYK01052247,GIYK01052248	Ssa#NM_001139766.1,Ssa#NM_001139766.1	ssa-miR-132-3p	GTP-binding protein REM 1-like isoform X2	membrane,signal transduction,negative regulation of high voltage-gated calcium channel activity,GTPase activity,GTP binding
gnao1	GNAO1	GIYK01025381,GIYK01040758,GIYK01040756	Ssa#XM_014124203.1,Ssa#XM_014124203.1,Ssa#XM_014124203.1	ssa-miR-142b-3p,ssa-miR-205a-1-3p,ssa-miR-21a-5p,ssa-miR-184-3p,ssa-miR-146d-5p,ssa-miR-125b-1-3p,ssa-miR-23b-3p,ssa-miR-29a-5p,ssa-miR-205a-5p,ssa-miR-205b-5p,ssa-miR-212a-5p,ssa-miR-132-1-2-5p	guanine nucleotide-binding protein G(o) subunit alpha isoform X2	metal ion binding,adenylate cyclase-modulating G protein-coupled receptor signaling pathway,GTPase activity,GTP binding,G-protein beta/gamma-subunit complex binding
GNB4	GNB4	GIYK01041478,GIYK01041477,GIYK01041479,GIYK01041476,GIYK01041480	Ssa#XM_014215796.1,Ssa#XM_014215796.1,Ssa#XM_014215796.1,Ssa#XM_014215796.1,Ssa#XM_014215796.1	ssa-miR-727b-3p	guanine nucleotide-binding protein subunit beta-4	signal transduction,protein binding
kgua	GUK1	GIYK01007253	Ssa#NM_001140533.1	ssa-miR-125b-1-3p,ssa-miR-2188-3p,ssa-miR-144-3p	guanylate kinase isoform X1	guanylate kinase activity,GMP metabolic process,phosphorylation,GDP metabolic process
guk1	GUK1	GIYK01007252	Ssa#NM_001140533.1	ssa-miR-125b-1-3p,ssa-miR-2188-3p,ssa-miR-144-3p	guanylate kinase isoform X3	guanylate kinase activity,GMP metabolic process,phosphorylation,GDP metabolic process
LOC106582501	GBP1	GIYK01051119	Ssa#XM_014165670.1	ssa-miR-125b-1-3p,ssa-miR-21a-5p,ssa-miR-727b-3p	guanylate-binding protein 1-like	GTPase activity,GTP binding
LOC106603853	HSPA4	GIYK01011561,GIYK01011560	Ssa#XM_014198053.1,Ssa#XM_014198053.1	ssa-miR-29c-3p,ssa-miR-29a-3p	heat shock 70 kDa protein 4-like
A0A3P8XSD7	HJV	GIYK01013559,GIYK01013560	Ssa#XM_014201081.1,Ssa#XM_014201081.1	ssa-miR-142b-3p	hemojuvelin-like	BMP binding,BMP signaling pathway,iron ion homeostasis,somite development,HFE-transferrin receptor complex,coreceptor activity,notochord development
LOC106591653	HEPACAM2	GIYK01006249,GIYK01006248	Ssa#XM_014182879.1,Ssa#XM_014182879.1	ssa-miR-7132a-5p,ssa-miR-29c-3p,ssa-miR-29a-3p,ssa-miR-132-3p,ssa-miR-29b-2-5p,ssa-miR-122-5p,ssa-miR-7132b-5p	HEPACAM family member 2-like,PREDICTED: uncharacterized protein LOC106591653 isoform X2
LOC106605773	HLF	GIYK01013922	Ssa#XM_014201704.1	ssa-miR-132-3p,ssa-miR-142b-3p,ssa-miR-146d-5p,ssa-miR-23b-3p	hepatic leukemia factor-like isoform X1	regulation of transcription by RNA polymerase II,DNA-binding transcription factor activity
LOC106583958	HPS3	GIYK01052924,GIYK01052925	Ssa#XM_014168671.1,Ssa#XM_014168671.1	ssa-miR-205b-5p,ssa-miR-205a-5p	Hermansky-Pudlak syndrome 3 protein-like,Hermansky-Pudlak syndrome 3 protein-like isoform X3
GSONMT00081443001	HP1BP3	GIYK01051770	Ssa#XM_014166679.1	ssa-miR-23b-3p	heterochromatin protein 1-binding protein 3-like	DNA binding,heterochromatin organization,nucleosome,nucleosome assembly,host cell nucleus,regulation of transcription DNA-templated,nucleus,chromatin binding
B5RI34	HNRNPAB	GIYK01012735	Ssa#XM_014200054.1	ssa-miR-144-3p,ssa-miR-29b-2-5p,ssa-miR-23b-3p	heterogeneous nuclear ribonucleoprotein A/B-like	RNA binding
GSONMT00016242001	HNRNPAB	GIYK01012733,GIYK01012732	Ssa#XM_014200054.1,Ssa#XM_014200054.1	ssa-miR-7132a-5p,ssa-miR-132-3p,ssa-miR-125b-1-3p,ssa-miR-29b-2-5p,ssa-miR-23b-3p,ssa-miR-122-5p,ssa-miR-144-3p,ssa-miR-7132b-5p	heterogeneous nuclear ribonucleoprotein A/B-like isoform X1	RNA binding
LOC106610675	HNRNPR	GIYK01000188	Ssa#XM_014128176.1	ssa-miR-novel-8-3p	heterogeneous nuclear ribonucleoprotein R isoform X2	RNA binding
LOC106589825	HK1	GIYK01059925,GIYK01059930,GIYK01059929,GIYK01059926,GIYK01059931,GIYK01059928,GIYK01059927	Ssa#XM_014180207.1,Ssa#XM_014180207.1,Ssa#XM_014180207.1,Ssa#XM_014180207.1,Ssa#XM_014180207.1,Ssa#XM_014180207.1,Ssa#XM_014180207.1	ssa-miR-499b-5p,ssa-miR-727b-3p,ssa-miR-205b-5p,ssa-miR-205a-5p	hexokinase-1-like isoform X1	cellular glucose homeostasis,hexokinase activity,glucose binding,carbohydrate phosphorylation,ATP binding,glycolytic process
LOC106611251	HHIPL1	GIYK01000954,GIYK01000960,GIYK01000965,GIYK01000958,GIYK01000956,GIYK01000957,GIYK01000963,GIYK01000964	Ssa#NM_001173640.1,Ssa#NM_001173640.1,Ssa#NM_001173640.1,Ssa#NM_001173640.1,Ssa#NM_001173640.1,Ssa#NM_001173640.1,Ssa#NM_001173640.1,Ssa#NM_001173640.1	ssa-miR-499a-5p,ssa-miR-2188-3p,ssa-miR-499b-5p,ssa-miR-144-3p,ssa-miR-novel-8-3p	HHIP-like protein 1	membrane,catalytic activity,endocytosis,cytoplasm,scavenger receptor activity
LOC106608748	FCER1G	GIYK01045353,GIYK01045352	Ssa#XM_014155980.1,Ssa#XM_014155980.1	ssa-miR-23b-3p	high affinity immunoglobulin epsilon receptor subunit gamma-like isoform X1,high affinity immunoglobulin epsilon receptor subunit gamma-like isoform X2	IgE receptor activity,Fc-epsilon receptor I complex,Fc-epsilon receptor signaling pathway,integral component of membrane
LOC106570980	HMGN3	GIYK01013151	Ssa#GRASP221219231	ssa-miR-29b-2-5p	high mobility group nucleosome-binding domain-containing protein 3 isoform X2	nucleus,chromatin,nucleosomal DNA binding
LOC106567288	HMGA1	GIYK01033246,GIYK01033247,GIYK01033244,GIYK01039510,GIYK01033249,GIYK01033248,GIYK01039511,GIYK01033250,GIYK01033245,GIYK01033243	Ssa#XM_014146376.1,Ssa#XM_014146376.1,Ssa#XM_014146376.1,Ssa#XM_014146376.1,Ssa#XM_014146376.1,Ssa#XM_014146376.1,Ssa#XM_014146376.1,Ssa#XM_014146376.1,Ssa#XM_014146376.1,Ssa#XM_014146376.1	ssa-miR-21a-5p,ssa-miR-223-5p,ssa-miR-132-3p,ssa-miR-122-5p,ssa-miR-727b-3p	high mobility group protein HMG-I/HMG-Y-like isoform X1	,nucleus,DNA binding,regulation of transcription DNA-templated,chromatin
HINT2	HINT2	GIYK01054980,GIYK01055064	Ssa#XM_014171534.1,Ssa#XM_014171534.1	ssa-miR-132-3p,ssa-miR-144-5p,ssa-miR-29a-5p	histidine triad nucleotide-binding protein 2, mitochondrial,histidine triad nucleotide-binding protein 2, mitochondrial isoform X1	catalytic activity
hint3	HINT3	GIYK01004529,GIYK01004531,GIYK01004532,GIYK01004530	Ssa#XM_014159012.1,Ssa#XM_014159012.1,Ssa#XM_014159012.1,Ssa#XM_014159012.1	ssa-miR-125b-1-3p,ssa-miR-144-3p,ssa-miR-29b-2-5p	histidine triad nucleotide-binding protein 3-like,histidine triad nucleotide-binding protein 3 isoform X1	,catalytic activity
LOC106603125	KAT5	GIYK01010499,GIYK01010497,GIYK01010501,GIYK01010498,GIYK01010496,GIYK01010500	Ssa#XM_014196391.1,Ssa#XM_014196391.1,Ssa#XM_014196391.1,Ssa#XM_014196391.1,Ssa#XM_014196391.1,Ssa#XM_014196391.1	ssa-miR-125b-1-3p,ssa-miR-2188-3p,ssa-miR-2188-5p,ssa-miR-novel-8-3p	histone acetyltransferase KAT5-like isoform X1	NuA4 histone acetyltransferase complex,regulation of transcription DNA-templated,histone acetylation,histone acetyltransferase activity
LOC106607195	KAT7	GIYK01008583,GIYK01008573,GIYK01008581,GIYK01008572,GIYK01008577,GIYK01008584,GIYK01008575	Ssa#NM_001279036.1,Ssa#NM_001279036.1,Ssa#NM_001279036.1,Ssa#NM_001279036.1,Ssa#NM_001279036.1,Ssa#NM_001279036.1,Ssa#NM_001279036.1	ssa-miR-21a-5p,ssa-miR-2188-3p,ssa-miR-29a-5p,ssa-miR-155-5p,ssa-miR-novel-8-3p,ssa-miR-727b-3p	histone acetyltransferase KAT7 isoform X1,histone acetyltransferase KAT7-like isoform X2	histone acetylation,regulation of transcription DNA-templated,zinc ion binding,nucleus,histone acetyltransferase activity
myst2	KAT7	GIYK01008580,GIYK01008582,GIYK01008571,GIYK01008576,GIYK01008579,GIYK01008574,GIYK01008578	Ssa#NM_001279036.1,Ssa#NM_001279036.1,Ssa#NM_001279036.1,Ssa#NM_001279036.1,Ssa#NM_001279036.1,Ssa#NM_001279036.1,Ssa#NM_001279036.1	ssa-miR-21a-5p,ssa-miR-7132b-3p,ssa-miR-2188-3p,ssa-miR-29c-3p,ssa-miR-146d-5p,ssa-miR-29a-3p,ssa-miR-novel-2-5p,ssa-miR-29a-5p,ssa-miR-155-5p,ssa-miR-212a-5p,ssa-miR-novel-8-3p,ssa-miR-727b-3p	histone acetyltransferase KAT7 isoform X4	histone acetylation,regulation of transcription DNA-templated,zinc ion binding,nucleus,histone acetyltransferase activity
LOC106581768	HAT1	GIYK01055657,GIYK01055656,GIYK01055658	Ssa#XM_014173267.1,Ssa#XM_014173267.1,Ssa#XM_014173267.1	ssa-miR-29b-2-5p,ssa-miR-727b-3p	histone acetyltransferase type B catalytic subunit	histone acetylation,chromosome telomeric region,histone binding,chromatin silencing at telomere,nucleus,histone acetyltransferase activity
HDAC2	HDAC2	GIYK01016257	Ssa#NM_001279013.1	ssa-miR-29c-3p,ssa-miR-29a-3p	Histone deacetylase 2	metal ion binding,nucleus,histone H3 deacetylation,NAD-dependent histone deacetylase activity (H3-K14 specific)
LOC106578873	H3C14	GIYK01046420	Ssa#XM_014197705.1	ssa-miR-132-3p	histone H3.2	protein heterodimerization activity,nucleosome,DNA binding
H3F3B	H3-3B	GIYK01062802,GIYK01049149,GIYK01046419,GIYK01046422,GIYK01033621,GIYK01033623,GIYK01033625,GIYK01011280,GIYK01033624,GIYK01062805,GIYK01022254,GIYK01033622,GIYK01022253,GIYK01062803,GIYK01011281,GIYK01022255	Ssa#XM_014197705.1,Ssa#XM_014197705.1,Ssa#XM_014197705.1,Ssa#XM_014197705.1,Ssa#XM_014197705.1,Ssa#XM_014197705.1,Ssa#XM_014197705.1,Ssa#XM_014197705.1,Ssa#XM_014197705.1,Ssa#XM_014197705.1,Ssa#XM_014197705.1,Ssa#XM_014197705.1,Ssa#XM_014197705.1,Ssa#XM_014197705.1,Ssa#XM_014197705.1,Ssa#XM_014197705.1	ssa-miR-2188-3p,ssa-miR-146d-5p,ssa-miR-144-3p,ssa-miR-132-3p,ssa-miR-novel-2-5p,ssa-miR-29b-2-5p,ssa-miR-23b-3p,ssa-miR-155-5p,ssa-miR-138-1-2-3p,ssa-miR-205b-5p,ssa-miR-novel-8-3p,ssa-miR-205a-5p	histone H3.3	osteoblast differentiation,oogenesis,extracellular region,nucleus organization,brain development,nuclear chromosome telomeric region,single fertilization,cell population proliferation,RNA polymerase II core promoter sequence-specific DNA binding,multicellular organism growth,negative regulation of chromosome condensation,subtelomeric heterochromatin assembly,regulation of centromere complex assem…
H3-3A	H3-3A	GIYK01062804,GIYK01046421,GIYK01046423	Ssa#XM_014197705.1,Ssa#XM_014197705.1,Ssa#XM_014197705.1	ssa-miR-132-3p,ssa-miR-29b-2-5p,ssa-miR-23b-3p	histone H3.3-like	protein heterodimerization activity,nucleus,nucleosome,DNA binding
AB205_0219410	EZH2	GIYK01045890	Ssa#XM_014157133.1	ssa-miR-205a-1-3p,ssa-miR-29c-3p,ssa-miR-29a-3p,ssa-miR-125b-1-3p,ssa-miR-novel-8-3p,ssa-miR-205a-5p	histone-lysine N-methyltransferase EZH2	methylation,histone-lysine N-methyltransferase activity,protein binding
ezh2	EZH2	GIYK01045886,GIYK01045898,GIYK01045901,GIYK01045897,GIYK01045912,GIYK01045895,GIYK01045918,GIYK01045892,GIYK01045893,GIYK01045922,GIYK01045888,GIYK01045925,GIYK01045910,GIYK01045916,GIYK01045894,GIYK01045903,GIYK01045887,GIYK01045913,GIYK01045919,GIYK01045904,GIYK01045917,GIYK01045902,GIYK01045915,GIYK01045900,GIYK01045907,GIYK01045905	Ssa#XM_014157133.1,Ssa#XM_014157133.1,Ssa#XM_014157133.1,Ssa#XM_014157133.1,Ssa#XM_014157133.1,Ssa#XM_014157133.1,Ssa#XM_014157133.1,Ssa#XM_014157133.1,Ssa#XM_014157133.1,Ssa#XM_014157133.1,Ssa#XM_014157133.1,Ssa#XM_014157133.1,Ssa#XM_014157133.1,Ssa#XM_014157133.1,Ssa#XM_014157133.1,Ssa#XM_014157133.1,Ssa#XM_014157133.1,Ssa#XM_014157133.1,Ssa#XM_014157133.1,Ssa#XM_014157133.1,Ssa#XM_014157133.1,…	ssa-miR-205a-1-3p,ssa-miR-21a-5p,ssa-miR-184-3p,ssa-miR-29c-3p,ssa-miR-29a-3p,ssa-miR-132-3p,ssa-miR-125b-1-3p,ssa-miR-122-5p,ssa-miR-novel-8-3p,ssa-miR-205a-5p	histone-lysine N-methyltransferase EZH2 isoform X1,histone-lysine N-methyltransferase EZH2 isoform X3	,histone lysine methylation,histone-lysine N-methyltransferase activity,protein binding
LOC106590561	EZH2	GIYK01045896	Ssa#XM_014157133.1	ssa-miR-205a-1-3p,ssa-miR-184-3p,ssa-miR-29c-3p,ssa-miR-29a-3p,ssa-miR-125b-1-3p,ssa-miR-novel-8-3p	histone-lysine N-methyltransferase EZH2-like isoform X2	histone lysine methylation,histone-lysine N-methyltransferase activity
A0A3P8XTJ4	HOXC8	GIYK01039875	Ssa#XM_014135538.1	ssa-miR-499b-5p,ssa-miR-29c-5p,ssa-miR-205a-1-3p,ssa-miR-499a-5p	homeobox protein Hox-C8a-like isoform X1	endocrine pancreas development,exocrine pancreas development,embryonic pectoral fin morphogenesis,regulation of transcription DNA-templated,sequence-specific DNA binding,nucleus,DNA-binding transcription factor activity
GSONMT00071970001	MEOX2	GIYK01004914	Ssa#XM_014200609.1	ssa-miR-2188-3p	homeobox protein MOX-2-like	nucleus,sequence-specific DNA binding,positive regulation of transcription by RNA polymerase II,DNA-binding transcription factor activity
GSONMT00029307001	PKNOX1	GIYK01041614	Ssa#NM_001140476.1	ssa-miR-29c-3p,ssa-miR-29a-3p,ssa-miR-301b-5p,ssa-miR-205b-5p,ssa-miR-205a-5p	homeobox protein PKNOX1-like isoform X1	nucleus,DNA binding,regulation of transcription DNA-templated
LOC106575085	PKNOX1	GIYK01042471,GIYK01041615	Ssa#NM_001140476.1,Ssa#NM_001140476.1	ssa-miR-29c-3p,ssa-miR-29a-3p,ssa-miR-301b-5p,ssa-miR-205b-5p,ssa-miR-205a-5p	homeobox protein PKNOX1-like isoform X1	nucleus,DNA binding,regulation of transcription DNA-templated
D9C73_021964	HGD	GIYK01060942	Ssa#NM_001141168.1	ssa-miR-2188-5p,ssa-miR-138-1-2-3p,ssa-miR-727b-3p	homogentisate 1,2-dioxygenase	L-phenylalanine catabolic process,homogentisate 12-dioxygenase activity,oxidation-reduction process,tyrosine metabolic process
LOC106595578	CDC37	GIYK01006364,GIYK01028860	Ssa#XM_014186946.1,Ssa#XM_014186946.1	ssa-miR-155-5p,ssa-miR-29b-2-5p	hsp90 co-chaperone Cdc37-like	protein kinase binding
D9C73_007923	SPAM1	GIYK01053745	Ssa#XM_014169988.1	ssa-miR-29a-5p	hyaluronidase PH-20-like	carbohydrate metabolic process,hyalurononglucosaminidase activity
LOC115191719	ALOXE3	GIYK01062256	Ssa#XM_014194788.1	ssa-miR-499b-5p,ssa-miR-212a-5p	hydroperoxide isomerase ALOXE3-like	iron ion binding,oxidoreductase activity acting on single donors with incorporation of molecular oxygen incorporation of two atoms of oxygen,oxidation-reduction process
HCDH	HADH	GIYK01019223,GIYK01019225,GIYK01019220	Ssa#XM_014209639.1,Ssa#XM_014209639.1,Ssa#XM_014209639.1	ssa-miR-125b-1-3p,ssa-miR-223-5p	hydroxyacyl-coenzyme A dehydrogenase, mitochondrial	oxidation-reduction process,NAD+ binding,3-hydroxyacyl-CoA dehydrogenase activity,response to glucose,fatty acid metabolic process
HMGCL	HMGCL	GIYK01000363,GIYK01000360	Ssa#XM_014157129.1,Ssa#XM_014157129.1	ssa-miR-29c-5p,ssa-miR-451-5p	hydroxymethylglutaryl-CoA lyase, mitochondrial-like	hydroxymethylglutaryl-CoA lyase activity
LOC106581167	HIC1	GIYK01049581,GIYK01049582	Ssa#XM_014214920.1,Ssa#XM_014214920.1	ssa-miR-29c-5p,ssa-miR-125b-1-3p,ssa-miR-29b-2-5p,ssa-miR-23b-3p,ssa-miR-499b-5p,ssa-miR-novel-8-3p	hypermethylated in cancer 1 protein-like isoform X3	nucleic acid binding,negative regulation of transcription by RNA polymerase II,protein binding,intrinsic apoptotic signaling pathway in response to DNA damage,DNA-binding transcription factor activity
EYF80_059878	NHSL2	GIYK01028662	Ssa#XM_014129462.1	ssa-miR-29c-5p,ssa-miR-144-3p,ssa-miR-551b-3p	Hypothetical predicted protein
arpc5	ARPC5	GIYK01035178,GIYK01035176	Ssa#NM_001141280.1,Ssa#NM_001141280.1	ssa-miR-205a-1-3p,ssa-miR-301b-5p	hypothetical protein AMELA_G00017420	Arp2/3 complex-mediated actin nucleation,Arp2/3 protein complex
CCH79_00013461	CYP4F3	GIYK01045055,GIYK01045056	Ssa#XM_014183583.1,Ssa#XM_014183583.1	ssa-miR-29c-5p	hypothetical protein CCH79_00013461	oxidation-reduction process,oxidoreductase activity acting on paired donors with incorporation or reduction of molecular oxygen,monooxygenase activity,heme binding,iron ion binding
FQN60_002674	-	GIYK01059358	Ssa#XM_014136368.1	ssa-miR-130d-1-5p,ssa-miR-205b-5p,ssa-miR-23b-3p,ssa-miR-205a-5p	hypothetical protein FQN60_002674
parPi_0031632	RBPMS	GIYK01057484,GIYK01057480	Ssa#XM_014127805.1,Ssa#XM_014127805.1	ssa-miR-184-3p,ssa-miR-223-5p,ssa-miR-132-3p,ssa-miR-2188-5p,ssa-miR-144-3p,ssa-miR-205b-5p,ssa-miR-205a-5p	hypothetical protein parPi_0031632, partial	nucleic acid binding
Z043_123495	ACSS1	GIYK01044417	Ssa#XM_014154066.1	ssa-miR-142b-3p,ssa-miR-2188-3p,ssa-miR-205a-1-3p,ssa-miR-146d-5p	hypothetical protein Z043_123495, partial	catalytic activity
Q66NG1	UPP1	GIYK01010807	Ssa#XM_014180004.1	ssa-miR-142b-3p,ssa-miR-29c-5p	hypothetical protein, partial	nucleoside metabolic process
A0A3B4Z5D5	HPRT1	GIYK01035514	Ssa#XM_014140306.1	ssa-miR-451-5p	hypoxanthine-guanine phosphoribosyltransferase-like	metal ion binding,guanine phosphoribosyltransferase activity,purine ribonucleoside salvage,IMP salvage,nucleotide binding,hypoxanthine phosphoribosyltransferase activity,cytoplasm
GSONMT00055169001	HPRT1	GIYK01035513	Ssa#XM_014140306.1	ssa-miR-451-5p	hypoxanthine-guanine phosphoribosyltransferase-like isoform X1	metal ion binding,guanine phosphoribosyltransferase activity,purine ribonucleoside salvage,IMP salvage,nucleotide binding,hypoxanthine phosphoribosyltransferase activity,cytoplasm
hif1a	HIF1A	GIYK01000672,GIYK01000674,GIYK01000673	Ssa#XM_014189961.1,Ssa#XM_014189961.1,Ssa#XM_014189961.1	ssa-miR-142b-3p,ssa-miR-144-3p,ssa-miR-7132a-5p,ssa-miR-7132b-5p	hypoxia-inducible factor 1-alpha isoform X1,hypoxia-inducible factor 1-alpha	nuclear speck,DNA binding,protein dimerization activity,cytoplasm
LOC106563688	HIF1A	GIYK01028630,GIYK01028622,GIYK01028628	Ssa#XM_014129489.1,Ssa#XM_014129489.1,Ssa#XM_014129489.1	ssa-miR-7132a-5p,ssa-miR-2188-3p,ssa-miR-2188-5p,ssa-miR-301b-5p,ssa-miR-7132b-5p	hypoxia-inducible factor 1-alpha-like isoform X2	regulation of transcription DNA-templated,protein binding,protein dimerization activity
ier2	IER2	GIYK01028957	Ssa#NM_001140121.1	ssa-miR-125b-1-3p	Immediate early response gene 2 protein
LOC106590650	IER2	GIYK01006201	Ssa#NM_001140121.1	ssa-miR-29c-3p,ssa-miR-2188-3p,ssa-miR-29a-3p	Immediate early response gene 2 protein
LOC106606792	IER2	GIYK01014718	Ssa#XM_014203148.1	ssa-miR-142b-3p	immediate early response gene 2 protein-like
aebp1	CPXM2	GIYK01064350,GIYK01064349	Ssa#XM_014170578.1,Ssa#XM_014170578.1	ssa-miR-2188-3p	inactive carboxypeptidase-like protein X2	metallocarboxypeptidase activity,zinc ion binding,proteolysis
LOC106562983	CPXM2	GIYK01027574,GIYK01027577,GIYK01027576	Ssa#XM_014128151.1,Ssa#XM_014128151.1,Ssa#XM_014128151.1	ssa-miR-301b-5p	inactive carboxypeptidase-like protein X2 isoform X1,inactive carboxypeptidase-like protein X2 isoform X2	metallocarboxypeptidase activity,zinc ion binding,proteolysis
LOC106568484	CPXM2	GIYK01027575,GIYK01027578	Ssa#XM_014128151.1,Ssa#XM_014128151.1	ssa-miR-301b-5p	inactive carboxypeptidase-like protein X2 isoform X1,inactive carboxypeptidase-like protein X2 isoform X3	metallocarboxypeptidase activity,zinc ion binding,proteolysis
LOC106584911	CPXM2	GIYK01064353,GIYK01064352,GIYK01053988,GIYK01064351	Ssa#XM_014170578.1,Ssa#XM_014170578.1,Ssa#XM_014170578.1,Ssa#XM_014170578.1	ssa-miR-2188-3p,ssa-miR-205b-5p,ssa-miR-205a-5p	inactive carboxypeptidase-like protein X2,adipocyte enhancer-binding protein 1-like isoform X3	metallocarboxypeptidase activity,zinc ion binding,proteolysis
A0A3P8Y1W8	MCL1	GIYK01004777,GIYK01004778	Ssa#XM_014162443.1,Ssa#XM_014162443.1	ssa-miR-29c-3p,ssa-miR-146d-5p,ssa-miR-29a-3p,ssa-miR-23b-3p	induced myeloid leukemia cell differentiation protein Mcl-1 homolog	protein heterodimerization activity,chordate embryonic development,negative regulation of mitotic nuclear division,negative regulation of cysteine-type endopeptidase activity involved in apoptotic process,integral component of membrane
ING4	ING4	GIYK01013890	Ssa#XM_014201635.1	ssa-miR-29c-3p,ssa-miR-29a-3p	inhibitor of growth protein 4	metal ion binding,histone acetylation,methylated histone binding,negative regulation of cell population proliferation,positive regulation of apoptotic process,hematopoietic progenitor cell differentiation,nucleus
znhi4	INO80B	GIYK01045461,GIYK01045462	Ssa#NM_001140328.1,Ssa#NM_001140328.1	ssa-miR-205b-5p,ssa-miR-29a-5p	INO80 complex subunit B-like isoform X1,INO80 complex subunit B-like isoform X2	chromatin remodeling,Ino80 complex
itprip	ITPRIP	GIYK01044642,GIYK01044641	Ssa#NM_001140112.1,Ssa#NM_001140112.1	ssa-miR-29c-3p,ssa-miR-29a-3p,ssa-miR-144-3p,ssa-miR-205b-5p,ssa-miR-205a-5p	inositol 1,4,5-trisphosphate receptor-interacting protein
LOC106578945	IPMK	GIYK01046506	Ssa#XM_014158248.1	ssa-miR-301b-5p,ssa-miR-223-5p,ssa-miR-184-3p	inositol polyphosphate multikinase-like	inositol phosphate biosynthetic process,phosphorylation,kinase activity
IP3KA	ITPKA	GIYK01000286	Ssa#XM_014145528.1	ssa-miR-132-3p,ssa-miR-144-3p,ssa-miR-146d-5p	Inositol-trisphosphate 3-kinase A	inositol phosphate biosynthetic process,phosphorylation,kinase activity
LOC106571921	ITPKA	GIYK01000287	Ssa#XM_014145528.1	ssa-miR-132-3p,ssa-miR-144-3p	inositol-trisphosphate 3-kinase A-like isoform X2	inositol phosphate biosynthetic process,phosphorylation,kinase activity
FQN60_011657	IGFBP4	GIYK01005785	Ssa#XM_014131503.1	ssa-miR-2188-3p,ssa-miR-29c-3p,ssa-miR-29a-3p,ssa-miR-132-3p,ssa-miR-144-3p,ssa-miR-212a-5p,ssa-miR-727b-3p	insulin-like growth factor-binding protein 4	insulin-like growth factor binding,extracellular region
GSONMT00046833001	IGFBP4	GIYK01005786,GIYK01005789	Ssa#XM_014131503.1,Ssa#XM_014131503.1	ssa-miR-2188-3p,ssa-miR-29c-3p,ssa-miR-29a-3p,ssa-miR-223-5p,ssa-miR-132-3p,ssa-miR-144-3p,ssa-miR-212a-5p,ssa-miR-727b-3p	insulin-like growth factor-binding protein 4 isoform X1,unnamed protein product	insulin-like growth factor binding,extracellular region
IGFBP-6B2	IGFBP5	GIYK01039844	Ssa#NM_001123650.1	ssa-miR-727b-3p,ssa-miR-146d-5p,ssa-miR-29a-5p	insulin-like growth factor-binding protein 5	insulin-like growth factor binding,extracellular region
ITM2A	ITM2A	GIYK01011755	Ssa#NM_001139826.1	ssa-miR-132-3p,ssa-miR-2188-3p	Integral membrane protein 2A	integral component of membrane
ITM2C	ITM2C	GIYK01006930,GIYK01035272	Ssa#XM_014190834.1,Ssa#XM_014139592.1	ssa-miR-144-3p,ssa-miR-29a-5p	integral membrane protein 2C-like	integral component of membrane
LOC106586229	ITGA6	GIYK01055669,GIYK01055671,GIYK01055664,GIYK01055670,GIYK01055665,GIYK01055668,GIYK01055672,GIYK01055667,GIYK01055666	Ssa#XM_014173271.1,Ssa#XM_014173271.1,Ssa#XM_014173271.1,Ssa#XM_014173271.1,Ssa#XM_014173271.1,Ssa#XM_014173271.1,Ssa#XM_014173271.1,Ssa#XM_014173271.1,Ssa#XM_014173271.1	ssa-miR-132-3p,ssa-miR-155-5p,ssa-miR-301b-5p	integrin alpha-6 isoform X3,integrin alpha-6-like isoform X2,integrin alpha-6-like isoform X1	,integrin-mediated signaling pathway,cell adhesion,integrin complex
LOC106600084	ITGA6	GIYK01063952,GIYK01063950	Ssa#XM_014140900.1,Ssa#XM_014140900.1	ssa-miR-144-5p,ssa-miR-205b-5p,ssa-miR-223-5p,ssa-miR-205a-5p	integrin alpha-6-like isoform X2	integrin-mediated signaling pathway,cell adhesion,integrin complex
LOC106590025	ITGB1	GIYK01060106,GIYK01060108,GIYK01060114,GIYK01060110,GIYK01060107,GIYK01060115,GIYK01060112,GIYK01060109,GIYK01060111,GIYK01060116,GIYK01060113	Ssa#XM_014180509.1,Ssa#XM_014180509.1,Ssa#XM_014180509.1,Ssa#XM_014180509.1,Ssa#XM_014180509.1,Ssa#XM_014180509.1,Ssa#XM_014180509.1,Ssa#XM_014180509.1,Ssa#XM_014180509.1,Ssa#XM_014180509.1,Ssa#XM_014180509.1	ssa-miR-132-3p,ssa-miR-205b-5p,ssa-miR-146d-5p	integrin beta-1-like isoform X1	signaling receptor activity,integrin-mediated signaling pathway,integrin complex,cell-matrix adhesion
LOC115176561	ICAM1	GIYK01065354,GIYK01065358,GIYK01065357,GIYK01065352,GIYK01065353,GIYK01065355,GIYK01065356	Ssa#NM_001123723.1,Ssa#NM_001123723.1,Ssa#NM_001123723.1,Ssa#NM_001123723.1,Ssa#NM_001123723.1,Ssa#NM_001123723.1,Ssa#NM_001123723.1	ssa-miR-7132a-5p,ssa-miR-2188-3p,ssa-miR-130d-1-5p,ssa-miR-2188-5p,ssa-miR-144-3p,ssa-miR-7132b-5p,ssa-miR-727b-3p	intercellular adhesion molecule 1-like isoform X2	,membrane,cell-cell adhesion
fxyd5a	ICAM1	GIYK01004389,GIYK01004398,GIYK01004393,GIYK01004390,GIYK01004383,GIYK01004392,GIYK01004381,GIYK01004387,GIYK01004385,GIYK01004395	Ssa#NM_001123723.1,Ssa#NM_001123723.1,Ssa#NM_001123723.1,Ssa#NM_001123723.1,Ssa#NM_001123723.1,Ssa#NM_001123723.1,Ssa#NM_001123723.1,Ssa#NM_001123723.1,Ssa#NM_001123723.1,Ssa#NM_001123723.1	ssa-miR-7132a-5p,ssa-miR-29c-5p,ssa-miR-29a-5p,ssa-miR-2188-3p,ssa-miR-130d-1-5p,ssa-miR-2188-5p,ssa-miR-29b-2-5p,ssa-miR-23b-3p,ssa-miR-122-5p,ssa-miR-144-3p,ssa-miR-7132b-5p,ssa-miR-727b-3p	intercellular adhesion molecule 1-like isoform X2,intercellular adhesion molecule 1-like isoform X1,intercellular adhesion molecule 1-like isoform X6	,membrane,ion channel regulator activity,cell-cell adhesion,regulation of ion transport,integral component of membrane
GSONMT00042607001	ICAM4	GIYK01013761,GIYK01013771,GIYK01004391,GIYK01004382,GIYK01004386,GIYK01004397,GIYK01013762,GIYK01013768,GIYK01004380,GIYK01013765,GIYK01004384,GIYK01004394,GIYK01004388,GIYK01013766	Ssa#XM_014201479.1,Ssa#NM_001123723.1,Ssa#NM_001123723.1,Ssa#NM_001123723.1,Ssa#NM_001123723.1,Ssa#NM_001123723.1,Ssa#NM_001123723.1,Ssa#NM_001123723.1,Ssa#NM_001123723.1,Ssa#NM_001123723.1,Ssa#NM_001123723.1,Ssa#NM_001123723.1,Ssa#NM_001123723.1,Ssa#NM_001123723.1	ssa-miR-7132a-5p,ssa-miR-29c-5p,ssa-miR-2188-3p,ssa-miR-130d-1-5p,ssa-miR-144-3p,ssa-miR-7132b-5p,ssa-miR-727b-3p	intercellular adhesion molecule 4,intercellular adhesion molecule 1-like isoform X1	regulation of ion transport,cell-cell adhesion,ion channel regulator activity,integral component of membrane
IFNGR1	IFNGR1	GIYK01059721,GIYK01059720	Ssa#XM_014179929.1,Ssa#XM_014179929.1	ssa-miR-132-3p,ssa-miR-205a-1-3p,ssa-miR-7132a-5p,ssa-miR-7132b-5p	interferon gamma receptor 1-like isoform X2,interferon gamma receptor 1-like isoform X1	interferon-gamma binding,positive regulation of gene expression,negative regulation of gene expression,integral component of membrane
IRF-2	IRF2BP2	GIYK01021375,GIYK01021378,GIYK01021374	Ssa#XM_014172875.1,Ssa#XM_014172875.1,Ssa#XM_014172875.1	ssa-miR-205a-1-3p	interferon regulatory factor 2 isoform X1	cell population proliferation,regulation of transcription DNA-templated,positive regulation of gene expression,negative regulation of gene expression,transcription regulatory region sequence-specific DNA binding,nucleus,DNA-binding transcription factor activity
i2b2a	IRF2BP2	GIYK01005421,GIYK01005420,GIYK01005419,GIYK01005418	Ssa#NM_001139853.1,Ssa#NM_001139853.1,Ssa#NM_001139853.1,Ssa#NM_001139853.1	ssa-miR-23b-3p,ssa-miR-132-1-2-5p	interferon regulatory factor 2-binding protein 2-B-like
LOC106564826	IRF2BP2	GIYK01029574,GIYK01029573,GIYK01029572	Ssa#NM_001139853.1,Ssa#NM_001139853.1,Ssa#NM_001139853.1	ssa-miR-23b-3p	interferon regulatory factor 2-binding protein 2-B-like
GSONMT00010894001	IRF2BP2	GIYK01021377	Ssa#XM_014172875.1	ssa-miR-205a-1-3p	interferon regulatory factor 2-like isoform X1	cell population proliferation,transcription regulatory region sequence-specific DNA binding,regulation of transcription DNA-templated,DNA-binding transcription factor activity
irf2	IRF2BP2	GIYK01021376	Ssa#XM_014172875.1	ssa-miR-205a-1-3p	interferon regulatory factor 2-like isoform X3	cell population proliferation,transcription regulatory region sequence-specific DNA binding,regulation of transcription DNA-templated,DNA-binding transcription factor activity
A0A3P8Y5G3	IRF5	GIYK01043338	Ssa#NM_001139852.1	ssa-miR-29c-3p,ssa-miR-193a-5p,ssa-miR-29a-3p	interferon regulatory factor 5	defense response to virus,protein binding,regulation of transcription by RNA polymerase II,transcription regulatory region sequence-specific DNA binding,cytokine-mediated signaling pathway,DNA-binding transcription factor activity
LOC106609132	IRF5	GIYK01043341	Ssa#NM_001139852.1	ssa-miR-29c-3p,ssa-miR-193a-5p,ssa-miR-29a-3p	interferon regulatory factor 5	defense response to virus,protein binding,regulation of transcription by RNA polymerase II,transcription regulatory region sequence-specific DNA binding,cytokine-mediated signaling pathway,DNA-binding transcription factor activity
IRF5	IRF5	GIYK01043342,GIYK01043337,GIYK01043346,GIYK01043340,GIYK01043345,GIYK01043348	Ssa#NM_001139852.1,Ssa#NM_001139852.1,Ssa#NM_001139852.1,Ssa#NM_001139852.1,Ssa#NM_001139852.1,Ssa#NM_001139852.1	ssa-miR-29c-3p,ssa-miR-193a-5p,ssa-miR-29a-3p	interferon regulatory factor 5,interferon regulatory factor 5-like isoform X1	defense response to virus,protein binding,regulation of transcription by RNA polymerase II,transcription regulatory region sequence-specific DNA binding,cytokine-mediated signaling pathway,DNA-binding transcription factor activity
LOC106562284	IRF8	GIYK01027018,GIYK01027015,GIYK01027016,GIYK01027014,GIYK01027017	Ssa#XM_014127058.1,Ssa#XM_014127058.1,Ssa#XM_014127058.1,Ssa#XM_014127058.1,Ssa#XM_014127058.1	ssa-miR-29c-3p,ssa-miR-193a-5p,ssa-miR-144-3p,ssa-miR-29a-3p	interferon regulatory factor 8-like isoform X3,interferon regulatory factor 8-like isoform X4,interferon regulatory factor 8-like isoform X1	protein dephosphorylation,protein tyrosine/serine/threonine phosphatase activity,protein binding,regulation of transcription DNA-templated,transcription regulatory region sequence-specific DNA binding,DNA-binding transcription factor activity
A0A3Q3AP15	IFI44	GIYK01065182	Ssa#NM_001140400.1	ssa-miR-2188-3p,ssa-miR-132-3p,ssa-miR-125b-1-3p,ssa-miR-144-5p,ssa-miR-155-5p	interferon-induced protein 44-like	GTP binding
A0A3P8ZY80	IL1RN	GIYK01067929,GIYK01067927,GIYK01067928	Ssa#XM_014187105.1,Ssa#XM_014187105.1,Ssa#XM_014187105.1	ssa-miR-144-3p	interleukin-1 family member A,interleukin-1 receptor antagonist isoform X1	signal transduction,cytokine activity,extracellular space,inflammatory response,immune response,interleukin-1 receptor binding
il-1ra	IL1RN	GIYK01066471	Ssa#XM_014187105.1	ssa-miR-144-3p	interleukin-1 receptor antagonist	signal transduction,cytokine activity,extracellular space,inflammatory response,immune response,interleukin-1 receptor binding
A0A3P8ZSY3	IL1R1	GIYK01056034,GIYK01056033	Ssa#XM_014173633.1,Ssa#XM_014173633.1	ssa-miR-144-5p,ssa-miR-122-5p	interleukin-1 receptor type 1	membrane,interleukin-1 receptor activity,interleukin-1 type I receptor binding,cytokine-mediated signaling pathway,integral component of membrane
A0A3P8Y9N0	IRAK3	GIYK01066102	Ssa#XM_014208880.1	ssa-miR-29c-3p,ssa-miR-29a-3p,ssa-miR-novel-2-5p,ssa-miR-29a-5p,ssa-miR-novel-8-3p	interleukin-1 receptor-associated kinase 3	negative regulation of toll-like receptor signaling pathway,protein phosphorylation,embryonic hemopoiesis,MyD88-dependent toll-like receptor signaling pathway,negative regulation of innate immune response,protein kinase activity,ATP binding
IRAK3	IRAK3	GIYK01066101,GIYK01066100,GIYK01066103	Ssa#XM_014208880.1,Ssa#XM_014208880.1,Ssa#XM_014208880.1	ssa-miR-29c-3p,ssa-miR-29a-3p,ssa-miR-novel-2-5p,ssa-miR-29a-5p,ssa-miR-novel-8-3p	interleukin-1 receptor-associated kinase 3	negative regulation of toll-like receptor signaling pathway,protein phosphorylation,embryonic hemopoiesis,MyD88-dependent toll-like receptor signaling pathway,negative regulation of innate immune response,protein binding,protein kinase activity,ATP binding
LOC106609858	IRAK3	GIYK01018777,GIYK01018776	Ssa#XM_014208880.1,Ssa#XM_014208880.1	ssa-miR-29c-3p,ssa-miR-29a-3p,ssa-miR-novel-2-5p,ssa-miR-29a-5p,ssa-miR-novel-8-3p	interleukin-1 receptor-associated kinase 3-like	negative regulation of toll-like receptor signaling pathway,protein phosphorylation,MyD88-dependent toll-like receptor signaling pathway,negative regulation of innate immune response,protein kinase activity,ATP binding
irak4	IRAK4	GIYK01025135	Ssa#XM_014124459.1	ssa-miR-144-5p	interleukin-1 receptor-associated kinase 4	positive regulation of transcription DNA-templated,signal transduction,protein phosphorylation,magnesium ion binding,protein serine/threonine kinase activity,response to bacterium,ATP binding
il-1rl	IL1R1	GIYK01056035,GIYK01056036	Ssa#XM_014173633.1,Ssa#XM_014173633.1	ssa-miR-29c-3p,ssa-miR-29a-3p,ssa-miR-2188-5p,ssa-miR-144-5p,ssa-miR-122-5p	interleukin-1 receptor-like protein	interleukin-1 receptor activity,signal transduction,protein binding
I13R2	IL13RA2	GIYK01045362	Ssa#XM_014155985.1	ssa-miR-2188-3p,ssa-miR-29a-5p,ssa-miR-132-3p,ssa-miR-23b-3p,ssa-miR-122-5p	interleukin-13 receptor subunit alpha-2-like	protein binding,integral component of membrane
LOC106601108	IL4R	GIYK01008313,GIYK01008316,GIYK01008314,GIYK01008330,GIYK01008309,GIYK01008315,GIYK01008310,GIYK01008312,GIYK01008327,GIYK01008328,GIYK01008329,GIYK01008317,GIYK01008318,GIYK01008311	Ssa#XM_014193035.1,Ssa#XM_014193035.1,Ssa#XM_014193035.1,Ssa#XM_014193035.1,Ssa#XM_014193035.1,Ssa#NM_001140093.1,Ssa#XM_014193035.1,Ssa#XM_014193035.1,Ssa#XM_014193035.1,Ssa#XM_014193035.1,Ssa#NM_001140093.1,Ssa#XM_014193035.1,Ssa#NM_001140093.1,Ssa#XM_014193035.1	ssa-miR-21a-5p,ssa-miR-551b-3p,ssa-miR-193a-5p,ssa-miR-223-5p,ssa-miR-novel-2-5p	Interleukin-4 receptor alpha chain precursor	protein binding,production of molecular mediator involved in inflammatory response,cytokine receptor activity,cytokine-mediated signaling pathway,integral component of membrane
LOC106562893	IL6ST	GIYK01003730,GIYK01003731	Ssa#XM_014144654.1,Ssa#XM_014144654.1	ssa-miR-142b-3p,ssa-miR-29c-5p,ssa-miR-125b-1-3p,ssa-miR-2188-5p,ssa-miR-499b-5p	interleukin-6 receptor subunit beta-like	protein binding,cytokine-mediated signaling pathway,cytokine receptor activity,integral component of membrane
LOC106565226	-	GIYK01052588,GIYK01052566,GIYK01052591,GIYK01052573	Ssa#XM_014167973.1,Ssa#XM_014167973.1,Ssa#XM_014167973.1,Ssa#XM_014167973.1	ssa-miR-29c-3p,ssa-miR-29a-3p,ssa-miR-novel-8-3p,ssa-miR-29a-5p	intermediate filament protein ON3-like	keratin filament
LOC106572750	-	GIYK01039986	Ssa#XM_014147199.1	ssa-miR-155-5p,ssa-miR-727b-3p	intermediate filament protein ON3-like	keratin filament
LOC106583604	-	GIYK01052574,GIYK01052586,GIYK01052571,GIYK01052572,GIYK01052570,GIYK01052581	Ssa#XM_014167973.1,Ssa#XM_014167973.1,Ssa#XM_014167973.1,Ssa#XM_014167973.1,Ssa#XM_014167973.1,Ssa#XM_014167973.1	ssa-miR-29c-3p,ssa-miR-29a-3p,ssa-miR-novel-8-3p,ssa-miR-29a-5p	intermediate filament protein ON3,intermediate filament protein ON3-like isoform X1	keratin filament
G1FKI3	DIO1	GIYK01023205,GIYK01023206,GIYK01023207	Ssa#XM_014215901.1,Ssa#XM_014215901.1,Ssa#XM_014215901.1	ssa-miR-29c-3p,ssa-miR-301b-5p,ssa-miR-29a-3p,ssa-miR-29a-5p	iodothyronine deiodinase type I	membrane,hormone biosynthetic process,oxidation-reduction process,thyroxine 5'-deiodinase activity
HSC20	HSCB	GIYK01047615	Ssa#XM_014160008.1	ssa-miR-144-3p	iron-sulfur cluster co-chaperone protein HscB, mitochondrial	protein maturation by iron-sulfur cluster transfer,protein complex oligomerization,chaperone binding,ATPase activator activity,positive regulation of ATPase activity
isoc1	ISOC1	GIYK01003786	Ssa#XM_014145299.1	ssa-miR-205a-1-3p,ssa-miR-29b-2-5p	isochorismatase domain-containing protein 1	cytoplasm,catalytic activity
idh3a	IDH3A	GIYK01018702,GIYK01018692,GIYK01018700	Ssa#XM_014186685.1,Ssa#XM_014186685.1,Ssa#XM_014186685.1	ssa-miR-132-3p,ssa-miR-193a-5p	isocitrate dehydrogenase [NAD] subunit alpha, mitochondrial isoform X1,isocitrate dehydrogenase [NAD] subunit alpha, mitochondrial-like,isocitrate dehydrogenase [NAD] subunit alpha, mitochondrial	oxidation-reduction process,magnesium ion binding,NAD binding,isocitrate dehydrogenase (NAD+) activity,mitochondrion,tricarboxylic acid cycle,oxidoreductase activity acting on the CH-OH group of donors NAD or NADP as acceptor
LOC106567023	IDH3G	GIYK01032796,GIYK01032797,GIYK01032798	Ssa#XM_014147113.1,Ssa#XM_014147113.1,Ssa#XM_014147113.1	ssa-miR-2188-3p,ssa-miR-122-5p	isocitrate dehydrogenase [NAD] subunit gamma, mitochondrial-like isoform X2	oxidation-reduction process,magnesium ion binding,NAD binding,isocitrate dehydrogenase (NAD+) activity,mitochondrion,tricarboxylic acid cycle,oxidoreductase activity acting on the CH-OH group of donors NAD or NADP as acceptor
LOC106586335	IDH1	GIYK01055922,GIYK01055918,GIYK01055919,GIYK01055921	Ssa#XM_014173513.1,Ssa#XM_014173513.1,Ssa#XM_014173513.1,Ssa#XM_014173513.1	ssa-miR-132-3p,ssa-miR-142b-3p,ssa-miR-21a-5p,ssa-miR-29a-5p	isocitrate dehydrogenase [NADP] cytoplasmic-like isoform X2	isocitrate dehydrogenase (NADP+) activity,isocitrate metabolic process,oxidation-reduction process
ivd	IVD	GIYK01000088,GIYK01000087	Ssa#XM_014206096.1,Ssa#XM_014206096.1	ssa-miR-727b-3p	isovaleryl-CoA dehydrogenase, mitochondrial	acyl-CoA dehydrogenase activity,flavin adenine dinucleotide binding,oxidation-reduction process
LOC106600820	PLAK	GIYK01015832,GIYK01015831,GIYK01015830,GIYK01015829	Ssa#XM_014204339.1,Ssa#XM_014204339.1,Ssa#XM_014204339.1,Ssa#XM_014204339.1	ssa-miR-novel-2-5p,ssa-miR-205b-5p,ssa-miR-223-5p,ssa-miR-205a-5p	junction plakoglobin-like	alpha-catenin binding,adherens junction,catenin complex,structural molecule activity,cell adhesion,cadherin binding,desmosome assembly
PLAK	PLAK	GIYK01029250,GIYK01005822,GIYK01029252,GIYK01029247,GIYK01029246,GIYK01005823,GIYK01029249,GIYK01029248,GIYK01005813,GIYK01005817,GIYK01005818,GIYK01005820,GIYK01005819,GIYK01029251,GIYK01005815,GIYK01029253,GIYK01005816,GIYK01005821,GIYK01005814	Ssa#XM_014131074.1,Ssa#XM_014131074.1,Ssa#XM_014131074.1,Ssa#XM_014131074.1,Ssa#XM_014131074.1,Ssa#XM_014131074.1,Ssa#XM_014131074.1,Ssa#XM_014131074.1,Ssa#XM_014131074.1,Ssa#XM_014131074.1,Ssa#XM_014131074.1,Ssa#XM_014131074.1,Ssa#XM_014131074.1,Ssa#XM_014131074.1,Ssa#XM_014131074.1,Ssa#XM_014131074.1,Ssa#XM_014131074.1,Ssa#XM_014131074.1,Ssa#XM_014131074.1	ssa-miR-142b-3p,ssa-miR-551b-3p,ssa-miR-29a-5p,ssa-miR-2188-3p,ssa-miR-125b-1-3p,ssa-miR-301b-5p,ssa-miR-122-5p,ssa-miR-155-5p,ssa-miR-144-3p,ssa-miR-novel-8-3p	junction plakoglobin-like	alpha-catenin binding,desmosome,cell adhesion,negative regulation of Wnt signaling pathway involved in heart development,desmosome assembly,adherens junction,catenin complex,atrioventricular valve morphogenesis,nucleus,cadherin binding,structural molecule activity
GSONMT00066315001	F11R	GIYK01024828	Ssa#XM_014123817.1	ssa-miR-29c-3p,ssa-miR-29a-3p,ssa-miR-23b-3p	junctional adhesion molecule A-like	cell adhesion,integral component of membrane
LOC106605635	F11R	GIYK01013721,GIYK01013712,GIYK01013715,GIYK01013716,GIYK01013722,GIYK01013718,GIYK01013713,GIYK01013714,GIYK01013717	Ssa#XM_014201497.1,Ssa#XM_014201497.1,Ssa#XM_014201497.1,Ssa#XM_014201497.1,Ssa#XM_014201497.1,Ssa#XM_014201497.1,Ssa#XM_014201497.1,Ssa#XM_014201497.1,Ssa#XM_014201497.1	ssa-miR-132-3p,ssa-miR-2188-3p,ssa-miR-23b-3p	junctional adhesion molecule A-like isoform X2,B-cell receptor CD22-like isoform X3,B-cell receptor CD22-like isoform X2	,membrane,integral component of membrane
LOC106575111	JAM2	GIYK01042411,GIYK01041580,GIYK01042408,GIYK01042409,GIYK01042412,GIYK01042410,GIYK01042413	Ssa#XM_014150191.1,Ssa#XM_014150191.1,Ssa#XM_014150191.1,Ssa#XM_014150191.1,Ssa#XM_014150191.1,Ssa#XM_014150191.1,Ssa#XM_014150191.1	ssa-miR-727b-3p,ssa-miR-499a-5p,ssa-miR-2188-3p,ssa-miR-125b-1-3p,ssa-miR-130d-1-5p,ssa-miR-499b-5p,ssa-miR-144-3p,ssa-miR-205b-5p,ssa-miR-novel-8-3p,ssa-miR-205a-5p	junctional adhesion molecule B-like	integral component of membrane
LOC106579113	KLHDC1	GIYK01047072,GIYK01047073	Ssa#XM_014158683.1,Ssa#XM_014158683.1	ssa-miR-132-3p,ssa-miR-2188-5p,ssa-miR-29c-5p,ssa-miR-novel-8-3p	kelch domain-containing protein 1-like	protein binding
LOC106608146	KBTBD11	GIYK01016999	Ssa#XM_014144919.1	ssa-miR-727b-3p	kelch repeat and BTB domain-containing protein 11-like	protein binding
LOC106610781	KBTBD11	GIYK01019635,GIYK01019634	Ssa#XM_014210342.1,Ssa#XM_014210342.1	ssa-miR-142b-3p,ssa-miR-2188-3p,ssa-miR-301b-5p	kelch repeat and BTB domain-containing protein 11-like	protein binding
LOC106590311	KBTBD2	GIYK01060469,GIYK01060470	Ssa#XM_014181192.1,Ssa#XM_014181192.1	ssa-miR-2188-5p,ssa-miR-144-3p,ssa-miR-7132b-3p,ssa-miR-23b-3p	kelch repeat and BTB domain-containing protein 2-like	protein binding
keap1	KEAP1	GIYK01006137	Ssa#XM_014180599.1	ssa-miR-29c-3p,ssa-miR-144-3p,ssa-miR-212a-5p,ssa-miR-29a-3p	kelch-like ECH-associated protein 1	transcription factor binding,Cul3-RING ubiquitin ligase complex,protein ubiquitination
LOC106570027	KLHL31	GIYK01036608,GIYK01036607	Ssa#XM_014141917.1,Ssa#XM_014141917.1	ssa-miR-125b-1-3p,ssa-miR-29c-5p,ssa-miR-144-3p,ssa-miR-223-5p	kelch-like protein 31	protein binding
KLHL6	KLHL6	GIYK01050655	Ssa#NM_001139979.1	ssa-miR-122-5p	kelch-like protein 6	germinal center formation,B cell receptor signaling pathway,protein binding
klh13	KLHL9	GIYK01050701,GIYK01050702,GIYK01050704,GIYK01050703	Ssa#NM_001140108.1,Ssa#NM_001140108.1,Ssa#NM_001140108.1,Ssa#NM_001140108.1	ssa-miR-132-3p,ssa-miR-2188-3p,ssa-miR-23b-3p	kelch-like protein 9 isoform X1,kelch-like protein 9	protein binding
LOC106587783	KRT13	GIYK01005804	Ssa#XM_014176441.1	ssa-miR-novel-8-3p	keratin, type I cytoskeletal 13-like	intermediate filament,structural molecule activity
GSONMT00010161001	KRT4	GIYK01032727	Ssa#XM_014135683.1	ssa-miR-155-5p,ssa-miR-138-1-2-3p,ssa-miR-223-5p	keratin, type II cytoskeletal cochleal-like	keratin filament
LOC106566974	KRT4	GIYK01032721,GIYK01032723,GIYK01032720,GIYK01032725	Ssa#XM_014135683.1,Ssa#XM_014135683.1,Ssa#XM_014135683.1,Ssa#XM_014135683.1	ssa-miR-155-5p,ssa-miR-138-1-2-3p,ssa-miR-223-5p,ssa-miR-727b-3p	keratin, type II cytoskeletal cochleal-like	,keratin filament
krt4	KRT4	GIYK01032724,GIYK01032722,GIYK01032726	Ssa#XM_014135683.1,Ssa#XM_014135683.1,Ssa#XM_014135683.1	ssa-miR-155-5p,ssa-miR-138-1-2-3p,ssa-miR-223-5p,ssa-miR-727b-3p	keratin, type II cytoskeletal cochleal-like,intermediate filament protein ON3-like	keratin filament
A0A3B4ZWY7	KRTCAP3	GIYK01000367,GIYK01000368	Ssa#XM_014157805.1,Ssa#XM_014157805.1	ssa-miR-132-3p,ssa-miR-144-3p,ssa-miR-205a-1-3p	keratinocyte-associated protein 3-like	integral component of membrane
SMAX5B_003490	KRTCAP3	GIYK01000369	Ssa#XM_014157805.1	ssa-miR-132-3p,ssa-miR-205a-1-3p	keratinocyte-associated protein 3-like	integral component of membrane
ech1	ECH1	GIYK01049174,GIYK01049177,GIYK01049175,GIYK01049176	Ssa#XM_014162335.1,Ssa#XM_014162335.1,Ssa#XM_014162335.1,Ssa#XM_014162335.1	ssa-miR-144-5p,ssa-miR-212a-5p,ssa-miR-551b-3p	KH domain-containing protein 3-like	,catalytic activity
A0A3P8XK68	KIF11	GIYK01044790	Ssa#XM_014154900.1	ssa-miR-125b-1-3p,ssa-miR-551b-3p	kinesin-like protein KIF11	microtubule binding,microtubule motor activity,angiogenesis,neurogenesis,ATP binding,regulation of cell cycle,microtubule-based movement
W5MJL7	KIF11	GIYK01044791,GIYK01044786,GIYK01044789,GIYK01044788,GIYK01044787	Ssa#XM_014154900.1,Ssa#XM_014154900.1,Ssa#XM_014154900.1,Ssa#XM_014154900.1,Ssa#XM_014154900.1	ssa-miR-132-3p,ssa-miR-125b-1-3p,ssa-miR-551b-3p	kinesin-like protein KIF11	kinesin complex,microtubule binding,mitotic spindle assembly,ATP binding,spindle microtubule,angiogenesis,neurogenesis,nucleus,ATP-dependent microtubule motor activity plus-end-directed,regulation of cell cycle,microtubule-based movement
A0A3P8XAK6	KLF9	GIYK01055131,GIYK01055045	Ssa#XM_014171469.1,Ssa#XM_014171469.1	ssa-miR-142a-5p	Krueppel-like factor 9	nucleic acid binding,T cell proliferation,erythrocyte maturation
SPIT1	SPINT1	GIYK01037718,GIYK01037719,GIYK01037716,GIYK01037717	Ssa#XM_014143861.1,Ssa#XM_014143861.1,Ssa#XM_014143861.1,Ssa#XM_014143861.1	ssa-miR-29c-3p,ssa-miR-2188-3p,ssa-miR-144-3p,ssa-miR-29a-3p	kunitz-type protease inhibitor 1-like isoform X1,kunitz-type protease inhibitor 1-like isoform X2	peptidase activity,negative regulation of endopeptidase activity,serine-type endopeptidase inhibitor activity,epidermis development,protein binding,integral component of membrane
LOC106607733	LAMA4	GIYK01016261	Ssa#XM_014205004.1	ssa-miR-144-3p	laminin subunit alpha-4	signaling receptor binding,regulation of cell adhesion,regulation of cell migration,regulation of embryonic development
LOC106571319	LAMA4	GIYK01016260,GIYK01016259	Ssa#XM_014205004.1,Ssa#XM_014205004.1	ssa-miR-144-3p	laminin subunit alpha-4-like	signaling receptor binding,regulation of cell adhesion,regulation of cell migration,regulation of embryonic development
LOC100286412	LAMB1	GIYK01043381,GIYK01043382	Ssa#XM_014152866.1,Ssa#XM_014152866.1	ssa-miR-21a-5p	laminin subunit beta-1-like
LOC106577803	SLC7A8	GIYK01045422,GIYK01035970	Ssa#XM_014156159.1,Ssa#XM_014140778.1	ssa-miR-205a-1-3p,ssa-miR-7132b-3p,ssa-miR-2188-3p,ssa-miR-29c-3p,ssa-miR-29a-3p,ssa-miR-122-5p	large neutral amino acids transporter small subunit 2-like	transmembrane transporter activity,amino acid transport,transmembrane transport,integral component of membrane
LOC106563447	LTBP3	GIYK01028340,GIYK01028341,GIYK01028343,GIYK01028345,GIYK01028344	Ssa#XM_014196360.1,Ssa#XM_014196360.1,Ssa#XM_014196360.1,Ssa#XM_014196360.1,Ssa#XM_014196360.1	ssa-miR-132-3p,ssa-miR-2188-3p,ssa-miR-551b-3p,ssa-miR-23b-3p	latent-transforming growth factor beta-binding protein 3-like isoform X1,latent-transforming growth factor beta-binding protein 3-like isoform X4	calcium ion binding
LOC106603116	LTBP3	GIYK01028342,GIYK01010491,GIYK01010493,GIYK01010492	Ssa#XM_014196360.1,Ssa#XM_014196360.1,Ssa#XM_014196360.1,Ssa#XM_014196360.1	ssa-miR-132-3p	latent-transforming growth factor beta-binding protein 3-like isoform X4,latent-transforming growth factor beta-binding protein 3-like isoform X1,latent-transforming growth factor beta-binding protein 3-like isoform X6	calcium ion binding
A0A3P9AH53	LGMN	GIYK01020329,GIYK01020328	Ssa#NM_001165395.1,Ssa#NM_001165395.1	ssa-miR-132-3p,ssa-miR-144-3p,ssa-miR-499a-5p	legumain	peptidase activity,axon regeneration,proteolysis,tissue regeneration
lgmn	LGMN	GIYK01020331,GIYK01020330,GIYK01020332	Ssa#NM_001165395.1,Ssa#NM_001165395.1,Ssa#NM_001165395.1	ssa-miR-499a-5p,ssa-miR-29c-3p,ssa-miR-29a-3p,ssa-miR-132-3p,ssa-miR-144-3p,ssa-miR-205b-5p,ssa-miR-205a-5p	legumain-like,legumain, partial	peptidase activity,proteolysis
lrpprc	LRPPRC	GIYK01059762	Ssa#XM_014179970.1	ssa-miR-29c-5p,ssa-miR-21a-5p	leucine-rich PPR motif-containing protein, mitochondrial	protein binding
LOC106599990	LINGO3	GIYK01007483	Ssa#XM_014191322.1	ssa-miR-2188-3p	leucine-rich repeat and immunoglobulin-like domain-containing nogo receptor-interacting protein 3	protein binding,integral component of membrane
lrwd1	LRWD1	GIYK01011134	Ssa#XM_014197165.1	ssa-miR-7132b-5p	leucine-rich repeat and WD repeat-containing protein 1	protein binding
LOC106592309	LRRFIP2	GIYK01065529	Ssa#XM_014150860.1	ssa-miR-205a-1-3p,ssa-miR-29c-3p,ssa-miR-29a-3p,ssa-miR-novel-2-5p,ssa-miR-122-5p,ssa-miR-727b-3p	leucine-rich repeat flightless-interacting protein 2-like isoform X2	regulation of transcription DNA-templated
LOC106574783	LRRFIP2	GIYK01065530	Ssa#XM_014150860.1	ssa-miR-205a-1-3p,ssa-miR-29c-3p,ssa-miR-29a-3p,ssa-miR-novel-2-5p,ssa-miR-122-5p,ssa-miR-727b-3p	leucine-rich repeat flightless-interacting protein 2-like isoform X8	regulation of transcription DNA-templated
LOC106603114	LRRN4	GIYK01010490	Ssa#XM_014196358.1	ssa-miR-7132a-5p,ssa-miR-7132b-5p	leucine-rich repeat neuronal protein 4-like	protein binding,integral component of membrane
LOC106564476	SHOC2	GIYK01029025,GIYK01029026	Ssa#XM_014180771.1,Ssa#XM_014180771.1	ssa-miR-205a-1-3p,ssa-miR-7132b-3p	leucine-rich repeat protein SHOC-2 isoform X2,leucine-rich repeat protein SHOC-2	protein binding
LOC106590140	SHOC2	GIYK01006147,GIYK01006148	Ssa#XM_014180771.1,Ssa#XM_014180771.1	ssa-miR-205a-1-3p,ssa-miR-7132b-3p,ssa-miR-29a-5p	leucine-rich repeat protein SHOC-2 isoform X2,leucine-rich repeat protein SHOC-2	protein binding
D9C73_023161	LRRC14B	GIYK01058721	Ssa#XM_014178459.1	ssa-miR-223-5p	leucine-rich repeat-containing protein 14B	negative regulation of apoptotic process,negative regulation of transcription DNA-templated,positive regulation of cell population proliferation,negative regulation of cell differentiation
GSONMT00007225001	LRRC3B	GIYK01046852	Ssa#XM_014159226.1	ssa-miR-212a-5p	leucine-rich repeat-containing protein 3B-like	protein binding,integral component of membrane
LOC106576247	LRIG3	GIYK01018335,GIYK01018333	Ssa#XM_014208268.1,Ssa#XM_014208268.1	ssa-miR-223-5p	leucine-rich repeats and immunoglobulin-like domains protein 3	protein binding,integral component of membrane
GSONMT00054720001	LIFR	GIYK01014563,GIYK01034556,GIYK01014555	Ssa#XM_014202802.1,Ssa#XM_014202802.1,Ssa#XM_014202802.1	ssa-miR-2188-3p,ssa-miR-29c-3p,ssa-miR-29a-3p,ssa-miR-23b-3p,ssa-miR-205b-5p	leukemia inhibitory factor receptor-like	protein binding,integral component of membrane
CD45	PTPRC	GIYK01024524,GIYK01024549	Ssa#XM_014123566.1,Ssa#XM_014123566.1	ssa-miR-223-5p,ssa-miR-21a-5p	Leukocyte common antigen precursor	protein tyrosine phosphatase activity,peptidyl-tyrosine dephosphorylation
CD53	CD53	GIYK01054215,GIYK01054218,GIYK01054216	Ssa#NM_001140576.1,Ssa#NM_001140576.1,Ssa#NM_001140576.1	ssa-miR-130d-1-5p,ssa-miR-727b-3p,ssa-miR-29b-2-5p,ssa-miR-29a-5p	leukocyte surface antigen CD53-like,Leukocyte surface antigen CD53	integral component of membrane
LOC106609000	LTB4R	GIYK01017768,GIYK01017766	Ssa#XM_014207319.1,Ssa#XM_014207319.1	ssa-miR-7132a-5p,ssa-miR-21a-5p,ssa-miR-146d-5p,ssa-miR-125b-1-3p,ssa-miR-23b-3p,ssa-miR-122-5p,ssa-miR-205a-5p,ssa-miR-205b-5p,ssa-miR-7132b-5p,ssa-miR-132-1-2-5p	leukotriene B4 receptor 1-like	leukotriene receptor activity,leukotriene signaling pathway,integral component of membrane
GSONMT00023123001	LPXN	GIYK01023799	Ssa#XM_014216489.1	ssa-miR-205b-5p,ssa-miR-205a-5p	leupaxin-like isoform X2	metal ion binding
lnx2	LNX2	GIYK01047284	Ssa#XM_014159454.1	ssa-miR-144-3p,ssa-miR-2188-3p,ssa-miR-138-1-2-3p,ssa-miR-29a-5p	ligand of Numb protein X 2-like	metal ion binding,protein binding
LOC106590447	LNX2	GIYK01060797,GIYK01060798	Ssa#XM_014181504.1,Ssa#XM_014159454.1	ssa-miR-2188-5p,ssa-miR-144-3p,ssa-miR-29a-5p	ligand of Numb protein X 2-like	metal ion binding,protein binding
LOC106565453	LIMA1	GIYK01030428,GIYK01030433,GIYK01030427,GIYK01030430,GIYK01030422,GIYK01030425,GIYK01030431,GIYK01030432,GIYK01030423,GIYK01030426,GIYK01030429,GIYK01030424	Ssa#XM_014132604.1,Ssa#XM_014132604.1,Ssa#XM_014132604.1,Ssa#XM_014132604.1,Ssa#XM_014132604.1,Ssa#XM_014132604.1,Ssa#XM_014132604.1,Ssa#XM_014132604.1,Ssa#XM_014132604.1,Ssa#XM_014132604.1,Ssa#XM_014132604.1,Ssa#XM_014132604.1	ssa-miR-29b-2-5p	LIM domain and actin-binding protein 1-like isoform X1	metal ion binding,actin filament bundle assembly,actin filament binding,negative regulation of actin filament depolymerization
LOC106567074	LIMA1	GIYK01032919,GIYK01032907,GIYK01032921,GIYK01032915,GIYK01032908,GIYK01032909,GIYK01032914,GIYK01032920,GIYK01032910,GIYK01032917,GIYK01032916,GIYK01032918,GIYK01032912,GIYK01032913,GIYK01032911	Ssa#XM_014135939.1,Ssa#XM_014135939.1,Ssa#XM_014135939.1,Ssa#XM_014135939.1,Ssa#XM_014135939.1,Ssa#XM_014135939.1,Ssa#XM_014135939.1,Ssa#XM_014135939.1,Ssa#XM_014135939.1,Ssa#XM_014135939.1,Ssa#XM_014135939.1,Ssa#XM_014135939.1,Ssa#XM_014135939.1,Ssa#XM_014135939.1,Ssa#XM_014135939.1	ssa-miR-205a-1-3p,ssa-miR-7132b-3p,ssa-miR-132-3p,ssa-miR-novel-2-5p,ssa-miR-29b-2-5p,ssa-miR-212a-5p	LIM domain and actin-binding protein 1-like isoform X1	,metal ion binding,actin filament bundle assembly,actin filament binding,negative regulation of actin filament depolymerization
lmo7	LMO7	GIYK01049963,GIYK01049965,GIYK01049966,GIYK01049957,GIYK01049962,GIYK01049964,GIYK01049960,GIYK01049958,GIYK01049956,GIYK01049961,GIYK01049959	Ssa#XM_014163750.1,Ssa#XM_014163750.1,Ssa#XM_014163750.1,Ssa#XM_014163750.1,Ssa#XM_014163750.1,Ssa#XM_014163750.1,Ssa#XM_014163750.1,Ssa#XM_014163750.1,Ssa#XM_014163750.1,Ssa#XM_014163750.1,Ssa#XM_014163750.1	ssa-miR-125b-1-3p	LIM domain only protein 7 isoform X4	regulation of cell adhesion,metal ion binding,regulation of signaling,protein binding
lmo4a	LMO4	GIYK01003597	Ssa#NM_001139986.1	ssa-miR-7132b-3p,ssa-miR-132-3p,ssa-miR-125b-1-3p,ssa-miR-novel-2-5p,ssa-miR-301b-5p	LIM domain transcription factor LMO4-B-like	metal ion binding,forebrain development,embryonic camera-type eye development
LOC106601611	LIMD2	GIYK01009080,GIYK01009082,GIYK01061685,GIYK01009081,GIYK01009079,GIYK01068414,GIYK01061688,GIYK01061689	Ssa#XM_014193951.1,Ssa#XM_014193951.1,Ssa#XM_014193951.1,Ssa#XM_014193951.1,Ssa#XM_014193951.1,Ssa#XM_014193951.1,Ssa#XM_014193951.1,Ssa#XM_014193951.1	ssa-miR-499a-5p,ssa-miR-29a-5p,ssa-miR-451-5p,ssa-miR-132-3p,ssa-miR-2188-5p,ssa-miR-142a-5p,ssa-miR-23b-3p,ssa-miR-122-5p,ssa-miR-499b-5p,ssa-miR-212a-5p,ssa-miR-novel-8-3p,ssa-miR-727b-3p	LIM domain-containing protein 2-like isoform X1,LIM domain-containing protein 2-like isoform X2	,metal ion binding
LOC106577795	AJUBA	GIYK01045407	Ssa#XM_014156138.1	ssa-miR-132-3p,ssa-miR-29b-2-5p	LIM domain-containing protein ajuba-like isoform X2	metal ion binding
LITAF	LITAF	GIYK01061856,GIYK01014572	Ssa#XM_014202778.1,Ssa#XM_014202778.1	ssa-miR-155-5p,ssa-miR-205b-5p,ssa-miR-2188-3p	lipopolysaccharide-induced tumor necrosis factor-alpha factor homolog	integral component of membrane
LOC106609411	PPFIBP1	GIYK01018464	Ssa#XM_014208209.1	ssa-miR-2188-3p,ssa-miR-21a-5p,ssa-miR-727b-3p	liprin-beta-1-like isoform X2	protein binding
SMAX5B_020788	SLC27A1	GIYK01014789	Ssa#XM_014203130.1	ssa-miR-7132a-5p,ssa-miR-130d-1-5p,ssa-miR-novel-2-5p,ssa-miR-29a-5p,ssa-miR-7132b-5p	long-chain fatty acid transport protein 1-like	very long-chain fatty acid-CoA ligase activity,long-chain fatty acid-CoA ligase activity,long-chain fatty acid metabolic process,fatty acid transmembrane transporter activity,fatty acid transport,integral component of membrane
LOC106585590	ACSL1	GIYK01048216	Ssa#XM_014160140.1	ssa-miR-142b-3p,ssa-miR-184-3p	long-chain-fatty-acid--CoA ligase 1-like	ligase activity
LOC115179279	FN1	GIYK01065577,GIYK01065574,GIYK01065576	Ssa#XM_014152358.1,Ssa#XM_014152358.1,Ssa#XM_014152358.1	ssa-miR-193a-5p,ssa-miR-144-3p	LOW QUALITY PROTEIN: fibronectin-like, partial	extracellular region,protein binding
lrp12	LRP12	GIYK01057754	Ssa#XM_014176997.1	ssa-miR-7132a-5p,ssa-miR-7132b-5p,ssa-miR-223-5p,ssa-miR-23b-3p	low-density lipoprotein receptor-related protein 12	protein binding
lum	LUM	GIYK01043950,GIYK01043954	Ssa#XM_014207375.1,Ssa#XM_014153649.1	ssa-miR-122-5p	lumican-like isoform X2	collagen-containing extracellular matrix,collagen fibril organization,protein binding,visual perception
lynx1	LYNX1	GIYK01057742	Ssa#XM_014176987.1	ssa-miR-142b-3p	ly-6/neurotoxin-like protein 1
GSONMT00043965001	LY75	GIYK01041744	Ssa#XM_014149951.1	ssa-miR-132-3p	lymphocyte antigen 75-like	carbohydrate binding,integral component of membrane
ly75	LY75	GIYK01041747	Ssa#XM_014149951.1	ssa-miR-132-3p	lymphocyte antigen 75-like	membrane
lcp2	LCP2	GIYK01033380,GIYK01033378	Ssa#NM_001140232.1,Ssa#NM_001140232.1	ssa-miR-205a-1-3p,ssa-miR-7132b-3p,ssa-miR-29c-3p,ssa-miR-29a-3p,ssa-miR-novel-2-5p	lymphocyte cytosolic protein 2-like isoform X1
LOC106603899	LCP2	GIYK01011587,GIYK01011586	Ssa#XM_014198115.1,Ssa#XM_014198115.1	ssa-miR-125b-1-3p	lymphocyte cytosolic protein 2-like isoform X1
LOC106579932	KDM2B	GIYK01048094,GIYK01048095,GIYK01048097,GIYK01048096,GIYK01048093	Ssa#XM_014160335.1,Ssa#XM_014160335.1,Ssa#XM_014160335.1,Ssa#XM_014160335.1,Ssa#XM_014160335.1	ssa-miR-2188-3p,ssa-miR-29b-2-5p,ssa-miR-23b-3p,ssa-miR-122-5p,ssa-miR-novel-8-3p	lysine-specific demethylase 2B-like isoform X1	methyltransferase activity,DNA binding,methylation,protein binding,zinc ion binding
LOC106585505	KDM2B	GIYK01048098,GIYK01048092	Ssa#XM_014160335.1,Ssa#XM_014160335.1	ssa-miR-2188-3p,ssa-miR-29b-2-5p,ssa-miR-23b-3p,ssa-miR-122-5p,ssa-miR-novel-8-3p	lysine-specific demethylase 2B-like isoform X1	methyltransferase activity,DNA binding,methylation,protein binding,zinc ion binding
FQN60_014072	LYSMD4	GIYK01040691,GIYK01040690	Ssa#XM_014149122.1,Ssa#XM_014149122.1	ssa-miR-193a-5p	lysM and putative peptidoglycan-binding domain-containing protein 4-like	integral component of membrane
LOC106561944	ACP2	GIYK01056670	Ssa#XM_014175099.1	ssa-miR-125b-1-3p,ssa-miR-29c-5p	lysosomal acid phosphatase-like isoform X1	integral component of membrane
LOC106560709	SCARB2	GIYK01063576,GIYK01063578,GIYK01034773,GIYK01063577,GIYK01034772	Ssa#XM_014138934.1,Ssa#XM_014138934.1,Ssa#XM_014138934.1,Ssa#XM_014138934.1,Ssa#XM_014138934.1	ssa-miR-205a-1-3p,ssa-miR-184-3p,ssa-miR-193a-5p,ssa-miR-2188-3p,ssa-miR-novel-2-5p,ssa-miR-29b-2-5p,ssa-miR-23b-3p,ssa-miR-29a-5p,ssa-miR-205b-5p,ssa-miR-205a-5p	lysosome membrane protein 2-like	endocytosis,scavenger receptor activity,integral component of membrane,lysosome
LOC106577552	CAPG	GIYK01045220	Ssa#XM_014155679.1	ssa-miR-144-3p,ssa-miR-205a-1-3p	macrophage-capping protein-like isoform X2	barbed-end actin filament capping,actin filament binding
LOC106606027	MRS2	GIYK01014224,GIYK01014223	Ssa#XM_014202092.1,Ssa#XM_014202092.1	ssa-miR-132-3p	magnesium transporter MRS2 homolog, mitochondrial-like	,integral component of membrane,ion transport,mitochondrial inner membrane
LOC106580941	MFSD1	GIYK01049372	Ssa#XM_014162523.1	ssa-miR-2188-3p,ssa-miR-205b-5p,ssa-miR-301b-5p,ssa-miR-205a-5p	major facilitator superfamily domain-containing protein 1 isoform X2	transmembrane transporter activity,transmembrane transport,integral component of membrane
LOC106587845	MR1	GIYK01031475,GIYK01057585	Ssa#XM_014133932.1,Ssa#XM_014176498.1	ssa-miR-132-3p,ssa-miR-144-5p,ssa-miR-155-5p,ssa-miR-212a-5p	major histocompatibility complex class I-related gene protein-like	integral component of membrane
mvp_1	MVP	GIYK01052906	Ssa#XM_014211161.1	ssa-miR-223-5p	major vault protein isoform X1	protein binding
A0A3P9A202	MDH1	GIYK01063772,GIYK01063770	Ssa#XM_014155354.1,Ssa#XM_014155354.1	ssa-miR-23b-3p,ssa-miR-122-5p	malate dehydrogenase, cytoplasmic isoform X2,malate dehydrogenase, cytoplasmic-like	malate metabolic process,L-malate dehydrogenase activity,tricarboxylic acid cycle,carbohydrate metabolic process
LOC106577387	MDH1	GIYK01063771	Ssa#XM_014155354.1	ssa-miR-23b-3p,ssa-miR-122-5p	malate dehydrogenase, cytoplasmic-like	malate metabolic process,L-malate dehydrogenase activity,tricarboxylic acid cycle,carbohydrate metabolic process
MDHM	MDH2	GIYK01011117	Ssa#NM_001141702.1	ssa-miR-138-1-2-3p,ssa-miR-301b-5p	malate dehydrogenase, mitochondrial	malate metabolic process,L-malate dehydrogenase activity,tricarboxylic acid cycle,carbohydrate metabolic process
LOC106563686	MFHAS1	GIYK01002712	Ssa#XM_014129491.1	ssa-miR-132-3p,ssa-miR-212a-5p	malignant fibrous histiocytoma-amplified sequence 1 homolog	protein binding
LOC106587062	MFHAS1	GIYK01056594,GIYK01056595,GIYK01056593	Ssa#XM_014174951.1,Ssa#XM_014174951.1,Ssa#XM_014174951.1	ssa-miR-29c-3p,ssa-miR-144-5p,ssa-miR-29a-3p	malignant fibrous histiocytoma-amplified sequence 1 homolog	protein binding
A0A3P8ZBD4	MCAT	GIYK01018601	Ssa#XM_014208489.1	ssa-miR-29c-5p,ssa-miR-144-3p,ssa-miR-23b-3p	malonyl-CoA-acyl carrier protein transacylase, mitochondrial-like	transferase activity
A0A3P8Y7E5	MAMDC2	GIYK01003100	Ssa#XM_014134978.1	ssa-miR-29b-2-5p	MAM domain-containing protein 2-like	membrane
MBL2	MBL2	GIYK01014382,GIYK01014383	Ssa#XM_014194342.1,Ssa#XM_014194342.1	ssa-miR-novel-2-5p	Mannose-binding protein C precursor	integral component of membrane
MAPK2	MAPKAPK2	GIYK01038698	Ssa#XM_014145367.1	ssa-miR-132-3p,ssa-miR-2188-3p,ssa-miR-23b-3p	MAP kinase-activated protein kinase 2-like isoform X1	protein serine/threonine kinase activity,protein phosphorylation,ATP binding
LOC106574026	MKNK1	GIYK01041385,GIYK01041387,GIYK01041386,GIYK01041388	Ssa#XM_014149535.1,Ssa#XM_014149535.1,Ssa#XM_014149535.1,Ssa#XM_014149535.1	ssa-miR-205a-1-3p,ssa-miR-551b-3p,ssa-miR-193a-5p,ssa-miR-29c-3p,ssa-miR-29a-3p,ssa-miR-125b-1-3p,ssa-miR-29a-5p,ssa-miR-727b-3p,ssa-miR-212a-5p,ssa-miR-132-1-2-5p	MAP kinase-interacting serine/threonine-protein kinase 1	protein serine/threonine kinase activity,protein phosphorylation,ATP binding,protein kinase activity
E1301_Tti001175	MARVELD1	GIYK01059852	Ssa#XM_014180073.1	ssa-miR-155-5p	MARVEL domain-containing protein 1	integral component of membrane
A0A3P8ZI75	CMTM1	GIYK01007374,GIYK01007375	Ssa#XM_014140798.1,Ssa#XM_014140798.1	ssa-miR-301b-5p	matrix metalloproteinase-14-like	cartilage development,proteolysis,extracellular matrix,cell migration involved in gastrulation,regulation of extracellular matrix assembly,convergent extension involved in gastrulation,zinc ion binding,anterior/posterior axis specification,establishment of cell polarity,metalloendopeptidase activity,lamellipodium organization,integral component of membrane
LOC106573592	MAU2	GIYK01023611	Ssa#XM_014216286.1	ssa-miR-301b-5p,ssa-miR-205a-1-3p,ssa-miR-223-5p	MAU2 chromatid cohesion factor homolog isoform X1	mitotic sister chromatid cohesion,protein binding
LOC106601136	MLX	GIYK01015617,GIYK01015618	Ssa#XM_014204164.1,Ssa#XM_014204164.1	ssa-miR-29c-5p	max-like protein X	regulation of transcription DNA-templated,transcription factor binding,protein dimerization activity
med13	MED13	GIYK01033914	Ssa#XM_014137886.1	ssa-miR-193a-5p,ssa-miR-novel-2-5p	mediator of RNA polymerase II transcription subunit 13	mediator complex,regulation of transcription by RNA polymerase II,transcription coregulator activity
LOC106613001	MED13	GIYK01022746	Ssa#XM_014214795.1	ssa-miR-2188-5p	mediator of RNA polymerase II transcription subunit 13-like isoform X1	mediator complex,regulation of transcription by RNA polymerase II,transcription coregulator activity
MND1	MND1	GIYK01009906	Ssa#XM_014195582.1	ssa-miR-499b-5p,ssa-miR-29c-5p,ssa-miR-499a-5p,ssa-miR-122-5p	meiotic nuclear division protein 1 homolog	nucleus,reciprocal meiotic recombination,double-stranded DNA binding
LOC106607658	MBOAT2	GIYK01016078,GIYK01016079	Ssa#XM_014204846.1,Ssa#XM_014204846.1	ssa-miR-132-3p,ssa-miR-2188-3p,ssa-miR-144-3p	membrane-bound O-acyltransferase domain-containing protein 2-like	transferase activity transferring acyl groups,integral component of membrane
GSONMT00004582001	MS4A4A	GIYK01013557	Ssa#XM_014201091.1	ssa-miR-144-3p	membrane-spanning 4-domains subfamily A member 4A-like	integral component of membrane
mest	MEST	GIYK01017605,GIYK01017604,GIYK01017606	Ssa#XM_014207136.1,Ssa#XM_014207136.1,Ssa#XM_014207136.1	ssa-miR-2188-3p	mesoderm-specific transcript homolog protein	endoplasmic reticulum,catalytic activity,regulation of lipid storage,integral component of membrane
timp2	TIMP2	GIYK01002152,GIYK01002151,GIYK01002155	Ssa#XM_014213424.1,Ssa#XM_014213424.1,Ssa#XM_014213424.1	ssa-miR-205b-5p,ssa-miR-205a-5p	metalloproteinase inhibitor 2	extracellular space,metalloendopeptidase inhibitor activity,negative regulation of endopeptidase activity,protein binding
TIMP2	TIMP2	GIYK01014468,GIYK01014477,GIYK01014470,GIYK01014475,GIYK01014474,GIYK01014471,GIYK01014463,GIYK01014476,GIYK01014478,GIYK01014473,GIYK01014464	Ssa#XM_014202628.1,Ssa#XM_014202628.1,Ssa#XM_014202628.1,Ssa#XM_014202628.1,Ssa#XM_014202628.1,Ssa#XM_014202628.1,Ssa#XM_014202628.1,Ssa#XM_014202628.1,Ssa#XM_014202628.1,Ssa#XM_014202628.1,Ssa#XM_014202628.1	ssa-miR-29c-5p,ssa-miR-2188-3p,ssa-miR-144-3p,ssa-miR-138-1-2-3p,ssa-miR-212a-5p,ssa-miR-novel-8-3p	metalloproteinase inhibitor 2-like	FBXO family protein binding,negative regulation of endopeptidase activity,extracellular region,metalloendopeptidase inhibitor activity
LOC106606431	TIMP2	GIYK01014467,GIYK01014469,GIYK01014466,GIYK01014465,GIYK01014472	Ssa#XM_014202628.1,Ssa#XM_014202628.1,Ssa#XM_014202628.1,Ssa#XM_014202628.1,Ssa#XM_014202628.1	ssa-miR-29c-5p,ssa-miR-2188-3p,ssa-miR-144-3p,ssa-miR-138-1-2-3p,ssa-miR-212a-5p	metalloproteinase inhibitor 2-like isoform X2	metalloendopeptidase inhibitor activity,negative regulation of endopeptidase activity,protein binding
mtx2	MTX2	GIYK01042291	Ssa#NM_001141391.2	ssa-miR-novel-8-3p	metaxin-2	SAM complex
mtx3	MTX3	GIYK01054423,GIYK01054421,GIYK01054424,GIYK01054422	Ssa#XM_014170762.1,Ssa#XM_014170762.1,Ssa#XM_014170762.1,Ssa#XM_014170762.1	ssa-miR-125b-1-3p,ssa-miR-144-5p,ssa-miR-novel-2-5p,ssa-miR-155-5p,ssa-miR-144-3p,ssa-miR-novel-8-3p	metaxin-3 isoform X1	SAM complex
metrnl	METRNL	GIYK01065008	Ssa#XM_014194489.1	ssa-miR-29c-3p,ssa-miR-2188-3p,ssa-miR-29a-3p,ssa-miR-novel-8-3p	meteorin-like protein	positive regulation of brown fat cell differentiation,response to muscle activity,response to cold,negative regulation of inflammatory response
mat2al	MAT2A	GIYK01034523	Ssa#NM_001165295.1	ssa-miR-125b-1-3p,ssa-miR-301b-5p	methionine adenosyltransferase II, alpha-like	metal ion binding,methionine adenosyltransferase complex,methionine adenosyltransferase activity,S-adenosylmethionine biosynthetic process,ATP binding,cytosol,one-carbon metabolic process
A0A3P9A543	MBD2	GIYK01063593	Ssa#XM_014146337.1	ssa-miR-205a-1-3p,ssa-miR-29b-2-5p,ssa-miR-301b-5p	methyl-CpG-binding domain protein 2-like	methyl-CpG binding,NuRD complex
ROHU_022658	MBD2	GIYK01063591,GIYK01064092	Ssa#XM_014146337.1,Ssa#XM_014146337.1	ssa-miR-205a-1-3p,ssa-miR-2188-3p,ssa-miR-29b-2-5p,ssa-miR-301b-5p,ssa-miR-138-1-2-3p,ssa-miR-205b-5p	methyl-CpG-binding domain protein 2-like	methyl-CpG binding,NuRD complex,host cell nucleus
A0A3B4F668	MCCC2	GIYK01037607	Ssa#XM_014143558.1	ssa-miR-205a-1-3p	methylcrotonoyl-CoA carboxylase beta chain, mitochondrial	ligase activity
mccc2	MCCC2	GIYK01037609	Ssa#XM_014143558.1	ssa-miR-205a-1-3p,ssa-miR-205b-5p,ssa-miR-212a-5p,ssa-miR-205a-5p	methylcrotonoyl-CoA carboxylase beta chain, mitochondrial isoform X2	ligase activity
A0A3Q2V3H4	AUH	GIYK01003775,GIYK01003774,GIYK01003776	Ssa#XM_014145464.1,Ssa#XM_014145464.1,Ssa#XM_014145464.1	ssa-miR-146d-5p,ssa-miR-122-5p	methylglutaconyl-CoA hydratase, mitochondrial	catalytic activity
MMSA	ALDH6A1	GIYK01000577,GIYK01000588,GIYK01000585,GIYK01000587,GIYK01000582,GIYK01000578,GIYK01000584,GIYK01000580,GIYK01000576	Ssa#XM_014184433.1,Ssa#XM_014184040.1,Ssa#XM_014184040.1,Ssa#XM_014184040.1,Ssa#XM_014184040.1,Ssa#XM_014184433.1,Ssa#XM_014184040.1,Ssa#XM_014184433.1,Ssa#XM_014184433.1	ssa-miR-23b-3p	methylmalonate-semialdehyde dehydrogenase [acylating], mitochondrial isoform X2,methylmalonate-semialdehyde dehydrogenase [acylating], mitochondrial isoform X1	oxidation-reduction process,methylmalonate-semialdehyde dehydrogenase (acylating) activity
CB025	MMADHC	GIYK01055840,GIYK01055839	Ssa#XM_014173487.1,Ssa#XM_014173487.1	ssa-miR-212a-5p,ssa-miR-551b-3p	methylmalonic aciduria and homocystinuria type D protein, mitochondrial,C2orf25 homolog, mitochondrial precursor	cobalamin metabolic process
mcph1	MCPH1	GIYK01059907	Ssa#XM_014180186.1	ssa-miR-125b-1-3p,ssa-miR-205b-5p,ssa-miR-23b-3p	microcephalin-like isoform X1	DNA repair,DNA binding,ubiquitin-protein transferase activity,zinc ion binding,nucleus,protein ubiquitination
LOC115165274	MITF	GIYK01064387	Ssa#NM_001140418.1	ssa-miR-142b-3p,ssa-miR-29b-2-5p	microphthalmia-associated transcription factor-like	humoral immune response,regulation of osteoclast differentiation,positive regulation of transcription DNA-templated,protein dimerization activity
MGST3	MGST3	GIYK01035759	Ssa#XM_014140744.1	ssa-miR-142b-3p,ssa-miR-184-3p,ssa-miR-21a-5p,ssa-miR-29c-3p,ssa-miR-29a-3p	microsomal glutathione S-transferase 3	transferase activity,integral component of membrane
LOC106609996	MTTP	GIYK01018960,GIYK01018959,GIYK01018961,GIYK01018962,GIYK01018963	Ssa#XM_014209079.1,Ssa#XM_014209079.1,Ssa#XM_014209079.1,Ssa#XM_014209079.1,Ssa#XM_014209079.1	ssa-miR-146d-5p,ssa-miR-301b-5p,ssa-miR-23b-3p,ssa-miR-205b-5p,ssa-miR-205a-5p	microsomal triglyceride transfer protein-like,unnamed protein product	lipid metabolic process,long-chain fatty acid transport,lipid transport,lipoprotein biosynthetic process,medium-chain fatty acid transport,digestion,sprouting angiogenesis,phospholipid transporter activity,phospholipid transport
mid1ip1b	MID1IP1	GIYK01061276,GIYK01043056	Ssa#XM_014152305.1,Ssa#XM_014152305.1	ssa-miR-223-5p,ssa-miR-7132b-3p	mid1-interacting protein 1-B-like	nucleus,cytosol,microtubule,regulation of lipid biosynthetic process
LOC106573601	MIDN	GIYK01040972,GIYK01040971,GIYK01040970	Ssa#XM_014148791.1,Ssa#XM_014148791.1,Ssa#XM_014148791.1	ssa-miR-205a-1-3p	midnolin-like	,protein binding
LOC106613743	MIDN	GIYK01023637,GIYK01023638,GIYK01023639,GIYK01023636	Ssa#XM_014216312.1,Ssa#XM_014216312.1,Ssa#XM_014216312.1,Ssa#XM_014216312.1	ssa-miR-205a-1-3p,ssa-miR-29c-5p,ssa-miR-2188-3p,ssa-miR-130d-1-5p,ssa-miR-727b-3p	midnolin-like	,protein binding
A0A3B4DGG7	OGN	GIYK01063599,GIYK01052776	Ssa#XM_014168395.1,Ssa#XM_014168395.1	ssa-miR-125b-1-3p	mimecan-like	protein binding,integral component of membrane
LOC115207220	OGN	GIYK01063328	Ssa#XM_014134139.1	ssa-miR-2188-3p,ssa-miR-122-5p	mimecan-like	protein binding
LOC106602364	NR3C2	GIYK01062310	Ssa#XM_014209420.1	ssa-miR-212a-5p,ssa-miR-184-3p	mineralocorticoid receptor-like isoform X1	DNA-binding transcription factor activity,regulation of transcription DNA-templated,zinc ion binding,nucleus,sequence-specific DNA binding
LOC108878990	MINK1	GIYK01012809	Ssa#XM_014200121.1	ssa-miR-223-5p,ssa-miR-29b-2-5p,ssa-miR-155-5p,ssa-miR-144-3p,ssa-miR-727b-3p	misshapen-like kinase 1 isoform X3	protein phosphorylation,protein kinase activity,ATP binding
M2OM	SLC25A11	GIYK01045770	Ssa#XM_014156891.1	ssa-miR-142b-3p,ssa-miR-29c-5p	mitochondrial 2-oxoglutarate/malate carrier protein	mitochondrial membrane,alpha-ketoglutarate transport,mitochondrial transport,malate transmembrane transport,oxoglutarate:malate antiporter activity,integral component of membrane
mcur1	MCUR1	GIYK01047344,GIYK01047343	Ssa#XM_014159591.1,Ssa#XM_014159591.1	ssa-miR-130d-1-5p,ssa-miR-144-3p,ssa-miR-29b-2-5p	mitochondrial calcium uniporter regulator 1 isoform X1,mitochondrial calcium uniporter regulator 1 isoform X2	mitochondrial calcium ion transmembrane transport,integral component of membrane
MTCH2	MTCH2	GIYK01056735	Ssa#NM_001140593.1	ssa-miR-144-5p,ssa-miR-205b-5p	mitochondrial carrier homolog 2-like	digestive tract development,fat cell differentiation,liver development,integral component of membrane
FIS1	FIS1	GIYK01017461	Ssa#XM_014206891.1	ssa-miR-499b-5p,ssa-miR-499a-5p	Mitochondrial fission 1 protein	mitochondrial outer membrane,lipid homeostasis,mitochondrial fission,protein binding,integral component of membrane
A0A3P8Z5W5	SLC25A32	GIYK01013687	Ssa#XM_014201518.1	ssa-miR-125b-1-3p,ssa-miR-144-3p,ssa-miR-130d-1-5p,ssa-miR-132-1-2-5p	mitochondrial folate transporter/carrier-like	mitochondrial transport,mitochondrial membrane,integral component of membrane
LOC106566040	SLC25A22	GIYK01031448,GIYK01031446,GIYK01031449,GIYK01031439,GIYK01031438,GIYK01031440,GIYK01031442,GIYK01031443,GIYK01031452,GIYK01031444,GIYK01031450	Ssa#XM_014133848.1,Ssa#XM_014133848.1,Ssa#XM_014133848.1,Ssa#XM_014133848.1,Ssa#XM_014133848.1,Ssa#XM_014133848.1,Ssa#XM_014133848.1,Ssa#XM_014133848.1,Ssa#XM_014133848.1,Ssa#XM_014133848.1,Ssa#XM_014133848.1	ssa-miR-142b-3p,ssa-miR-132-3p,ssa-miR-205a-5p,ssa-miR-205b-5p,ssa-miR-727b-3p	mitochondrial glutamate carrier 1 isoform X2
LOC106582726	SLC25A22	GIYK01031441,GIYK01031447,GIYK01031445,GIYK01031451	Ssa#XM_014133848.1,Ssa#XM_014133848.1,Ssa#XM_014133848.1,Ssa#XM_014133848.1	ssa-miR-132-3p,ssa-miR-727b-3p,ssa-miR-205b-5p,ssa-miR-205a-5p	mitochondrial glutamate carrier 1-like	ATP transmembrane transporter activity,integral component of membrane,transmembrane transport,ATP transport
TI17A	TIMM17A	GIYK01051293	Ssa#XM_014166132.1	ssa-miR-301b-5p,ssa-miR-551b-3p	mitochondrial import inner membrane translocase subunit Tim17-A	protein import into mitochondrial matrix,P-P-bond-hydrolysis-driven protein transmembrane transporter activity,integral component of mitochondrial inner membrane,TIM23 mitochondrial import inner membrane translocase complex
TIM22	TIMM22	GIYK01011015	Ssa#XM_014197295.1	ssa-miR-301b-5p	mitochondrial import inner membrane translocase subunit Tim22-like	protein transmembrane transporter activity,protein insertion into mitochondrial inner membrane,TIM22 mitochondrial import inner membrane insertion complex,protein transmembrane transport,integral component of membrane
TIM8A	TIMM8A	GIYK01012136	Ssa#XM_014199088.1	ssa-miR-7132a-5p,ssa-miR-7132b-5p,ssa-miR-727b-3p	mitochondrial import inner membrane translocase subunit Tim8 A	mitochondrial intermembrane space,chaperone-mediated protein transport,metal ion binding,mitochondrial inner membrane
TOM20	TOMM20	GIYK01029570	Ssa#XM_014131264.1	ssa-miR-125b-1-3p,ssa-miR-499b-5p	mitochondrial import receptor subunit TOM20 homolog	protein targeting,mitochondrial outer membrane translocase complex,integral component of membrane
immp2l	IMMP2L	GIYK01040262,GIYK01040260	Ssa#XM_014148147.1,Ssa#XM_014148147.1	ssa-miR-212a-5p,ssa-miR-23b-3p	mitochondrial inner membrane protease subunit 2	protein processing involved in protein targeting to mitochondrion,mitochondrial inner membrane peptidase complex,serine-type peptidase activity,signal peptide processing,integral component of membrane
TRUB2	TRUB2	GIYK01052304,GIYK01052303	Ssa#XM_014167856.1,Ssa#XM_014167856.1	ssa-miR-2188-3p,ssa-miR-212a-5p,ssa-miR-21a-5p,ssa-miR-122-5p	mitochondrial mRNA pseudouridine synthase Trub2	RNA processing,pseudouridine synthesis,pseudouridine synthase activity,RNA binding
BR44	MPC2	GIYK01056363	Ssa#XM_014174326.1	ssa-miR-132-3p,ssa-miR-144-3p	mitochondrial pyruvate carrier 2	mitochondrial pyruvate transmembrane transport,mitochondrial inner membrane
A0A3P8XS51	RPUSD4	GIYK01052442	Ssa#XM_014167657.1	ssa-miR-205a-1-3p,ssa-miR-212a-5p,ssa-miR-29a-5p	mitochondrial RNA pseudouridine synthase rpusd4-like	pseudouridine synthase activity,pseudouridine synthesis,RNA binding
trmu	TRMU	GIYK01043277	Ssa#XM_014152772.1	ssa-miR-2188-5p	mitochondrial tRNA-specific 2-thiouridylase 1	tRNA processing,sulfurtransferase activity
GSONMT00071698001	PMPCA	GIYK01054931,GIYK01054928,GIYK01054929,GIYK01054932,GIYK01054930	Ssa#XM_014171595.1,Ssa#XM_014171595.1,Ssa#XM_014171595.1,Ssa#XM_014171595.1,Ssa#XM_014171595.1	ssa-miR-132-3p,ssa-miR-144-5p,ssa-miR-23b-3p,ssa-miR-727b-3p,ssa-miR-novel-8-3p	mitochondrial-processing peptidase subunit alpha-like	metalloendopeptidase activity,protein processing involved in protein targeting to mitochondrion,metal ion binding,mitochondrion
LOC106589346	MAPK8	GIYK01046637,GIYK01059069,GIYK01059068,GIYK01059067	Ssa#XM_014179191.1,Ssa#XM_014179191.1,Ssa#XM_014179191.1,Ssa#XM_014179191.1	ssa-miR-142b-3p,ssa-miR-21a-5p,ssa-miR-29c-3p,ssa-miR-29a-3p,ssa-miR-144-3p,ssa-miR-499b-5p,ssa-miR-138-1-2-3p	mitogen-activated protein kinase 8 isoform X1,mitogen-activated protein kinase 8 isoform X3	ATP binding,determination of dorsal identity,JNK cascade,MAP kinase activity
LOC106563748	MAP4K2	GIYK01028693,GIYK01028701,GIYK01028689,GIYK01028688,GIYK01028694,GIYK01028692,GIYK01028690,GIYK01028686,GIYK01028699,GIYK01028700,GIYK01028695,GIYK01028691,GIYK01028687,GIYK01028696,GIYK01028698,GIYK01028697	Ssa#XM_014129585.1,Ssa#XM_014129585.1,Ssa#XM_014129585.1,Ssa#XM_014129585.1,Ssa#XM_014129585.1,Ssa#XM_014129585.1,Ssa#XM_014129585.1,Ssa#XM_014129585.1,Ssa#XM_014129585.1,Ssa#XM_014129585.1,Ssa#XM_014129585.1,Ssa#XM_014129585.1,Ssa#XM_014129585.1,Ssa#XM_014129585.1,Ssa#XM_014129585.1,Ssa#XM_014129585.1	ssa-miR-2188-5p,ssa-miR-205b-5p,ssa-miR-novel-8-3p,ssa-miR-29a-5p	mitogen-activated protein kinase kinase kinase kinase 2-like isoform X2,mitogen-activated protein kinase kinase kinase kinase 2-like isoform X1	protein phosphorylation,ATP binding,activation of MAPKKK activity,MAP kinase kinase kinase kinase activity
LOC100196367	MAP4K4	GIYK01012808,GIYK01012805,GIYK01012806,GIYK01012804,GIYK01012807,GIYK01012810	Ssa#XM_014200121.1,Ssa#XM_014200121.1,Ssa#XM_014200121.1,Ssa#XM_014200121.1,Ssa#XM_014200121.1,Ssa#XM_014200121.1	ssa-miR-223-5p,ssa-miR-29b-2-5p,ssa-miR-155-5p,ssa-miR-144-3p,ssa-miR-727b-3p	mitogen-activated protein kinase kinase kinase kinase 4-like isoform X2,mitogen-activated protein kinase kinase kinase kinase 4 isoform X4,mitogen-activated protein kinase kinase kinase kinase 4 isoform X3,mitogen-activated protein kinase kinase kinase kinase 4 isoform X5,mitogen-activated protein kinase kinase kinase kinase 4-like	protein phosphorylation,protein kinase activity,ATP binding,
md2l1	MAD2L1	GIYK01017250,GIYK01017251	Ssa#NM_001140711.1,Ssa#NM_001140711.1	ssa-miR-2188-5p,ssa-miR-23b-3p	mitotic spindle assembly checkpoint protein MAD2A-like
MOL2A	MOB3A	GIYK01053514	Ssa#XM_014169599.1	ssa-miR-29c-5p,ssa-miR-184-3p,ssa-miR-29a-5p	MOB kinase activator 3A	phosphorylation,kinase activity
MOSMO	MOSMO	GIYK01064932	Ssa#XM_014194034.1	ssa-miR-2188-3p,ssa-miR-223-5p	modulator of smoothened protein	regulation of neuron differentiation,negative regulation of smoothened signaling pathway,ciliary membrane,regulation of protein stability,Golgi apparatus,integral component of membrane
LOC100196496	MOCS1	GIYK01026370,GIYK01026369,GIYK01026371,GIYK01026374,GIYK01026372	Ssa#XM_014126167.1,Ssa#XM_014126167.1,Ssa#XM_014126167.1,Ssa#XM_014126167.1,Ssa#XM_014126167.1	ssa-miR-2188-3p,ssa-miR-125b-1-3p,ssa-miR-155-5p,ssa-miR-212a-5p,ssa-miR-novel-8-3p,ssa-miR-727b-3p	molybdenum cofactor biosynthesis protein 1 isoform X2	metal ion binding,4 iron 4 sulfur cluster binding,Mo-molybdopterin cofactor biosynthetic process,molybdopterin synthase complex,catalytic activity,iron-sulfur cluster binding
LOC106610594	MOCS1	GIYK01019348,GIYK01019347,GIYK01019349	Ssa#XM_014209987.1,Ssa#XM_014209987.1,Ssa#XM_014209987.1	ssa-miR-2188-3p,ssa-miR-144-3p,ssa-miR-29b-2-5p	molybdenum cofactor biosynthesis protein 1-like,molybdenum cofactor biosynthesis protein 1-like isoform X2	Mo-molybdopterin cofactor biosynthetic process
GSONMT00082128001	MOSPD2	GIYK01050669	Ssa#XM_014164839.1	ssa-miR-29c-3p,ssa-miR-29a-3p	motile sperm domain-containing protein 2-like	integral component of membrane
E1301_Tti011094	ZFP36L1	GIYK01020317	Ssa#XM_014211334.1	ssa-miR-727b-3p	mRNA decay activator protein ZFP36L1-like	metal ion binding
GSONMT00024013001	ZFP36L1	GIYK01020318,GIYK01020319,GIYK01020320	Ssa#XM_014211334.1,Ssa#XM_014211334.1,Ssa#XM_014211334.1	ssa-miR-727b-3p	mRNA decay activator protein ZFP36L1-like	metal ion binding
LOC106600712	MUC2	GIYK01007719	Ssa#XM_014192280.1	ssa-miR-21a-5p	mucin-2-like isoform X1	integral component of membrane
LOC106577588	MUC5AC	GIYK01045296,GIYK01045295,GIYK01045294,GIYK01045297,GIYK01045298	Ssa#XM_014155766.1,Ssa#XM_014155766.1,Ssa#XM_014155766.1,Ssa#XM_014155766.1,Ssa#XM_014155766.1	ssa-miR-2188-3p,ssa-miR-29c-3p,ssa-miR-29a-3p,ssa-miR-125b-1-3p,ssa-miR-155-5p,ssa-miR-144-3p,ssa-miR-212a-5p	mucin-5AC-like isoform X4,mucin-5AC-like isoform X1,mucin-5AC-like isoform X2	,integral component of membrane
A0A3P9A1J1	MCOLN1	GIYK01029407	Ssa#XM_014131392.1	ssa-miR-125b-1-3p,ssa-miR-2188-5p,ssa-miR-23b-3p,ssa-miR-205b-5p,ssa-miR-novel-8-3p,ssa-miR-205a-5p	mucolipin-1-like	autophagy,retina homeostasis,lysosome,late endosome,neuromast hair cell development,cation transmembrane transport,cation channel activity,integral component of membrane
MALT1	MALT1	GIYK01023491	Ssa#XM_014216214.1	ssa-miR-205a-1-3p	Mucosa-associated lymphoid tissue lymphoma translocation protein 1 homolog	cysteine-type endopeptidase activity,proteolysis
LOC106606107	MMRN2	GIYK01001443	Ssa#XM_014202237.1	ssa-miR-novel-2-5p,ssa-miR-122-5p,ssa-miR-29a-5p	multimerin-2-like isoform X1	protein binding
LOC106573848_LOC106573956	BIN1	GIYK01041150	Ssa#XM_014149249.1	ssa-miR-29b-2-5p,ssa-miR-23b-3p,ssa-miR-29a-5p	myc box-dependent-interacting protein 1-like isoform X2	cytoplasm,protein binding
bin1b	BIN1	GIYK01065931	Ssa#XM_014149249.1	ssa-miR-29b-2-5p,ssa-miR-23b-3p,ssa-miR-29a-5p	myc box-dependent-interacting protein 1-like isoform X3	tau protein binding,cardiac muscle contraction,plasma membrane,synaptic vesicle,phospholipid binding
LOC115180864	BIN1	GIYK01065805	Ssa#XM_014149249.1	ssa-miR-144-3p,ssa-miR-29b-2-5p,ssa-miR-23b-3p,ssa-miR-29a-5p	myc box-dependent-interacting protein 1-like isoform X4	cytoplasm,protein binding
LOC115182086	BIN1	GIYK01065929,GIYK01065930,GIYK01065927,GIYK01065928	Ssa#XM_014149249.1,Ssa#XM_014149249.1,Ssa#XM_014149249.1,Ssa#XM_014149249.1	ssa-miR-29b-2-5p,ssa-miR-23b-3p,ssa-miR-29a-5p	myc box-dependent-interacting protein 1-like isoform X4,myc box-dependent-interacting protein 1-like isoform X3,myc box-dependent-interacting protein 1-like isoform X2	cytoplasm,protein binding
maz	MAZ	GIYK01047168,GIYK01047162,GIYK01047167,GIYK01047165,GIYK01047169,GIYK01047160,GIYK01047166	Ssa#XM_014159271.1,Ssa#XM_014159271.1,Ssa#XM_014159271.1,Ssa#XM_014159271.1,Ssa#XM_014159271.1,Ssa#XM_014159271.1,Ssa#XM_014159271.1	ssa-miR-29c-5p,ssa-miR-2188-3p,ssa-miR-2188-5p,ssa-miR-144-3p,ssa-miR-212a-5p	myc-associated zinc finger protein isoform X3,myc-associated zinc finger protein isoform X1,myc-associated zinc finger protein isoform X4	,nucleic acid binding
LOC106578332	MAZ	GIYK01047161,GIYK01047164,GIYK01047163	Ssa#XM_014159271.1,Ssa#XM_014159271.1,Ssa#XM_014159271.1	ssa-miR-29c-5p,ssa-miR-2188-3p,ssa-miR-2188-5p,ssa-miR-144-3p,ssa-miR-212a-5p	myc-associated zinc finger protein-like isoform X2,myc-associated zinc finger protein-like isoform X1,myc-associated zinc finger protein-like isoform X3	nucleic acid binding
mag	MAG	GIYK01057919,GIYK01057918,GIYK01057917,GIYK01057916,GIYK01057920	Ssa#NM_001140455.1,Ssa#NM_001140455.1,Ssa#NM_001140455.1,Ssa#NM_001140455.1,Ssa#NM_001140455.1	ssa-miR-29c-5p,ssa-miR-138-1-2-3p,ssa-miR-29b-2-5p,ssa-miR-29a-5p,ssa-miR-144-3p	myelin-associated glycoprotein isoform X1,myelin-associated glycoprotein isoform X2	cell-cell adhesion,integral component of membrane
LOC106579620	MAG	GIYK01047491	Ssa#XM_014159711.1	ssa-miR-23b-3p,ssa-miR-29a-5p	myelin-associated glycoprotein-like isoform X1	carbohydrate binding
myd88	MYD88	GIYK01061007,GIYK01062500	Ssa#NM_001136545.1,Ssa#NM_001136545.1	ssa-miR-125b-1-3p,ssa-miR-144-3p,ssa-miR-29a-5p	myeloid differentiation primary response protein MyD88	microtubule organizing center,positive regulation of I-kappaB kinase/NF-kappaB signaling,MyD88-dependent toll-like receptor signaling pathway,plasma membrane,innate immune response,Toll signaling pathway,perinuclear region of cytoplasm,defense response to Gram-positive bacterium,positive regulation of gene expression,negative regulation of gene expression,Toll-like receptor binding,inflammatory r…
mef2a	MEF2A	GIYK01025429,GIYK01025432	Ssa#XM_014149109.1,Ssa#XM_014149109.1	ssa-miR-144-3p,ssa-miR-551b-3p	myocyte-specific enhancer factor 2A isoform X1	RNA polymerase II transcription regulatory region sequence-specific DNA binding,nucleus,positive regulation of transcription by RNA polymerase II,protein dimerization activity
LOC106580134	MEF2C	GIYK01047788,GIYK01047789	Ssa#XM_014160843.1,Ssa#XM_014160843.1	ssa-miR-125b-1-3p,ssa-miR-29c-5p,ssa-miR-21a-5p,ssa-miR-146d-5p	myocyte-specific enhancer factor 2C isoform X1,myocyte-specific enhancer factor 2C isoform X3	RNA polymerase II transcription regulatory region sequence-specific DNA binding,nucleus,positive regulation of transcription by RNA polymerase II,protein dimerization activity
LOC106588308	MEF2D	GIYK01058190,GIYK01058188,GIYK01058192,GIYK01058187,GIYK01058184,GIYK01058186,GIYK01058189,GIYK01058185,GIYK01058191	Ssa#XM_014177145.1,Ssa#XM_014177145.1,Ssa#XM_014177145.1,Ssa#XM_014177145.1,Ssa#XM_014177145.1,Ssa#XM_014177145.1,Ssa#XM_014177145.1,Ssa#XM_014177145.1,Ssa#XM_014177145.1	ssa-miR-29c-5p,ssa-miR-132-3p,ssa-miR-125b-1-3p,ssa-miR-novel-2-5p,ssa-miR-155-5p,ssa-miR-144-3p,ssa-miR-212a-5p	myocyte-specific enhancer factor 2D homolog isoform X4,myocyte-specific enhancer factor 2D homolog isoform X2,myocyte-specific enhancer factor 2D homolog isoform X3,myocyte-specific enhancer factor 2D homolog isoform X7	,RNA polymerase II transcription regulatory region sequence-specific DNA binding,positive regulation of transcription by RNA polymerase II,nucleus,protein dimerization activity
LOC100380767	MYOF	GIYK01015485	Ssa#XM_014204255.1	ssa-miR-144-3p,ssa-miR-212a-5p	myoferlin-like isoform X1	myoblast fusion,integral component of membrane
LOC106582914	MYOM3	GIYK01005033	Ssa#XM_014166542.1	ssa-miR-205b-5p,ssa-miR-212a-5p,ssa-miR-205a-5p	myomesin-3-like isoform X1	protein binding
MYL6	MYL6	GIYK01051901,GIYK01051903	Ssa#XM_014167180.1,Ssa#XM_014167180.1	ssa-miR-7132a-5p,ssa-miR-193a-5p,ssa-miR-125b-1-3p,ssa-miR-23b-3p,ssa-miR-144-3p,ssa-miR-novel-8-3p,ssa-miR-727b-3p	myosin light polypeptide 6	calcium ion binding
LOC106564681	MYH10	GIYK01029160,GIYK01029161	Ssa#XM_014130906.1,Ssa#XM_014130906.1	ssa-miR-142b-3p,ssa-miR-2188-3p,ssa-miR-130d-1-5p,ssa-miR-23b-3p,ssa-miR-155-5p,ssa-miR-727b-3p	myosin-10-like isoform X11,myosin-10-like isoform X3	ATP binding,actin filament binding,motor activity,myosin complex
LOC106587011	MYH10	GIYK01005957	Ssa#XM_014130906.1	ssa-miR-205a-1-3p,ssa-miR-29c-5p,ssa-miR-2188-3p,ssa-miR-130d-1-5p,ssa-miR-novel-2-5p,ssa-miR-23b-3p,ssa-miR-155-5p,ssa-miR-727b-3p	myosin-10-like isoform X3	ATP binding,actin filament binding,motor activity,myosin complex
parPi_0016423	MYH9	GIYK01015148	Ssa#XM_014203577.1	ssa-miR-144-3p,ssa-miR-223-5p,ssa-miR-205a-1-3p	myosin-9 isoform X2	actin binding,ATP binding,motor activity,myosin complex
mybpc1	MYBPC1	GIYK01018364,GIYK01018373,GIYK01018371,GIYK01018372,GIYK01018370,GIYK01018367,GIYK01018369,GIYK01018378,GIYK01018362,GIYK01018376,GIYK01018374,GIYK01018368,GIYK01018361,GIYK01018363,GIYK01018365,GIYK01018366,GIYK01018375	Ssa#XM_014208245.1,Ssa#XM_014208245.1,Ssa#XM_014208245.1,Ssa#XM_014208245.1,Ssa#XM_014208245.1,Ssa#XM_014208245.1,Ssa#XM_014208245.1,Ssa#XM_014208245.1,Ssa#XM_014208245.1,Ssa#XM_014208245.1,Ssa#XM_014208245.1,Ssa#XM_014208245.1,Ssa#XM_014208245.1,Ssa#XM_014208245.1,Ssa#XM_014208245.1,Ssa#XM_014208245.1,Ssa#XM_014208245.1	ssa-miR-144-3p	myosin-binding protein C, slow-type isoform X17,myosin-binding protein C, slow-type isoform X11,myosin-binding protein C, slow-type isoform X13,myosin-binding protein C, slow-type isoform X14,myosin-binding protein C, slow-type-like isoform X8,myosin-binding protein C, slow-type isoform X9,myosin-binding protein C, slow-type-like isoform X14,myosin-binding protein C, slow-type isoform X8,myosin-b…	protein binding
LOC106562098	SBF2	GIYK01026761,GIYK01026757,GIYK01026759	Ssa#XM_014175340.1,Ssa#XM_014175340.1,Ssa#XM_014175340.1	ssa-miR-125b-1-3p,ssa-miR-155-5p,ssa-miR-144-3p,ssa-miR-29b-2-5p	myotubularin-related protein 13-like isoform X1	phosphatase regulator activity,regulation of GTPase activity
LOC106587205	SBF2	GIYK01026758,GIYK01056938,GIYK01026760,GIYK01056937,GIYK01056939	Ssa#XM_014175340.1,Ssa#XM_014175340.1,Ssa#XM_014175340.1,Ssa#XM_014175340.1,Ssa#XM_014175340.1	ssa-miR-125b-1-3p,ssa-miR-130d-1-5p,ssa-miR-29b-2-5p,ssa-miR-155-5p,ssa-miR-144-3p,ssa-miR-205b-5p,ssa-miR-205a-5p	myotubularin-related protein 13-like isoform X2,myotubularin-related protein 13-like isoform X1,myotubularin-related protein 13-like isoform X4	phosphatase regulator activity,regulation of GTPase activity
LOC106578739	MTMR9	GIYK01000377,GIYK01000371,GIYK01000375,GIYK01000376,GIYK01000374,GIYK01000378,GIYK01000372,GIYK01000373,GIYK01000370	Ssa#XM_014158121.1,Ssa#XM_014158121.1,Ssa#XM_014158121.1,Ssa#XM_014158121.1,Ssa#XM_014158121.1,Ssa#XM_014158121.1,Ssa#XM_014158121.1,Ssa#XM_014158121.1,Ssa#XM_014158121.1	ssa-miR-2188-3p,ssa-miR-7132b-3p	myotubularin-related protein 9-like isoform X3,myotubularin-related protein 9-like isoform X4,myotubularin-related protein 9-like isoform X1
FQN60_009613	NAAA	GIYK01055068,GIYK01055069,GIYK01055070,GIYK01054989	Ssa#XM_014171525.1,Ssa#XM_014171525.1,Ssa#XM_014171525.1,Ssa#XM_014171525.1	ssa-miR-23b-3p	N-acylethanolamine-hydrolyzing acid amidase	lipid metabolic process,hydrolase activity acting on carbon-nitrogen (but not peptide) bonds,lysosome
LOC106585736	NAAA	GIYK01054990	Ssa#XM_014171525.1	ssa-miR-23b-3p	N-acylethanolamine-hydrolyzing acid amidase	lipid metabolic process,hydrolase activity acting on carbon-nitrogen (but not peptide) bonds,lysosome
LOC106590838	CMAS	GIYK01043994	Ssa#XM_014187758.1	ssa-miR-301b-5p	N-acylneuraminate cytidylyltransferase-like	nucleotidyltransferase activity
LOC100196534	CHN1	GIYK01042309	Ssa#XM_014151219.1	ssa-miR-205b-5p,ssa-miR-205a-5p	N-chimaerin-like	GTPase activator activity,positive regulation of GTPase activity,metal ion binding,regulation of small GTPase mediated signal transduction
LOC106563865	NADK2	GIYK01002740,GIYK01002745,GIYK01002743,GIYK01002744,GIYK01002741,GIYK01002742	Ssa#XM_014129791.1,Ssa#XM_014129791.1,Ssa#XM_014129791.1,Ssa#XM_014129791.1,Ssa#XM_014129791.1,Ssa#XM_014129791.1	ssa-miR-499a-5p,ssa-miR-223-5p,ssa-miR-132-3p,ssa-miR-499b-5p,ssa-miR-727b-3p,ssa-miR-205b-5p,ssa-miR-205a-5p	NAD kinase 2, mitochondrial-like isoform X2,NAD kinase 2, mitochondrial-like isoform X1,NAD kinase 2, mitochondrial-like isoform X4,NAD kinase 2, mitochondrial-like isoform X3	NAD metabolic process,NADP biosynthetic process,phosphorylation,protein homodimerization activity,mitochondrion,NAD+ kinase activity,ATP binding
nadk	NADK	GIYK01032371	Ssa#XM_014135408.1	ssa-miR-144-5p	NAD kinase isoform X3	NAD+ kinase activity,NAD metabolic process,NADP biosynthetic process,phosphorylation
SIRT3	SIRT3	GIYK01057566	Ssa#XM_014176474.1	ssa-miR-29c-5p,ssa-miR-2188-3p,ssa-miR-205b-5p,ssa-miR-205a-5p	NAD-dependent deacetylase sirtuin-3, mitochondrial precursor	NAD+ binding
A0A3B4Z9K6	SIRT3	GIYK01061298	Ssa#XM_014184121.1	ssa-miR-29a-5p	NAD-dependent protein deacetylase sirtuin-3-like	transferase activity,NAD+ binding,zinc ion binding,histone deacetylation,NAD-dependent histone deacetylase activity
A0A3P8YSN6	SIRT3	GIYK01057564,GIYK01061299	Ssa#XM_014184121.1,Ssa#XM_014184121.1	ssa-miR-29a-5p	NAD-dependent protein deacetylase sirtuin-3-like	transferase activity,NAD+ binding,zinc ion binding,histone deacetylation,NAD-dependent histone deacetylase activity
GSONMT00029532001	SIRT3	GIYK01057563	Ssa#XM_014184121.1	ssa-miR-29a-5p	NAD-dependent protein deacetylase sirtuin-3-like	NAD+ binding
SIRT5	SIRT5	GIYK01053067	Ssa#XM_014168906.1	ssa-miR-205a-5p,ssa-miR-205b-5p,ssa-miR-122-5p	NAD-dependent protein deacylase sirtuin-5, mitochondrial isoform X2	protein deacetylation,peptidyl-lysine desuccinylation,protein-succinyllysine desuccinylase activity,acyl binding,NAD-dependent protein deacetylase activity,transferase activity,protein-malonyllysine demalonylase activity,mitochondrion,zinc ion binding,peptidyl-lysine demalonylation,NAD+ binding,nucleus,cytosol
A0A3Q2XBT0	NNT	GIYK01064581	Ssa#XM_014176267.1	ssa-miR-142b-3p,ssa-miR-2188-3p,ssa-miR-29c-3p,ssa-miR-29a-3p,ssa-miR-2188-5p,ssa-miR-novel-2-5p,ssa-miR-122-5p,ssa-miR-144-3p,ssa-miR-727b-3p	NAD(P) transhydrogenase, mitochondrial-like	NAD(P)+ transhydrogenase activity,proton transmembrane transport,oxidation-reduction process,integral component of membrane
LOC106581338	NDUFAF6	GIYK01004691,GIYK01004692	Ssa#XM_014163342.1,Ssa#XM_014163342.1	ssa-miR-2188-3p,ssa-miR-29c-3p,ssa-miR-29a-3p,ssa-miR-223-5p,ssa-miR-132-3p,ssa-miR-125b-1-3p,ssa-miR-155-5p,ssa-miR-138-1-2-3p,ssa-miR-212a-5p,ssa-miR-727b-3p	NADH dehydrogenase (ubiquinone) complex I, assembly factor 6-like isoform X3,NADH dehydrogenase (ubiquinone) complex I, assembly factor 6 isoform X1
ndufaf2	NDUFAF2	GIYK01054174	Ssa#XM_014171060.1	ssa-miR-2188-3p,ssa-miR-23b-3p,ssa-miR-727b-3p	NADH dehydrogenase [ubiquinone] 1 alpha subcomplex assembly factor 2	membrane,NADH dehydrogenase (ubiquinone) activity,electron transport chain,electron transfer activity
NDUAA	NDUFA10	GIYK01051005	Ssa#XM_014165542.1	ssa-miR-2188-5p	NADH dehydrogenase [ubiquinone] 1 alpha subcomplex subunit 10, mitochondrial	mitochondrial matrix,mitochondrial respiratory chain complex I,mitochondrial electron transport NADH to ubiquinone
NDUA2	NDUFA2	GIYK01028709	Ssa#XM_014129578.1	ssa-miR-29a-5p	NADH dehydrogenase [ubiquinone] 1 alpha subcomplex subunit 2	oxidation-reduction process,mitochondrial respiratory chain complex I
ndufa8	NDUFA8	GIYK01002476,GIYK01034700	Ssa#XM_014125913.1,Ssa#XM_014138687.1	ssa-miR-193a-5p,ssa-miR-144-5p,ssa-miR-205a-1-3p,ssa-miR-223-5p	NADH dehydrogenase [ubiquinone] 1 alpha subcomplex subunit 8	mitochondrial respiratory chain complex I,mitochondrial electron transport NADH to ubiquinone
nduba	NDUFB10	GIYK01014646	Ssa#XM_014202985.1	ssa-miR-122-5p	NADH dehydrogenase 1 beta subcomplex subunit 10
NDUB8	NDUFB8	GIYK01045027	Ssa#XM_014187377.1	ssa-miR-29c-3p,ssa-miR-29a-3p	NADH dehydrogenase 1 beta subcomplex subunit 8, mitochondrial precursor	mitochondrial respiratory chain complex I,integral component of membrane,mitochondrial electron transport NADH to ubiquinone,NADH dehydrogenase (ubiquinone) activity
FQN60_006906	NDUFS1	GIYK01065553,GIYK01065552,GIYK01065555	Ssa#XM_014187911.1,Ssa#XM_014187911.1,Ssa#XM_014187911.1	ssa-miR-2188-3p	NADH-ubiquinone oxidoreductase 75 kDa subunit, mitochondrial-like	membrane,electron transfer activity,ATP synthesis coupled electron transport,NADH dehydrogenase (ubiquinone) activity,iron-sulfur cluster binding
NNTM	NNT	GIYK01062966,GIYK01062962	Ssa#XM_014127420.1,Ssa#XM_014127420.1	ssa-miR-122-5p	NADP transhydrogenase, mitochondrial precursor	integral component of membrane
NFIP2	NDFIP2	GIYK01042654	Ssa#XM_014150295.1	ssa-miR-451-5p,ssa-miR-23b-3p	NEDD4 family-interacting protein 2	metal ion transport,vacuolar transport,integral component of membrane
LOC106574420	NDFIP2	GIYK01042653,GIYK01042657,GIYK01041777,GIYK01041776	Ssa#XM_014150295.1,Ssa#XM_014150295.1,Ssa#XM_014150295.1,Ssa#XM_014150295.1	ssa-miR-499b-5p,ssa-miR-451-5p,ssa-miR-23b-3p,ssa-miR-727b-3p	NEDD4 family-interacting protein 2-like isoform X1	metal ion transport,vacuolar transport,integral component of membrane
nfip2	NDFIP2	GIYK01042656,GIYK01042658,GIYK01042655	Ssa#XM_014150295.1,Ssa#XM_014150295.1,Ssa#XM_014150295.1	ssa-miR-451-5p,ssa-miR-23b-3p	NEDD4 family-interacting protein 2-like isoform X1	metal ion transport,vacuolar transport,integral component of membrane
LOC106573708	N4BP1	GIYK01025343	Ssa#XM_014124247.1	ssa-miR-29b-2-5p,ssa-miR-29a-5p	NEDD4-binding protein 1-like	RNA binding
n4bp1	N4BP1	GIYK01040787	Ssa#XM_014149002.1	ssa-miR-2188-3p,ssa-miR-29b-2-5p,ssa-miR-29a-5p	NEDD4-binding protein 1-like	PML body,RNA binding,negative regulation of protein ubiquitination,negative regulation of proteasomal ubiquitin-dependent protein catabolic process,nucleolus
LOC115191715	NPNT	GIYK01062243,GIYK01062253,GIYK01062245,GIYK01062251	Ssa#XM_014194817.1,Ssa#XM_014194817.1,Ssa#XM_014194817.1,Ssa#XM_014194817.1	ssa-miR-2188-3p,ssa-miR-223-5p	nephronectin-like isoform X4,nephronectin-like isoform X6	membrane,calcium ion binding
MME	MME	GIYK01049902	Ssa#XM_014163552.1	ssa-miR-205a-1-3p,ssa-miR-2188-3p,ssa-miR-29c-3p,ssa-miR-29a-3p,ssa-miR-132-3p,ssa-miR-125b-1-3p	neprilysin-like isoform X1	metalloendopeptidase activity,proteolysis,integral component of membrane
LOC106605634	NCAM1	GIYK01013723	Ssa#XM_014201497.1	ssa-miR-146d-5p	neural cell adhesion molecule 1-like isoform X2	cell adhesion,protein binding,integral component of membrane
LOC106609199	WASL	GIYK01018059,GIYK01018060,GIYK01018061,GIYK01018062	Ssa#XM_014152998.1,Ssa#XM_014152998.1,Ssa#XM_014152998.1,Ssa#XM_014152998.1	ssa-miR-142b-3p,ssa-miR-2188-3p,ssa-miR-29b-2-5p	neural Wiskott-Aldrich syndrome protein-like isoform X1	positive regulation of Arp2/3 complex-mediated actin nucleation,actin binding
LOC115187688	NBEAL2	GIYK01066270,GIYK01066272,GIYK01066271,GIYK01066269,GIYK01066273	Ssa#XM_014148746.1,Ssa#XM_014148746.1,Ssa#XM_014148746.1,Ssa#XM_014148746.1,Ssa#XM_014148746.1	ssa-miR-205a-1-3p,ssa-miR-132-3p,ssa-miR-125b-1-3p,ssa-miR-2188-5p,ssa-miR-novel-2-5p,ssa-miR-301b-5p,ssa-miR-23b-3p,ssa-miR-727b-3p,ssa-miR-205b-5p,ssa-miR-205a-5p	neurobeachin-like protein 2	,protein binding
LOC106587075	NAV2	GIYK01056606,GIYK01056607	Ssa#XM_014174997.1,Ssa#XM_014174997.1	ssa-miR-205a-1-3p,ssa-miR-499a-5p,ssa-miR-29c-3p,ssa-miR-29a-3p,ssa-miR-125b-1-3p,ssa-miR-499b-5p	neuron navigator 2-like	neurogenesis,ATP binding
LOC106602380	GPM6A	GIYK01018993,GIYK01009580,GIYK01018994,GIYK01018992,GIYK01009581	Ssa#XM_014209343.1,Ssa#XM_014209343.1,Ssa#XM_014209343.1,Ssa#XM_014209343.1,Ssa#XM_014209343.1	ssa-miR-21a-5p,ssa-miR-29c-5p,ssa-miR-223-5p,ssa-miR-novel-2-5p,ssa-miR-29a-5p,ssa-miR-144-3p,ssa-miR-727b-3p	neuronal membrane glycoprotein M6-a isoform X1,neuronal membrane glycoprotein M6-a isoform X2	integral component of membrane
A0A3P8YML8	GPM6B	GIYK01050405	Ssa#XM_014164395.1	ssa-miR-142b-3p,ssa-miR-144-5p,ssa-miR-146d-5p,ssa-miR-23b-3p	neuronal membrane glycoprotein M6-b isoform X3	integral component of membrane
gpm6b	GPM6B	GIYK01050406	Ssa#XM_014164395.1	ssa-miR-142b-3p,ssa-miR-144-5p,ssa-miR-146d-5p,ssa-miR-23b-3p	neuronal membrane glycoprotein M6-b isoform X3	integral component of membrane
ganab	GANAB	GIYK01028309,GIYK01028310,GIYK01028311,GIYK01028312,GIYK01028314,GIYK01028313	Ssa#XM_014129073.1,Ssa#XM_014129073.1,Ssa#XM_014129073.1,Ssa#XM_014129073.1,Ssa#XM_014129073.1,Ssa#XM_014129073.1	ssa-miR-205a-1-3p,ssa-miR-499a-5p,ssa-miR-2188-3p,ssa-miR-301b-5p,ssa-miR-23b-3p,ssa-miR-499b-5p,ssa-miR-205b-5p,ssa-miR-205a-5p	neutral alpha-glucosidase AB isoform X2,neutral alpha-glucosidase AB isoform X1	carbohydrate binding,carbohydrate metabolic process,hydrolase activity hydrolyzing O-glycosyl compounds
p47phox	NCF1	GIYK01011320,GIYK01011323,GIYK01011319,GIYK01011321	Omy#BX861424,Omy#BX861424,Omy#BX861424,Omy#BX861424	ssa-miR-142b-3p	neutrophil cytosolic factor 1-like	response to peptide hormone,oxidation-reduction process,phosphatidylinositol binding,cellular response to lipopolysaccharide,protein binding,superoxide-generating NADPH oxidase activity,cytoplasm
LOC106611175	NFKBIA	GIYK01020187	Ssa#XM_014211117.1	ssa-miR-122-5p	NF-kappa-B inhibitor alpha-like isoform X2	protein binding
ikbe	NFKBIE	GIYK01016009,GIYK01016007,GIYK01016008,GIYK01016011,GIYK01016012,GIYK01016010,GIYK01016013,GIYK01016014	Ssa#NM_001140380.1,Ssa#NM_001140380.1,Ssa#NM_001140380.1,Ssa#NM_001140380.1,Ssa#NM_001140380.1,Ssa#NM_001140380.1,Ssa#NM_001140380.1,Ssa#NM_001140380.1	ssa-miR-205a-1-3p,ssa-miR-2188-3p,ssa-miR-146d-5p,ssa-miR-132-3p,ssa-miR-144-5p,ssa-miR-novel-2-5p,ssa-miR-301b-5p,ssa-miR-29a-5p	NF-kappa-B inhibitor epsilon	,protein binding
nkrf	NKRF	GIYK01020522,GIYK01020524,GIYK01020523,GIYK01020525,GIYK01012186,GIYK01020526	Ssa#NM_001165347.1,Ssa#NM_001165347.1,Ssa#NM_001165347.1,Ssa#NM_001165347.1,Ssa#XM_014199066.1,Ssa#NM_001165347.1	ssa-miR-193a-5p,ssa-miR-499b-5p,ssa-miR-205a-1-3p,ssa-miR-499a-5p	NF-kappa-B-repressing factor	nucleic acid binding
LOC108878364	NFU1	GIYK01048235	Ssa#XM_014172001.1	ssa-miR-novel-8-3p	NFU1 iron-sulfur cluster scaffold homolog, mitochondrial	iron ion binding,iron-sulfur cluster binding,iron-sulfur cluster assembly
GSONMT00029060001	NAB1	GIYK01042527	Ssa#XM_014150082.1	ssa-miR-144-3p	NGFI-A-binding protein 1-like	nucleus,transcription coregulator activity,negative regulation of transcription DNA-templated
LOC106563676	NHSL2	GIYK01028655	Ssa#XM_014129462.1	ssa-miR-29c-5p,ssa-miR-144-3p,ssa-miR-551b-3p	NHS-like protein 2
ncstn	NCSTN	GIYK01007328,GIYK01035785	Ssa#XM_014191693.1,Ssa#XM_014191693.1	ssa-miR-132-3p,ssa-miR-2188-3p,ssa-miR-23b-3p	nicastrin	protein processing,integral component of membrane
GSONMT00023573001	NCSTN	GIYK01007327,GIYK01035789	Ssa#XM_014191693.1,Ssa#XM_014191693.1	ssa-miR-132-3p,ssa-miR-2188-3p,ssa-miR-23b-3p	nicastrin isoform X2,unnamed protein product	protein processing,integral component of membrane
LOC106569378	NCSTN	GIYK01035786,GIYK01035790,GIYK01035788,GIYK01035787	Ssa#XM_014191693.1,Ssa#XM_014191693.1,Ssa#XM_014191693.1,Ssa#XM_014191693.1	ssa-miR-132-3p,ssa-miR-2188-3p,ssa-miR-212a-5p,ssa-miR-23b-3p	nicastrin-like isoform X1,nicastrin	protein processing,integral component of membrane
Nnt	NNT	GIYK01057500	Ssa#XM_014176267.1	ssa-miR-122-5p	nicotinamide nucleotide transhydrogenase, isoform CRA_d	oxidation-reduction process,NADP binding,NAD(P)+ transhydrogenase (AB-specific) activity,integral component of membrane
nampt2	NAMPT	GIYK01063360	Ssa#XM_014133445.1	ssa-miR-29c-3p,ssa-miR-29b-2-5p,ssa-miR-29a-3p,ssa-miR-23b-3p	nicotinamide phosphoribosyltransferase-like	nucleus,signal transduction,circadian regulation of gene expression,cytokine activity,nicotinamide phosphoribosyltransferase activity,extracellular space,NAD biosynthetic process,cytoplasm,nicotinate-nucleotide diphosphorylase (carboxylating) activity
LOC106588089	QPRT	GIYK01005684,GIYK01005687,GIYK01005683,GIYK01005686,GIYK01005685,GIYK01005689,GIYK01005688	Ssa#XM_014176756.1,Ssa#XM_014176756.1,Ssa#XM_014176756.1,Ssa#XM_014176756.1,Ssa#XM_014176756.1,Ssa#XM_014176756.1,Ssa#XM_014176756.1	ssa-miR-2188-3p,ssa-miR-223-5p,ssa-miR-132-3p,ssa-miR-132-1-2-5p,ssa-miR-727b-3p,ssa-miR-205b-5p,ssa-miR-205a-5p	nicotinate-nucleotide pyrophosphorylase [carboxylating]-like isoform X1,nicotinate-nucleotide pyrophosphorylase [carboxylating]-like isoform X2	NAD biosynthetic process,nicotinate-nucleotide diphosphorylase (carboxylating) activity,transferase activity transferring pentosyl groups
NINJ1 (1 of many)	NINJ1	GIYK01030040,GIYK01030039	Ssa#XM_014131965.1,Ssa#XM_014131965.1	ssa-miR-29c-5p,ssa-miR-2188-3p,ssa-miR-29a-5p,ssa-miR-205b-5p,ssa-miR-novel-8-3p,ssa-miR-205a-5p	ninjurin-1-like	cell adhesion,tissue regeneration,integral component of membrane
A0A3Q2DFK6	NOSIP	GIYK01007702,GIYK01007699,GIYK01007703,GIYK01007707,GIYK01007706,GIYK01007698,GIYK01007708	Ssa#XM_014192292.1,Ssa#XM_014192292.1,Ssa#XM_014192292.1,Ssa#XM_014192292.1,Ssa#XM_014192292.1,Ssa#XM_014192292.1,Ssa#XM_014192292.1	ssa-miR-29c-3p,ssa-miR-29a-3p,ssa-miR-132-3p,ssa-miR-29a-5p,ssa-miR-144-3p,ssa-miR-727b-3p	nitric oxide synthase-interacting protein	ubiquitin protein ligase activity,nucleus,protein ubiquitination,cytoplasm
NOSIP	NOSIP	GIYK01007700,GIYK01007704	Ssa#XM_014192292.1,Ssa#XM_014192292.1	ssa-miR-29c-3p,ssa-miR-novel-2-5p,ssa-miR-144-3p,ssa-miR-29a-3p	nitric oxide synthase-interacting protein	ubiquitin protein ligase activity,protein ubiquitination
LOC106604687	NOCT	GIYK01012458,GIYK01012457	Ssa#XM_014199594.1,Ssa#XM_014199594.1	ssa-miR-29c-3p,ssa-miR-144-3p,ssa-miR-29a-3p	nocturnin isoform X2	poly(A)-specific ribonuclease activity,circadian regulation of gene expression,RNA phosphodiester bond hydrolysis exonucleolytic
S5RNB2	TYK2	GIYK01008620	Ssa#XM_014193386.1	ssa-miR-29c-3p,ssa-miR-29a-3p	non-receptor tyrosine-protein kinase TYK2-like	membrane,intracellular signal transduction,non-membrane spanning protein tyrosine kinase activity,cytoskeleton,STAT family protein binding,ATP binding,peptidyl-tyrosine autophosphorylation
LOC106578822	NSMCE4A	GIYK01046331	Ssa#XM_014157942.1	ssa-miR-2188-3p	non-structural maintenance of chromosomes element 4 homolog A-like isoform X3	DNA repair,Smc5-Smc6 complex,nucleus
LOC106601192	NFIX	GIYK01064757,GIYK01064758,GIYK01008421,GIYK01064755,GIYK01008420,GIYK01008417,GIYK01008422,GIYK01008419,GIYK01008418	Ssa#XM_014193181.1,Ssa#XM_014186751.1,Ssa#XM_014193181.1,Ssa#XM_014186751.1,Ssa#XM_014186751.1,Ssa#XM_014193181.1,Ssa#XM_014186751.1,Ssa#XM_014186751.1,Ssa#XM_014186751.1	ssa-miR-205a-1-3p,ssa-miR-193a-5p,ssa-miR-29c-5p,ssa-miR-29a-5p,ssa-miR-223-5p,ssa-miR-130d-1-5p,ssa-miR-novel-2-5p,ssa-miR-23b-3p,ssa-miR-122-5p,ssa-miR-727b-3p	nuclear factor 1 X-type-like isoform X16,nuclear factor 1 X-type-like isoform X5,nuclear factor 1 X-type-like isoform X12,nuclear factor 1 X-type-like isoform X10,nuclear factor 1 X-type-like isoform X6,nuclear factor I/Xb isoform X6	DNA binding,regulation of transcription DNA-templated,DNA replication,nucleus,DNA-binding transcription factor activity
LOC115170540	NFIX	GIYK01064754,GIYK01064759,GIYK01064753,GIYK01064756	Ssa#XM_014186751.1,Ssa#XM_014193181.1,Ssa#XM_014186751.1,Ssa#XM_014193181.1	ssa-miR-205a-1-3p,ssa-miR-193a-5p,ssa-miR-29c-5p,ssa-miR-29a-5p,ssa-miR-223-5p,ssa-miR-130d-1-5p,ssa-miR-novel-2-5p,ssa-miR-23b-3p,ssa-miR-122-5p,ssa-miR-727b-3p	nuclear factor 1 X-type-like isoform X16,nuclear factor I/Xb isoform X6,nuclear factor 1 X-type-like isoform X10	nucleus,regulation of transcription DNA-templated,DNA-binding transcription factor activity
nfkb2	NFKB2	GIYK01044447,GIYK01044451,GIYK01044452,GIYK01044448,GIYK01044454,GIYK01044449,GIYK01044453,GIYK01044450	Ssa#NM_001173583.1,Ssa#NM_001173583.1,Ssa#NM_001173583.1,Ssa#NM_001173583.1,Ssa#NM_001173583.1,Ssa#NM_001173583.1,Ssa#NM_001173583.1,Ssa#NM_001173583.1	ssa-miR-146d-5p,ssa-miR-29a-5p	nuclear factor NF-kappa-B p100 subunit-like isoform X2,nuclear factor NF-kappa-B p100 subunit-like isoform X1	DNA binding,signal transduction,host cell nucleus,protein binding,regulation of transcription DNA-templated,cytoplasm,DNA-binding transcription factor activity
LOC106589896	NPLOC4	GIYK01002200,GIYK01002202,GIYK01002201,GIYK01002199,GIYK01002198	Ssa#XM_014212612.1,Ssa#XM_014212612.1,Ssa#XM_014212612.1,Ssa#XM_014212612.1,Ssa#XM_014212612.1	ssa-miR-144-3p,ssa-miR-727b-3p	nuclear protein localization protein 4 homolog	metal ion binding,ubiquitin-dependent protein catabolic process
nr2f1a	NR2F1	GIYK01047772	Ssa#XM_014160891.1	ssa-miR-29b-2-5p,ssa-miR-301b-5p	nuclear receptor subfamily 2 group F member 1-A isoform X1	atrial cardiac muscle cell differentiation,RNA polymerase II transcription regulatory region sequence-specific DNA binding,vasculature development,negative regulation of transcription by RNA polymerase II,host cell nucleus,steroid hormone receptor activity,positive regulation of transcription by RNA polymerase II,steroid hormone mediated signaling pathway,zinc ion binding,endothelial cell prolife…
LOC106590177	NRBF2	GIYK01060356	Ssa#XM_014157739.1	ssa-miR-144-3p	nuclear receptor-binding protein 2-like	protein phosphorylation,protein kinase activity,ATP binding
LOC106609347	NFYB	GIYK01043633,GIYK01043631,GIYK01043634,GIYK01043630,GIYK01043632	Ssa#XM_014153263.1,Ssa#XM_014153263.1,Ssa#XM_014153263.1,Ssa#XM_014153263.1,Ssa#XM_014153263.1	ssa-miR-301b-5p,ssa-miR-146d-5p	nuclear transcription factor Y subunit beta-like isoform X1	protein heterodimerization activity,nucleus,regulation of transcription DNA-templated,sequence-specific DNA binding
LOC106572208	YBX1	GIYK01038998	Ssa#XM_014146177.1	ssa-miR-novel-2-5p	nuclease-sensitive element-binding protein 1-like isoform X2	nucleic acid binding
ubf1	UBTF	GIYK01006453,GIYK01006446,GIYK01006444,GIYK01006447,GIYK01006443,GIYK01006442,GIYK01006441,GIYK01006455	Ssa#NM_001173633.1,Ssa#NM_001173633.1,Ssa#NM_001173633.1,Ssa#NM_001173633.1,Ssa#NM_001173633.1,Ssa#NM_001173633.1,Ssa#NM_001173633.1,Ssa#NM_001173633.1	ssa-miR-301b-5p,ssa-miR-205b-5p,ssa-miR-184-3p	nucleolar transcription factor 1-A-like isoform X3,nucleolar transcription factor 1-A-like isoform X1,nucleolar transcription factor 1 isoform X1	nucleus,DNA binding
LOC106568666	UBTF	GIYK01034902,GIYK01034901,GIYK01034903,GIYK01034904,GIYK01034900,GIYK01034905	Ssa#NM_001173633.1,Ssa#NM_001173633.1,Ssa#NM_001173633.1,Ssa#NM_001173633.1,Ssa#NM_001173633.1,Ssa#NM_001173633.1	ssa-miR-184-3p,ssa-miR-551b-3p,ssa-miR-146d-5p,ssa-miR-132-3p,ssa-miR-novel-2-5p,ssa-miR-155-5p,ssa-miR-205b-5p,ssa-miR-727b-3p	nucleolar transcription factor 1-A-like isoform X3,nucleolar transcription factor 1-A-like isoform X1,nucleolar transcription factor 1-A-like isoform X2	nucleus,DNA binding
GSONMT00065218001	NUDT13	GIYK01046565,GIYK01046564,GIYK01046562,GIYK01046566	Ssa#XM_014158340.1,Ssa#XM_014158340.1,Ssa#XM_014158340.1,Ssa#XM_014158340.1	ssa-miR-29c-5p,ssa-miR-144-3p,ssa-miR-223-5p,ssa-miR-2188-3p	nucleoside diphosphate-linked moiety X motif 13 isoform X1	metal ion binding,hydrolase activity
nudt13	NUDT13	GIYK01046563,GIYK01046561	Ssa#XM_014158340.1,Ssa#XM_014158340.1	ssa-miR-29c-5p,ssa-miR-144-3p,ssa-miR-223-5p,ssa-miR-2188-3p	nucleoside diphosphate-linked moiety X motif 13 isoform X2,nucleoside diphosphate-linked moiety X motif 13 isoform X3	metal ion binding,hydrolase activity
LOC106612624	NUMBL	GIYK01049141	Ssa#XM_014162295.1	ssa-miR-142b-3p,ssa-miR-29a-5p,ssa-miR-122-5p,ssa-miR-138-1-2-3p,ssa-miR-novel-8-3p,ssa-miR-727b-3p	numb-like protein isoform X2	positive regulation of neurogenesis,protein binding
D9C73_018273	OCLN	GIYK01003214,GIYK01003216,GIYK01003218	Ssa#XM_014137436.1,Ssa#XM_014137436.1,Ssa#XM_014137436.1	ssa-miR-125b-1-3p	occludin	bicellular tight junction,bicellular tight junction assembly,plasma membrane,integral component of membrane
SMAX5B_013578	OCLN	GIYK01003223	Ssa#XM_014137436.1	ssa-miR-125b-1-3p	occludin	bicellular tight junction,bicellular tight junction assembly,plasma membrane,integral component of membrane
olm2a	OLFML2A	GIYK01054880	Ssa#NM_001173617.1	ssa-miR-2188-5p,ssa-miR-144-3p	olfactomedin-like protein 2A
orc6	ORC6	GIYK01026642	Ssa#XM_014126512.1	ssa-miR-2188-3p,ssa-miR-23b-3p	origin recognition complex subunit 6	DNA replication,DNA binding,nuclear origin of replication recognition complex
LOC106593297	OAT	GIYK01066094	Ssa#XM_014184635.1	ssa-miR-138-1-2-3p	ornithine aminotransferase, mitochondrial	pyridoxal phosphate binding,ornithine-oxo-acid transaminase activity
ostf1	OSTF1	GIYK01055143,GIYK01055145,GIYK01055144	Ssa#NM_001140928.1,Ssa#NM_001140928.1,Ssa#NM_001140928.1	ssa-miR-125b-1-3p,ssa-miR-2188-3p	osteoclast-stimulating factor 1	,protein binding
LOC106580073	OSTF1	GIYK01047887,GIYK01047885,GIYK01047886,GIYK01047884	Ssa#XM_014160689.1,Ssa#XM_014160689.1,Ssa#XM_014160689.1,Ssa#XM_014160689.1	ssa-miR-2188-3p,ssa-miR-144-3p,ssa-miR-301b-5p,ssa-miR-132-1-2-5p	osteoclast-stimulating factor 1,osteoclast-stimulating factor 1 isoform X2,unnamed protein product	protein binding
LOC106589684	GPR68	GIYK01059728	Ssa#XM_014179944.1	ssa-miR-novel-8-3p	ovarian cancer G-protein coupled receptor 1-like	G protein-coupled receptor activity,G protein-coupled receptor signaling pathway,integral component of membrane
P2Y11	P2RY11	GIYK01015247	Ssa#XM_014193375.1	ssa-miR-21a-5p	P2Y purinoceptor 11-like	G protein-coupled receptor signaling pathway,neurotransmitter receptor activity,G protein-coupled purinergic nucleotide receptor signaling pathway,plasma membrane,G protein-coupled ATP receptor activity,neuronal signal transduction,integral component of membrane
A0A3B4E2P8	P2RY8	GIYK01042011	Ssa#XM_014152078.1	ssa-miR-novel-8-3p	P2Y purinoceptor 8-like	G protein-coupled receptor activity,G protein-coupled receptor signaling pathway,integral component of membrane
P2RY8	P2RY8	GIYK01042012,GIYK01042010	Ssa#XM_014152078.1,Ssa#XM_014152078.1	ssa-miR-novel-8-3p	P2Y purinoceptor 8-like	G protein-coupled receptor activity,G protein-coupled receptor signaling pathway,integral component of membrane
CC054	INKA1	GIYK01051982	Ssa#XM_014167101.1	ssa-miR-21a-5p	PAK4-inhibitor inka1-like	negative regulation of protein serine/threonine kinase activity,protein serine/threonine kinase inhibitor activity,cartilage condensation
N337_06714	ZDHHC3	GIYK01036471	Ssa#XM_014142030.1	ssa-miR-29b-2-5p	Palmitoyltransferase ZDHHC3	transferase activity,integral component of membrane
LOC106570072	ZDHHC3	GIYK01036473,GIYK01065123,GIYK01036472,GIYK01036474,GIYK01036466,GIYK01036469,GIYK01036467,GIYK01036468,GIYK01036465,GIYK01065124,GIYK01036464,GIYK01036476	Ssa#XM_014142030.1,Ssa#XM_014142030.1,Ssa#XM_014142030.1,Ssa#XM_014142030.1,Ssa#XM_014142030.1,Ssa#XM_014142030.1,Ssa#XM_014142030.1,Ssa#XM_014142030.1,Ssa#XM_014142030.1,Ssa#XM_014142030.1,Ssa#XM_014142030.1,Ssa#XM_014142030.1	ssa-miR-7132a-5p,ssa-miR-205a-1-3p,ssa-miR-21a-5p,ssa-miR-7132b-3p,ssa-miR-132-3p,ssa-miR-144-5p,ssa-miR-29b-2-5p,ssa-miR-301b-5p,ssa-miR-144-3p,ssa-miR-7132b-5p,ssa-miR-727b-3p	palmitoyltransferase ZDHHC3,palmitoyltransferase ZDHHC3-like isoform X1	,palmitoyltransferase activity,protein-cysteine S-palmitoyltransferase activity,integral component of membrane
A0A3P8YQC9	SPG7	GIYK01056843	Ssa#XM_014126848.1	ssa-miR-125b-1-3p,ssa-miR-122-5p	paraplegin-like isoform X2	proteolysis,zinc ion binding,metalloendopeptidase activity,ATP binding,integral component of membrane
LOC106587257	SPG7	GIYK01056842	Ssa#XM_014126848.1	ssa-miR-125b-1-3p,ssa-miR-122-5p	paraplegin-like isoform X2	proteolysis,zinc ion binding,metalloendopeptidase activity,ATP binding,integral component of membrane
PDLI2	PDLIM2	GIYK01048249	Ssa#XM_014160099.1	ssa-miR-29a-5p	PDZ and LIM domain protein 2-like isoform X1	metal ion binding,protein binding
pdzd8	PDZD8	GIYK01044518,GIYK01044519	Ssa#XM_014154483.1,Ssa#XM_014154483.1	ssa-miR-29c-3p,ssa-miR-125b-1-3p,ssa-miR-29a-3p,ssa-miR-23b-3p	PDZ domain-containing protein 8-like	metal ion binding,lipid binding,lipid transport,mitochondrial calcium ion homeostasis,mitochondria-associated endoplasmic reticulum membrane,protein binding,intracellular signal transduction,mitochondrion,mitochondrion-endoplasmic reticulum membrane tethering,integral component of membrane
PPIF	PPIA	GIYK01046316	Ssa#XM_014157904.1	ssa-miR-7132b-3p,ssa-miR-23b-3p	peptidyl-prolyl cis-trans isomerase A-like	peptidyl-prolyl cis-trans isomerase activity,protein folding,protein peptidyl-prolyl isomerization
LOC108878006	PRF1	GIYK01055305	Ssa#XM_014172505.1	ssa-miR-551b-3p	perforin-1-like	immune response,membrane attack complex,cytolysis,calcium ion binding
LOC106581008	POSTN	GIYK01049435,GIYK01049434,GIYK01049437,GIYK01049436	Ssa#XM_014162657.1,Ssa#XM_014162657.1,Ssa#XM_014162657.1,Ssa#XM_014162657.1	ssa-miR-29c-3p,ssa-miR-29a-3p	periostin-like isoform X2	protein binding
LOC106612876	POSTN	GIYK01022551,GIYK01022550	Ssa#XM_014214480.1,Ssa#XM_014214480.1	ssa-miR-29c-3p,ssa-miR-122-5p,ssa-miR-29a-3p,ssa-miR-29a-5p	periostin-like isoform X2,periostin-like isoform X1	protein binding
pphln	PPHLN1	GIYK01038705,GIYK01038701,GIYK01038704	Ssa#NM_001140913.1,Ssa#NM_001140913.1,Ssa#NM_001140913.1	ssa-miR-193a-5p,ssa-miR-212a-5p,ssa-miR-23b-3p,ssa-miR-122-5p	periphilin-1 isoform X2	,negative regulation of transcription DNA-templated
LOC106566641	PPHLN1	GIYK01032098,GIYK01038702,GIYK01038703,GIYK01038700,GIYK01032099	Ssa#XM_014134860.1,Ssa#NM_001140913.1,Ssa#NM_001140913.1,Ssa#NM_001140913.1,Ssa#XM_014134860.1	ssa-miR-193a-5p,ssa-miR-212a-5p,ssa-miR-23b-3p,ssa-miR-122-5p	periphilin-1-like isoform X2,periphilin-1-like isoform X1	negative regulation of transcription DNA-templated
CXCL-F1c	CXCL1	GIYK01045458	Ssa#NM_001140855.1	ssa-miR-130d-1-5p	permeability factor 2-like	chemokine activity,extracellular region,defense response,immune response,cell chemotaxis
TDX	PRDX1	GIYK01035779	Ssa#NM_001141386.1	ssa-miR-205a-1-3p,ssa-miR-29b-2-5p	peroxiredoxin	leukocyte activation,oxidation-reduction process,protein-containing complex,cellular oxidant detoxification,peroxiredoxin activity,cell redox homeostasis
ECHP	EHHADH	GIYK01063884,GIYK01063881,GIYK01063883,GIYK01063882	Ssa#NM_001140304.1,Ssa#NM_001140304.1,Ssa#NM_001140304.1,Ssa#NM_001140304.1	ssa-miR-23b-3p	peroxisomal bifunctional enzyme	oxidation-reduction process,3-hydroxyacyl-CoA dehydrogenase activity,fatty acid metabolic process
EH28_03777	EHHADH	GIYK01067807	Ssa#NM_001140304.1	ssa-miR-23b-3p	peroxisomal bifunctional enzyme	oxidation-reduction process,3-hydroxyacyl-CoA dehydrogenase activity,fatty acid metabolic process
GSONMT00049812001	EHHADH	GIYK01051134	Ssa#NM_001140304.1	ssa-miR-23b-3p	peroxisomal bifunctional enzyme	oxidation-reduction process,enoyl-CoA hydratase activity,3-hydroxyacyl-CoA dehydrogenase activity,fatty acid metabolic process
NUDT7	NUDT7	GIYK01025606	Ssa#XM_014125036.1	ssa-miR-727b-3p	Peroxisomal coenzyme A diphosphatase NUDT7	hydrolase activity
slc25a17	SLC25A17	GIYK01015944	Ssa#XM_014204369.1	ssa-miR-205a-1-3p,ssa-miR-301b-5p,ssa-miR-23b-3p	peroxisomal membrane protein PMP34	NAD transmembrane transporter activity,ADP transmembrane transporter activity,ATP transport,ADP transport,FMN transmembrane transporter activity,NAD transmembrane transport,AMP transmembrane transporter activity,coenzyme A transmembrane transport,FAD transmembrane transporter activity,ATP transmembrane transporter activity,coenzyme A transmembrane transporter activity,FAD transmembrane transport,…
DPX16_10957	SLC25A17	GIYK01015941,GIYK01015942,GIYK01015939,GIYK01015940	Ssa#XM_014204369.1,Ssa#XM_014204369.1,Ssa#XM_014204369.1,Ssa#XM_014204369.1	ssa-miR-205a-1-3p,ssa-miR-301b-5p,ssa-miR-23b-3p	peroxisomal membrane protein PMP34-like isoform X2	integral component of membrane
D9C73_013520	PECR	GIYK01036288	Ssa#NM_001141052.2	ssa-miR-144-3p,ssa-miR-29b-2-5p	peroxisomal trans-2-enoyl-CoA reductase	oxidation-reduction process,trans-2-enoyl-CoA reductase (NADPH) activity,translation,structural constituent of ribosome,ribosome
E1301_Tti014142	PPARGC1A	GIYK01017439	Ssa#XM_014206658.1	ssa-miR-205a-1-3p,ssa-miR-193a-5p,ssa-miR-125b-1-3p,ssa-miR-144-5p,ssa-miR-2188-5p,ssa-miR-122-5p,ssa-miR-212a-5p,ssa-miR-novel-8-3p,ssa-miR-727b-3p	Peroxisome proliferator-activated receptor gamma coactivator 1-alpha	brown fat cell differentiation,signaling receptor binding,transcription coregulator activity,regulation of nucleic acid-templated transcription,mitochondrion organization,transcription factor binding
LOC100136477	PPARGC1B	GIYK01021269,GIYK01012760	Ssa#XM_014212586.1,Ssa#XM_014212586.1	ssa-miR-2188-5p,ssa-miR-727b-3p,ssa-miR-184-3p,ssa-miR-132-1-2-5p	peroxisome proliferator-activated receptor gamma coactivator 1-beta-like	estrogen receptor binding,regulation of nucleic acid-templated transcription,transcription coregulator activity,RNA binding
ETHE1	ETHE1	GIYK01004990,GIYK01013187	Ssa#XM_014200541.1,Ssa#XM_014200541.1	ssa-miR-23b-3p	persulfide dioxygenase ETHE1, mitochondrial-like	oxidation-reduction process,dioxygenase activity
LOC106566806	-	GIYK01003066,GIYK01003071,GIYK01003061,GIYK01003063,GIYK01003060,GIYK01003070,GIYK01003064,GIYK01003069,GIYK01003067	Ssa#XM_014135224.1,Ssa#XM_014135224.1,Ssa#XM_014135224.1,Ssa#XM_014135224.1,Ssa#XM_014135224.1,Ssa#XM_014135224.1,Ssa#XM_014135224.1,Ssa#XM_014135224.1,Ssa#XM_014135224.1	ssa-miR-2188-3p,ssa-miR-29b-2-5p,ssa-miR-301b-5p,ssa-miR-23b-3p,ssa-miR-212a-5p,ssa-miR-novel-8-3p	PH and SEC7 domain-containing protein 4-like isoform X1	regulation of ARF protein signal transduction,ARF guanyl-nucleotide exchange factor activity,phospholipid binding
LOC106569160	PHLPP1	GIYK01035562,GIYK01007177	Ssa#XM_014191031.1,Ssa#XM_014191031.1	ssa-miR-2188-3p,ssa-miR-184-3p	PH domain leucine-rich repeat protein phosphatase 1-like	catalytic activity,protein binding
LOC106609449	PAH	GIYK01043792	Ssa#XM_014153365.1	ssa-miR-2188-3p	phenylalanine-4-hydroxylase-like isoform X1	oxidation-reduction process,L-phenylalanine catabolic process,phenylalanine 4-monooxygenase activity,cellular response to estrogen stimulus,iron ion binding
LOC106576281	PAH	GIYK01043786,GIYK01043788,GIYK01043790,GIYK01043791,GIYK01043789,GIYK01043787	Ssa#XM_014153365.1,Ssa#XM_014153365.1,Ssa#XM_014153365.1,Ssa#XM_014153365.1,Ssa#XM_014153365.1,Ssa#XM_014153365.1	ssa-miR-2188-3p,ssa-miR-727b-3p	phenylalanine-4-hydroxylase-like isoform X1,phenylalanine-4-hydroxylase-like isoform X2	oxidation-reduction process,L-phenylalanine catabolic process,phenylalanine 4-monooxygenase activity,cellular response to estrogen stimulus,aromatic amino acid family metabolic process,oxidoreductase activity acting on paired donors with incorporation or reduction of molecular oxygen reduced pteridine as one donor and incorporation of one atom of oxygen,iron ion binding
LOC106590143	LPIN2	GIYK01060263,GIYK01060245,GIYK01060267,GIYK01060244,GIYK01060260,GIYK01060247,GIYK01060252,GIYK01060265,GIYK01060242,GIYK01060262,GIYK01060246,GIYK01060249,GIYK01060253,GIYK01060250,GIYK01060257,GIYK01060256,GIYK01060266,GIYK01060243,GIYK01060254,GIYK01060264,GIYK01060261,GIYK01060251,GIYK01060255,GIYK01060259,GIYK01060248,GIYK01060258	Ssa#XM_014180773.1,Ssa#XM_014180773.1,Ssa#XM_014180773.1,Ssa#XM_014180773.1,Ssa#XM_014180773.1,Ssa#XM_014180773.1,Ssa#XM_014180773.1,Ssa#XM_014180773.1,Ssa#XM_014180773.1,Ssa#XM_014180773.1,Ssa#XM_014180773.1,Ssa#XM_014180773.1,Ssa#XM_014180773.1,Ssa#XM_014180773.1,Ssa#XM_014180773.1,Ssa#XM_014180773.1,Ssa#XM_014180773.1,Ssa#XM_014180773.1,Ssa#XM_014180773.1,Ssa#XM_014180773.1,Ssa#XM_014180773.1,…	ssa-miR-142b-3p,ssa-miR-7132a-5p,ssa-miR-499a-5p,ssa-miR-2188-3p,ssa-miR-29b-2-5p,ssa-miR-301b-5p,ssa-miR-29a-5p,ssa-miR-499b-5p,ssa-miR-7132b-5p	phosphatidate phosphatase LPIN2-like isoform X3,phosphatidate phosphatase LPIN2-like isoform X2
LOC106589394	SGMS1	GIYK01046515,GIYK01046514,GIYK01046512,GIYK01046516	Ssa#XM_014158269.1,Ssa#XM_014158269.1,Ssa#XM_014158269.1,Ssa#XM_014158269.1	ssa-miR-7132a-5p,ssa-miR-29b-2-5p,ssa-miR-122-5p,ssa-miR-212a-5p,ssa-miR-7132b-5p,ssa-miR-727b-3p	phosphatidylcholine:ceramide cholinephosphotransferase 1-like	transferase activity,protein binding,integral component of membrane
PEMT	PEMT	GIYK01046658	Ssa#NM_001141302.1	ssa-miR-499b-5p,ssa-miR-499a-5p	phosphatidylethanolamine N-methyltransferase	phosphatidyl-N-dimethylethanolamine N-methyltransferase activity,phosphatidylethanolamine N-methyltransferase activity,phosphatidyl-N-methylethanolamine N-methyltransferase activity,mitochondrial membrane,endoplasmic reticulum membrane,methylation,phosphatidylcholine biosynthetic process,endoplasmic reticulum,integral component of membrane
LOC106608867	PIK3C3	GIYK01017545,GIYK01017551,GIYK01017548,GIYK01017549,GIYK01017550,GIYK01017547,GIYK01017546,GIYK01017552	Ssa#XM_014207050.1,Ssa#XM_014207050.1,Ssa#XM_014207050.1,Ssa#XM_014207050.1,Ssa#XM_014207050.1,Ssa#XM_014207050.1,Ssa#XM_014207050.1,Ssa#XM_014207050.1	ssa-miR-132-3p,ssa-miR-2188-5p,ssa-miR-551b-3p,ssa-miR-122-5p	phosphatidylinositol 3-kinase catalytic subunit type 3 isoform X2,phosphatidylinositol 3-kinase catalytic subunit type 3 isoform X1	phosphatidylinositol phosphorylation,phosphatidylinositol-3-phosphate biosynthetic process,phosphatidylinositol-mediated signaling,ATP binding,1-phosphatidylinositol-3-kinase activity
LOC106599005	PIK3R3	GIYK01006699	Ssa#XM_014190044.1	ssa-miR-142b-3p,ssa-miR-21a-5p	phosphatidylinositol 3-kinase regulatory subunit gamma-like	phosphorylation,signal transduction,protein binding,kinase activity
P4K2A	PI4K2A	GIYK01028919,GIYK01006260,GIYK01028921,GIYK01006259	Ssa#XM_014182943.1,Ssa#XM_014182943.1,Ssa#XM_014182943.1,Ssa#XM_014182943.1	ssa-miR-499a-5p,ssa-miR-184-3p,ssa-miR-2188-3p,ssa-miR-301b-5p,ssa-miR-499b-5p,ssa-miR-212a-5p	phosphatidylinositol 4-kinase type 2-alpha,Phosphatidylinositol 4-kinase type 2-alpha	phosphatidylinositol phosphorylation,1-phosphatidylinositol 4-kinase activity
pik3cd	PIK3CD	GIYK01039279,GIYK01039284,GIYK01039287,GIYK01039285,GIYK01039283	Ssa#XM_014145772.1,Ssa#XM_014145772.1,Ssa#XM_014145772.1,Ssa#XM_014145772.1,Ssa#XM_014145772.1	ssa-miR-7132a-5p,ssa-miR-205a-1-3p,ssa-miR-2188-5p,ssa-miR-7132b-5p,ssa-miR-novel-8-3p	phosphatidylinositol 4,5-bisphosphate 3-kinase catalytic subunit delta isoform isoform X1,phosphatidylinositol 4,5-bisphosphate 3-kinase catalytic subunit delta isoform isoform X2	phosphatidylinositol phosphorylation,phosphatidylinositol-34-bisphosphate 5-kinase activity,phosphatidylinositol-3-phosphate biosynthetic process,ATP binding,phosphatidylinositol-mediated signaling,regulation of collateral sprouting in absence of injury,phosphatidylinositol-45-bisphosphate 3-kinase activity,1-phosphatidylinositol-3-kinase activity
pigw	PIGW	GIYK01011679	Ssa#XM_014198287.1	ssa-miR-205a-1-3p,ssa-miR-499a-5p,ssa-miR-132-3p,ssa-miR-125b-1-3p,ssa-miR-novel-2-5p,ssa-miR-499b-5p	phosphatidylinositol-glycan biosynthesis class W protein	endoplasmic reticulum membrane,transferase activity transferring acyl groups,endoplasmic reticulum,GPI anchor biosynthetic process,integral component of membrane
LOC106580570	PLPP1	GIYK01054147	Ssa#XM_014171090.1	ssa-miR-144-3p,ssa-miR-451-5p,ssa-miR-727b-3p	phospholipid phosphatase 1-like	phospholipid metabolic process,plasma membrane,phosphatidate phosphatase activity,dephosphorylation,integral component of membrane
LOC106584410	PLPP2	GIYK01023724,GIYK01053599	Ssa#XM_014169705.1,Ssa#XM_014169705.1	ssa-miR-125b-1-3p,ssa-miR-29b-2-5p	phospholipid phosphatase 2-like isoform X1,phospholipid phosphatase 2-like isoform X2	dephosphorylation,integral component of membrane,phospholipid metabolic process,phosphatidate phosphatase activity
LOC106608070	ATP8A1	GIYK01000080,GIYK01000079,GIYK01000081	Ssa#XM_014205790.1,Ssa#XM_014205790.1,Ssa#XM_014205790.1	ssa-miR-novel-2-5p,ssa-miR-184-3p	phospholipid-transporting ATPase IA isoform X4,phospholipid-transporting ATPase IA-like isoform X2	ATPase-coupled intramembrane lipid transporter activity,lipid translocation,magnesium ion binding,phospholipid transport,ATP binding,integral component of membrane
pter	PTER	GIYK01007292,GIYK01007293	Ssa#NM_001141822.1,Ssa#NM_001141822.1	ssa-miR-29c-3p,ssa-miR-144-3p,ssa-miR-29a-3p	phosphotriesterase-related protein	catabolic process,zinc ion binding,hydrolase activity
PAHX	PHYH	GIYK01065738	Ssa#NM_001140211.1	ssa-miR-205a-5p,ssa-miR-205b-5p,ssa-miR-21a-5p,ssa-miR-29a-5p	phytanoyl-CoA dioxygenase, peroxisomal	oxidation-reduction process,dioxygenase activity
LOC106577641	PLAC8	GIYK01045337,GIYK01045340,GIYK01045336,GIYK01045338	Ssa#XM_014155941.1,Ssa#XM_014155941.1,Ssa#XM_014155941.1,Ssa#XM_014155941.1	ssa-miR-125b-1-3p,ssa-miR-2188-5p	placenta-specific gene 8 protein-like
pkp3	PKP3	GIYK01028157,GIYK01028158,GIYK01028156	Ssa#XM_014175886.1,Ssa#XM_014175886.1,Ssa#XM_014175886.1	ssa-miR-2188-5p,ssa-miR-212a-5p	plakophilin-3-like isoform X1,plakophilin-3-like isoform X2	nucleus,cell-cell adhesion,desmosome,protein binding
LOC106608917	ATP2B1	GIYK01062729,GIYK01062726,GIYK01062728,GIYK01062725,GIYK01065705,GIYK01065703,GIYK01017607,GIYK01062727,GIYK01065704,GIYK01065706	Ssa#XM_014153681.1,Ssa#XM_014153681.1,Ssa#XM_014153681.1,Ssa#XM_014153681.1,Ssa#XM_014153681.1,Ssa#XM_014153681.1,Ssa#XM_014153681.1,Ssa#XM_014153681.1,Ssa#XM_014153681.1,Ssa#XM_014153681.1	ssa-miR-132-3p,ssa-miR-125b-1-3p,ssa-miR-138-1-2-3p	plasma membrane calcium-transporting ATPase 1-like isoform X1	calcium transmembrane transporter activity phosphorylative mechanism,calcium ion transmembrane transport,ATP binding,integral component of membrane
PAIRB	SERBP1	GIYK01034956	Ssa#XM_014139313.1	ssa-miR-132-3p,ssa-miR-23b-3p	plasminogen activator inhibitor 1 RNA-binding protein-like isoform X2	mRNA 3'-UTR binding
GSONMT00016980001	LCP1	GIYK01050789,GIYK01050791,GIYK01050796,GIYK01056074	Ssa#XM_014165132.1,Ssa#XM_014165132.1,Ssa#XM_014165132.1,Ssa#XM_014173846.1	ssa-miR-125b-1-3p,ssa-miR-novel-2-5p	plastin-2	actin filament bundle assembly,actin filament binding,calcium ion binding
GSONMT00053047001	LCP1	GIYK01056063,GIYK01056067,GIYK01056068,GIYK01056065,GIYK01056062,GIYK01056061,GIYK01056066,GIYK01056052	Ssa#XM_014173846.1,Ssa#XM_014173846.1,Ssa#XM_014173846.1,Ssa#XM_014173846.1,Ssa#XM_014173846.1,Ssa#XM_014173846.1,Ssa#XM_014173846.1,Ssa#XM_014173846.1	ssa-miR-novel-2-5p	plastin-2	actin filament bundle assembly,actin filament binding,calcium ion binding
Z043_112145	LCP1	GIYK01050794,GIYK01056073	Ssa#XM_014165132.1,Ssa#XM_014173846.1	ssa-miR-novel-2-5p,ssa-miR-125b-1-3p,ssa-miR-2188-5p	plastin-2	actin filament bundle assembly,actin filament binding,calcium ion binding
LOC106605310	PEAR1	GIYK01013379	Ssa#XM_014200788.1	ssa-miR-212a-5p	platelet endothelial aggregation receptor 1-like isoform X1	protein binding,integral component of membrane
pkha1	PLEKHA1	GIYK01059166,GIYK01059164,GIYK01059162,GIYK01059163,GIYK01059165	Ssa#NM_001140275.1,Ssa#NM_001140275.1,Ssa#NM_001140275.1,Ssa#NM_001140275.1,Ssa#NM_001140275.1	ssa-miR-144-3p,ssa-miR-21a-5p	pleckstrin homology domain-containing family A member 1 isoform X1,pleckstrin homology domain-containing family A member 1 isoform X3
PKHF1	PLEKHF1	GIYK01056779,GIYK01056777,GIYK01056778	Ssa#NM_001140738.1,Ssa#NM_001140738.1,Ssa#NM_001140738.1	ssa-miR-142b-3p,ssa-miR-23b-3p	pleckstrin homology domain-containing family F member 2-like	metal ion binding
LOC115166894	PLEKHA2	GIYK01064556,GIYK01064555,GIYK01064558,GIYK01064557	Ssa#XM_014176279.1,Ssa#XM_014176279.1,Ssa#XM_014176279.1,Ssa#XM_014176279.1	ssa-miR-499a-5p,ssa-miR-2188-3p,ssa-miR-23b-3p,ssa-miR-122-5p,ssa-miR-499b-5p,ssa-miR-155-5p,ssa-miR-144-3p,ssa-miR-205b-5p,ssa-miR-727b-3p	pleckstrin homology domain-containing family O member 2
plek2	PLEK2	GIYK01000016,GIYK01000018	Ssa#XM_014189394.1,Ssa#XM_014189394.1	ssa-miR-132-3p,ssa-miR-2188-3p,ssa-miR-29b-2-5p	pleckstrin-2	intracellular signal transduction
GSONMT00007686001	PLXNC1	GIYK01018130,GIYK01018129,GIYK01018136,GIYK01018128	Ssa#XM_014207926.1,Ssa#XM_014207926.1,Ssa#XM_014207926.1,Ssa#XM_014207926.1	ssa-miR-132-3p,ssa-miR-146d-5p,ssa-miR-29a-5p	plexin-C1-like isoform X1	semaphorin receptor activity,semaphorin-plexin signaling pathway,integral component of membrane
LOC106576179_LOC106576206	PLXNC1	GIYK01043528,GIYK01043527	Ssa#XM_014153198.1,Ssa#XM_014153198.1	ssa-miR-499b-5p	plexin-C1-like isoform X1	semaphorin receptor activity,semaphorin-plexin signaling pathway
LOC106609289	PLXNC1	GIYK01018127,GIYK01018126,GIYK01018135,GIYK01018132,GIYK01065747,GIYK01018133,GIYK01065746,GIYK01018124,GIYK01065750,GIYK01018134,GIYK01018123	Ssa#XM_014207926.1,Ssa#XM_014207926.1,Ssa#XM_014207926.1,Ssa#XM_014207926.1,Ssa#XM_014153198.1,Ssa#XM_014207926.1,Ssa#XM_014153198.1,Ssa#XM_014207926.1,Ssa#XM_014153198.1,Ssa#XM_014207926.1,Ssa#XM_014207926.1	ssa-miR-21a-5p,ssa-miR-29a-5p,ssa-miR-146d-5p,ssa-miR-301b-5p,ssa-miR-122-5p,ssa-miR-499b-5p	plexin-C1-like isoform X2,plexin-C1-like isoform X3,plexin-C1-like isoform X1	semaphorin receptor activity,semaphorin-plexin signaling pathway,protein binding,integral component of membrane
LOC106576206	PLXNC1	GIYK01065754,GIYK01043531,GIYK01043529	Ssa#XM_014153198.1,Ssa#XM_014153198.1,Ssa#XM_014153198.1	ssa-miR-21a-5p,ssa-miR-29a-5p,ssa-miR-301b-5p,ssa-miR-122-5p,ssa-miR-499b-5p	plexin-C1-like isoform X5,plexin-C1-like isoform X1	semaphorin receptor activity,semaphorin-plexin signaling pathway,integral component of membrane
LOC115180481	PLXNC1	GIYK01065744,GIYK01065757,GIYK01065755,GIYK01065749,GIYK01065753,GIYK01065758,GIYK01065752,GIYK01065756,GIYK01065748,GIYK01065745,GIYK01065751	Ssa#XM_014153198.1,Ssa#XM_014153198.1,Ssa#XM_014153198.1,Ssa#XM_014153198.1,Ssa#XM_014153198.1,Ssa#XM_014153198.1,Ssa#XM_014153198.1,Ssa#XM_014153198.1,Ssa#XM_014153198.1,Ssa#XM_014153198.1,Ssa#XM_014153198.1	ssa-miR-7132a-5p,ssa-miR-21a-5p,ssa-miR-29a-5p,ssa-miR-2188-5p,ssa-miR-301b-5p,ssa-miR-23b-3p,ssa-miR-122-5p,ssa-miR-499b-5p,ssa-miR-7132b-5p	plexin-C1-like isoform X6,plexin-C1-like isoform X1	semaphorin receptor activity,semaphorin-plexin signaling pathway,protein binding
PLXND1	PLXND1	GIYK01038716	Ssa#XM_014145393.1	ssa-miR-205a-1-3p,ssa-miR-2188-5p,ssa-miR-novel-2-5p,ssa-miR-23b-3p,ssa-miR-144-3p,ssa-miR-727b-3p	plexin-D1-like	semaphorin receptor activity,semaphorin-plexin signaling pathway,protein binding,integral component of membrane
LOC106560429	PODN	GIYK01024362,GIYK01024361,GIYK01024360,GIYK01024363	Ssa#XM_014123320.1,Ssa#XM_014123320.1,Ssa#XM_014123320.1,Ssa#XM_014123320.1	ssa-miR-727b-3p,ssa-miR-144-3p,ssa-miR-29a-5p	podocan	protein binding
pogza	POGZ	GIYK01036809	Ssa#XM_014141626.1	ssa-miR-125b-1-3p,ssa-miR-2188-5p	pogo transposable element derived with ZNF domain a isoform X3	nucleic acid binding,spinal cord development,larval locomotory behavior,otic vesicle development
PHYPO_G00212880	PARP12	GIYK01040385	Ssa#XM_014147896.1	ssa-miR-novel-2-5p	poly [ADP-ribose] polymerase 12-like	metal ion binding,NAD+ ADP-ribosyltransferase activity
A0A3P8XZE9	PARP9	GIYK01059327,GIYK01059325	Ssa#XM_014179447.1,Ssa#XM_014179447.1	ssa-miR-132-3p,ssa-miR-144-3p	poly [ADP-ribose] polymerase 9 isoform X1
LOC106568664	BMI1	GIYK01034899,GIYK01034898	Ssa#XM_014139175.1,Ssa#XM_014139175.1	ssa-miR-23b-3p	polycomb complex protein BMI-1-B-like isoform X1,polycomb complex protein BMI-1-B-like isoform X2
LOC106564949	BMI1	GIYK01029287,GIYK01029286	Ssa#XM_014131497.1,Ssa#XM_014131497.1	ssa-miR-144-3p	polycomb complex protein BMI-1-like
LOC106606294	PCGF6	GIYK01044487	Ssa#XM_014153997.1	ssa-miR-2188-3p	polycomb group RING finger protein 6	negative regulation of transcription DNA-templated,PRC1 complex
LOC106605834	PHC1	GIYK01014012,GIYK01014009,GIYK01014010,GIYK01014011,GIYK01014013	Ssa#XM_014201804.1,Ssa#XM_014201804.1,Ssa#XM_014201804.1,Ssa#XM_014201804.1,Ssa#XM_014201804.1	ssa-miR-29c-3p,ssa-miR-223-5p,ssa-miR-29a-3p	polyhomeotic-like protein 1	,nucleus,zinc ion binding,protein binding
LOC106583010	PHC2	GIYK01051746,GIYK01051747,GIYK01051748	Ssa#XM_014166729.1,Ssa#XM_014166729.1,Ssa#XM_014166729.1	ssa-miR-29c-3p,ssa-miR-499b-5p,ssa-miR-499a-5p,ssa-miR-29a-3p	polyhomeotic-like protein 2 isoform X3	nucleus,zinc ion binding,protein binding
LOC106603723	POLDIP2	GIYK01011301	Ssa#XM_014197753.1	ssa-miR-727b-3p,ssa-miR-29b-2-5p,ssa-miR-23b-3p,ssa-miR-29a-5p	polymerase delta-interacting protein 2-like isoform X1	DNA binding
LOC106580781	POLDIP2	GIYK01022152,GIYK01022154,GIYK01022153	Ssa#XM_014214056.1,Ssa#XM_014214056.1,Ssa#XM_014214056.1	ssa-miR-727b-3p,ssa-miR-29a-5p	polymerase delta-interacting protein 2-like isoform X1,polymerase delta-interacting protein 2-like isoform X2	DNA binding
LOC100380766	POLDIP2	GIYK01022151	Ssa#XM_014214056.1	ssa-miR-144-5p,ssa-miR-29a-5p	polymerase delta-interacting protein 2-like isoform X3	DNA binding
GSONMT00028278001	PIGR	GIYK01053348	Ssa#XM_014169377.1	ssa-miR-144-3p	polymeric immunoglobulin receptor-like	integral component of membrane
GSONMT00074484001	GALNT6	GIYK01032769,GIYK01032772,GIYK01032773,GIYK01032770,GIYK01032771	Ssa#XM_014135783.1,Ssa#XM_014135783.1,Ssa#XM_014135783.1,Ssa#XM_014135783.1,Ssa#XM_014135783.1	ssa-miR-205b-5p,ssa-miR-551b-3p	polypeptide N-acetylgalactosaminyltransferase 6-like	protein glycosylation,transferase activity transferring glycosyl groups,Golgi membrane,carbohydrate binding,integral component of membrane
PTBP1	PTBP1	GIYK01042856	Ssa#XM_014151999.1	ssa-miR-499a-5p,ssa-miR-2188-3p,ssa-miR-451-5p,ssa-miR-29b-2-5p,ssa-miR-499b-5p,ssa-miR-144-3p,ssa-miR-727b-3p	polypyrimidine tract-binding protein 1-like isoform X2	nucleus,RNA binding,mRNA processing
Ubc	UBC	GIYK01011027,GIYK01011024	Ssa#XM_014197272.1,Ssa#XM_014197272.1	ssa-miR-499b-5p,ssa-miR-155-5p,ssa-miR-499a-5p,ssa-miR-132-1-2-5p	polyubiquitin-B isoform X1	modification-dependent protein catabolic process,cytoplasm,ubiquitin protein ligase binding,nucleoplasm,protein ubiquitination,protein tag,protease binding,nucleus,cytosol,ubiquitin-dependent protein catabolic process
LOC106564206	PBX1	GIYK01028878	Ssa#XM_014130254.1	ssa-miR-125b-1-3p,ssa-miR-2188-3p,ssa-miR-29b-2-5p,ssa-miR-727b-3p	pre-B-cell leukemia transcription factor 1-like	nucleus,sequence-specific DNA binding,regulation of transcription DNA-templated,DNA-binding transcription factor activity
LOC108902644	PBX1	GIYK01028879,GIYK01028877	Ssa#XM_014130254.1,Ssa#XM_014130254.1	ssa-miR-125b-1-3p,ssa-miR-2188-3p,ssa-miR-29b-2-5p,ssa-miR-727b-3p	pre-B-cell leukemia transcription factor 1-like	nucleus,sequence-specific DNA binding,regulation of transcription DNA-templated,DNA-binding transcription factor activity
LOC106569674	PR38B	GIYK01007571	Ssa#XM_014192026.1	ssa-miR-144-3p	pre-mRNA-splicing factor 38B-like	precatalytic spliceosome,mRNA splicing via spliceosome
PR38B	PR38B	GIYK01007572,GIYK01007573	Ssa#XM_014192026.1,Ssa#XM_014192026.1	ssa-miR-144-3p	pre-mRNA-splicing factor 38B-like isoform X5	precatalytic spliceosome,mRNA splicing via spliceosome
LOC106606496	CORO7	GIYK01014521,GIYK01014524,GIYK01014522,GIYK01014523	Ssa#XM_014202735.1,Ssa#XM_014202735.1,Ssa#XM_014202735.1,Ssa#XM_014202735.1	ssa-miR-144-3p,ssa-miR-212a-5p,ssa-miR-205a-1-3p,ssa-miR-122-5p	PREDICTED: coronin-7-like,LOW QUALITY PROTEIN: coronin-7-like, partial	Golgi apparatus,protein binding
LOC106563280	XPO7	GIYK01034483	Ssa#XM_014138179.1	ssa-miR-205a-1-3p,ssa-miR-2188-3p,ssa-miR-29c-3p,ssa-miR-29a-3p,ssa-miR-146d-5p,ssa-miR-29a-5p,ssa-miR-727b-3p,ssa-miR-205b-5p,ssa-miR-205a-5p	PREDICTED: exportin-7-like	intracellular protein transport,nucleus,Ran GTPase binding,nuclear transport
LOC106587701	-	GIYK01057526	Ssa#XM_014176290.1	ssa-miR-205a-1-3p,ssa-miR-2188-3p,ssa-miR-144-5p,ssa-miR-122-5p,ssa-miR-212a-5p,ssa-miR-novel-8-3p,ssa-miR-727b-3p	PREDICTED: uncharacterized protein HI_0077-like
A0A3P8ZD77	-	GIYK01027315,GIYK01027316	Ssa#XM_014176290.1,Ssa#XM_014176290.1	ssa-miR-205a-1-3p,ssa-miR-29a-5p,ssa-miR-2188-3p,ssa-miR-144-5p,ssa-miR-23b-3p,ssa-miR-122-5p,ssa-miR-727b-3p,ssa-miR-212a-5p,ssa-miR-novel-8-3p,ssa-miR-132-1-2-5p	PREDICTED: uncharacterized protein LOC106562630,uncharacterized protein LOC115203394 isoform X3	oxidation-reduction process,oxidoreductase activity,2 iron 2 sulfur cluster binding
EH28_08292	-	GIYK01034285,GIYK01034284,GIYK01034286	Ssa#XM_014137467.1,Ssa#XM_014137467.1,Ssa#XM_014137467.1	ssa-miR-29c-5p	PREDICTED: uncharacterized protein LOC106567761	integral component of membrane
LOC106570351	-	GIYK01037105,GIYK01037103,GIYK01037104,GIYK01037102,GIYK01037107,GIYK01037108,GIYK01037106	Ssa#NM_001140916.1,Ssa#NM_001140916.1,Ssa#NM_001140916.1,Ssa#NM_001140916.1,Ssa#NM_001140916.1,Ssa#NM_001140916.1,Ssa#NM_001140916.1	ssa-miR-142b-3p,ssa-miR-7132a-5p,ssa-miR-499a-5p,ssa-miR-223-5p,ssa-miR-132-3p,ssa-miR-29b-2-5p,ssa-miR-301b-5p,ssa-miR-122-5p,ssa-miR-499b-5p,ssa-miR-7132b-5p	PREDICTED: uncharacterized protein LOC106570351
LOC106577773	-	GIYK01004406,GIYK01004402,GIYK01004401,GIYK01004403,GIYK01004404	Ssa#XM_014201479.1,Ssa#XM_014201479.1,Ssa#XM_014201479.1,Ssa#XM_014201479.1,Ssa#XM_014201479.1	ssa-miR-155-5p,ssa-miR-144-3p,ssa-miR-727b-3p	PREDICTED: uncharacterized protein LOC106577773	,integral component of membrane
LOC106605625	-	GIYK01004400,GIYK01004405,GIYK01004407,GIYK01004399,GIYK01013758	Ssa#XM_014201479.1,Ssa#XM_014201479.1,Ssa#XM_014201479.1,Ssa#XM_014201479.1,Ssa#XM_014201479.1	ssa-miR-142b-3p,ssa-miR-205a-1-3p,ssa-miR-499a-5p,ssa-miR-132-3p,ssa-miR-2188-5p,ssa-miR-301b-5p,ssa-miR-499b-5p,ssa-miR-155-5p,ssa-miR-144-3p,ssa-miR-727b-3p	PREDICTED: uncharacterized protein LOC106577773	,integral component of membrane
LOC106578436	-	GIYK01045974,GIYK01045978,GIYK01045976,GIYK01045977,GIYK01045979,GIYK01045975,GIYK01045980	Ssa#XM_014157209.1,Ssa#XM_014157209.1,Ssa#XM_014157209.1,Ssa#XM_014157209.1,Ssa#XM_014157209.1,Ssa#XM_014157209.1,Ssa#XM_014157209.1	ssa-miR-132-3p,ssa-miR-184-3p,ssa-miR-23b-3p	PREDICTED: uncharacterized protein LOC106578436	integral component of membrane
LOC106579159	-	GIYK01047012,GIYK01047014,GIYK01047010,GIYK01047007,GIYK01047011,GIYK01047008,GIYK01047006,GIYK01047013,GIYK01047005,GIYK01047009	Ssa#XM_014158765.1,Ssa#XM_014158765.1,Ssa#XM_014158765.1,Ssa#XM_014158765.1,Ssa#XM_014158765.1,Ssa#XM_014158765.1,Ssa#XM_014158765.1,Ssa#XM_014158765.1,Ssa#XM_014158765.1,Ssa#XM_014158765.1	ssa-miR-155-5p,ssa-miR-29b-2-5p,ssa-miR-223-5p,ssa-miR-23b-3p	PREDICTED: uncharacterized protein LOC106579159	Notch signaling pathway,protein ubiquitination,RNA binding
LOC106587218	-	GIYK01005920,GIYK01005925,GIYK01005924,GIYK01005929	Ssa#XM_014175329.1,Ssa#XM_014175329.1,Ssa#XM_014175329.1,Ssa#XM_014175329.1	ssa-miR-2188-3p,ssa-miR-125b-1-3p,ssa-miR-155-5p,ssa-miR-144-3p,ssa-miR-727b-3p	PREDICTED: uncharacterized protein LOC106587218 isoform X2	signaling receptor activity,adaptive immune response,integral component of membrane
LOC106589434	-	GIYK01059312,GIYK01059311,GIYK01059313	Ssa#XM_014179419.1,Ssa#XM_014179419.1,Ssa#XM_014179419.1	ssa-miR-499b-5p	PREDICTED: uncharacterized protein LOC106589434
SMAX5B_011746	-	GIYK01004408,GIYK01013759	Ssa#XM_014201479.1,Ssa#XM_014201479.1	ssa-miR-21a-5p,ssa-miR-29c-3p,ssa-miR-29a-3p,ssa-miR-23b-3p,ssa-miR-155-5p,ssa-miR-144-3p,ssa-miR-727b-3p	PREDICTED: uncharacterized protein LOC106605625,PREDICTED: uncharacterized protein LOC106577773	integral component of membrane
A0A3B4CCI6	PSEN2	GIYK01029601	Ssa#NM_001139987.1	ssa-miR-novel-2-5p	Presenilin-2	somite development,endoplasmic reticulum membrane,Notch signaling pathway,melanocyte differentiation,Golgi membrane,endoplasmic reticulum,protein processing,brain development,amyloid-beta formation,aspartic-type endopeptidase activity,neurogenesis,integral component of membrane
LOC106565843	PRICKLE2	GIYK01030897	Ssa#XM_014133426.1	ssa-miR-29c-5p,ssa-miR-23b-3p	prickle-like protein 2	zinc ion binding
LOC106583026	PRICKLE2	GIYK01030896	Ssa#XM_014133426.1	ssa-miR-29c-5p,ssa-miR-23b-3p	prickle-like protein 2	zinc ion binding
LOC106585069	PRND	GIYK01054361	Ssa#XM_014170839.1	ssa-miR-7132b-3p	prion protein 2	protein homooligomerization,integral component of membrane
GSONMT00044128001	ACADVL	GIYK01058767,GIYK01058766	Ssa#NM_001141719.1,Ssa#NM_001141719.1	ssa-miR-205b-5p,ssa-miR-205a-5p	probable acyl-CoA dehydrogenase 6	acyl-CoA dehydrogenase activity,flavin adenine dinucleotide binding,oxidation-reduction process
LOC106601397	DDX5	GIYK01015093	Ssa#XM_014203638.1	ssa-miR-2188-3p	probable ATP-dependent RNA helicase DDX5 isoform X2	nucleic acid binding,ATP binding,helicase activity
asmtl	ASMTL	GIYK01055408,GIYK01055412,GIYK01055410,GIYK01055406,GIYK01055415,GIYK01055411,GIYK01055416,GIYK01055413,GIYK01055418,GIYK01055407,GIYK01055414,GIYK01055409,GIYK01055417	Ssa#XM_014172806.1,Ssa#XM_014172806.1,Ssa#XM_014172806.1,Ssa#XM_014172806.1,Ssa#XM_014172806.1,Ssa#XM_014172806.1,Ssa#XM_014172806.1,Ssa#XM_014172806.1,Ssa#XM_014172806.1,Ssa#XM_014172806.1,Ssa#XM_014172806.1,Ssa#XM_014172806.1,Ssa#XM_014172806.1	ssa-miR-7132a-5p,ssa-miR-novel-2-5p,ssa-miR-29a-5p,ssa-miR-7132b-5p,ssa-miR-132-1-2-5p	probable bifunctional dTTP/UTP pyrophosphatase/methyltransferase protein isoform X1,N-acetylserotonin O-methyltransferase-like protein isoform X1	O-methyltransferase activity,methylation,nucleoside-triphosphate diphosphatase activity
LOC106581155	DPY19L1	GIYK01004726,GIYK01004725	Ssa#XM_014163024.1,Ssa#XM_014163024.1	ssa-miR-205a-1-3p,ssa-miR-2188-3p,ssa-miR-29c-3p,ssa-miR-29a-3p,ssa-miR-132-3p	probable C-mannosyltransferase DPY19L1	transferase activity transferring glycosyl groups,integral component of membrane
GPR146	GPR146	GIYK01015486,GIYK01015487	Ssa#XM_014204253.1,Ssa#XM_014204253.1	ssa-miR-7132a-5p,ssa-miR-novel-8-3p,ssa-miR-21a-5p,ssa-miR-2188-3p,ssa-miR-novel-2-5p,ssa-miR-23b-3p,ssa-miR-29a-5p,ssa-miR-499b-5p,ssa-miR-144-3p,ssa-miR-7132b-5p,ssa-miR-727b-3p	probable G-protein coupled receptor 146	G protein-coupled receptor activity,G protein-coupled receptor signaling pathway,integral component of membrane
HDAC1	HDAC1	GIYK01000398,GIYK01000399,GIYK01000397	Ssa#XM_014157805.1,Ssa#XM_014157805.1,Ssa#XM_014157805.1	ssa-miR-novel-2-5p,ssa-miR-29a-5p,ssa-miR-138-1-2-3p,ssa-miR-205b-5p,ssa-miR-205a-5p	Probable histone deacetylase 1-B	metal ion binding,nucleus,histone H3 deacetylation,NAD-dependent histone deacetylase activity (H3-K14 specific)
D9C73_019038	SLC31A2	GIYK01027753,GIYK01027756,GIYK01027752	Ssa#XM_014128341.1,Ssa#XM_014128341.1,Ssa#XM_014128341.1	ssa-miR-144-5p	Probable low affinity copper uptake protein 2	copper ion transmembrane transport,copper ion transmembrane transporter activity,cellular copper ion homeostasis,integral component of membrane
SPCS2	SPCS2	GIYK01048904	Ssa#NM_001141370.1	ssa-miR-727b-3p	probable signal peptidase complex subunit 2	signal peptidase complex,integral component of membrane,signal peptide processing,peptidase activity
S35A3	SLC35A3	GIYK01012690	Ssa#NM_001140128.1	ssa-miR-29c-3p,ssa-miR-223-5p,ssa-miR-29a-3p	probable UDP-sugar transporter protein SLC35A4	pyrimidine nucleotide-sugar transmembrane transporter activity,pyrimidine nucleotide-sugar transmembrane transport,carbohydrate transport,Golgi membrane,integral component of membrane
hbegfb	HBEGF	GIYK01011608	Ssa#XM_014198142.1	ssa-miR-29c-5p	proheparin-binding EGF-like growth factor	signaling receptor binding,positive regulation of cellular process,heart contraction,integral component of membrane
A0A146W4A1	PHB1	GIYK01008117,GIYK01015767,GIYK01015766	Ssa#NM_001140130.1,Ssa#XM_014204052.1,Ssa#XM_014204052.1	ssa-miR-7132a-5p,ssa-miR-205a-1-3p,ssa-miR-205a-5p,ssa-miR-205b-5p,ssa-miR-7132b-5p,ssa-miR-727b-3p	prohibitin	mitochondrial inner membrane
LOC100286559	PRR5	GIYK01025613,GIYK01025616,GIYK01025615,GIYK01025614	Ssa#XM_014125165.1,Ssa#XM_014125165.1,Ssa#XM_014125165.1,Ssa#XM_014125165.1	ssa-miR-29b-2-5p	proline-rich protein 5-like
LOC106573370	PRR5	GIYK01040512	Ssa#XM_014125165.1	ssa-miR-223-5p	proline-rich protein 5-like
ROHU_027822	PSTPIP2	GIYK01002497	Ssa#NM_001140974.1	ssa-miR-144-3p	proline-serine-threonine phosphatase-interacting protein 2 isoform X2	cytoskeleton organization,actin binding,cell migration
PPIP2	PSTPIP2	GIYK01002499,GIYK01002498,GIYK01002495,GIYK01002496	Ssa#NM_001140974.1,Ssa#NM_001140974.1,Ssa#NM_001140974.1,Ssa#NM_001140974.1	ssa-miR-205a-5p,ssa-miR-144-3p,ssa-miR-205b-5p,ssa-miR-122-5p	proline-serine-threonine phosphatase-interacting protein 2-like,proline-serine-threonine phosphatase-interacting protein 2-like isoform X2	cytoskeleton organization,actin binding,cell migration
LOC106604539	PROM1	GIYK01012228,GIYK01012229	Ssa#XM_014199268.1,Ssa#XM_014199268.1	ssa-miR-142b-3p,ssa-miR-2188-3p,ssa-miR-132-3p,ssa-miR-125b-1-3p,ssa-miR-144-3p	prominin-1-A-like isoform X2,prominin-1-A-like isoform X5	integral component of membrane
LOC106576108	GPR37	GIYK01018058,GIYK01018057	Ssa#XM_014207719.1,Ssa#XM_014207719.1	ssa-miR-144-3p,ssa-miR-29b-2-5p,ssa-miR-122-5p	prosaposin receptor GPR37-like isoform X2,prosaposin receptor GPR37-like	G protein-coupled receptor activity,G protein-coupled receptor signaling pathway,integral component of membrane
LOC106571730	PTGER2	GIYK01017024	Ssa#XM_014205947.1	ssa-miR-132-3p,ssa-miR-2188-3p,ssa-miR-138-1-2-3p	prostaglandin E2 receptor EP2 subtype-like	prostaglandin E receptor activity,G protein-coupled receptor signaling pathway,integral component of membrane
A0A3P8XFU0	PTGR1	GIYK01017536	Ssa#XM_014207042.1	ssa-miR-184-3p	prostaglandin reductase 1-like	oxidation-reduction process,cytoplasm,2-alkenal reductase [NAD(P)+] activity,15-oxoprostaglandin 13-oxidase activity
ptgr2	PTGR2	GIYK01001025	Ssa#NM_001140807.1	ssa-miR-29c-3p,ssa-miR-29a-3p	prostaglandin reductase 2 isoform X1	oxidation-reduction process,15-oxoprostaglandin 13-oxidase activity,prostaglandin metabolic process
LOC106589746	PSME4	GIYK01059823,GIYK01059824,GIYK01059822	Ssa#XM_014180051.1,Ssa#XM_014180051.1,Ssa#XM_014180051.1	ssa-miR-205a-1-3p,ssa-miR-551b-3p,ssa-miR-193a-5p,ssa-miR-29c-5p,ssa-miR-2188-3p,ssa-miR-146d-5p,ssa-miR-novel-2-5p,ssa-miR-29a-5p,ssa-miR-727b-3p	proteasome activator complex subunit 4B-like isoform X2	proteasome binding,proteasome complex,lysine-acetylated histone binding,peptidase activator activity,positive regulation of peptidase activity
PSA7	PSMA7	GIYK01053107	Ssa#XM_014169175.1	ssa-miR-125b-1-3p,ssa-miR-122-5p	proteasome subunit alpha type-7-like	proteasome core complex alpha-subunit complex,cytoplasm,threonine-type endopeptidase activity,nucleus,ubiquitin-dependent protein catabolic process
PSB3	PSMA3	GIYK01005775	Ssa#XM_014176616.1	ssa-miR-727b-3p	proteasome subunit beta type-3	proteasome core complex beta-subunit complex,proteasome-mediated ubiquitin-dependent protein catabolic process,cytoplasm,threonine-type endopeptidase activity,nucleus
abhd18	ABHD18	GIYK01021364	Ssa#NM_001139887.1	ssa-miR-29c-3p,ssa-miR-29a-3p	protein ABHD18
LOC106565073	APCDD1	GIYK01052710	Ssa#XM_014168182.1	ssa-miR-155-5p	protein APCDD1-like	negative regulation of Wnt signaling pathway,plasma membrane,Wnt-protein binding
LOC106583446	BICD2	GIYK01052456	Ssa#XM_014167495.1	ssa-miR-142b-3p,ssa-miR-551b-3p,ssa-miR-125b-1-3p,ssa-miR-122-5p,ssa-miR-155-5p	protein bicaudal D homolog 2-like isoform X1	cytoskeletal anchor activity,dynein complex binding,integral component of membrane
LOC106578066	BTG3	GIYK01004340,GIYK01004339,GIYK01004338,GIYK01004336,GIYK01004337,GIYK01004342,GIYK01004335,GIYK01004341	Ssa#XM_014201440.1,Ssa#XM_014201440.1,Ssa#XM_014201440.1,Ssa#XM_014201440.1,Ssa#XM_014201440.1,Ssa#XM_014201440.1,Ssa#XM_014201440.1,Ssa#XM_014201440.1	ssa-miR-21a-5p,ssa-miR-146d-5p,ssa-miR-125b-1-3p,ssa-miR-155-5p,ssa-miR-144-3p,ssa-miR-727b-3p	protein BTG3-like
LOC106612966	ETS1	GIYK01022804	Ssa#XM_014214705.1	ssa-miR-212a-5p	protein c-ets-1-B isoform X1	DNA-binding transcription factor activity,host cell nucleus,regulation of transcription DNA-templated,nucleus,sequence-specific DNA binding
cbfa2t2	CBFA2T2	GIYK01029822,GIYK01029823	Ssa#XM_014132250.1,Ssa#XM_014132250.1	ssa-miR-132-3p,ssa-miR-125b-1-3p,ssa-miR-212a-5p,ssa-miR-727b-3p	protein CBFA2T2 isoform X1	metal ion binding,transcription corepressor activity,negative regulation of transcription DNA-templated
LOC100380682	CDV3	GIYK01060371,GIYK01060372	Ssa#XM_014180902.1,Ssa#XM_014180902.1	ssa-miR-novel-2-5p,ssa-miR-727b-3p,ssa-miR-223-5p,ssa-miR-29a-5p	protein CDV3 homolog
LOC106587348	CCN1	GIYK01005896,GIYK01005895	Ssa#XM_014175676.1,Ssa#XM_014175676.1	ssa-miR-146d-5p	protein CYR61-like	insulin-like growth factor binding,extracellular region
LOC106590560	PDIA4	GIYK01060911	Ssa#XM_014181670.1	ssa-miR-125b-1-3p,ssa-miR-144-5p,ssa-miR-499b-5p,ssa-miR-212a-5p	protein disulfide-isomerase A4-like	protein disulfide isomerase activity
EPR50_G00020710	P4HB	GIYK01029331	Ssa#NM_001141142.2	ssa-miR-29b-2-5p	protein disulfide-isomerase-like	protein disulfide isomerase activity,cell redox homeostasis
GSONMT00036728001	P4HB	GIYK01029326	Ssa#NM_001141142.2	ssa-miR-29b-2-5p	protein disulfide-isomerase-like	protein disulfide isomerase activity,cell redox homeostasis
PDIA1	P4HB	GIYK01029328	Ssa#NM_001141142.2	ssa-miR-29b-2-5p	protein disulfide-isomerase-like	protein disulfide isomerase activity,cell redox homeostasis
efr3a	EFR3A	GIYK01034833,GIYK01034835,GIYK01034834,GIYK01034832,GIYK01034836	Ssa#XM_014139101.1,Ssa#XM_014139101.1,Ssa#XM_014139101.1,Ssa#XM_014139101.1,Ssa#XM_014139101.1	ssa-miR-2188-3p,ssa-miR-novel-2-5p,ssa-miR-142a-5p,ssa-miR-122-5p,ssa-miR-132-1-2-5p,ssa-miR-727b-3p	protein EFR3 homolog A
EH28_06132	EVA1B	GIYK01058911	Ssa#XM_014178655.1	ssa-miR-125b-1-3p,ssa-miR-2188-3p	protein eva-1 homolog B-like	integral component of membrane
fam185a	FAM185A	GIYK01040514,GIYK01040515	Ssa#XM_014148378.1,Ssa#XM_014148378.1	ssa-miR-132-3p,ssa-miR-205a-1-3p,ssa-miR-21a-5p,ssa-miR-23b-3p	protein FAM185A
LOC106604714	DENND10	GIYK01001274	Ssa#NM_001139929.1	ssa-miR-205a-1-3p,ssa-miR-29c-3p,ssa-miR-29a-3p,ssa-miR-155-5p,ssa-miR-138-1-2-3p	protein FAM45A
A0A3P9A4V6	FAM53B	GIYK01002338,GIYK01002339	Ssa#NM_001140495.1,Ssa#NM_001140495.1	ssa-miR-29c-5p	protein FAM53B-like,Protein FAM53B	anatomical structure development,cellular process,developmental growth
LOC106578587	DIPK1C	GIYK01046186	Ssa#XM_014157573.1	ssa-miR-144-3p,ssa-miR-29a-5p	protein FAM69C-like	integral component of membrane
LOC106607804	FAM89A	GIYK01016473,GIYK01016474	Ssa#XM_014205167.1,Ssa#XM_014205167.1	ssa-miR-7132a-5p,ssa-miR-205a-1-3p,ssa-miR-29c-3p,ssa-miR-29a-3p,ssa-miR-223-5p,ssa-miR-132-3p,ssa-miR-144-5p,ssa-miR-novel-2-5p,ssa-miR-212a-5p,ssa-miR-7132b-5p	protein FAM89A isoform X1,protein FAM89A-like
A0A3P9A172	POLR2M	GIYK01026858	Ssa#NM_001140501.1	ssa-miR-155-5p	protein GRINL1A	RNA polymerase II holoenzyme,integral component of membrane
LOC106587102	PACSIN3	GIYK01056660,GIYK01056666,GIYK01056657,GIYK01056667,GIYK01056661,GIYK01056656,GIYK01056665,GIYK01056658,GIYK01056659,GIYK01056663,GIYK01056664,GIYK01056662,GIYK01056668	Ssa#XM_014175095.1,Ssa#XM_014175095.1,Ssa#XM_014175095.1,Ssa#XM_014175095.1,Ssa#XM_014175095.1,Ssa#XM_014175095.1,Ssa#XM_014175095.1,Ssa#XM_014175095.1,Ssa#XM_014175095.1,Ssa#XM_014175095.1,Ssa#XM_014175095.1,Ssa#XM_014175095.1,Ssa#XM_014175095.1	ssa-miR-125b-1-3p,ssa-miR-184-3p	protein kinase C and casein kinase II substrate protein 3-like	notochord cell differentiation,plasma membrane tubulation,notochord formation,phosphorylation,plasma membrane,protein binding,kinase activity
D9C73_004896	PRKCD	GIYK01051950,GIYK01051938,GIYK01051947	Ssa#XM_014167130.1,Ssa#XM_014167130.1,Ssa#XM_014167130.1	ssa-miR-7132a-5p,ssa-miR-551b-3p,ssa-miR-29c-3p,ssa-miR-29a-3p,ssa-miR-146d-5p,ssa-miR-144-3p,ssa-miR-7132b-5p	Protein kinase C delta type	metal ion binding,protein phosphorylation,intracellular signal transduction,calcium-dependent protein kinase C activity,ATP binding
LOC106565545	PRKCD	GIYK01051934,GIYK01051932,GIYK01051943	Ssa#XM_014167130.1,Ssa#XM_014167130.1,Ssa#XM_014167130.1	ssa-miR-7132a-5p,ssa-miR-551b-3p,ssa-miR-2188-3p,ssa-miR-29c-3p,ssa-miR-29a-3p,ssa-miR-146d-5p,ssa-miR-144-3p,ssa-miR-138-1-2-3p,ssa-miR-7132b-5p	protein kinase C delta type-like	metal ion binding,protein phosphorylation,intracellular signal transduction,calcium-dependent protein kinase C activity,ATP binding
LOC106595901	PRKCD	GIYK01051937,GIYK01051933,GIYK01051944,GIYK01051941	Ssa#XM_014167130.1,Ssa#XM_014167130.1,Ssa#XM_014167130.1,Ssa#XM_014167130.1	ssa-miR-142b-3p,ssa-miR-7132a-5p,ssa-miR-551b-3p,ssa-miR-2188-3p,ssa-miR-29c-3p,ssa-miR-29a-3p,ssa-miR-146d-5p,ssa-miR-144-3p,ssa-miR-212a-5p,ssa-miR-7132b-5p,ssa-miR-novel-8-3p	protein kinase C delta type-like	metal ion binding,protein phosphorylation,intracellular signal transduction,calcium-dependent protein kinase C activity,ATP binding
A0A3P9A0M2	PRKCI	GIYK01007506,GIYK01007507,GIYK01007505,GIYK01007503,GIYK01007504	Ssa#XM_014191901.1,Ssa#XM_014191901.1,Ssa#XM_014191901.1,Ssa#XM_014191901.1,Ssa#XM_014191901.1	ssa-miR-2188-3p	protein kinase C iota type	cell projection assembly,retina morphogenesis in camera-type eye,neuroblast proliferation,calcium-dependent protein kinase C activity,intrinsic component of plasma membrane,ventricular system development,maintenance of epithelial cell apical/basal polarity,ATP binding,photoreceptor cell outer segment organization,digestive tract mesoderm development,zonula adherens,metal ion binding,embryonic hea…
LOC106576193	PRKCQ	GIYK01043581,GIYK01018191	Ssa#XM_014207883.1,Ssa#XM_014207883.1	ssa-miR-130d-1-5p,ssa-miR-132-1-2-5p,ssa-miR-212a-5p,ssa-miR-29a-5p	protein kinase C theta type	metal ion binding,protein phosphorylation,intracellular signal transduction,calcium-dependent protein kinase C activity,ATP binding
tmem167b	TMEM167B	GIYK01031508	Ssa#XM_014133955.1	ssa-miR-193a-5p,ssa-miR-29c-3p,ssa-miR-29a-3p,ssa-miR-29a-5p,ssa-miR-205b-5p,ssa-miR-novel-8-3p,ssa-miR-205a-5p	protein kish-B	integral component of membrane
lin7a	LIN7A	GIYK01043838,GIYK01018467	Ssa#XM_014208202.1,Ssa#XM_014208202.1	ssa-miR-193a-5p,ssa-miR-29c-3p,ssa-miR-29a-3p,ssa-miR-125b-1-3p,ssa-miR-130d-1-5p,ssa-miR-23b-3p,ssa-miR-144-3p	protein lin-7 homolog A isoform X1	presynapse,L27 domain binding,protein transport,MPP7-DLG1-LIN7 complex,exocytosis,basolateral plasma membrane,neurotransmitter secretion
LOC106609408	LIN7A	GIYK01018468	Ssa#XM_014208202.1	ssa-miR-193a-5p,ssa-miR-29c-3p,ssa-miR-29a-3p,ssa-miR-125b-1-3p,ssa-miR-23b-3p,ssa-miR-144-3p	protein lin-7 homolog A isoform X1	presynapse,L27 domain binding,protein transport,MPP7-DLG1-LIN7 complex,exocytosis,basolateral plasma membrane,neurotransmitter secretion
magoh	MAGOH	GIYK01053054	Ssa#XM_014168878.1	ssa-miR-23b-3p	protein mago nashi homolog	nuclear speck,nuclear-transcribed mRNA catabolic process nonsense-mediated decay,RNA binding,mRNA transport,regulation of alternative mRNA splicing via spliceosome,exon-exon junction complex,catalytic step 2 spliceosome,cytoplasm,regulation of translation
LOC106586807	PARP15	GIYK01056377	Ssa#XM_014174534.1	ssa-miR-144-3p	protein mono-ADP-ribosyltransferase PARP15-like	NAD+ ADP-ribosyltransferase activity
LOC106589450	PARP9	GIYK01059326	Ssa#XM_014179447.1	ssa-miR-132-3p,ssa-miR-144-3p	protein mono-ADP-ribosyltransferase PARP9-like
LOC106572081	NDRG3	GIYK01039213,GIYK01039211,GIYK01039210,GIYK01039212	Ssa#XM_014145891.1,Ssa#XM_014145891.1,Ssa#XM_014145891.1,Ssa#XM_014145891.1	ssa-miR-205b-5p,ssa-miR-29b-2-5p	protein NDRG3-like isoform X6
nps3a	NIPSNAP3A	GIYK01012365,GIYK01012364,GIYK01012363	Ssa#NM_001141395.1,Ssa#NM_001141395.1,Ssa#NM_001141395.1	ssa-miR-132-3p,ssa-miR-2188-3p,ssa-miR-205a-1-3p,ssa-miR-23b-3p	protein NipSnap homolog 3A-like isoform X1,protein NipSnap homolog 3A-like
mgea5	OGA	GIYK01001190	Ssa#XM_014198910.1	ssa-miR-142b-3p,ssa-miR-7132a-5p,ssa-miR-2188-3p,ssa-miR-146d-5p,ssa-miR-144-3p,ssa-miR-132-3p,ssa-miR-2188-5p,ssa-miR-29b-2-5p,ssa-miR-23b-3p,ssa-miR-138-1-2-3p,ssa-miR-7132b-5p	protein O-GlcNAcase
poglut1	POGLUT1	GIYK01041828	Ssa#XM_014150496.1	ssa-miR-142b-3p,ssa-miR-205a-1-3p,ssa-miR-2188-3p,ssa-miR-146d-5p,ssa-miR-125b-1-3p,ssa-miR-122-5p,ssa-miR-144-3p,ssa-miR-205b-5p,ssa-miR-205a-5p	protein O-glucosyltransferase 1	transferase activity
A0A3P9A895	OSR1	GIYK01065102	Ssa#XM_014205675.1	ssa-miR-212a-5p	protein odd-skipped-related 1	intermediate mesoderm development,pectoral fin development,negative regulation of transcription by RNA polymerase II,pronephric proximal tubule development,pronephric glomerulus morphogenesis,regulation of nodal signaling pathway,regulation of endodermal cell differentiation,mesendoderm development,pronephric distal tubule development,pronephric nephron tubule epithelial cell differentiation,angi…
LOC106566021	PPP1R12B	GIYK01051259	Ssa#XM_014166045.1	ssa-miR-125b-1-3p,ssa-miR-144-3p	protein phosphatase 1 regulatory subunit 12B-like	protein kinase binding
PP12C	PPP1R12C	GIYK01005681,GIYK01005673,GIYK01005676,GIYK01005675,GIYK01005678,GIYK01005679,GIYK01005682,GIYK01005677	Ssa#NM_001139951.1,Ssa#NM_001139951.1,Ssa#NM_001139951.1,Ssa#NM_001139951.1,Ssa#NM_001139951.1,Ssa#NM_001139951.1,Ssa#NM_001139951.1,Ssa#NM_001139951.1	ssa-miR-29c-5p,ssa-miR-205a-1-3p,ssa-miR-2188-3p,ssa-miR-727b-3p	protein phosphatase 1 regulatory subunit 12C-like isoform X2,protein phosphatase 1 regulatory subunit 12C-like isoform X1	signal transduction,regulation of catalytic activity,protein kinase binding,phosphatase regulator activity,cytoplasm
GSONMT00069401001	PPP1R14B	GIYK01010557,GIYK01028225	Ssa#XM_014196463.1,Ssa#XM_014129147.1	ssa-miR-29c-3p,ssa-miR-29a-3p,ssa-miR-novel-2-5p,ssa-miR-144-3p,ssa-miR-205b-5p,ssa-miR-205a-5p	protein phosphatase 1 regulatory subunit 14B-like	regulation of phosphorylation,cytoplasm
A0A3P9AAS3	PPP1R1B	GIYK01015746	Ssa#NM_001139673.1	ssa-miR-727b-3p,ssa-miR-205b-5p,ssa-miR-205a-5p	protein phosphatase 1 regulatory subunit 1B-like	negative regulation of phosphoprotein phosphatase activity,signal transduction,protein phosphatase inhibitor activity
LOC100194587	PPP1R1B	GIYK01015747	Ssa#NM_001139673.1	ssa-miR-727b-3p,ssa-miR-205b-5p,ssa-miR-205a-5p	protein phosphatase 1 regulatory subunit 1B-like	negative regulation of phosphoprotein phosphatase activity,signal transduction,protein phosphatase inhibitor activity
LOC106563791	SSH2	GIYK01028767,GIYK01028766,GIYK01028768	Ssa#XM_014129647.1,Ssa#XM_014129647.1,Ssa#XM_014129647.1	ssa-miR-23b-3p	protein phosphatase Slingshot homolog 2-like isoform X2,protein phosphatase Slingshot homolog 2-like isoform X1	protein tyrosine/serine/threonine phosphatase activity,protein tyrosine phosphatase activity,peptidyl-tyrosine dephosphorylation
RER1	RER1	GIYK01032682,GIYK01039011,GIYK01039010	Ssa#XM_014135656.1,Ssa#XM_014145622.1,Ssa#XM_014145622.1	ssa-miR-205a-5p,ssa-miR-138-1-2-3p,ssa-miR-205b-5p,ssa-miR-144-3p	protein RER1 isoform X1	cilium assembly,integral component of membrane
S100P	S100P	GIYK01017233	Ssa#XM_014206517.1	ssa-miR-193a-5p,ssa-miR-23b-3p	protein S100-P	transition metal ion binding,RAGE receptor binding,calcium ion binding
LOC106607650	SEL1L	GIYK01016069,GIYK01016071,GIYK01016070	Ssa#XM_014204823.1,Ssa#XM_014204823.1,Ssa#XM_014204823.1	ssa-miR-29c-5p,ssa-miR-2188-3p,ssa-miR-novel-2-5p,ssa-miR-205b-5p,ssa-miR-205a-5p	protein sel-1 homolog 1-like isoform X1	protein binding
LOC106566055	SHISA4	GIYK01051295	Ssa#XM_014166135.1	ssa-miR-727b-3p	protein shisa-4-like	integral component of membrane
tfg	TFG	GIYK01050565	Ssa#NM_001173811.1	ssa-miR-125b-1-3p,ssa-miR-29c-5p,ssa-miR-138-1-2-3p	protein TFG-like isoform X1	identical protein binding,COPII vesicle coating,Golgi membrane
LOC106605107	THEMIS2	GIYK01013040,GIYK01013039	Ssa#XM_014200424.1,Ssa#XM_014200424.1	ssa-miR-29c-5p,ssa-miR-144-3p,ssa-miR-2188-3p	protein THEMIS2-like isoform X1
LOC106564604	SEC23B	GIYK01006023	Ssa#XM_014178395.1	ssa-miR-144-3p	protein transport protein Sec23A-like	COPII vesicle coat,endoplasmic reticulum to Golgi vesicle-mediated transport,endoplasmic reticulum membrane,endoplasmic reticulum,intracellular protein transport,zinc ion binding,cytosol
A0A3P9BR58	SEC23B	GIYK01006021,GIYK01006025,GIYK01006022,GIYK01006020	Ssa#XM_014178395.1,Ssa#XM_014178395.1,Ssa#XM_014178395.1,Ssa#XM_014178395.1	ssa-miR-144-3p	protein transport protein Sec23B	COPII vesicle coat,COPII-coated vesicle budding,endoplasmic reticulum membrane,cartilage development,embryonic neurocranium morphogenesis,Golgi membrane,endoplasmic reticulum,intracellular protein transport,zinc ion binding,erythrocyte development,cytosol
sec23b	SEC23B	GIYK01006024	Ssa#XM_014178395.1	ssa-miR-144-3p	protein transport protein Sec23B	GTPase activator activity,positive regulation of GTPase activity,COPII vesicle coat,endoplasmic reticulum exit site,endoplasmic reticulum membrane,COPII-coated vesicle cargo loading,cartilage development,embryonic neurocranium morphogenesis,Golgi membrane,intracellular protein transport,zinc ion binding,erythrocyte development,cytosol
LOC106603809	SEC24A	GIYK01033494,GIYK01011489,GIYK01070920,GIYK01011490	Ssa#XM_014197961.1,Ssa#XM_014197961.1,Ssa#XM_014197961.1,Ssa#XM_014197961.1	ssa-miR-132-3p,ssa-miR-727b-3p,ssa-miR-205a-1-3p,ssa-miR-29a-5p	protein transport protein Sec24A-like isoform X1,protein transport protein Sec24A-like isoform X2	intracellular protein transport,COPII vesicle coat,endoplasmic reticulum to Golgi vesicle-mediated transport,zinc ion binding
LOC106608613	SEC24D	GIYK01045314,GIYK01045313	Ssa#XM_014155836.1,Ssa#XM_014155836.1	ssa-miR-29c-5p,ssa-miR-novel-2-5p	protein transport protein Sec24D-like	intracellular protein transport,COPII vesicle coat,endoplasmic reticulum to Golgi vesicle-mediated transport,zinc ion binding
LOC106577393	SEC31A	GIYK01063755,GIYK01063758,GIYK01063757,GIYK01063756	Ssa#XM_014124074.1,Ssa#XM_014124074.1,Ssa#XM_014124074.1,Ssa#XM_014124074.1	ssa-miR-29c-5p,ssa-miR-727b-3p	protein transport protein Sec31A-like isoform X2,protein transport protein Sec31A-like isoform X4	cytoplasm,endoplasmic reticulum to Golgi vesicle-mediated transport,protein binding
TP4A2	PTP4A2	GIYK01037373,GIYK01037375,GIYK01037367,GIYK01037368,GIYK01037370	Ssa#NM_001140107.1,Ssa#NM_001140107.1,Ssa#NM_001140107.1,Ssa#NM_001140107.1,Ssa#NM_001140107.1	ssa-miR-499a-5p,ssa-miR-29c-5p,ssa-miR-2188-3p,ssa-miR-144-5p,ssa-miR-499b-5p,ssa-miR-144-3p	protein tyrosine phosphatase type IVA 2	protein dephosphorylation,protein tyrosine/serine/threonine phosphatase activity,protein tyrosine phosphatase activity,peptidyl-tyrosine dephosphorylation
tp4a2	PTP4A2	GIYK01037369,GIYK01037374,GIYK01037372,GIYK01037371	Ssa#NM_001140107.1,Ssa#NM_001140107.1,Ssa#NM_001140107.1,Ssa#NM_001140107.1	ssa-miR-499a-5p,ssa-miR-2188-3p,ssa-miR-144-5p,ssa-miR-499b-5p,ssa-miR-144-3p	protein tyrosine phosphatase type IVA 2 isoform X1
A0A3P8ZA62	WNT11	GIYK01033929	Ssa#XM_014137859.1	ssa-miR-155-5p,ssa-miR-138-1-2-3p,ssa-miR-205a-1-3p,ssa-miR-2188-3p	protein Wnt-11-like	signaling receptor binding,Wnt signaling pathway,extracellular region,multicellular organism development
LOC106583007	PADI2	GIYK01051756	Ssa#XM_014166724.1	ssa-miR-125b-1-3p,ssa-miR-451-5p	protein-arginine deiminase type-2-like isoform X1	protein citrullination,cytoplasm,protein-arginine deiminase activity,calcium ion binding
TGM2	TGM2	GIYK01052557,GIYK01052563,GIYK01052562,GIYK01052565,GIYK01052564,GIYK01052560	Ssa#NM_001141723.1,Ssa#NM_001141723.1,Ssa#NM_001141723.1,Ssa#NM_001141723.1,Ssa#NM_001141723.1,Ssa#NM_001141723.1	ssa-miR-125b-1-3p,ssa-miR-122-5p	protein-glutamine gamma-glutamyltransferase 2-like	protein-glutamine gamma-glutamyltransferase activity,metal ion binding,peptide cross-linking
TGM1	TGM1	GIYK01035977,GIYK01035978	Ssa#NM_001140097.1,Ssa#NM_001140097.1	ssa-miR-155-5p,ssa-miR-144-3p,ssa-miR-146d-5p	protein-glutamine gamma-glutamyltransferase K-like	protein-glutamine gamma-glutamyltransferase activity,metal ion binding,peptide cross-linking
tgm1	TGM1	GIYK01035979	Ssa#NM_001140097.1	ssa-miR-155-5p,ssa-miR-144-3p,ssa-miR-146d-5p	protein-glutamine gamma-glutamyltransferase K-like	protein-glutamine gamma-glutamyltransferase activity,peptide cross-linking
LOC106566428	PCMTD2	GIYK01031762,GIYK01031763,GIYK01031765,GIYK01031764,GIYK01031761	Ssa#XM_014134451.1,Ssa#XM_014134451.1,Ssa#XM_014134451.1,Ssa#XM_014134451.1,Ssa#XM_014134451.1	ssa-miR-125b-1-3p,ssa-miR-novel-8-3p,ssa-miR-29a-5p	protein-L-isoaspartate O-methyltransferase domain-containing protein 2-like	protein-L-isoaspartate (D-aspartate) O-methyltransferase activity,protein methylation
A0A3B4ZS69	PCMT1	GIYK01019402,GIYK01019403,GIYK01019404	Ssa#NM_001146639.1,Ssa#NM_001146639.1,Ssa#NM_001146639.1	ssa-miR-29c-3p,ssa-miR-212a-5p,ssa-miR-29a-3p	protein-L-isoaspartate(D-aspartate) O-methyltransferase-like	protein-L-isoaspartate (D-aspartate) O-methyltransferase activity,protein methylation
LOC106604246	PRG4	GIYK01021643,GIYK01021642,GIYK01021641,GIYK01021639,GIYK01021644,GIYK01063201,GIYK01021640	Ssa#XM_014213149.1,Ssa#XM_014213149.1,Ssa#XM_014213149.1,Ssa#XM_014213149.1,Ssa#XM_014213149.1,Ssa#XM_014213149.1,Ssa#XM_014213149.1	ssa-miR-205a-1-3p,ssa-miR-184-3p	proteoglycan 4-like,proteoglycan 4-like isoform X1	metal ion binding,actin filament binding,actin cytoskeleton
A0A3P8YCK7	REL	GIYK01063761,GIYK01063763	Ssa#XM_014155272.1,Ssa#XM_014155272.1	ssa-miR-155-5p,ssa-miR-146d-5p,ssa-miR-29a-5p	proto-oncogene c-Rel-like	I-kappaB kinase/NF-kappaB signaling,positive regulation of transcription DNA-templated,DNA binding,host cell nucleus,cytoplasm,DNA-binding transcription factor activity
SMAX5B_011335	VAV1	GIYK01065477,GIYK01065486,GIYK01065484,GIYK01065478,GIYK01065483,GIYK01065488,GIYK01065479,GIYK01065481,GIYK01065482,GIYK01065487,GIYK01065480,GIYK01065475,GIYK01065476	Ssa#XM_014186013.1,Ssa#XM_014186013.1,Ssa#XM_014186013.1,Ssa#XM_014186013.1,Ssa#XM_014186013.1,Ssa#XM_014186013.1,Ssa#XM_014186013.1,Ssa#XM_014186013.1,Ssa#XM_014186013.1,Ssa#XM_014186013.1,Ssa#XM_014186013.1,Ssa#XM_014186013.1,Ssa#XM_014186013.1	ssa-miR-125b-1-3p,ssa-miR-2188-3p,ssa-miR-223-5p	proto-oncogene vav isoform X1,proto-oncogene vav isoform X2	small GTPase mediated signal transduction,metal ion binding,guanyl-nucleotide exchange factor activity
vav1	VAV1	GIYK01065485,GIYK01065490,GIYK01065489	Ssa#XM_014186013.1,Ssa#XM_014186013.1,Ssa#XM_014186013.1	ssa-miR-125b-1-3p,ssa-miR-2188-3p,ssa-miR-223-5p	proto-oncogene vav-like	small GTPase mediated signal transduction,guanyl-nucleotide exchange factor activity,protein binding
pcdh18	PCDH18	GIYK01020837,GIYK01020839,GIYK01020838,GIYK01020841,GIYK01020840	Ssa#XM_014212359.1,Ssa#XM_014212359.1,Ssa#XM_014212359.1,Ssa#XM_014212359.1,Ssa#XM_014212359.1	ssa-miR-23b-3p	protocadherin-18-like isoform X2,protocadherin-18-like isoform X1,protocadherin-18-like isoform X3	nervous system development,calcium ion binding,plasma membrane,homophilic cell adhesion via plasma membrane adhesion molecules,integral component of membrane
ahcyl2	AHCYL2	GIYK01043402	Ssa#XM_014207773.1	ssa-miR-155-5p,ssa-miR-2188-3p,ssa-miR-205b-5p,ssa-miR-205a-5p	putative adenosylhomocysteinase 3 isoform X1	adenosylhomocysteinase activity,one-carbon metabolic process
LOC106609228	AHCYL2	GIYK01017991	Ssa#XM_014207773.1	ssa-miR-155-5p	putative adenosylhomocysteinase 3 isoform X2	adenosylhomocysteinase activity,one-carbon metabolic process
GSONMT00029980001	-	GIYK01017415,GIYK01017416	Ssa#XM_014155766.1,Ssa#XM_014155766.1	ssa-miR-193a-5p,ssa-miR-2188-5p,ssa-miR-144-3p,ssa-miR-novel-8-3p	putative GPI-anchored protein PB15E9.01c	integral component of membrane
ROHU_004403	SPCS2	GIYK01048905	Ssa#NM_001141370.1	ssa-miR-727b-3p	putative signal peptidase complex subunit 2	signal peptidase complex,integral component of membrane,signal peptide processing,peptidase activity
LOC106574863	PHOSPHO2	GIYK01042212	Ssa#NM_001139857.1	ssa-miR-2188-3p,ssa-miR-23b-3p	Pyridoxal phosphate phosphatase PHOSPHO2	metal ion binding,dephosphorylation,phosphatase activity
A0A3P8XXN7	PDP1	GIYK01014238,GIYK01014241,GIYK01014237,GIYK01014239,GIYK01065834,GIYK01014236,GIYK01065833,GIYK01014235,GIYK01014234	Ssa#XM_014202129.1,Ssa#XM_014202129.1,Ssa#XM_014202129.1,Ssa#XM_014202129.1,Ssa#XM_014202129.1,Ssa#XM_014202129.1,Ssa#XM_014202129.1,Ssa#XM_014202129.1,Ssa#XM_014202129.1	ssa-miR-2188-3p,ssa-miR-205b-5p,ssa-miR-205a-5p	pyruvate dehydrogenase [acetyl-transferring]-phosphatase 1, mitochondrial-like	protein serine/threonine phosphatase activity,metal ion binding,protein dephosphorylation
LOC106605945	PDP1	GIYK01014242,GIYK01014240	Ssa#XM_014202129.1,Ssa#XM_014202129.1	ssa-miR-2188-3p,ssa-miR-205b-5p,ssa-miR-212a-5p,ssa-miR-205a-5p	pyruvate dehydrogenase [acetyl-transferring]-phosphatase 1, mitochondrial-like	protein serine/threonine phosphatase activity,metal ion binding,protein dephosphorylation
LOC106603064	PDHA1	GIYK01028468,GIYK01010361,GIYK01010358,GIYK01010360,GIYK01010359	Ssa#XM_014129306.1,Ssa#XM_014196211.1,Ssa#XM_014196211.1,Ssa#XM_014196211.1,Ssa#XM_014196211.1	ssa-miR-novel-2-5p,ssa-miR-223-5p,ssa-miR-146d-5p,ssa-miR-122-5p	pyruvate dehydrogenase E1 component subunit alpha, mitochondrial-like isoform X2,pyruvate dehydrogenase E1 component subunit alpha, mitochondrial-like isoform X3	oxidation-reduction process,acetyl-CoA biosynthetic process from pyruvate,intracellular membrane-bounded organelle,pyruvate dehydrogenase (acetyl-transferring) activity
A0A3P8XEQ2	PDHX	GIYK01040486,GIYK01040488,GIYK01040489	Ssa#XM_014148323.1,Ssa#XM_014148323.1,Ssa#XM_014148323.1	ssa-miR-125b-1-3p,ssa-miR-146d-5p	pyruvate dehydrogenase protein X component, mitochondrial	transferase activity transferring acyl groups
kpyk	PKM	GIYK01026750	Ssa#NM_001140489.1	ssa-miR-727b-3p,ssa-miR-2188-5p,ssa-miR-144-3p,ssa-miR-122-5p	pyruvate kinase PKM-like isoform X1	pyruvate kinase activity,potassium ion binding,magnesium ion binding,kinase activity,glycolytic process
LOC115189394	PKM	GIYK01062213	Ssa#NM_001320018.1	ssa-miR-132-3p	pyruvate kinase PKM-like isoform X2	magnesium ion binding,pyruvate kinase activity,potassium ion binding,glycolytic process
A0A3P8XEW2	CHML	GIYK01010203	Ssa#XM_014195970.1	ssa-miR-125b-1-3p,ssa-miR-727b-3p	rab proteins geranylgeranyltransferase component A 2-like	inner ear auditory receptor cell differentiation,Rab geranylgeranyltransferase activity,retina homeostasis,retina layer formation,GDP-dissociation inhibitor activity,Rab-protein geranylgeranyltransferase complex,protein geranylgeranylation,regulation of catalytic activity,swim bladder inflation,intracellular protein transport,small GTPase mediated signal transduction,maintenance of cell number,ir…
I79_003844	RAB1A	GIYK01010238,GIYK01010236	Ssa#XM_014196060.1,Ssa#XM_014196060.1	ssa-miR-205a-1-3p,ssa-miR-499a-5p,ssa-miR-223-5p,ssa-miR-2188-5p,ssa-miR-122-5p,ssa-miR-212a-5p,ssa-miR-727b-3p	RAB1, member RAS oncogene family, isoform CRA_c	GTPase activity,GTP binding
FQN60_017654	RABGEF1	GIYK01062764,GIYK01062766,GIYK01062765	Ssa#NM_001140464.1,Ssa#NM_001140464.1,Ssa#NM_001140464.1	ssa-miR-132-3p,ssa-miR-301b-5p,ssa-miR-29a-5p	rab5 GDP/GTP exchange factor-like	DNA binding,zinc ion binding
RABX5	RABGEF1	GIYK01068057	Ssa#NM_001140464.1	ssa-miR-132-3p,ssa-miR-301b-5p,ssa-miR-29a-5p	rab5 GDP/GTP exchange factor-like	DNA binding,zinc ion binding
D4764_01G0002130	RDX	GIYK01041837	Ssa#XM_014174092.1	ssa-miR-301b-5p,ssa-miR-146d-5p,ssa-miR-122-5p	radixin isoform X3	actin binding,cytoskeleton
LOC106574536	RDX	GIYK01042754,GIYK01042755,GIYK01041836	Ssa#XM_014174092.1,Ssa#XM_014174092.1,Ssa#XM_014174092.1	ssa-miR-21a-5p,ssa-miR-184-3p,ssa-miR-29c-3p,ssa-miR-29a-3p,ssa-miR-146d-5p,ssa-miR-132-3p,ssa-miR-125b-1-3p,ssa-miR-2188-5p,ssa-miR-301b-5p,ssa-miR-122-5p,ssa-miR-499b-5p,ssa-miR-144-3p,ssa-miR-727b-3p	radixin-like isoform X1	actin binding,cytoskeleton
LOC106581948	RGL2	GIYK01004834,GIYK01004838,GIYK01004836,GIYK01004835	Ssa#XM_014164510.1,Ssa#XM_014164510.1,Ssa#XM_014164510.1,Ssa#XM_014164510.1	ssa-miR-21a-5p,ssa-miR-29c-3p,ssa-miR-29a-3p,ssa-miR-132-3p,ssa-miR-29a-5p,ssa-miR-212a-5p	ral guanine nucleotide dissociation stimulator-like 2 isoform X1	small GTPase mediated signal transduction,guanyl-nucleotide exchange factor activity
LOC106605278	RGL2	GIYK01004833,GIYK01013326,GIYK01013329,GIYK01013325,GIYK01013335,GIYK01013331,GIYK01013332,GIYK01013334,GIYK01013324,GIYK01013333,GIYK01013322,GIYK01013327,GIYK01013323,GIYK01013330,GIYK01013328,GIYK01004837	Ssa#XM_014164510.1,Ssa#XM_014200740.1,Ssa#XM_014200740.1,Ssa#XM_014200740.1,Ssa#XM_014200740.1,Ssa#XM_014200740.1,Ssa#XM_014200740.1,Ssa#XM_014200740.1,Ssa#XM_014200740.1,Ssa#XM_014200740.1,Ssa#XM_014200740.1,Ssa#XM_014200740.1,Ssa#XM_014200740.1,Ssa#XM_014200740.1,Ssa#XM_014200740.1,Ssa#XM_014164510.1	ssa-miR-122-5p,ssa-miR-21a-5p,ssa-miR-29c-3p,ssa-miR-29a-3p,ssa-miR-132-3p,ssa-miR-29b-2-5p,ssa-miR-301b-5p,ssa-miR-29a-5p,ssa-miR-212a-5p	ral guanine nucleotide dissociation stimulator-like 2 isoform X2,ral guanine nucleotide dissociation stimulator-like 2 isoform X1,ral guanine nucleotide dissociation stimulator-like 2	small GTPase mediated signal transduction,guanyl-nucleotide exchange factor activity
LOC106571410	REPS1	GIYK01038185	Ssa#XM_014144461.1	ssa-miR-205a-1-3p,ssa-miR-2188-3p,ssa-miR-301b-5p,ssa-miR-132-1-2-5p,ssa-miR-205b-5p,ssa-miR-novel-8-3p,ssa-miR-205a-5p	ralBP1-associated Eps domain-containing protein 1-like isoform X1	receptor-mediated endocytosis,protein binding,calcium ion binding
GSONMT00047004001	RASSF1	GIYK01031339	Ssa#XM_014166235.1	ssa-miR-193a-5p,ssa-miR-novel-8-3p	ras association domain-containing protein 1-like isoform X1	intracellular signal transduction,metal ion binding,regulation of microtubule cytoskeleton organization
LOC106582799	RASSF1	GIYK01031342	Ssa#XM_014166235.1	ssa-miR-193a-5p,ssa-miR-novel-8-3p	ras association domain-containing protein 1-like isoform X1	regulation of microtubule cytoskeleton organization,signal transduction
RASF1	RASSF1	GIYK01031340,GIYK01051377,GIYK01031341	Ssa#XM_014166235.1,Ssa#XM_014166235.1,Ssa#XM_014166235.1	ssa-miR-125b-1-3p,ssa-miR-193a-5p,ssa-miR-novel-8-3p,ssa-miR-727b-3p	ras association domain-containing protein 1-like isoform X2	regulation of microtubule cytoskeleton organization,signal transduction
LOC106569068	RASAL2	GIYK01035382,GIYK01035377,GIYK01035385,GIYK01035384,GIYK01035383,GIYK01035381,GIYK01035378,GIYK01035380,GIYK01035379	Ssa#XM_014140015.1,Ssa#XM_014140015.1,Ssa#XM_014140015.1,Ssa#XM_014140015.1,Ssa#XM_014140015.1,Ssa#XM_014140015.1,Ssa#XM_014140015.1,Ssa#XM_014140015.1,Ssa#XM_014140015.1	ssa-miR-122-5p,ssa-miR-21a-5p,ssa-miR-193a-5p,ssa-miR-29c-5p,ssa-miR-2188-3p,ssa-miR-29c-3p,ssa-miR-29a-3p,ssa-miR-2188-5p,ssa-miR-29a-5p,ssa-miR-138-1-2-3p	ras GTPase-activating protein nGAP-like isoform X1,ras GTPase-activating protein nGAP-like isoform X7,ras GTPase-activating protein nGAP-like isoform X3	GTPase activator activity,positive regulation of GTPase activity,regulation of GTPase activity,signal transduction
LOC106599426	RASAL2	GIYK01007014,GIYK01007011,GIYK01007012,GIYK01007015,GIYK01007016,GIYK01007013	Ssa#XM_014190652.1,Ssa#XM_014190652.1,Ssa#XM_014190652.1,Ssa#XM_014190652.1,Ssa#XM_014190652.1,Ssa#XM_014190652.1	ssa-miR-193a-5p,ssa-miR-2188-3p,ssa-miR-212a-5p,ssa-miR-29a-5p	ras GTPase-activating protein nGAP-like isoform X2,ras GTPase-activating protein nGAP-like isoform X1,ras GTPase-activating protein nGAP-like isoform X8,ras GTPase-activating protein nGAP-like isoform X3,ras GTPase-activating protein nGAP-like isoform X5	GTPase activator activity,positive regulation of GTPase activity,signal transduction
LOC106588395	RASAL2	GIYK01005570,GIYK01029409,GIYK01029410,GIYK01029414,GIYK01005569	Ssa#XM_014177320.1,Ssa#NM_001173922.1,Ssa#NM_001173922.1,Ssa#NM_001173922.1,Ssa#XM_014177320.1	ssa-miR-29c-5p,ssa-miR-2188-3p	RAS protein activator like-3-like isoform X2,RAS protein activator like-3-like isoform X1,ras GTPase-activating protein nGAP-like isoform X3	regulation of GTPase activity,signal transduction
NGAP	RASAL2	GIYK01029413,GIYK01029416,GIYK01029415,GIYK01029417,GIYK01029412,GIYK01029411	Ssa#NM_001173922.1,Ssa#NM_001173922.1,Ssa#NM_001173922.1,Ssa#NM_001173922.1,Ssa#NM_001173922.1,Ssa#NM_001173922.1	ssa-miR-29c-5p,ssa-miR-2188-3p	RAS protein activator like-3-like isoform X2,RAS protein activator like-3-like isoform X1,ras GTPase-activating protein nGAP-like isoform X3,Ras GTPase-activating protein nGAP	regulation of GTPase activity,signal transduction
A0A3P8YJ49	RASIP1	GIYK01004223,GIYK01013989,GIYK01013988	Ssa#XM_014201820.1,Ssa#XM_014201820.1,Ssa#XM_014201820.1	ssa-miR-2188-5p,ssa-miR-205b-5p,ssa-miR-7132b-3p,ssa-miR-205a-5p	ras-interacting protein 1-like	vasculature development,signal transduction,protein binding
A0A3B4EGW3	RAC2	GIYK01063446	Ssa#XM_014181149.1	ssa-miR-142b-3p,ssa-miR-144-3p	ras-related C3 botulinum toxin substrate 2	neutrophil homeostasis,macrophage chemotaxis,regulation of establishment or maintenance of cell polarity,defense response to bacterium,defense response to fungus,response to wounding,positive regulation of neutrophil extravasation,small GTPase mediated signal transduction,neutrophil mediated immunity,regulation of neutrophil chemotaxis,GTPase activity,cytoplasm,GTP binding
rac2	RAC2	GIYK01063447	Ssa#XM_014181149.1	ssa-miR-132-3p,ssa-miR-144-3p	ras-related C3 botulinum toxin substrate 2	cell projection assembly,motor neuron axon guidance,Rac protein signal transduction,defense response to fungus,cell projection,cortical cytoskeleton organization,neutrophil homeostasis,regulation of establishment or maintenance of cell polarity,intracellular membrane-bounded organelle,plasma membrane,positive regulation of neutrophil extravasation,cytoskeleton,neutrophil mediated immunity,engulfm…
MRAS	MRAS	GIYK01055855,GIYK01055853,GIYK01050939	Ssa#XM_014165467.1,Ssa#XM_014165467.1,Ssa#XM_014165467.1	ssa-miR-551b-3p,ssa-miR-29c-5p,ssa-miR-29a-3p,ssa-miR-29c-3p,ssa-miR-146d-5p,ssa-miR-132-3p,ssa-miR-130d-1-5p,ssa-miR-223-5p,ssa-miR-29b-2-5p,ssa-miR-23b-3p,ssa-miR-29a-5p,ssa-miR-205b-5p,ssa-miR-205a-5p	ras-related protein M-Ras	GTPase activity,membrane,GTP binding,signal transduction
rras	RRAS	GIYK01052842,GIYK01052841	Ssa#XM_014168578.1,Ssa#XM_014168578.1	ssa-miR-146d-5p,ssa-miR-144-3p,ssa-miR-132-3p,ssa-miR-23b-3p,ssa-miR-29a-5p,ssa-miR-138-1-2-3p	ras-related protein R-Ras-like	GDP binding,Ras protein signal transduction,Notch signaling pathway,plasma membrane,GTPase activity,maintenance of epithelial cell apical/basal polarity,GTP binding
RAB11A_0	RAB11A	GIYK01013372,GIYK01013371	Ssa#XM_014161958.1,Ssa#XM_014161958.1	ssa-miR-7132a-5p,ssa-miR-21a-5p,ssa-miR-29a-5p,ssa-miR-144-5p,ssa-miR-novel-2-5p,ssa-miR-29b-2-5p,ssa-miR-122-5p,ssa-miR-212a-5p,ssa-miR-7132b-5p	Ras-related protein Rab-11A	GTPase activity,GTP binding
rab11al	RAB11A	GIYK01013370	Ssa#XM_014161958.1	ssa-miR-7132a-5p,ssa-miR-21a-5p,ssa-miR-144-5p,ssa-miR-novel-2-5p,ssa-miR-29b-2-5p,ssa-miR-7132b-5p	ras-related protein Rab-11A-like	recycling endosome,intracellular protein transport,exocytosis,GTPase activity,GTP binding,Rab protein signal transduction
RB11A	RAB11A	GIYK01004798	Ssa#XM_014161958.1	ssa-miR-7132a-5p,ssa-miR-21a-5p,ssa-miR-144-5p,ssa-miR-novel-2-5p,ssa-miR-29a-5p,ssa-miR-7132b-5p	ras-related protein Rab-11A-like	GTPase activity,GTP binding
LOC106584584	RAB20	GIYK01053811	Ssa#XM_014170027.1	ssa-miR-29c-3p,ssa-miR-125b-1-3p,ssa-miR-29a-3p	ras-related protein Rab-19-like isoform X1	GTPase activity,GTP binding
LOC106582135	RAB20	GIYK01056264	Ssa#XM_014174190.1	ssa-miR-132-3p,ssa-miR-2188-3p,ssa-miR-205a-1-3p,ssa-miR-23b-3p	ras-related protein Rab-20-like	GTPase activity,GTP binding
rab20	RAB20	GIYK01056265	Ssa#XM_014174190.1	ssa-miR-132-3p	ras-related protein Rab-20-like	intracellular protein transport,endocytic vesicle,regulation of endocytosis,GTPase activity,GTP binding,Rab protein signal transduction,early endosome
RAB37	RAB37	GIYK01030233,GIYK01030234,GIYK01030232	Ssa#XM_014132281.1,Ssa#XM_014132281.1,Ssa#XM_014132281.1	ssa-miR-132-3p,ssa-miR-301b-5p,ssa-miR-184-3p	ras-related protein Rab-37 isoform X1	GTPase activity,GTP binding
LOC106565552	RAB7A	GIYK01030555	Ssa#XM_014132811.1	ssa-miR-29c-3p,ssa-miR-125b-1-3p,ssa-miR-29a-3p	ras-related protein Rab-7a-like	GTPase activity,GTP binding
LOC106573548	RAB8A	GIYK01041070,GIYK01041071	Ssa#XM_014148684.1,Ssa#XM_014148684.1	ssa-miR-132-3p,ssa-miR-125b-1-3p,ssa-miR-29b-2-5p,ssa-miR-301b-5p,ssa-miR-23b-3p,ssa-miR-122-5p,ssa-miR-205b-5p,ssa-miR-727b-3p	ras-related protein Rab-8A	GTPase activity,GTP binding
rab7a	RAB7A	GIYK01030556,GIYK01030554	Ssa#XM_014132811.1,Ssa#XM_014132811.1	ssa-miR-125b-1-3p	ras-related protein rab7-like	phagosome-lysosome fusion,lysosome,late endosome,endosome to lysosome transport,intracellular protein transport,endosomal transport,GTPase activity,phagocytic vesicle,GTP binding,Rab protein signal transduction
zgc:100918	RAB7A	GIYK01027648,GIYK01027644,GIYK01027649,GIYK01027650,GIYK01003342,GIYK01003343,GIYK01027645,GIYK01027646,GIYK01003341,GIYK01027647	Ssa#XM_014128290.1,Ssa#XM_014128290.1,Ssa#XM_014128290.1,Ssa#XM_014128290.1,Ssa#XM_014137854.1,Ssa#XM_014137854.1,Ssa#XM_014128290.1,Ssa#XM_014128290.1,Ssa#XM_014137854.1,Ssa#XM_014128290.1	ssa-miR-727b-3p,ssa-miR-21a-5p,ssa-miR-2188-3p,ssa-miR-29c-3p,ssa-miR-146d-5p,ssa-miR-29a-3p,ssa-miR-2188-5p,ssa-miR-138-1-2-3p,ssa-miR-205b-5p,ssa-miR-212a-5p,ssa-miR-205a-5p	ras-related protein rab7-like	lysosome,late endosome,endosome to lysosome transport,intracellular protein transport,extracellular exosome,phagosome-lysosome fusion,GTPase activity,phagocytic vesicle,GTP binding,Rab protein signal transduction
Rap1b	RAP1B	GIYK01065926	Ssa#XM_014153884.1	ssa-miR-2188-3p,ssa-miR-novel-2-5p,ssa-miR-29b-2-5p,ssa-miR-301b-5p,ssa-miR-727b-3p	ras-related protein Rap-1b	membrane raft,negative regulation of synaptic vesicle exocytosis,cellular response to cAMP,positive regulation of ERK1 and ERK2 cascade,lipid droplet,cell population proliferation,regulation of cell junction assembly,cellular response to drug,negative regulation of calcium ion-dependent exocytosis,plasma membrane,GTPase activity,cell-cell junction,response to carbohydrate,GDP binding,regulation o…
EPR50_G00122960	RAP2B	GIYK01036223,GIYK01007556,GIYK01007555,GIYK01036222,GIYK01007553,GIYK01007554	Ssa#XM_014141199.1,Ssa#XM_014192068.1,Ssa#XM_014192068.1,Ssa#XM_014141199.1,Ssa#XM_014192068.1,Ssa#XM_014192068.1	ssa-miR-205a-1-3p,ssa-miR-499a-5p,ssa-miR-7132b-3p,ssa-miR-29c-5p,ssa-miR-2188-3p,ssa-miR-451-5p,ssa-miR-29c-3p,ssa-miR-29a-3p,ssa-miR-499b-5p	ras-related protein Rap-2b-like	GTPase activity,membrane,Rap protein signal transduction,GTP binding
LOC106599822	RB1CC1	GIYK01035641,GIYK01007245	Ssa#XM_014191160.1,Ssa#XM_014191160.1	ssa-miR-7132a-5p,ssa-miR-146d-5p,ssa-miR-29a-5p,ssa-miR-155-5p,ssa-miR-205b-5p,ssa-miR-7132b-5p,ssa-miR-205a-5p	RB1-inducible coiled-coil protein 1-like isoform X1,RB1-inducible coiled-coil protein 1 isoform X1	autophagosome assembly,autophagy of mitochondrion
RAMP1	RAMP1	GIYK01047056,GIYK01047055,GIYK01047057	Ssa#XM_014158711.1,Ssa#XM_014158711.1,Ssa#XM_014158711.1	ssa-miR-144-3p,ssa-miR-146d-5p,ssa-miR-205a-1-3p	receptor activity-modifying protein 1-like	intracellular protein transport,coreceptor activity,regulation of G protein-coupled receptor signaling pathway,integral component of membrane
RIPK4	RIPK4	GIYK01045521	Ssa#NM_001140473.1	ssa-miR-146d-5p,ssa-miR-122-5p	receptor-interacting serine/threonine-protein kinase 3 isoform X1	protein serine/threonine kinase activity,ATP binding,peptidyl-tyrosine phosphorylation,protein tyrosine kinase activity
LOC106573126	PTPRB	GIYK01026051	Ssa#XM_014125615.1	ssa-miR-29c-5p	receptor-type tyrosine-protein phosphatase beta-like	peptidyl-tyrosine dephosphorylation,protein tyrosine phosphatase activity,protein binding,integral component of membrane
ptprc	PTPRC	GIYK01024523,GIYK01024555,GIYK01024545,GIYK01024556,GIYK01024527,GIYK01024528,GIYK01024541,GIYK01024529,GIYK01024533,GIYK01024525,GIYK01024542,GIYK01024560,GIYK01024539,GIYK01024526,GIYK01024538,GIYK01024552	Ssa#XM_014123566.1,Ssa#XM_014123566.1,Ssa#XM_014123566.1,Ssa#XM_014123566.1,Ssa#XM_014123566.1,Ssa#XM_014123566.1,Ssa#XM_014123566.1,Ssa#XM_014123566.1,Ssa#XM_014123566.1,Ssa#XM_014123566.1,Ssa#XM_014123566.1,Ssa#XM_014123566.1,Ssa#XM_014123566.1,Ssa#XM_014123566.1,Ssa#XM_014123566.1,Ssa#XM_014123566.1	ssa-miR-205a-1-3p,ssa-miR-21a-5p,ssa-miR-29c-5p,ssa-miR-223-5p,ssa-miR-132-3p,ssa-miR-212a-5p,ssa-miR-727b-3p	receptor-type tyrosine-protein phosphatase C isoform X1,receptor-type tyrosine-protein phosphatase C-like,receptor-type tyrosine-protein phosphatase C isoform X6	protein dephosphorylation,protein binding,protein tyrosine phosphatase activity,integral component of membrane,peptidyl-tyrosine dephosphorylation
A0A3B4Z1W3	PTPRE	GIYK01065971	Ssa#XM_014184333.1	ssa-miR-144-3p,ssa-miR-301b-5p	receptor-type tyrosine-protein phosphatase epsilon-like isoform X1	convergent extension involved in gastrulation,protein tyrosine phosphatase activity,peptidyl-tyrosine dephosphorylation,integral component of membrane
A0A3P8YEM0	PTPRE	GIYK01065972	Ssa#XM_014184333.1	ssa-miR-144-3p,ssa-miR-301b-5p	receptor-type tyrosine-protein phosphatase epsilon-like isoform X1	convergent extension involved in gastrulation,protein tyrosine phosphatase activity,peptidyl-tyrosine dephosphorylation,integral component of membrane
DPX16_22234	PTPRE	GIYK01065968	Ssa#XM_014184333.1	ssa-miR-144-3p,ssa-miR-301b-5p	receptor-type tyrosine-protein phosphatase epsilon-like isoform X2	protein tyrosine phosphatase activity,peptidyl-tyrosine dephosphorylation,integral component of membrane
E1301_Tti014802	PTPRE	GIYK01065970	Ssa#XM_014184333.1	ssa-miR-144-3p,ssa-miR-301b-5p	receptor-type tyrosine-protein phosphatase epsilon-like isoform X2	protein tyrosine phosphatase activity,peptidyl-tyrosine dephosphorylation,integral component of membrane
LOC106607755	PTPRK	GIYK01016317,GIYK01016319,GIYK01016318	Ssa#XM_014205048.1,Ssa#XM_014205048.1,Ssa#XM_014205048.1	ssa-miR-142b-3p,ssa-miR-2188-5p,ssa-miR-212a-5p	receptor-type tyrosine-protein phosphatase kappa isoform X11,receptor-type tyrosine-protein phosphatase kappa-like isoform X12	protein dephosphorylation,protein binding,protein tyrosine phosphatase activity,integral component of membrane,peptidyl-tyrosine dephosphorylation
stard3	STARD3	GIYK01015753,GIYK01015751,GIYK01015750	Ssa#NM_001173962.1,Ssa#NM_001173962.1,Ssa#NM_001173962.1	ssa-miR-125b-1-3p,ssa-miR-novel-2-5p,ssa-miR-29b-2-5p,ssa-miR-205a-5p,ssa-miR-205b-5p,ssa-miR-727b-3p	RecName: Full=StAR-related lipid transfer protein 3; AltName: Full=MLN64-like protein; AltName: Full=START domain-containing protein 3; Short=StARD3	endoplasmic reticulum-endosome membrane contact site,late endosome membrane,endoplasmic reticulum membrane,cholesterol transfer activity,vesicle tethering to endoplasmic reticulum,cholesterol binding,cholesterol transport,protein homodimerization activity,intermembrane lipid transfer,integral component of membrane
LOC106560300	RGS21	GIYK01024218	Ssa#XM_014123054.1	ssa-miR-29c-5p	regulator of G-protein signaling 21-like isoform X1
LOC106584150	RGS21	GIYK01053166	Ssa#XM_014169070.1	ssa-miR-122-5p	regulator of G-protein signaling 21-like isoform X1
rgs14	RGS14	GIYK01021179,GIYK01021188,GIYK01021180,GIYK01021187,GIYK01021182	Ssa#NM_001140441.1,Ssa#NM_001140441.1,Ssa#NM_001140441.1,Ssa#NM_001140441.1,Ssa#NM_001140441.1	ssa-miR-193a-5p,ssa-miR-125b-1-3p,ssa-miR-2188-5p,ssa-miR-29a-5p,ssa-miR-138-1-2-3p,ssa-miR-205b-5p,ssa-miR-novel-8-3p,ssa-miR-205a-5p	regulator of G-protein signalling 14 isoform X1,regulator of G-protein signalling 14 isoform X4	G-protein alpha-subunit binding,GTPase activator activity,positive regulation of GTPase activity,spindle organization,microtubule binding,GDP-dissociation inhibitor activity,intracellular signal transduction,cell division
rmdn1	RMDN1	GIYK01046101,GIYK01046102	Ssa#NM_001140698.1,Ssa#NM_001140698.1	ssa-miR-2188-3p,ssa-miR-144-3p,ssa-miR-727b-3p	regulator of microtubule dynamics protein 1	protein binding
GSONMT00014657001	REN	GIYK01038699	Ssa#XM_014145410.1	ssa-miR-2188-3p,ssa-miR-144-3p	renin-like	aspartic-type endopeptidase activity,proteolysis
rcn3	RCN3	GIYK01007710	Ssa#XM_014192292.1	ssa-miR-122-5p	reticulocalbin-3 isoform X1	calcium ion binding
LOC106571168	RTN4IP1	GIYK01037772	Ssa#XM_014143920.1	ssa-miR-184-3p	reticulon-4-interacting protein 1 homolog, mitochondrial-like	oxidation-reduction process,mitochondrion,zinc ion binding,oxidoreductase activity
LOC108895992	RTN4IP1	GIYK01037773,GIYK01037774,GIYK01037771	Ssa#XM_014143920.1,Ssa#XM_014143920.1,Ssa#XM_014143920.1	ssa-miR-184-3p	reticulon-4-interacting protein 1 homolog, mitochondrial-like	oxidation-reduction process,mitochondrion,zinc ion binding,oxidoreductase activity
EPR50_G00201970	RTN4IP1	GIYK01019606	Ssa#XM_014210304.1	ssa-miR-29c-5p,ssa-miR-144-3p,ssa-miR-29b-2-5p	reticulon-4-interacting protein 1, mitochondrial	oxidation-reduction process,mitochondrion,oxidoreductase activity
TIG3	PLAAT4	GIYK01021523,GIYK01021522	Ssa#XM_014212926.1,Ssa#XM_014212926.1	ssa-miR-21a-5p	retinoic acid receptor responder protein 3-like	integral component of membrane
rdh10	RDH10	GIYK01047566	Ssa#XM_014159895.1	ssa-miR-7132a-5p,ssa-miR-29c-5p,ssa-miR-144-3p,ssa-miR-7132b-5p	retinol dehydrogenase 10	oxidation-reduction process,retinoic acid biosynthetic process,NADP-retinol dehydrogenase activity,retinol metabolic process,integral component of membrane
A0A3P9AKZ4	ARHGAP1	GIYK01056697,GIYK01056698,GIYK01056694,GIYK01056695,GIYK01056696	Ssa#XM_014175148.1,Ssa#XM_014175148.1,Ssa#XM_014175148.1,Ssa#XM_014175148.1,Ssa#XM_014175148.1	ssa-miR-novel-8-3p,ssa-miR-29a-5p	rho GTPase-activating protein 1-like	signal transduction,integral component of membrane
LOC106587119	ARHGAP1	GIYK01056700,GIYK01056699	Ssa#XM_014175148.1,Ssa#XM_014175148.1	ssa-miR-142b-3p,ssa-miR-125b-1-3p,ssa-miR-novel-8-3p,ssa-miR-29a-5p	rho GTPase-activating protein 1-like isoform X1	signal transduction
LOC106578559	ARHGAP12	GIYK01046168,GIYK01046170,GIYK01046171	Ssa#XM_014157538.1,Ssa#XM_014157538.1,Ssa#XM_014157538.1	ssa-miR-novel-2-5p,ssa-miR-novel-8-3p,ssa-miR-727b-3p	rho GTPase-activating protein 12-like isoform X1	GTPase activator activity,positive regulation of GTPase activity,signal transduction,protein binding
LOC106590041	ARHGAP12	GIYK01046169	Ssa#XM_014157538.1	ssa-miR-novel-2-5p,ssa-miR-novel-8-3p,ssa-miR-727b-3p	rho GTPase-activating protein 12-like isoform X3	GTPase activator activity,positive regulation of GTPase activity,signal transduction,protein binding
RHG15	ARHGAP15	GIYK01051235,GIYK01051231,GIYK01051232	Ssa#XM_014165943.1,Ssa#XM_014165943.1,Ssa#XM_014165943.1	ssa-miR-144-5p,ssa-miR-29a-5p	rho GTPase-activating protein 15-like isoform X1	GTPase activator activity,positive regulation of GTPase activity,signal transduction,protein binding,phospholipid binding
RHG18	ARHGAP18	GIYK01016325,GIYK01016328,GIYK01016326,GIYK01016330	Ssa#XM_014205065.1,Ssa#XM_014205065.1,Ssa#XM_014205065.1,Ssa#XM_014205065.1	ssa-miR-29c-5p,ssa-miR-451-5p,ssa-miR-146d-5p,ssa-miR-122-5p,ssa-miR-144-3p	rho GTPase-activating protein 18 isoform X1	signal transduction
arhgap18	ARHGAP18	GIYK01016327,GIYK01016329	Ssa#XM_014205065.1,Ssa#XM_014205065.1	ssa-miR-29c-5p,ssa-miR-451-5p,ssa-miR-146d-5p,ssa-miR-122-5p,ssa-miR-144-3p	rho GTPase-activating protein 18 isoform X3	signal transduction
LOC106586612	ARHGAP20	GIYK01050677,GIYK01050678	Ssa#XM_014164826.1,Ssa#XM_014164826.1	ssa-miR-499b-5p,ssa-miR-205a-1-3p	rho GTPase-activating protein 20-like	signal transduction
LOC106603046	ARHGAP31	GIYK01010295,GIYK01028492,GIYK01010292,GIYK01010294,GIYK01010293	Ssa#XM_014196175.1,Ssa#XM_014196175.1,Ssa#XM_014196175.1,Ssa#XM_014196175.1,Ssa#XM_014196175.1	ssa-miR-7132a-5p,ssa-miR-205a-1-3p,ssa-miR-29c-5p,ssa-miR-2188-3p,ssa-miR-223-5p,ssa-miR-132-3p,ssa-miR-125b-1-3p,ssa-miR-130d-1-5p,ssa-miR-novel-2-5p,ssa-miR-138-1-2-3p,ssa-miR-205b-5p,ssa-miR-7132b-5p,ssa-miR-novel-8-3p	rho GTPase-activating protein 31-like isoform X1	,signal transduction
LOC106613721	ARHGAP45	GIYK01023595,GIYK01023585,GIYK01023576,GIYK01023590,GIYK01023600,GIYK01023601,GIYK01023579,GIYK01023586,GIYK01023574	Ssa#XM_014216266.1,Ssa#XM_014216266.1,Ssa#XM_014216266.1,Ssa#XM_014216266.1,Ssa#XM_014216266.1,Ssa#XM_014216266.1,Ssa#XM_014216266.1,Ssa#XM_014216266.1,Ssa#XM_014216266.1	ssa-miR-142b-3p,ssa-miR-7132b-3p,ssa-miR-2188-3p,ssa-miR-2188-5p,ssa-miR-29b-2-5p,ssa-miR-144-3p,ssa-miR-212a-5p,ssa-miR-727b-3p	rho GTPase-activating protein 45-like isoform X1,rho GTPase-activating protein 45-like isoform X2	GTPase activator activity,positive regulation of GTPase activity,metal ion binding,,intracellular signal transduction
LOC106582667	ARHGAP9	GIYK01051240,GIYK01051237,GIYK01051239,GIYK01051238,GIYK01051233,GIYK01051236,GIYK01051234	Ssa#XM_014165943.1,Ssa#XM_014165943.1,Ssa#XM_014165943.1,Ssa#XM_014165943.1,Ssa#XM_014165943.1,Ssa#XM_014165943.1,Ssa#XM_014165943.1	ssa-miR-144-5p,ssa-miR-29a-5p	rho GTPase-activating protein 9-like isoform X4	signal transduction,protein binding,phospholipid binding
GSONMT00066790001	ARHGEF15	GIYK01017469	Ssa#XM_014206872.1	ssa-miR-727b-3p	rho guanine nucleotide exchange factor 15-like	guanyl-nucleotide exchange factor activity
arhgef16	ARHGEF16	GIYK01039004,GIYK01039003	Ssa#XM_014146177.1,Ssa#XM_014146177.1	ssa-miR-146d-5p	rho guanine nucleotide exchange factor 16	guanyl-nucleotide exchange factor activity
LOC100710477	RHOA	GIYK01038923,GIYK01032631	Ssa#XM_014146310.1,Ssa#XM_014135189.1	ssa-miR-2188-3p,ssa-miR-23b-3p,ssa-miR-727b-3p	rho-related GTP-binding protein RhoA-B	Wnt signaling pathway,establishment of mitotic spindle localization,post-anal tail morphogenesis,cell migration involved in gastrulation,otolith development,regulation of Rho protein signal transduction,regulation of actin cytoskeleton organization,wound healing spreading of cells,GTPase activity,GTP binding,negative regulation of apoptotic process,skeletal muscle satellite cell migration
RNH1	RNASEH1	GIYK01038449	Ssa#NM_001141611.1	ssa-miR-223-5p,ssa-miR-146d-5p,ssa-miR-2188-5p,ssa-miR-novel-2-5p,ssa-miR-132-1-2-5p,ssa-miR-727b-3p,ssa-miR-205b-5p,ssa-miR-novel-8-3p,ssa-miR-205a-5p	ribonuclease H1-like isoform X1	RNA phosphodiester bond hydrolysis endonucleolytic,nucleic acid binding,magnesium ion binding,RNA-DNA hybrid ribonuclease activity
A0A3B4EEH0	RRM2	GIYK01037910,GIYK01037911	Ssa#NM_001140023.1,Ssa#NM_001140023.1	ssa-miR-29c-3p,ssa-miR-2188-3p,ssa-miR-223-5p,ssa-miR-29a-3p	Ribonucleoside-diphosphate reductase subunit M2	oxidation-reduction process,metal ion binding,deoxyribonucleotide biosynthetic process,oxidoreductase activity,integral component of membrane
PRPS2	PRPS2	GIYK01042668	Ssa#CL16Contig2	ssa-miR-29a-5p	Ribose-phosphate pyrophosphokinase 2	nucleotide biosynthetic process,ribose phosphate diphosphokinase activity,nucleoside metabolic process,magnesium ion binding,phosphorylation,kinase activity
LOC106610660	RPS6KA1	GIYK01019440,GIYK01019439,GIYK01019442,GIYK01019444,GIYK01019443,GIYK01019445,GIYK01019446,GIYK01019447,GIYK01019438,GIYK01019448,GIYK01019437,GIYK01019441	Ssa#XM_014210102.1,Ssa#XM_014210102.1,Ssa#XM_014210102.1,Ssa#XM_014210102.1,Ssa#XM_014210102.1,Ssa#XM_014210102.1,Ssa#XM_014210102.1,Ssa#XM_014210102.1,Ssa#XM_014210102.1,Ssa#XM_014210102.1,Ssa#XM_014210102.1,Ssa#XM_014210102.1	ssa-miR-29b-2-5p,ssa-miR-212a-5p,ssa-miR-551b-3p	ribosomal protein S6 kinase alpha-1 isoform X1,ribosomal protein S6 kinase alpha-6-like	protein phosphorylation,magnesium ion binding,protein serine/threonine kinase activity,intracellular signal transduction,ATP binding
LOC106612640	RPS6KA1	GIYK01019436	Ssa#XM_014210102.1	ssa-miR-29b-2-5p,ssa-miR-551b-3p	ribosomal protein S6 kinase alpha-1 isoform X2	protein phosphorylation,magnesium ion binding,protein serine/threonine kinase activity,intracellular signal transduction,ATP binding
LOC106609967	RPS6KB2	GIYK01018903,GIYK01018902,GIYK01018901	Ssa#XM_014209041.1,Ssa#XM_014209041.1,Ssa#XM_014209041.1	ssa-miR-29c-3p,ssa-miR-29a-3p	ribosomal protein S6 kinase beta-2-like isoform X1	protein serine/threonine kinase activity,protein phosphorylation,ATP binding,signal transduction
A0A3B4D455	RNF121	GIYK01034061,GIYK01034062	Ssa#XM_014137694.1,Ssa#XM_014137694.1	ssa-miR-205a-1-3p,ssa-miR-223-5p,ssa-miR-novel-8-3p,ssa-miR-29a-5p	RING finger protein 121	thigmotaxis,metal ion binding,neuronal action potential,regulation of ER-associated ubiquitin-dependent protein catabolic process,protein localization to plasma membrane,integral component of membrane
LOC106607090	RBFOX2	GIYK01061639,GIYK01061641,GIYK01064752	Ssa#XM_014193159.1,Ssa#XM_014193159.1,Ssa#XM_014193159.1	ssa-miR-142b-3p,ssa-miR-205a-1-3p,ssa-miR-193a-5p,ssa-miR-2188-3p,ssa-miR-223-5p,ssa-miR-23b-3p,ssa-miR-29a-5p,ssa-miR-205a-5p,ssa-miR-144-3p,ssa-miR-205b-5p,ssa-miR-132-1-2-5p	RNA binding protein fox-1 homolog 2-like isoform X1,RNA binding protein fox-1 homolog 2-like isoform X2	nucleus,RNA splicing,RNA binding,mRNA processing
LOC106601175	RBFOX2	GIYK01008435,GIYK01008433,GIYK01008432,GIYK01008434,GIYK01008431	Ssa#XM_014193159.1,Ssa#XM_014193159.1,Ssa#XM_014193159.1,Ssa#XM_014193159.1,Ssa#XM_014193159.1	ssa-miR-142b-3p,ssa-miR-205a-1-3p,ssa-miR-2188-3p,ssa-miR-223-5p,ssa-miR-23b-3p,ssa-miR-29a-5p,ssa-miR-144-3p,ssa-miR-205a-5p	RNA binding protein fox-1 homolog 2-like isoform X1,RNA binding protein fox-1 homolog 2-like isoform X2
LOC115200473	RBFOX2	GIYK01061636,GIYK01061635,GIYK01061644,GIYK01061642,GIYK01061643,GIYK01061637,GIYK01061638	Ssa#XM_014193159.1,Ssa#XM_014193159.1,Ssa#XM_014193159.1,Ssa#XM_014193159.1,Ssa#XM_014193159.1,Ssa#XM_014193159.1,Ssa#XM_014193159.1	ssa-miR-142b-3p,ssa-miR-205a-1-3p,ssa-miR-2188-3p,ssa-miR-223-5p,ssa-miR-23b-3p,ssa-miR-29a-5p,ssa-miR-144-3p,ssa-miR-205a-5p	RNA binding protein fox-1 homolog 2-like isoform X1,RNA binding protein fox-1 homolog 2-like isoform X2,RNA binding protein fox-1 homolog 2-like isoform X3	,RNA binding
LOC115171341	RBFOX2	GIYK01064750,GIYK01064751,GIYK01064746,GIYK01064748,GIYK01064747,GIYK01064749	Ssa#XM_014193159.1,Ssa#XM_014193159.1,Ssa#XM_014193159.1,Ssa#XM_014193159.1,Ssa#XM_014193159.1,Ssa#XM_014193159.1	ssa-miR-142b-3p,ssa-miR-193a-5p,ssa-miR-29a-5p,ssa-miR-2188-3p,ssa-miR-223-5p,ssa-miR-122-5p,ssa-miR-144-3p,ssa-miR-205a-5p	RNA binding protein fox-1 homolog 2-like isoform X1,RNA binding protein fox-1 homolog 2-like isoform X3	regulation of RNA splicing,RNA binding
LOC106574238	RBMS1	GIYK01041735,GIYK01041738,GIYK01041734,GIYK01041733,GIYK01041732,GIYK01041736,GIYK01041737	Ssa#XM_014151425.1,Ssa#XM_014151425.1,Ssa#XM_014151425.1,Ssa#XM_014151425.1,Ssa#XM_014151425.1,Ssa#XM_014151425.1,Ssa#XM_014151425.1	ssa-miR-2188-5p,ssa-miR-2188-3p,ssa-miR-212a-5p,ssa-miR-7132b-5p	RNA-binding motif, single-stranded-interacting protein 1-like isoform X2,RNA-binding motif, single-stranded-interacting protein 1-like isoform X9,RNA-binding motif, single-stranded-interacting protein 1-like isoform X7	ribonucleoprotein complex,RNA binding
LOC106586183	RBMS1	GIYK01055593,GIYK01055592,GIYK01055591	Ssa#XM_014173149.1,Ssa#XM_014173149.1,Ssa#XM_014173149.1	ssa-miR-7132a-5p,ssa-miR-205b-5p,ssa-miR-7132b-5p	RNA-binding motif, single-stranded-interacting protein 1-like isoform X3,RNA-binding motif, single-stranded-interacting protein 1-like isoform X2,RNA-binding motif, single-stranded-interacting protein 1-like isoform X5	nucleic acid binding,ribonucleoprotein complex,RNA binding
LOC106575166	RBMS1	GIYK01042618,GIYK01042622,GIYK01042621,GIYK01042623,GIYK01042619,GIYK01042617,GIYK01042620	Ssa#XM_014151425.1,Ssa#XM_014151425.1,Ssa#XM_014151425.1,Ssa#XM_014151425.1,Ssa#XM_014151425.1,Ssa#XM_014151425.1,Ssa#XM_014151425.1	ssa-miR-29c-3p,ssa-miR-29a-3p,ssa-miR-2188-5p,ssa-miR-212a-5p,ssa-miR-7132b-5p,ssa-miR-727b-3p	RNA-binding motif, single-stranded-interacting protein 1-like isoform X4,RNA-binding motif, single-stranded-interacting protein 1-like isoform X2,RNA-binding motif, single-stranded-interacting protein 1-like isoform X1,RNA-binding motif, single-stranded-interacting protein 1-like isoform X9	,ribonucleoprotein complex,RNA binding
LOC108885978	RBMS2	GIYK01052049	Ssa#XM_014167343.1	ssa-miR-130d-1-5p,ssa-miR-29b-2-5p,ssa-miR-301b-5p,ssa-miR-138-1-2-3p,ssa-miR-205b-5p,ssa-miR-727b-3p	RNA-binding motif, single-stranded-interacting protein 2-like	RNA binding
LOC106565464	RBMS2	GIYK01030449	Ssa#XM_014132674.1	ssa-miR-727b-3p,ssa-miR-144-3p,ssa-miR-29b-2-5p,ssa-miR-155-5p,ssa-miR-138-1-2-3p,ssa-miR-205b-5p,ssa-miR-205a-5p	RNA-binding motif, single-stranded-interacting protein 2-like isoform X1	RNA binding
RB24B	RBM38	GIYK01031139	Ssa#XM_014133360.1	ssa-miR-205a-1-3p,ssa-miR-301b-5p	RNA-binding protein 38-like isoform X1	RNA binding
GSONMT00036683001	RBM38	GIYK01031141	Ssa#XM_014133360.1	ssa-miR-205a-1-3p,ssa-miR-301b-5p	RNA-binding protein 38-like isoform X2	RNA binding
RBM4B	RBM4B	GIYK01045365,GIYK01045368,GIYK01045364	Ssa#XM_014156009.1,Ssa#XM_014156009.1,Ssa#XM_014156009.1	ssa-miR-7132a-5p,ssa-miR-451-5p,ssa-miR-146d-5p,ssa-miR-novel-2-5p,ssa-miR-23b-3p,ssa-miR-144-3p,ssa-miR-7132b-5p,ssa-miR-727b-3p	RNA-binding protein 4B	RNA binding
LOC106577685	RBM4B	GIYK01045367,GIYK01045366	Ssa#XM_014156009.1,Ssa#XM_014156009.1	ssa-miR-7132a-5p,ssa-miR-146d-5p,ssa-miR-23b-3p,ssa-miR-144-3p,ssa-miR-7132b-5p	RNA-binding protein 4B-like	RNA binding
rbm8a	RBM8A	GIYK01004827,GIYK01004826,GIYK01013341	Ssa#XM_014200681.1,Ssa#XM_014200681.1,Ssa#XM_014200681.1	ssa-miR-132-3p,ssa-miR-193a-5p,ssa-miR-novel-2-5p	RNA-binding protein 8A isoform X2,RNA-binding protein 8A isoform X1	nuclear speck,nuclear-transcribed mRNA catabolic process nonsense-mediated decay,mRNA transport,U2-type catalytic step 1 spliceosome,regulation of alternative mRNA splicing via spliceosome,cytoplasm,mRNA binding,regulation of translation
LOC106606097	-	GIYK01001441	Ssa#XM_014202219.1	ssa-miR-727b-3p	RNA-binding protein cabeza-like
A0A3B4CHZ9	RBPMS2	GIYK01057478,GIYK01027415,GIYK01027424	Ssa#XM_014127805.1,Ssa#XM_014127805.1,Ssa#XM_014127805.1	ssa-miR-132-3p,ssa-miR-2188-5p,ssa-miR-223-5p,ssa-miR-184-3p	RNA-binding protein with multiple splicing 2-like	regulation of retinal ganglion cell axon guidance,protein homodimerization activity,dendrite morphogenesis,female sex differentiation,mRNA binding
LOC106562790	RBPMS2	GIYK01027427,GIYK01027423,GIYK01027417,GIYK01027425,GIYK01027422,GIYK01027420,GIYK01027418,GIYK01027421	Ssa#XM_014127805.1,Ssa#XM_014127805.1,Ssa#XM_014127805.1,Ssa#XM_014127805.1,Ssa#XM_014127805.1,Ssa#XM_014127805.1,Ssa#XM_014127805.1,Ssa#XM_014127805.1	ssa-miR-727b-3p,ssa-miR-184-3p,ssa-miR-223-5p,ssa-miR-132-3p,ssa-miR-125b-1-3p,ssa-miR-2188-5p,ssa-miR-novel-2-5p,ssa-miR-144-3p,ssa-miR-205b-5p,ssa-miR-novel-8-3p,ssa-miR-205a-5p	RNA-binding protein with multiple splicing 2a isoform X3	,nucleic acid binding
GSONMT00000345001	RBPMS	GIYK01027416,GIYK01057482	Ssa#XM_014127805.1,Ssa#XM_014127805.1	ssa-miR-184-3p,ssa-miR-223-5p,ssa-miR-132-3p,ssa-miR-2188-5p,ssa-miR-144-3p,ssa-miR-205b-5p,ssa-miR-205a-5p	RNA-binding protein with multiple splicing-like	protein homodimerization activity,RNA binding
RBPMS	RBPMS	GIYK01027426,GIYK01057481,GIYK01057476,GIYK01057477,GIYK01027419	Ssa#XM_014127805.1,Ssa#XM_014127805.1,Ssa#XM_014127805.1,Ssa#XM_014127805.1,Ssa#XM_014127805.1	ssa-miR-132-3p,ssa-miR-2188-5p,ssa-miR-223-5p,ssa-miR-184-3p	RNA-binding protein with multiple splicing,RNA-binding protein with multiple splicing 2-like	protein homodimerization activity,RNA binding
LOC106561156	SCAPER	GIYK01025486	Ssa#XM_014124816.1	ssa-miR-142b-3p,ssa-miR-130d-1-5p,ssa-miR-144-3p	S phase cyclin A-associated protein in the endoplasmic reticulum-like isoform X1	nucleic acid binding,zinc ion binding
scaper	SCAPER	GIYK01040661,GIYK01040662	Ssa#XM_014148591.1,Ssa#XM_014148591.1	ssa-miR-142b-3p,ssa-miR-7132a-5p,ssa-miR-7132b-5p	S phase cyclin A-associated protein in the endoplasmic reticulum-like isoform X1	nucleic acid binding,zinc ion binding
slc25a26	SLC25A26	GIYK01030908	Ssa#XM_014133413.1	ssa-miR-29b-2-5p,ssa-miR-29c-3p,ssa-miR-212a-5p	S-adenosylmethionine mitochondrial carrier protein isoform X3	integral component of membrane
LOC100699062	MAT1A	GIYK01034522	Ssa#NM_001165295.1	ssa-miR-125b-1-3p	S-adenosylmethionine synthase-like	metal ion binding,methionine adenosyltransferase activity,S-adenosylmethionine biosynthetic process,ATP binding,one-carbon metabolic process
LOC106571596	SCCPDH	GIYK01038495,GIYK01038497	Ssa#XM_014136368.1,Ssa#XM_014136368.1	ssa-miR-155-5p,ssa-miR-novel-2-5p,ssa-miR-727b-3p	saccharopine dehydrogenase-like oxidoreductase	,oxidation-reduction process,oxidoreductase activity,integral component of membrane
sash1	SASH1	GIYK01016764,GIYK01016763	Ssa#XM_014205527.1,Ssa#XM_014205527.1	ssa-miR-499b-5p,ssa-miR-499a-5p,ssa-miR-301b-5p,ssa-miR-727b-3p	SAM and SH3 domain-containing protein 1-like isoform X5,SAM and SH3 domain-containing protein 1 isoform X3	protein binding
LOC106604553	SASH3	GIYK01012214,GIYK01012209,GIYK01012210,GIYK01012213,GIYK01012212,GIYK01012211	Ssa#XM_014199306.1,Ssa#XM_014199306.1,Ssa#XM_014199306.1,Ssa#XM_014199306.1,Ssa#XM_014199306.1,Ssa#XM_014199306.1	ssa-miR-146d-5p	SAM and SH3 domain-containing protein 3,unnamed protein product	,protein binding
LOC106566303	ATP2A2	GIYK01027778	Ssa#XM_014128416.1	ssa-miR-29c-3p,ssa-miR-29a-3p	sarcoplasmic/endoplasmic reticulum calcium ATPase 2	calcium transmembrane transporter activity phosphorylative mechanism,metal ion binding,endoplasmic reticulum,calcium ion transmembrane transport,ATP binding,integral component of membrane
A0A2P1AM72	SCARA3	GIYK01038186	Ssa#XM_014144461.1	ssa-miR-2188-3p,ssa-miR-205b-5p,ssa-miR-205a-5p	scavenger receptor class A member 3-like	integral component of membrane
SCARA5	SCARA5	GIYK01016481	Ssa#XM_014205177.1	ssa-miR-212a-5p,ssa-miR-novel-8-3p,ssa-miR-29a-5p	scavenger receptor class A member 5-like	integral component of plasma membrane,ferritin receptor activity,iron ion transmembrane transport,endocytosis,cellular iron ion homeostasis,scavenger receptor activity
GSONMT00035443001	CD163	GIYK01037407	Ssa#XM_014143087.1	ssa-miR-125b-1-3p,ssa-miR-155-5p,ssa-miR-29b-2-5p,ssa-miR-novel-8-3p	scavenger receptor cysteine-rich type 1 protein M130-like	endocytosis,scavenger receptor activity,integral component of membrane
LOC106570622	CD163	GIYK01037410,GIYK01037409,GIYK01037408	Ssa#XM_014143087.1,Ssa#XM_014143087.1,Ssa#XM_014143087.1	ssa-miR-155-5p,ssa-miR-novel-8-3p	scavenger receptor cysteine-rich type 1 protein M130-like	membrane,endocytosis,scavenger receptor activity
LOC106582933	SFMBT1	GIYK01030922,GIYK01030923,GIYK01030925,GIYK01051696,GIYK01051695,GIYK01030924	Ssa#XM_014133392.1,Ssa#XM_014133392.1,Ssa#XM_014133392.1,Ssa#XM_014166572.1,Ssa#XM_014166572.1,Ssa#XM_014133392.1	ssa-miR-2188-5p,ssa-miR-155-5p,ssa-miR-novel-8-3p	scm-like with four MBT domains protein 1	histone binding,negative regulation of nucleic acid-templated transcription,regulation of transcription DNA-templated,nucleus,transcription corepressor activity
A0A3P8XDC7	SCFD1	GIYK01020242	Ssa#XM_014211174.1	ssa-miR-144-3p	sec1 family domain-containing protein 1	vesicle docking involved in exocytosis,endoplasmic reticulum to Golgi vesicle-mediated transport,fin regeneration,cartilage development,glycoprotein transport,cytoplasm,embryonic neurocranium morphogenesis
LOC106584398	SCAMP4	GIYK01023746,GIYK01023747,GIYK01023749,GIYK01023748	Ssa#NM_001140861.2,Ssa#NM_001140861.2,Ssa#NM_001140861.2,Ssa#NM_001140861.2	ssa-miR-125b-1-3p,ssa-miR-novel-2-5p,ssa-miR-727b-3p	secretory carrier-associated membrane protein 4-like isoform X1,Secretory carrier-associated membrane protein 4,secretory carrier-associated membrane protein 4-like isoform X3	protein transport,integral component of membrane
A0A3P8Z190	SEMA3F	GIYK01039584,GIYK01039586	Ssa#XM_014146471.1,Ssa#XM_014146471.1	ssa-miR-2188-5p	semaphorin-3F-like	semaphorin receptor binding,neural crest cell migration
LOC106577906	SENP3	GIYK01017645	Ssa#XM_014207208.1	ssa-miR-7132a-5p,ssa-miR-7132b-5p	sentrin-specific protease 3-like	cysteine-type peptidase activity,protein desumoylation,MLL1 complex
LOC106574278	SEPTIN10	GIYK01041670	Ssa#XM_014150062.1	ssa-miR-144-3p,ssa-miR-29b-2-5p,ssa-miR-29a-5p	septin-10-like isoform X2	GTP binding
SEPT2	SEPTIN2	GIYK01006614,GIYK01006611	Ssa#NM_001140440.1,Ssa#NM_001140440.1	ssa-miR-2188-5p,ssa-miR-205b-5p,ssa-miR-212a-5p,ssa-miR-205a-5p	septin-2B isoform X1	cell division,GTP binding
A0A3B3Y5T9	SEPTIN2	GIYK01006617	Ssa#NM_001140440.1	ssa-miR-2188-5p,ssa-miR-155-5p,ssa-miR-205b-5p,ssa-miR-212a-5p,ssa-miR-205a-5p	septin-2B isoform X1	cell division,GTP binding
A0A3B4C0A8	SEPTIN2	GIYK01006613,GIYK01006610	Ssa#NM_001140440.1,Ssa#NM_001140440.1	ssa-miR-2188-5p,ssa-miR-205b-5p,ssa-miR-212a-5p,ssa-miR-205a-5p	septin-2B isoform X1	cell division,GTP binding
A0A3P8YRC4	SEPTIN2	GIYK01006615	Ssa#NM_001140440.1	ssa-miR-2188-5p,ssa-miR-205b-5p,ssa-miR-212a-5p,ssa-miR-205a-5p	septin-2B isoform X1	cell division,GTP binding
LOC106567502	SEPTIN8	GIYK01033442,GIYK01033443	Ssa#XM_014136807.1,Ssa#XM_014136807.1	ssa-miR-29c-3p,ssa-miR-29a-3p	septin-8-A isoform X2,septin-8-A isoform X1	GTP binding
W5MQP1	SPTLC2	GIYK01001148,GIYK01001146,GIYK01001145,GIYK01001147	Ssa#XM_014196119.1,Ssa#XM_014196119.1,Ssa#XM_014196119.1,Ssa#XM_014196119.1	ssa-miR-499b-5p,ssa-miR-499a-5p,ssa-miR-novel-2-5p,ssa-miR-223-5p	serine palmitoyltransferase 2	ceramide biosynthetic process,pyridoxal phosphate binding,serine C-palmitoyltransferase complex,sphingosine biosynthetic process,serine C-palmitoyltransferase activity,cytoplasm,integral component of membrane
LOC106607946	PRSS23	GIYK01038299	Ssa#XM_014144652.1	ssa-miR-193a-5p,ssa-miR-29c-5p	serine protease 23-like	serine-type endopeptidase activity,proteolysis
htra3	HTRA3	GIYK01017647,GIYK01017646,GIYK01045511,GIYK01017648,GIYK01017649	Ssa#XM_014207209.1,Ssa#XM_014207209.1,Ssa#XM_014156347.1,Ssa#XM_014207209.1,Ssa#XM_014207209.1	ssa-miR-novel-2-5p,ssa-miR-132-1-2-5p,ssa-miR-301b-5p,ssa-miR-29a-5p	serine protease HTRA3-like isoform X1,serine protease HTRA3-like isoform X2,serine protease HTRA3 isoform X1	insulin-like growth factor binding,serine-type endopeptidase activity,proteolysis,extracellular region
LOC106603843	STK10	GIYK01011544,GIYK01011543,GIYK01011542,GIYK01011541	Ssa#XM_014198029.1,Ssa#XM_014198029.1,Ssa#XM_014198029.1,Ssa#XM_014198029.1	ssa-miR-193a-5p,ssa-miR-132-3p,ssa-miR-125b-1-3p,ssa-miR-23b-3p,ssa-miR-144-3p	serine/threonine-protein kinase 10 isoform X2,serine/threonine-protein kinase 10-like	protein serine/threonine kinase activity,protein phosphorylation,ATP binding
LOC106581692	STK17B	GIYK01050062,GIYK01050060,GIYK01050063,GIYK01050061	Ssa#XM_014163926.1,Ssa#XM_014163926.1,Ssa#XM_014163926.1,Ssa#XM_014163926.1	ssa-miR-205b-5p,ssa-miR-29b-2-5p,ssa-miR-205a-5p	serine/threonine-protein kinase 17B-like	protein serine/threonine kinase activity,protein phosphorylation,ATP binding,protein kinase activity
ST17B	STK17B	GIYK01050059,GIYK01050064,GIYK01050058,GIYK01055458,GIYK01050065,GIYK01055457	Ssa#XM_014163926.1,Ssa#XM_014163926.1,Ssa#XM_014163926.1,Ssa#NM_001173582.1,Ssa#XM_014163926.1,Ssa#NM_001173582.1	ssa-miR-146d-5p,ssa-miR-29b-2-5p,ssa-miR-23b-3p,ssa-miR-205b-5p,ssa-miR-205a-5p	serine/threonine-protein kinase 17B-like isoform X1,serine/threonine-protein kinase 17B-like	protein serine/threonine kinase activity,protein phosphorylation,ATP binding
LOC106589811	CILK1	GIYK01002094,GIYK01002093,GIYK01002092	Ssa#XM_014213889.1,Ssa#XM_014213889.1,Ssa#XM_014213889.1	ssa-miR-29c-3p,ssa-miR-155-5p,ssa-miR-29a-3p,ssa-miR-7132b-3p	serine/threonine-protein kinase ICK-like isoform X1	protein phosphorylation,protein kinase activity,ATP binding
LOC106571112	CDC42BPB	GIYK01037711	Ssa#XM_014143792.1	ssa-miR-142b-3p,ssa-miR-155-5p,ssa-miR-212a-5p	serine/threonine-protein kinase MRCK beta-like isoform X3	actin cytoskeleton organization,metal ion binding,cell migration,protein phosphorylation,protein serine/threonine kinase activity,intracellular signal transduction,ATP binding
LOC106601340	PKN1	GIYK01008728,GIYK01008730,GIYK01008731	Ssa#XM_014203560.1,Ssa#XM_014203560.1,Ssa#XM_014203560.1	ssa-miR-205a-1-3p,ssa-miR-727b-3p	serine/threonine-protein kinase N1-like isoform X1	signal transduction,protein phosphorylation,protein serine/threonine kinase activity,GTP-Rho binding,ATP binding
LOC106607024	PKN1	GIYK01015161,GIYK01015160,GIYK01015165,GIYK01008729,GIYK01015170,GIYK01008726,GIYK01015168,GIYK01015166,GIYK01015164,GIYK01015169,GIYK01015162,GIYK01015167,GIYK01015163,GIYK01008727,GIYK01015171	Ssa#XM_014203560.1,Ssa#XM_014203560.1,Ssa#XM_014203560.1,Ssa#XM_014203560.1,Ssa#XM_014203560.1,Ssa#XM_014203560.1,Ssa#XM_014203560.1,Ssa#XM_014203560.1,Ssa#XM_014203560.1,Ssa#XM_014203560.1,Ssa#XM_014203560.1,Ssa#XM_014203560.1,Ssa#XM_014203560.1,Ssa#XM_014203560.1,Ssa#XM_014203560.1	ssa-miR-7132a-5p,ssa-miR-205a-1-3p,ssa-miR-novel-8-3p,ssa-miR-novel-2-5p,ssa-miR-29b-2-5p,ssa-miR-144-3p,ssa-miR-7132b-5p,ssa-miR-727b-3p	serine/threonine-protein kinase N1-like isoform X1,serine/threonine-protein kinase N1-like isoform X2	signal transduction,protein phosphorylation,protein serine/threonine kinase activity,GTP-Rho binding,ATP binding
LOC106571135	PAK6	GIYK01037726,GIYK01037727,GIYK01037730,GIYK01037732,GIYK01037725,GIYK01037729	Ssa#XM_014143846.1,Ssa#XM_014143846.1,Ssa#XM_014143846.1,Ssa#XM_014143846.1,Ssa#XM_014143846.1,Ssa#XM_014143846.1	ssa-miR-205a-1-3p,ssa-miR-125b-1-3p,ssa-miR-205a-5p,ssa-miR-205b-5p,ssa-miR-novel-8-3p	serine/threonine-protein kinase PAK 6-like isoform X2,unnamed protein product, partial,serine/threonine-protein kinase PAK 6-like	protein serine/threonine kinase activity,protein phosphorylation,ATP binding,protein kinase activity
EPR50_G00232490	PIM3	GIYK01053777	Ssa#XM_014170009.1	ssa-miR-142b-3p,ssa-miR-125b-1-3p,ssa-miR-205a-1-3p,ssa-miR-23b-3p	serine/threonine-protein kinase pim-3	cytoplasm,protein phosphorylation,protein serine/threonine kinase activity,ATP binding,negative regulation of apoptotic process
LOC106584572	PIM3	GIYK01053778,GIYK01053779	Ssa#XM_014170009.1,Ssa#XM_014170009.1	ssa-miR-142b-3p,ssa-miR-125b-1-3p,ssa-miR-205a-1-3p	serine/threonine-protein kinase pim-3 isoform X2,serine/threonine-protein kinase pim-3	cytoplasm,protein phosphorylation,protein serine/threonine kinase activity,protein kinase activity,ATP binding,negative regulation of apoptotic process
PINK1	PINK1	GIYK01039781,GIYK01039790,GIYK01039782	Ssa#XM_014146827.1,Ssa#XM_014146827.1,Ssa#XM_014146827.1	ssa-miR-29c-3p,ssa-miR-2188-5p,ssa-miR-29a-3p,ssa-miR-727b-3p	serine/threonine-protein kinase PINK1, mitochondrial	semicircular canal development,protein phosphorylation,dopaminergic neuron differentiation,autophagy of mitochondrion,neuron apoptotic process,protein serine/threonine kinase activity,nucleate erythrocyte development,regulation of vascular endothelial growth factor signaling pathway,mitochondrion,regulation of reactive oxygen species metabolic process,ATP binding,cytosol
LOC106580403	PLK2	GIYK01054420	Ssa#XM_014170766.1	ssa-miR-205a-1-3p	serine/threonine-protein kinase PLK2-like	protein phosphorylation,protein binding,protein serine/threonine kinase activity,sprouting angiogenesis,ATP binding
LOC106591064	ERN1	GIYK01063018,GIYK01061053,GIYK01061054	Ssa#XM_014182247.1,Ssa#XM_014182247.1,Ssa#XM_014182247.1	ssa-miR-144-3p,ssa-miR-21a-5p	serine/threonine-protein kinase ppk4-like isoform X1,serine/threonine-protein kinase/endoribonuclease IRE1a-like isoform X2	protein phosphorylation,RNA phosphodiester bond hydrolysis,mRNA processing,protein kinase activity,ATP binding,ribonuclease activity
LOC106567044	ACVRL1	GIYK01032829,GIYK01032832,GIYK01032825,GIYK01032822	Ssa#XM_014135870.1,Ssa#XM_014135870.1,Ssa#XM_014135870.1,Ssa#XM_014135870.1	ssa-miR-727b-3p	serine/threonine-protein kinase receptor R3-like	membrane,protein phosphorylation,transmembrane receptor protein serine/threonine kinase activity,transmembrane receptor protein serine/threonine kinase signaling pathway,ATP binding
GSONMT00054958001	ACVRL1	GIYK01032831,GIYK01032824,GIYK01032833,GIYK01032821,GIYK01032826,GIYK01032823,GIYK01032828	Ssa#XM_014135870.1,Ssa#XM_014135870.1,Ssa#XM_014135870.1,Ssa#XM_014135870.1,Ssa#XM_014135870.1,Ssa#XM_014135870.1,Ssa#XM_014135870.1	ssa-miR-727b-3p,ssa-miR-205b-5p,ssa-miR-212a-5p,ssa-miR-205a-5p	serine/threonine-protein kinase receptor R3-like isoform X1	metal ion binding,protein phosphorylation,receptor complex,transmembrane receptor protein serine/threonine kinase activity,transforming growth factor beta receptor signaling pathway,ATP binding,integral component of membrane
TAOK3	TAOK3	GIYK01053997,GIYK01053995,GIYK01053990,GIYK01053991,GIYK01053996,GIYK01053993,GIYK01053992,GIYK01053994	Ssa#NM_001173604.1,Ssa#NM_001173604.1,Ssa#NM_001173604.1,Ssa#NM_001173604.1,Ssa#NM_001173604.1,Ssa#NM_001173604.1,Ssa#NM_001173604.1,Ssa#NM_001173604.1	ssa-miR-2188-3p,ssa-miR-29b-2-5p,ssa-miR-23b-3p,ssa-miR-29a-5p	serine/threonine-protein kinase TAO3 isoform X1	protein phosphorylation,protein kinase activity,ATP binding
LOC108268090	ERN1	GIYK01061050,GIYK01061051	Ssa#XM_014182247.1,Ssa#XM_014182247.1	ssa-miR-144-3p,ssa-miR-21a-5p	serine/threonine-protein kinase/endoribonuclease IRE1-like isoform X1	protein phosphorylation,RNA phosphodiester bond hydrolysis,mRNA processing,protein kinase activity,ATP binding,ribonuclease activity
A0A3P8Z185	ERN1	GIYK01063017,GIYK01061056,GIYK01027261,GIYK01061055,GIYK01061052,GIYK01063016	Ssa#XM_014182247.1,Ssa#XM_014182247.1,Ssa#XM_014182247.1,Ssa#XM_014182247.1,Ssa#XM_014182247.1,Ssa#XM_014182247.1	ssa-miR-144-3p,ssa-miR-21a-5p,ssa-miR-23b-3p,ssa-miR-novel-8-3p	serine/threonine-protein kinase/endoribonuclease IRE1-like isoform X2,serine/threonine-protein kinase/endoribonuclease IRE1-like isoform X1,serine/threonine-protein kinase/endoribonuclease IRE1-like isoform X3	protein phosphorylation,protein binding,mRNA processing,RNA phosphodiester bond hydrolysis,protein kinase activity,ATP binding,ribonuclease activity
GSONMT00020511001	PPP1R10	GIYK01037074,GIYK01037076,GIYK01037075,GIYK01037077	Ssa#XM_014142516.1,Ssa#XM_014142516.1,Ssa#XM_014142516.1,Ssa#XM_014142516.1	ssa-miR-2188-3p,ssa-miR-130d-1-5p,ssa-miR-23b-3p,ssa-miR-205a-5p,ssa-miR-205b-5p,ssa-miR-727b-3p	serine/threonine-protein phosphatase 1 regulatory subunit 10-like isoform X2,serine/threonine-protein phosphatase 1 regulatory subunit 10-like isoform X1	metal ion binding,nucleus,integral component of membrane
LOC106608629	PPP3CA	GIYK01045293	Ssa#XM_014155766.1	ssa-miR-144-3p,ssa-miR-212a-5p	serine/threonine-protein phosphatase 2B catalytic subunit alpha isoform isoform X3	calcineurin-mediated signaling,calmodulin-dependent protein phosphatase activity,protein dephosphorylation
ppp4c	PPP4C	GIYK01007723,GIYK01007721,GIYK01007724,GIYK01052855,GIYK01007722	Ssa#XM_014192299.1,Ssa#XM_014192299.1,Ssa#XM_014192299.1,Ssa#XM_014192299.1,Ssa#XM_014192299.1	ssa-miR-132-3p,ssa-miR-223-5p,ssa-miR-146d-5p,ssa-miR-727b-3p	serine/threonine-protein phosphatase 4 catalytic subunit	phosphoprotein phosphatase activity,protein dephosphorylation
LOC106565731	-	GIYK01031288,GIYK01031287	Ssa#XM_014133165.1,Ssa#XM_014133165.1	ssa-miR-7132a-5p,ssa-miR-125b-1-3p,ssa-miR-23b-3p,ssa-miR-29a-5p,ssa-miR-7132b-5p	serine/threonine-protein phosphatase 4 regulatory subunit 2-B-like isoform X1	protein phosphatase regulator activity,protein phosphatase 4 complex,regulation of phosphoprotein phosphatase activity
LOC106561608	SH2D3C	GIYK01002460,GIYK01002461	Ssa#XM_014125731.1,Ssa#XM_014125731.1	ssa-miR-205a-1-3p,ssa-miR-551b-3p,ssa-miR-146d-5p,ssa-miR-novel-2-5p,ssa-miR-novel-8-3p,ssa-miR-727b-3p	SH2 domain-containing protein 3C-like isoform X1	small GTPase mediated signal transduction,guanyl-nucleotide exchange factor activity
SH3L3	SH3BGRL3	GIYK01036976,GIYK01036978,GIYK01036980	Ssa#XM_014142339.1,Ssa#XM_014142339.1,Ssa#XM_014142339.1	ssa-miR-205a-1-3p,ssa-miR-2188-3p,ssa-miR-223-5p,ssa-miR-29b-2-5p,ssa-miR-301b-5p,ssa-miR-23b-3p,ssa-miR-144-3p	SH3 domain-binding glutamic acid-rich-like protein 3	protein disulfide oxidoreductase activity,electron transport chain,electron transfer activity
LOC106570239	SH3BGRL3	GIYK01036977,GIYK01036982,GIYK01036979,GIYK01036981	Ssa#XM_014142339.1,Ssa#XM_014142339.1,Ssa#XM_014142339.1,Ssa#XM_014142339.1	ssa-miR-205a-1-3p,ssa-miR-2188-3p,ssa-miR-223-5p,ssa-miR-29b-2-5p,ssa-miR-301b-5p,ssa-miR-23b-3p,ssa-miR-144-3p	SH3 domain-binding glutamic acid-rich-like protein 3
sh3bgrl	SH3BGRL	GIYK01010706	Ssa#XM_014196865.1	ssa-miR-132-3p	SH3 domain-binding glutamic acid-rich-like protein isoform X1
[truncated: 1,760 more rows]
