# Supplementary material for: Expression Analysis of Moritella viscosa-Challenged Atlantic Salmon Identifies Disease-Responding Genes, MicroRNAs and Their Predicted Target Genes and Pathways
Source: Int J Mol Sci. 2022 Sep 23;23(19):11200. doi: 10.3390/ijms231911200 (PMC9569996; doi:10.3390/ijms231911200)
Supplement: Supplementary file 1 [file ijms-23-11200-s001.zip › Table S5. Enriched TM TS categories in tDE-mRNAs.xlsx]

## Sheet: Head-Kidney TM & TS
Table S5. Enriched TM TS categories in tDE-mRNAs in Head-Kidney materials
TM and STAR annotations for each oligo ID				Enriched TM/TS categories					Statistical measures
Oligo ID	Gene	Annotation		TM/TS category	Count of tDE-mRNA oligos belonging to category	Total nr of tDE-mRNA oligos	Count of genes belonging to term in Microarray	Total nr. Of genes in microarray	Yates corrected Chi-square	Enrichment	R1	R2	RR
Ssa#NM_001173702.1	Heat shock protein 90, alpha	TM - virus		U skin ulcer vs derma CTRL-Zn	206	583	4581	42381	1.99E-77	3.27	1	4	5
Ssa#NM_001252361.1	interferon regulatory factor 1	TM - virus		D head kidney P. salmonis Vicente	151	583	2659	42381	4.20E-80	4.13	2	3	5
Ssa#XM_014124866.1	E3 ubiquitin/ISG15 ligase TRIM25	TM - virus		D gill salpox	119	583	2126	42381	3.88E-61	4.07	8	10	18
Ssa#XM_014133886.1	Ubiquitin-like modifier activating enzyme 1	TM - virus		U skin derma Tenac postsmolt BW LimiT	102	583	1438	42381	4.57E-73	5.16	12	6	18
Ssa#XM_014137459.1	galectin-9-like	TM - virus		U Heart PD d23 MSD	131	583	2949	42381	1.25E-46	3.23	5	20	25
Ssa#XM_014155941.1	Plac 8-like	TM - virus		U skin derma Tenac postsmolt LimiT	95	583	1563	42381	8.83E-55	4.42	13	14	27
Ssa#XM_014158765.1	E3 ubiquitin-protein ligase DTX3L	TM - virus		U skin epidermis Tenac postsmolt BW LimiT	84	583	1260	42381	4.32E-55	4.85	15	12	27
Ssa#XM_014160930.1	Aquaporin-1	TM - virus		U head kidney P. salmonis Vicente	128	583	2858	42381	3.73E-46	3.26	6	22	28
Ssa#XM_014172597.1	C-C motif chemokine 19-4	TM - virus		U skin healing TP1 high density	74	583	1049	42381	2.32E-52	5.13	21	16	37
Ssa#XM_014179447.1	Poly [ADP-ribose] polymerase 9 [PARP-9]	TM - virus		U skin smolt0 time ArctF	107	583	2241	42381	1.12E-42	3.47	11	27	38
Ssa#NM_001140121.1	Immediate early response 2-2	TM - stress		U skin epidermis - derma CTRL-Zn	144	583	4129	42381	9.80E-33	2.54	3	36	39
Ssa#NM_001173933.1	Glutamate decarboxylase-like protein 1	TM - stress		U spleen erythropoiesis day 4	68	583	873	42381	8.11E-55	5.66	26	13	39
Ssa#XM_014203638.1	Probable ATP-dependent RNA helicase DDX5	TM - stress		U skin derma Tenac smolt LimiT	66	583	711	42381	2.79E-66	6.75	30	9	39
Ssa#XM_014212572.1	Dual specificity protein phosphatase 1	TM - stress		D Heart PD d23 MSD	125	583	3180	42381	1.16E-35	2.86	7	33	40
Ssa#NM_001123579.1	C type lectin receptor A (clec4e)	TM - inflammation up		U skin derma - epidermis CTRL-Zn	135	583	3829	42381	2.91E-31	2.56	4	39	43
Ssa#NM_001139683.1	Protein arginine methyltransferase 1	TM - inflammation up		U skin healing TP2 high density	80	583	1367	42381	1.51E-43	4.25	19	24	43
Ssa#NM_001139913.1	CCAAT/enhancer binding protein (C/EBP)_ beta	TM - inflammation up		TM Bacteria Up	56	583	524	42381	2.21E-66	7.77	39	8	47
Ssa#NM_001141444.1	Vacuole membrane protein 1	TM - inflammation up		U head kidney vaccine days 14-35	53	583	169	42381	3.55E-182	22.80	46	1	47
Ssa#NM_001141642.1	78 kDa glucose-regulated protein	TM - inflammation up		D head kidney Moritella MSD-Veso	56	583	602	42381	2.49E-56	6.76	40	11	51
Ssa#NM_001146392.1	CD166 antigen homolog	TM - inflammation up		U muscle plasmid injection	74	583	1284	42381	2.33E-39	4.19	22	31	53
Ssa#NM_001173702.1	Heat shock protein 90, alpha	TM - inflammation up		D skin derma Tenac postsmolt LimiT	84	583	1839	42381	5.39E-31	3.32	15	40	55
Ssa#TC108582	IgDHC-like	TM - inflammation up		U skin healing TP3 high density	67	583	1070	42381	3.55E-40	4.55	27	29	56
Ssa#XM_014128513.1	Myeloperoxidase (mpo)	TM - inflammation up		U skin epidermis Tenac smolt LimiT	49	583	372	42381	2.51E-73	9.58	51	5	56
Ssa#XM_014164283.1	integrin beta-2-like	TM - inflammation up		D skin derma RAS-FT smolt Farmwell	112	583	3083	42381	2.46E-27	2.64	10	47	57
Ssa#XM_014172597.1	C-C motif chemokine 19-4	TM - inflammation up		U gill salpox	82	583	1807	42381	6.40E-30	3.30	17	41	58
Ssa#XM_014175511.1	GTP-binding protein GEM	TM - inflammation up		D Heart vaccinated PD d23 MSD	76	583	1615	42381	1.84E-29	3.42	20	42	62
Ssa#XM_014177137.1	Ig light chain	TM - inflammation up		U skin healing TP4 high density	65	583	1079	42381	7.08E-37	4.38	31	32	63
Ssa#XM_014177572.1	C-type lectin domain family 4 member E-like	TM - inflammation up		D skin derma RASFT-FT smolt Farmwell	113	583	3309	42381	2.56E-24	2.48	9	60	69
Ssa#XM_014202628.1	metalloproteinase inhibitor 2-like	TM - inflammation up		U Leukocytes CpG gardiquimod	57	583	906	42381	2.02E-34	4.57	38	35	73
Ssa#XM_014204687.1	NF-kappa-B inhibitor alpha-like	TM - inflammation up		U skin epidermis Tenac postsmolt LimiT	52	583	697	42381	1.30E-39	5.42	49	30	79
Ssa#NM_001141703.1	Pyruvate kinase, muscle, b	TM - inflammation down		U heart critical swim test poor swimmers	41	583	268	42381	8.70E-72	11.12	72	7	79
Ssa#XM_014125677.1	Sarcosine dehydrogenase, mitochondrial	TM - inflammation down		Up skin derma Moritella w6 CTRL-Zn	81	583	2087	42381	2.22E-22	2.82	18	64	82
Ssa#XM_014145262.1	Sestrin-1	TM - inflammation down		U head kidney vaccine early	39	583	207	42381	4.07E-84	13.70	81	2	83
Ssa#XM_014152953.1	chromosome ssa17 open reading frame, human C12orf56 (cssa17h12orf56), X1	TM - inflammation down		U skin smolt1 time ArctF	67	583	1462	42381	7.18E-25	3.33	27	59	86
Ssa#XM_014176086.1	Glucose phosphate isomerase b	TM - inflammation down		U liver IPN	54	583	927	42381	3.28E-29	4.23	43	43	86
Ssa#EG898533	interferon-gamma receptor alpha chain	TM - bacteria up		U spleen erythropoiesis day 2	43	583	437	42381	3.03E-46	7.15	69	21	90
Ssa#NM_001123579.1	C type lectin receptor A (clec4e)	TM - bacteria up		D spleen critical swim test poor swimmers	41	583	393	42381	3.21E-47	7.58	73	18	91
Ssa#NM_001123691.1	Toll-like receptor 5	TM - bacteria up		U skin derma - epidermis Farmwell	71	583	1779	42381	1.10E-20	2.90	24	70	94
Ssa#NM_001139796.1	pim-1 oncogene	TM - bacteria up		D skin derma sea 2 months -smolt FT Farmwell	55	583	1051	42381	2.51E-25	3.80	42	55	97
Ssa#NM_001139913.1	CCAAT/enhancer binding protein (C/EBP)_ beta	TM - bacteria up		U Heart PD mature phase	52	583	913	42381	3.15E-27	4.14	50	48	98
Ssa#NM_001140120.1	Leukotriene A-4 hydrolase	TM - bacteria up		U TO IPN isothiocyanate 75	67	583	1673	42381	1.16E-19	2.91	27	74	101
Ssa#NM_001140121.1	Immediate early response 2-2	TM - bacteria up		U heart SAV early (HSMI more)	53	583	986	42381	1.92E-25	3.91	47	54	101
Ssa#NM_001140301.1	Glutaredoxin 2 - Ident 30	TM - bacteria up		U Leukocytes poly(I:C) gardiquimod	48	583	807	42381	8.33E-27	4.32	53	49	102
Ssa#NM_001165345.1	TNFAIP3-interacting protein 2	TM - bacteria up		D skin epidermis RAS-FT smolt Farmwell	65	583	1572	42381	3.24E-20	3.01	32	71	103
Ssa#NM_001173702.1	Heat shock protein 90, alpha	TM - bacteria up		U spleen PD MSD-Veso	47	583	792	42381	3.60E-26	4.31	56	50	106
Ssa#NM_001173933.1	Glutamate decarboxylase-like protein 1	TM - bacteria up		U gill SWT 60 vs 7d	38	583	358	42381	1.20E-44	7.72	85	23	108
Ssa#XM_014123035.1	Proteoglycan 4	TM - bacteria up		U Leukocytes gardiquimod	53	583	1090	42381	9.23E-22	3.53	48	66	114
Ssa#XM_014124718.1	Creatine kinase, mitochondrial 1	TM - bacteria up		U heart SAV late (HSMI more)	49	583	919	42381	2.87E-23	3.88	52	62	114
Ssa#XM_014128416.1	ATPase_ Ca++ transporting_ cardiac muscle_ slow twitch 2a	TM - bacteria up		D spleen LPS zymozan	45	583	741	42381	6.43E-26	4.41	62	52	114
Ssa#XM_014128513.1	Myeloperoxidase (mpo)	TM - bacteria up		D spleen critical swim test good swimmers	33	583	241	42381	2.29E-51	9.95	97	17	114
Ssa#XM_014130650.1	Hematopoietic lineage cell-specific protein (hcls1)	TM - bacteria up		U heart respiration swim test good swimmers	36	583	343	42381	9.35E-42	7.63	88	28	116
Ssa#XM_014132587.1	matrix metalloproteinase-19-like	TM - bacteria up		D head kidney parr vs smolt HSMI week 8	39	583	494	42381	4.98E-32	5.74	82	38	120
Ssa#XM_014134554.1	serine/threonine-protein kinase pim-1-like	TM - bacteria up		U Heart HSMI mature	48	583	936	42381	1.75E-21	3.73	54	68	122
Ssa#XM_014134762.1	complement component C7-like	TM - bacteria up		U spleen LPS zymozan	44	583	734	42381	6.89E-25	4.36	65	58	123
Ssa#XM_014139323.1	Regulator of G-protein signaling 5b	TM - bacteria up		U TO IPN	56	583	1353	42381	1.62E-17	3.01	41	85	126
Ssa#XM_014139742.1	Prostaglandin-endoperoxide synthase 2a	TM - bacteria up		U skin stress in salt water	43	583	698	42381	2.69E-25	4.48	70	56	126
Ssa#XM_014145875.1	Pim-2 oncogene	TM - bacteria up		D skin epidermis RASFT-FT smolt Farmwell	71	583	2194	42381	1.17E-13	2.35	24	103	127
Ssa#XM_014148886.1	E3 ubiquitin-protein ligase znrf1-like	TM - bacteria up		U spleen Moritella G100 Progress	30	583	217	42381	3.75E-47	10.05	108	19	127
Ssa#XM_014151528.1	Differentially regulated trout protein 1	TM - bacteria up		U skin SWT -smolt RAS Farmwell	64	583	1803	42381	5.90E-15	2.58	33	95	128
Ssa#XM_014151776.1	ATP-binding cassette, sub-family C	TM - bacteria up		U TO IPN isothiocyanate 10	61	583	1696	42381	1.18E-14	2.61	34	96	130
Ssa#XM_014153787.1	hepatocyte growth factor-like (LOC106609646), X1	TM - bacteria up		U muscle black spots	54	583	1314	42381	1.06E-16	2.99	44	88	132
Ssa#XM_014155414.1	G-protein coupled receptor 4-like	TM - bacteria up		D spleen erythropoiesis day 4	45	583	892	42381	1.14E-19	3.67	63	73	136
Ssa#XM_014156440.1	E3 ubiquitin-protein ligase TRIM39	TM - bacteria up		U keratinocytes activated vs skin	47	583	981	42381	6.57E-19	3.48	57	80	137
Ssa#XM_014162353.1	sushi domain-containing protein 6-like	TM - bacteria up		U keratocytes vs skin SkLay	47	583	1005	42381	3.48E-18	3.40	58	81	139
Ssa#XM_014165492.1	Rho family GTPase 1 like	TM - bacteria up		D head kidney PBS polyIC new sources	26	583	141	42381	1.16E-54	13.40	124	15	139
Ssa#XM_014167368.1	Voltage-gated hydrogen channel 1	TM - bacteria up		D spleen respiration swim test poor swimmers	31	583	323	42381	2.06E-32	6.98	103	37	140
Ssa#XM_014168930.1	regulator of G-protein signaling 2-like	TM - bacteria up		D skin derma Tenac postsmolt BW LimiT	59	583	1689	42381	2.12E-13	2.54	36	105	141
Ssa#XM_014169377.1	polymeric immunoglobulin receptor-like	TM - bacteria up		U head kidney vaccine Low Response	28	583	249	42381	3.82E-35	8.17	115	34	149
Ssa#XM_014170815.1	tissue-type plasminogen activator-like	TM - bacteria up		U heart respiration swim test poor swimmers	30	583	339	42381	1.79E-28	6.43	109	45	154
Ssa#XM_014171090.1	lipid phosphate phosphohydrolase 1-like	TM - bacteria up		D Heart PD mature phase	40	583	745	42381	2.66E-19	3.90	78	77	155
Ssa#XM_014172597.1	C-C motif chemokine 19-4	TM - bacteria up		U heart PD week 10 (EPA trial)	30	583	370	42381	1.43E-25	5.89	110	53	163
Ssa#XM_014173656.1	ELL associated factor 2	TM - bacteria up		U head kidney PBS polyIC new sources	32	583	471	42381	1.12E-21	4.94	100	67	167
Ssa#XM_014174235.1	Cystathionine beta-synthase	TM - bacteria up		U spleen respiration swim test good swimmers	28	583	322	42381	4.86E-26	6.32	116	51	167
Ssa#XM_014176268.1	Thrombospondin-1	TM - bacteria up		U skin stress in brackish water	26	583	258	42381	8.10E-29	7.33	125	44	169
Ssa#XM_014179931.1	Tumor necrosis factor alpha-induced protein 3	TM - bacteria up		U skin epidermis sea 2 months -smolt RAS Farmwell	73	583	2631	42381	7.82E-10	2.02	23	147	170
Ssa#XM_014181604.1	Chemokine interleukin-8-like domain	TM - bacteria up		U heart HSMI week 6 (EPA trial)	41	583	933	42381	2.12E-14	3.19	74	98	172
Ssa#XM_014185537.1	Uridine phosphorylase 2	TM - bacteria up		U RBC smoltification	47	583	1267	42381	3.84E-12	2.70	59	114	173
Ssa#XM_014186867.1	Complement C3;	TM - bacteria up		U skin healing TP5 high density	39	583	810	42381	6.29E-16	3.50	83	91	174
Ssa#XM_014188044.1	CD97 antigen-like	TM - bacteria up		D skin healing TP2 high density	47	583	1274	42381	5.12E-12	2.68	60	115	175
Ssa#XM_014190234.1	Arginase, type II	TM - bacteria up		D spleen respiration swim test good swimmers	25	583	246	42381	5.47E-28	7.39	129	46	175
Ssa#XM_014190280.1	Palladin	TM - bacteria up		U skin healing TP7 high density	32	583	512	42381	2.36E-19	4.54	101	76	177
Ssa#XM_014191496.1	Hemagglutinin/amebocyte aggregation factor (haaf)	TM - bacteria up		U gill intact vs perfused (blood)	21	583	116	42381	3.03E-43	13.16	156	25	181
Ssa#XM_014192901.1	C1q and TNF-like domains	TM - bacteria up		U muscle IFNa vs other plasmids	34	583	632	42381	1.49E-16	3.91	93	89	182
Ssa#XM_014194766.1	C-type lectin domain family 4 member E-like	TM - bacteria up		U Heart vaccinated PD d23 MSD	54	583	1714	42381	5.84E-10	2.29	45	139	184
Ssa#XM_014200382.1	C-type lectin domain family 4 member E-like	TM - bacteria up		U spleen respiration swim test poor swimmers	27	583	347	42381	6.74E-22	5.66	120	65	185
Ssa#XM_014202622.1	Suppressor of cytokine signaling 3b	TM - bacteria up		RBC-specific	61	583	2098	42381	2.58E-09	2.11	35	151	186
Ssa#XM_014204687.1	NF-kappa-B inhibitor alpha-like	TM - bacteria up		D skin derma Tenac smolt LimiT	31	583	511	42381	5.25E-18	4.41	104	83	187
Ssa#XM_014211724.1	Arginase, type II	TM - bacteria up		D head kidney polyIC NewO3	20	583	106	42381	7.82E-43	13.72	162	26	188
Ssa#XM_014212572.1	Dual specificity protein phosphatase 1	TM - bacteria up		D heart PD week 12 vs week 4	36	583	767	42381	3.57E-14	3.41	89	101	190
Ssa#XM_014213041.1	Proheparin-binding EGF-like growth factor	TM - bacteria up		D RBC PRV	40	583	989	42381	3.29E-12	2.94	79	113	192
Ssa#XM_014216312.1	Midnolin	TM - bacteria up		D Leukocytes CpG gardiquimod	44	583	1218	42381	7.33E-11	2.63	66	128	194
Ssa#XM_014186919.1	Probable carboxypeptidase X1	TM - bacteria down		D ASK cells ISAV	44	583	1226	42381	1.00E-10	2.61	67	129	196
Ssa#XM_014203484.1	SPRY domain containing protein - Ident 35	TM - bacteria down		D skin salinity in stressed	23	583	230	42381	2.70E-25	7.27	141	57	198
Ssa#XM_014170815.1	tissue-type plasminogen activator-like	Tissue Secretory		Up skin derma Moritella d4 CTRL-Zn	41	583	1089	42381	5.46E-11	2.74	75	126	201
Ssa#XM_014209535.1	Coagulation factor V	Tissue Secretory		U heart PD week 12 vs week 4	33	583	703	42381	4.66E-13	3.41	98	107	205
Ssa#XM_014176268.1	Thrombospondin-1	Tissue plasma		U skin Moritella MSD-Veso	27	583	407	42381	8.33E-18	4.82	121	84	205
Ssa#XM_014176499.1	Fumarylacetoacetase	Tissue plasma		U blood smoltification	41	583	1105	42381	1.07E-10	2.70	76	130	206
Ssa#XM_014201085.1	Thrombospondin-3	Tissue plasma		D TO cells isothiocyanate 75	44	583	1277	42381	6.51E-10	2.50	68	140	208
Ssa#CL426Contig1	oligodendrocyte-myelin glycoprotein-like	Tissue Neural		D spleen vaccinated PD MSD-Veso	35	583	831	42381	1.48E-11	3.06	91	121	212
Ssa#XM_014167015.1	Extended synaptotagmin-1	Tissue Neural		D Leukocytes poly(I:C) day 6	34	583	781	42381	6.90E-12	3.16	94	118	212
Ssa#XM_014167877.1	Solute carrier family 6	Tissue Neural		U head kidney Moritella MSD-Veso	29	583	536	42381	2.42E-14	3.93	114	99	213
Ssa#XM_014168307.1	Mesencephalic astrocyte-derived neurotrophic factor	Tissue Neural		D head kidney parr vs smolt HSMI week 6	24	583	315	42381	5.21E-19	5.54	135	78	213
Ssa#XM_014174997.1	Neuron navigator 2b	Tissue Neural		D spleen Aeromonas w6 NAB	31	583	637	42381	5.01E-13	3.54	105	109	214
Ssa#XM_014193069.1	RFNG O-fucosylpeptide 3-beta-N-acetylglucosaminyltransferase	Tissue Neural		D skin healing TP4 high density	41	583	1137	42381	3.85E-10	2.62	77	138	215
Ssa#XM_014213044.1	NEDD4-binding protein 3 homolog	Tissue Neural		D skin epidermis Tenac postsmolt LimiT	28	583	506	42381	2.47E-14	4.02	117	100	217
Ssa#XM_014173002.1	twist-related protein 2-like	Tissue myogenesis		U head kidney vaccine light 12 Reyes-4	23	583	285	42381	1.36E-19	5.87	142	75	217
Ssa#NM_001139767.1	GATA-binding factor 3, GATA3	Tissue Hematopoiesis		U heart PRV SAV	30	583	604	42381	4.94E-13	3.61	111	108	219
Ssa#NM_001139829.1	Kruppel-like factor 11a	Tissue Hematopoiesis		U skin cortisol lice	20	583	189	42381	1.73E-23	7.69	163	61	224
Ssa#NM_001142713.1	Krueppel-like factor 2	Tissue Hematopoiesis		U skin healing TP6 high density	31	583	680	42381	9.37E-12	3.31	106	119	225
Ssa#XM_014130650.1	Hematopoietic lineage cell-specific protein (hcls1)	Tissue Hematopoiesis		U Head kidney HSS MSD	20	583	192	42381	4.49E-23	7.57	164	63	227
Ssa#XM_014166463.1	GATA-binding factor 3, GATA3	Tissue Hematopoiesis		D gill smoltification	24	583	363	42381	8.00E-16	4.81	136	92	228
Ssa#XM_014184686.1	B-cell lymphoma/leukemia 11A	Tissue Hematopoiesis		U head kidney polyIC NewO3	25	583	435	42381	1.39E-13	4.18	130	104	234
Ssa#XM_014193528.1	Leucine-rich repeat and coiled-coil domain-contain	Tissue Hematopoiesis		D Leukocytes CpG	32	583	765	42381	1.63E-10	3.04	102	133	235
Ssa#XM_014197400.1	SAM domain-containing protein SAMSN-1-like	Tissue Hematopoiesis		U hepatocytes ast+cortisol low marine PgmCells	28	583	572	42381	6.02E-12	3.56	118	117	235
Ssa#XM_014210229.1	Kruppel-like factor 11b	Tissue Hematopoiesis		D Leukocytes gardiquimod	43	583	1353	42381	3.02E-08	2.31	71	167	238
Ssa#NM_001139977.1	Connective tissue growth factor	Tissue Growth factor		U heart critical swim test good swimmers	19	583	189	42381	4.57E-21	7.31	172	69	241
Ssa#NM_001139999.1	connective tissue growth factor	Tissue Growth factor		U blood vs RBC	22	583	324	42381	4.49E-15	4.94	149	94	243
Ssa#XM_014153787.1	hepatocyte growth factor-like (LOC106609646), X1	Tissue Growth factor		U muscle astaxinthin free	21	583	269	42381	3.28E-17	5.68	157	86	243
Ssa#XM_014154605.1	Opioid growth factor receptor-like protein 1	Tissue Growth factor		U head kidney vaccine stable to day 35	20	583	227	42381	5.26E-19	6.40	165	79	244
Ssa#XM_014176894.1	Ephrin A1b	Tissue Growth factor		D Leukocytes poly(I:C) gardiquimod	39	583	1160	42381	1.82E-08	2.44	84	164	248
Ssa#XM_014184320.1	Hepatocyte growth factor-regulated tyrosine kinase substrate	Tissue Growth factor		D skin healing TP3 high density	36	583	1024	42381	1.38E-08	2.56	90	161	251
Ssa#XM_014193472.1	transforming growth factor beta receptor type 3-like	Tissue Growth factor		D Leukocytes differentiation day 6	30	583	717	42381	6.51E-10	3.04	112	141	253
Ssa#NM_001140934.1	Glucosamine 6-phosphate N-acetyltransferase	Tissue glycan		D skin derma SWT-smolt FT Farmwell	18	583	178	42381	4.18E-20	7.35	181	72	253
Ssa#NM_001173641.1	Mannosyl	Tissue glycan		D Leukocytes poly(I:C) day 1	35	583	983	42381	1.42E-08	2.59	92	162	254
Ssa#XM_014137708.1	Asialoglycoprotein receptor 1	Tissue glycan		U TO cells isothiocyanate 75	38	583	1147	42381	4.92E-08	2.41	86	169	255
Ssa#XM_014145703.1	Dolichyl-diphosphooligosaccharide--protein glycosyltransferase 48 kDa subunit	Tissue glycan		D skin derma vaccine ILAB	21	583	307	42381	1.48E-14	4.97	158	97	255
Ssa#XM_014173411.1	glycophorin-C-like	Tissue glycan		D skin ulcer vs derma CTRL-Zn	93	583	4668	42381	0.000210772	1.45	14	245	259
Ssa#XM_014191403.1	Fc receptor-like protein 2	Tissue glycan		D skin smolt1 time ArctF	40	583	1285	42381	2.09E-07	2.26	80	179	259
Ssa#XM_014216312.1	Midnolin	Tissue glycan		U skin epidermis SWT -smolt RAS Farmwell	59	583	2527	42381	4.06E-05	1.70	37	224	261
Ssa#NM_001123572.1	RhAG-like protein	Tissue Erythrocyte, globin		D TO IPN isothiocyanate 75	47	583	1742	42381	3.50E-06	1.96	61	204	265
Ssa#NM_001123666.1	Hemoglobin subunit beta	Tissue Erythrocyte, globin		D spleen PD MSD-Veso	23	583	429	42381	2.24E-11	3.90	143	122	265
Ssa#NM_001141124.2	Rhesus blood group, C glycoprotein a	Tissue Erythrocyte, globin		D heart farmed - wild rested Qesc	17	583	175	42381	3.73E-18	7.06	185	82	267
Ssa#XM_014143974.1	Rhag	Tissue Erythrocyte, globin		U skin epidermis - derma Farmwell	34	583	994	42381	9.57E-08	2.49	95	174	269
Ssa#XM_014166347.1	Band 4.1-like protein 1	Tissue Erythrocyte, globin		D heart HSMI high EPA	21	583	339	42381	9.11E-13	4.50	159	111	270
Ssa#XM_014195383.1	Spectrin beta isoform a, SPTN2	Tissue Erythrocyte, globin		D skin healing TP1 high density	27	583	647	42381	5.76E-09	3.03	122	155	277
Ssa#XM_014202179.1	Erythrocyte membrane protein band 4.1b	Tissue Erythrocyte, globin		D gill sea - fresh water Om3Barr	17	583	200	42381	1.54E-15	6.18	186	93	279
Ssa#XM_014208791.1	Tetraspanin 33	Tissue Erythrocyte, globin		D liver sea vs fresh water	25	583	564	42381	3.22E-09	3.22	131	152	283
Ssa#NM_001140913.1	Periphilin-1	Tissue Epithelium		TM Inflammation up	16	583	170	42381	1.70E-16	6.84	193	90	283
Ssa#XM_014171950.1	coxsackievirus and adenovirus receptor homolog	Tissue Epithelium		U RBC PRV	25	583	570	42381	4.59E-09	3.19	132	153	285
Ssa#XM_014214566.1	Hermansky-Pudlak syndrome 1 protein	Tissue Epithelium		U liver seawater transfer	22	583	424	42381	2.08E-10	3.77	150	136	286
Ssa#NM_001139766.1	GTP-binding protein GEM,	Tissue Endothelium, angiogenesis		U spleen parr vs smolt	20	583	332	42381	9.69E-12	4.38	166	120	286
Ssa#NM_001139999.1	connective tissue growth factor	Tissue Endothelium, angiogenesis		D head kidney parr vs smolt	23	583	472	42381	6.95E-10	3.54	144	144	288
Ssa#NM_001173747.1	vascular endothelial growth factor c	Tissue Endothelium, angiogenesis		U skin lice mustard 15	14	583	128	42381	4.16E-17	7.95	201	87	288
Ssa#XM_014133385.1	GATA-binding factor 2-like	Tissue Endothelium, angiogenesis		D skin smolt0 time ArctF	48	583	1992	42381	0.000101929	1.75	55	234	289
Ssa#XM_014175511.1	GTP-binding protein GEM	Tissue Endothelium, angiogenesis		d intestine smoltification SWT	26	583	638	42381	2.48E-08	2.96	126	166	292
Ssa#XM_014216011.1	vascular cell adhesion molecule 1a, VCAM1	Tissue Endothelium, angiogenesis		U intestine saponin peas vs peas	20	583	344	42381	3.48E-11	4.23	167	125	292
Ssa#NM_001141081.1	FK506 binding protein 5	Tissue Endocrine		D skin cortisol	24	583	544	42381	8.13E-09	3.21	137	158	295
Ssa#XM_014198751.1	Androgen receptor	Tissue Endocrine		U hepatocytes ast+cortisol marine PgmCells	19	583	312	42381	2.37E-11	4.43	173	123	296
Ssa#XM_014208123.1	ADM2-like	Tissue Endocrine		D spleen parr vs smolt HSMI week 4	28	583	760	42381	1.76E-07	2.68	119	178	297
Ssa#XM_014210748.1	Reticulon	Tissue Endocrine		D Heart HSMI mature	34	583	1106	42381	2.89E-06	2.23	96	203	299
Ssa#XM_014215901.1	deiodinase, iodothyronine, type I	Tissue Endocrine		D spleen parr vs smolt HSMI week 8	22	583	449	42381	1.44E-09	3.56	151	150	301
Ssa#XM_014150052.1	anosmin-1-like	Tissue ECM, extracellular		D muscle IL6	15	583	187	42381	7.61E-13	5.83	197	110	307
Ssa#XM_014156890.1	sialic acid-binding Ig-like lectin 16	Tissue ECM, extracellular		D head kidney smoltification SWT	21	583	409	42381	8.07E-10	3.73	160	148	308
Ssa#XM_014159541.1	Transgelin 2	Tissue ECM, extracellular		D gill smoltification SWT	25	583	639	42381	1.64E-07	2.84	133	176	309
Ssa#XM_014205311.1	lamin-B receptor-like	Tissue ECM, extracellular		D intestine saponin peas vs peas	22	583	479	42381	1.13E-08	3.34	152	159	311
Ssa#XM_014140742.1	salivary glue protein Sgs-3-like	Tissue ECM mucus		Down skin derma Moritella w6 CTRL-Zn	45	583	1930	42381	0.000424263	1.69	64	251	315
Ssa#NM_001141780.1	Mab-21-like 1	Tissue Differentiation		U Leukocytes poly(I:C) day 1	23	583	544	42381	6.29E-08	3.07	145	171	316
Ssa#NM_001142713.1	Krueppel-like factor 2	Tissue Differentiation		D Liver High desaturase families Gen3	19	583	345	42381	6.84E-10	4.00	174	143	317
Ssa#XM_014133230.1	Basic helix-loop-helix family, member e40	Tissue Differentiation		D skin healing TP7 high density	25	583	655	42381	3.35E-07	2.77	134	185	319
Ssa#XM_014133350.1	dysbindin-like	Tissue Differentiation		U skin cortisol	17	583	271	42381	1.24E-10	4.56	187	132	319
Ssa#XM_014133362.1	Inositol hexaphosphate kinase 2	Tissue Differentiation		D liver seawater transfer	19	583	346	42381	7.50E-10	3.99	175	146	321
Ssa#XM_014140586.1	Wingless-type MMTV integration site family, member 9B	Tissue Differentiation		U gill good presmolt	12	583	117	42381	1.08E-13	7.46	219	102	321
Ssa#XM_014141578.1	Semaphorin 4a - Ident 99	Tissue Differentiation		U gill smoltification SWT	23	583	563	42381	1.69E-07	2.97	146	177	323
Ssa#XM_014148345.1	GTPase HRas-like	Tissue Differentiation		D TO IPN	30	583	975	42381	1.21E-05	2.24	113	212	325
Ssa#XM_014149975.1	Frizzled homolog 7a	Tissue Differentiation		D intestine EPA-DHA Miniomega	14	583	184	42381	2.79E-11	5.53	202	124	326
Ssa#XM_014163020.1	Dixin	Tissue Differentiation		D spleen vaccine weeks 6-9	19	583	367	42381	4.60E-09	3.76	176	154	330
Ssa#XM_014173002.1	twist-related protein 2-like	Tissue Differentiation		D skin epidermis Tenac smolt LimiT	17	583	286	42381	6.69E-10	4.32	188	142	330
Ssa#XM_014173390.1	Transcription factor SOX-21	Tissue Differentiation		D head kidney parr vs smolt HSMI week 4	21	583	473	42381	6.80E-08	3.23	161	172	333
Ssa#XM_014187501.1	protein tyrosine phosphatase type IVA 3-like (LOC106591203)	Tissue Differentiation		D heart post PD pathology	19	583	374	42381	8.05E-09	3.69	177	157	334
Ssa#XM_014188878.1	latent-transforming growth factor beta-binding protein 4-like	Tissue Differentiation		D skin lice days 1-5	33	583	1214	42381	0.000108949	1.98	99	236	335
Ssa#XM_014198575.1	Leucine-rich repeat flightless-interacting protein 2	Tissue Differentiation		U intestine smoltification SWT	23	583	593	42381	7.03E-07	2.82	147	189	336
Ssa#XM_014207304.1	SLAM family member 9-like	Tissue Differentiation		D RBC PRV Strain	14	583	195	42381	1.64E-10	5.22	203	134	337
Ssa#XM_014208496.1	probable tubulin polyglutamylase TTLL1	Tissue Differentiation		U head kidney smoltification SWT	20	583	436	42381	6.05E-08	3.33	168	170	338
Ssa#XM_014209360.1	Heart and neural crest derivatives expressed transcript 2	Tissue Differentiation		Down gill Moritella G160 Progress	10	583	86	42381	4.50E-13	8.45	238	106	344
Ssa#XM_014210107.1	Inhibitor of DNA binding 2, dominant negative helix-loop-helix protein, b	Tissue Differentiation		D intestine DHA Miniomega	14	583	205	42381	7.05E-10	4.96	204	145	349
Ssa#XM_014210188.1	SRY-box containing gene 11b	Tissue Differentiation		D head kidney feed 4 vs control	13	583	175	42381	3.27E-10	5.40	214	137	351
Ssa#XM_014210229.1	Kruppel-like factor 11b	Tissue Differentiation		U RBC PRV Strain	24	583	714	42381	1.50E-05	2.44	138	214	352
Ssa#XM_014214972.1	Serine/threonine-protein kinase NLK	Tissue Differentiation		D heart SAV late (HSMI more)	20	583	470	42381	4.49E-07	3.09	169	186	355
Ssa#XM_014216408.1	SHC-transforming protein 2	Tissue Differentiation		U spleen critical swim test good swimmers	12	583	148	42381	1.70E-10	5.89	220	135	355
Ssa#XM_014123035.1	Proteoglycan 4	Tissue bone cartilage		DTO IPN isothiocyanate 10	37	583	1602	42381	0.001908007	1.68	87	270	357
Ssa#XM_014131529.1	Integrin alpha 11 subunit - Ident 26	Tissue Adhesion		D muscle black spots	26	583	858	42381	7.28E-05	2.20	127	232	359
Ssa#XM_014153267.1	Podocalyxin	Tissue Adhesion		D Intestine soy enteritis	20	583	481	42381	8.07E-07	3.02	170	191	361
Ssa#XM_014162774.1	Claudin g	Tissue Adhesion		D skin stress in salt water	18	583	390	42381	2.69E-07	3.36	182	181	363
Ssa#XM_014164283.1	integrin beta-2-like	Tissue Adhesion		D keratocytes vs skin SkLay	26	583	876	42381	0.000114816	2.16	128	237	365
Ssa#XM_014166362.1	Neural cell adhesion molecule L1-like protein	Tissue Adhesion		U head kidney LPS poly(IC)	19	583	438	42381	5.75E-07	3.15	178	187	365
Ssa#XM_014171503.1	Sushi domain-containing protein 1	Tissue Adhesion		U ASK cells ISAV	27	583	1005	42381	0.000665677	1.95	123	257	380
Ssa#XM_014187955.1	nectin-4-like	Tissue Adhesion		D gill SWT 60 vs 7d	15	583	291	42381	2.88E-07	3.75	198	182	380
Ssa#XM_014188702.1	Protocadherin 2 gamma 8	Tissue Adhesion		U Intestine soy enteritis	14	583	256	42381	2.10E-07	3.98	205	180	385
Ssa#XM_014191496.1	Hemagglutinin/amebocyte aggregation factor (haaf)	Tissue Adhesion		D spleen parr vs smolt HSMI week 6	19	583	482	42381	5.49E-06	2.87	179	208	387
Ssa#XM_014197379.1	Dolichyl-diphosphooligosaccharide--protein glycosyltransferase subunit STT3A	Tissue Adhesion		U heart PD week 6 (EPA trial)	17	583	384	42381	1.62E-06	3.22	189	200	389
Ssa#XM_014201356.1	Carcinoembryonic antigen-related cell adhesion mol	Tissue Adhesion		D skin smolt1 vs smolt0 ArctF	16	583	343	42381	1.12E-06	3.39	194	195	389
Ssa#NM_001173736.1	Zinc transporter SLC39A11	Metabolism zinc		D skin healing TP5 high density	24	583	837	42381	0.000437767	2.08	139	252	391
Ssa#NM_001140755.1	Glutathione S-transferase 3	Metabolism Xenobiotic		D head kidney LPS poly(IC)	13	583	230	42381	3.10E-07	4.11	215	183	398
Ssa#XM_014151776.1	ATP-binding cassette, sub-family C	Metabolism Xenobiotic		D Adipocyte 7 days culture	22	583	717	42381	0.000233802	2.23	153	246	399
Ssa#XM_014162695.1	arsenite methyltransferase-like	Metabolism Xenobiotic		D skin epidermis Tenac postsmolt BW LimiT	31	583	1435	42381	0.01483307	1.57	107	297	404
Ssa#XM_014189262.1	aryl hydrocarbon receptor nuclear translocator-like protein 2	Metabolism Xenobiotic		D skin cortisol lice	14	583	281	42381	1.62E-06	3.62	206	199	405
Ssa#XM_014198951.1	Bifunctional epoxide hydrolase 2	Metabolism Xenobiotic		U skin derma sea 2 months -smolt RASFT Farmwell	22	583	756	42381	0.000621321	2.12	154	255	409
Ssa#XM_014211985.1	Guanine nucleotide exchange factor VAV2	Metabolism Xenobiotic		U skin derma vs epidermis SkLay	14	583	293	42381	3.82E-06	3.47	207	205	412
Ssa#XM_014161296.1	Methylenetetrahydrofolate dehydrogenase	Metabolism Vitamin		U head kidney vaccine High Response	15	583	359	42381	2.33E-05	3.04	199	219	418
Ssa#NM_001165305.1	Solute carrier family 38, member 5b	Metabolism Transport		D spleen erythropoiesis day 2	11	583	181	42381	7.99E-07	4.42	228	190	418
Ssa#NM_001173608.1	Solute carrier family 16	Metabolism Transport		U spleen Moritella MSD-Veso	12	583	219	42381	1.84E-06	3.98	221	201	422
Ssa#XM_014125712.1	sodium-dependent neutral amino acid transporter SLC6A17-like	Metabolism Transport		D Hepatocytes Ast low marine PgmCells	11	583	183	42381	9.91E-07	4.37	229	193	422
Ssa#XM_014155332.1	Solute carrier family 1	Metabolism Transport		D gilll good smolt	19	583	572	42381	0.000175339	2.41	180	243	423
Ssa#XM_014160930.1	Aquaporin-1	Metabolism Transport		D heart SAV early (HSMI more)	17	583	472	42381	0.000105381	2.62	190	235	425
Ssa#XM_014176169.1	Solute carrier family 12	Metabolism Transport		U adipose fat fish	14	583	320	42381	2.06E-05	3.18	208	217	425
Ssa#XM_014181088.1	Solute carrier family 22 member 17	Metabolism Transport		U spleen vaccinated PD MSD-Veso	24	583	995	42381	0.008033065	1.75	140	286	426
Ssa#XM_014191790.1	Aquaporin-1	Metabolism Transport		U heart CMS week 8	11	583	185	42381	1.22E-06	4.32	230	196	426
Ssa#XM_014193989.1	Band 3 anion exchange protein, B3AT	Metabolism Transport		U Leukocytes CpG	17	583	477	42381	0.000127172	2.59	191	239	430
Ssa#XM_014196012.1	Solute carrier family 7	Metabolism Transport		D Head kidney HSS MSD	14	583	323	42381	2.45E-05	3.15	209	221	430
Ssa#XM_014203276.1	Band 3 anion exchange protein, B3AT	Metabolism Transport		U skin derma vs epidermis SkLay	10	583	154	42381	8.69E-07	4.72	239	192	431
Ssa#XM_014213484.1	Solute carrier family 1	Metabolism Transport		D muscle plasmid injection	23	583	928	42381	0.006534437	1.80	148	284	432
Ssa#NM_001139642.1	Lactate dehydrogenase Ba	Metabolism Sugar		U Liver High desaturase families Gen3	16	583	435	42381	0.000124071	2.67	195	238	433
Ssa#NM_001141703.1	Pyruvate kinase, muscle, b	Metabolism Sugar		U liver sea vs fresh water	13	583	285	42381	2.15E-05	3.32	216	218	434
Ssa#XM_014129148.1	Pyruvate carboxylase, mitochondrial	Metabolism Sugar		U heart CMS week 4	14	583	334	42381	4.43E-05	3.05	210	225	435
Ssa#XM_014146413.1	6-phosphofructo-2-kinase/fructose-2,6-bisphosphatase 2-like	Metabolism Sugar		U liver steatosis	10	583	157	42381	1.25E-06	4.63	240	197	437
Ssa#XM_014152701.1	Glyceraldehyde-3-phosphate dehydrogenase, spermatogenic	Metabolism Sugar		D Liver Desaturase Gen3	12	583	248	42381	1.82E-05	3.52	222	216	438
Ssa#XM_014157333.1	pancreatic alpha-amylase-like	Metabolism Sugar		D gill good smolts end period	16	583	445	42381	0.000182845	2.61	196	244	440
Ssa#XM_014159923.1	Glycogenin 1a	Metabolism Sugar		D skin estrogen lice 19 dpi vs lice	11	583	203	42381	6.81E-06	3.94	231	209	440
Ssa#XM_014176086.1	Glucose phosphate isomerase b	Metabolism Sugar		D skin salinity in control	11	583	211	42381	1.33E-05	3.79	232	213	445
Ssa#XM_014190188.1	Glycogen debranching enzyme	Metabolism Sugar		U spleen parr vs smolt HSMI week 8	12	583	260	42381	4.03E-05	3.36	223	223	446
Ssa#XM_014199138.1	Heparan sulfate glucosamine 3-O-sulfotransferase 1	Metabolism Sugar		D skin healing TP6 high density	20	583	734	42381	0.003245679	1.98	171	277	448
Ssa#XM_014204459.1	Pyruvate dehydrogenase kinase, isozyme 1	Metabolism Sugar		U Liver Desaturase Gen3	13	583	306	42381	7.21E-05	3.09	217	231	448
Ssa#XM_014124714.1	Very-long-chain 3-oxoacyl-CoA reductase	Metabolism Steroid, bile		D skin Moritella MSD-Veso	18	583	606	42381	0.001641918	2.16	183	268	451
Ssa#XM_014177708.1	Lanosterol 14-alpha demethylase	Metabolism Steroid, bile		D skin epidermis sea 2 months -smolt FT Farmwell	12	583	268	42381	6.59E-05	3.25	224	229	453
Ssa#XM_014201332.1	Squalene monooxygenase	Metabolism Steroid, bile		D skin maturation lice	14	583	383	42381	0.000406614	2.66	211	249	460
Ssa#XM_014160217.1	U5 small nuclear ribonucleoprotein 200 kDa helicase	Metabolism RNA		D liver IPN	11	583	231	42381	5.80E-05	3.46	233	227	460
Ssa#XM_014163966.1	RNA-binding motif, single-stranded-interacting pro	Metabolism RNA		D intestine soy 30 SafeFish	22	583	968	42381	0.024973881	1.65	155	306	461
Ssa#XM_014173149.1	RNA-binding motif, single-stranded-interacting pro	Metabolism RNA		U gill good smolt	17	583	561	42381	0.001727723	2.20	192	269	461
Ssa#XM_014174453.1	ATP-dependent RNA helicase DDX3Y	Metabolism RNA		D heart HSMI week 6 (EPA trial)	18	583	638	42381	0.003454549	2.05	184	278	462
Ssa#XM_014179277.1	ankyrin repeat domain-containing protein 1-like (LOC106589382), X1	Metabolism RNA		U gill smoltification	11	583	233	42381	6.63E-05	3.43	234	230	464
Ssa#XM_014182012.1	Poly A binding protein, cytoplasmic 1 a	Metabolism RNA		U skin epidermis SWT -smolt FT Farmwell	12	583	284	42381	0.000161555	3.07	225	241	466
Ssa#XM_014193270.1	Trinucleotide repeat-containing gene 6B protein	Metabolism RNA		U spleen critical swim test poor swimmers	10	583	194	42381	4.44E-05	3.75	241	226	467
Ssa#XM_014203638.1	Probable ATP-dependent RNA helicase DDX5	Metabolism RNA		D heart farmed - wild recovery Qesc	11	583	284	42381	0.001035051	2.82	235	261	496
Ssa#XM_014196712.1	dehydrogenase/reductase SDR family member 13-like	Metabolism Retinoid		U muscle abnormal skeleton deformity late thermal shock	10	583	233	42381	0.000562754	3.12	242	254	496
Ssa#XM_014179607.1	Eukaryotic elongation factor 2 kinase	Metabolism Protein biosynthesis		U heart CMS week 2	10	583	237	42381	0.000696025	3.07	243	258	501
Ssa#NM_001141843.2	Tissue inhibitor of metalloproteinase 2a	Metabolism Protease inhibitor		D muscle correlation with quality	15	583	583	42381	0.023035901	1.87	200	304	504
Ssa#XM_014145922.1	peptidase inhibitor 16-like	Metabolism Protease inhibitor		U skin derma sea 2 months -smolt RAS Farmwell	14	583	492	42381	0.010342309	2.07	212	292	504
Ssa#XM_014202628.1	metalloproteinase inhibitor 2-like	Metabolism Protease inhibitor		U Leukocytes poly(I:C) day 6	13	583	435	42381	0.008393469	2.17	218	287	505
Ssa#NM_001141729.1	Carboxypeptidase N catalytic chain	Metabolism Protease		D muscle abnormal	10	583	247	42381	0.001147904	2.94	244	262	506
Ssa#XM_014123325.1	Uridine-cytidine kinase 2a	Metabolism Protease		U skin maturation lice	11	583	300	42381	0.002007545	2.67	236	272	508
Ssa#XM_014148590.1	Proline-serine-threonine phosphatase-interacting p	Metabolism Protease		D skin estrogen	10	583	249	42381	0.001262388	2.92	245	264	509
Ssa#XM_014152565.1	kell blood group glycoprotein-like	Metabolism Protease		U spleen Aeromonas w6 NAB	14	583	533	42381	0.023792553	1.91	213	305	518
Ssa#XM_014156556.1	Calpain 9	Metabolism Protease		U Leukocytes differentiation day 6	12	583	396	42381	0.010343766	2.20	226	293	519
Ssa#XM_014186919.1	Probable carboxypeptidase X1	Metabolism Protease		U gill good smolts end period	12	583	414	42381	0.01607985	2.11	227	300	527
Ssa#XM_014189280.1	Serine protease 23 (prs23)	Metabolism Protease		Uspleen vaccine weeks 6-9	11	583	365	42381	0.015662122	2.19	237	299	536
Ssa#XM_014213908.1	Calpain 3_ (P94) - Ident 36	Metabolism Protease		U heart training Vicente	10	583	360	42381	0.043229449	2.02	246	313	559
Ssa#XM_014177708.1	Lanosterol 14-alpha demethylase	Metabolism P450
Ssa#NM_001140375.1	Adenosylhomocysteinase	Metabolism Nucleotide
Ssa#XM_014123325.1	Uridine-cytidine kinase 2a	Metabolism Nucleotide
Ssa#XM_014133362.1	Inositol hexaphosphate kinase 2	Metabolism Nucleotide
Ssa#XM_014144558.1	CAD protein	Metabolism Nucleotide
Ssa#XM_014149091.1	Purine nucleoside phosphorylase	Metabolism Nucleotide
Ssa#XM_014156558.1	Purine nucleoside phosphorylase 5b	Metabolism Nucleotide
Ssa#XM_014163095.1	7-methylguanosine phosphate-specific 5 -nucleotidase	Metabolism Nucleotide
Ssa#XM_014179447.1	Poly [ADP-ribose] polymerase 9 [PARP-9]	Metabolism Nucleotide
Ssa#XM_014179953.1	Adenylosuccinate synthase	Metabolism Nucleotide
Ssa#XM_014185537.1	Uridine phosphorylase 2	Metabolism Nucleotide
Ssa#XM_014207309.1	Purine nucleoside phosphorylase 5b	Metabolism Nucleotide
Ssa#XM_014208295.1	Adenosine deaminase CECR1	Metabolism Nucleotide
Ssa#XM_014134061.1	deoxyribonuclease-1-like	Metabolism Nuclease
Ssa#XM_014200743.1	deoxyribonuclease-2-alpha-like (LOC106581956), X1	Metabolism Nuclease
Ssa#NM_001141703.1	Pyruvate kinase, muscle, b	Metabolism Mitochondria
Ssa#NM_001173680.1	ATPase family AAA domain-containing protein 3	Metabolism Mitochondria
Ssa#XM_014124718.1	Creatine kinase, mitochondrial 1	Metabolism Mitochondria
Ssa#XM_014125536.1	GTP:AMP phosphotransferase AK3, mitochondrial	Metabolism Mitochondria
Ssa#XM_014132056.1	Isocitrate dehydrogenase [NAD] subunit beta, mitoc	Metabolism Mitochondria
Ssa#XM_014133848.1	mitochondrial glutamate carrier 1-like	Metabolism Mitochondria
Ssa#XM_014137588.1	mitochondrial uncoupling protein 2-like	Metabolism Mitochondria
Ssa#XM_014140575.1	HIG1 domain family member 1A, mitochondrial-like	Metabolism Mitochondria
Ssa#XM_014152817.1	Phosphate carrier protein, mitochondrial	Metabolism Mitochondria
Ssa#XM_014162099.1	Flavin reductase	Metabolism Mitochondria
Ssa#XM_014175760.1	Aspartate aminotransferase, mitochondrial	Metabolism Mitochondria
Ssa#XM_014183406.1	calcium-binding mitochondrial carrier protein SCaMC-3-like	Metabolism Mitochondria
Ssa#XM_014190234.1	Arginase, type II	Metabolism Mitochondria
Ssa#XM_014199256.1	Quinoid dihydropteridine reductase b1	Metabolism Mitochondria
Ssa#XM_014204459.1	Pyruvate dehydrogenase kinase, isozyme 1	Metabolism Mitochondria
Ssa#XM_014213342.1	ES1 protein homolog, mitochondrial	Metabolism Mitochondria
Ssa#XM_014213809.1	succinate dehydrogenase [ubiquinone] cytochrome b small subunit B, mitochondrial-like	Metabolism Mitochondria
Ssa#NM_001141650.1	THUMP domain-containing protein 3	Metabolism Methyltransferase
Ssa#NM_001173897.1	Probable palmitoyltransferase ZDHHC11	Metabolism Lipid
Ssa#XM_014126410.1	Diacylglycerol kinase zeta	Metabolism Lipid
Ssa#XM_014128841.1	Succinyl-CoA:3-ketoacid coenzyme A transferase 1, mitochondrial	Metabolism Lipid
Ssa#XM_014141182.1	Lipoprotein lipase	Metabolism Lipid
Ssa#XM_014142063.1	Ceramide synthase 2a	Metabolism Lipid
Ssa#XM_014152780.1	Ceramide kinase	Metabolism Lipid
Ssa#XM_014171090.1	lipid phosphate phosphohydrolase 1-like	Metabolism Lipid
Ssa#XM_014171532.1	Long-chain-fatty-acid--CoA ligase ACSBG1	Metabolism Lipid
Ssa#XM_014179800.1	Fatty acid synthase	Metabolism Lipid
Ssa#XM_014180714.1	Low density lipoprotein receptor	Metabolism Lipid
Ssa#XM_014190280.1	Palladin	Metabolism Lipid
Ssa#XM_014195339.1	ATP-binding cassette sub-family A member 1	Metabolism Lipid
Ssa#XM_014196694.1	Acetyl-CoA carboxylase beta	Metabolism Lipid
Ssa#XM_014207999.1	Patatin-like phospholipase domain-containing protein 5	Metabolism Lipid
Ssa#XM_014209079.1	Microsomal triglyceride transfer protein large subunit	Metabolism Lipid
Ssa#XM_014209529.1	Fatty acid synthase	Metabolism Lipid
Ssa#NM_001140242.1	Uroporphyrinogen decarboxylase	Metabolism Iron heme
Ssa#NM_001141158.1	Transmembrane protein 14C	Metabolism Iron heme
Ssa#NM_001173810.1	ferric-chelate reductase 1	Metabolism Iron heme
Ssa#XM_014128803.1	Delta-aminolevulinic acid dehydratase	Metabolism Iron heme
Ssa#XM_014146047.1	5-aminolevulinate synthase, erythroid-specific, mitochondrial precursor	Metabolism Iron heme
Ssa#XM_014195826.1	Porphobilinogen deaminase	Metabolism Iron heme
Ssa#XM_014213653.1	Porphobilinogen deaminase	Metabolism Iron heme
Ssa#XM_014135022.1	Acid-sensing	Metabolism Ion
Ssa#XM_014138793.1	Transmembrane protein 38A	Metabolism Ion
Ssa#XM_014141317.1	Alpha-N-acetylgalactosaminide alpha-2,6-sialyltransferase 6	Metabolism Ion
Ssa#XM_014147145.1	TMEM9 domain family, member B	Metabolism Ion
Ssa#XM_014152158.1	Sodium/potassium-transporting ATPase subunit alpha-2	Metabolism Ion
Ssa#XM_014188728.1	Na+/K+ ATPase alpha subunit isoform 8	Metabolism Ion
Ssa#XM_014196012.1	Solute carrier family 7	Metabolism Ion
Ssa#XM_014133362.1	Inositol hexaphosphate kinase 2	Metabolism Inositol
Ssa#XM_014145919.1	Inositol 1_4_5-trisphosphate receptor type 3 variant	Metabolism Inositol
Ssa#XM_014150633.1	Inositol polyphosphate-4-phosphatase, type Ia	Metabolism Inositol
Ssa#XM_014175501.1	Arf-GAP with dual PH domain-containing protein 1	Metabolism Inositol
Ssa#XM_014204243.1	3-phosphoinositide-dependent protein kinase 1	Metabolism Inositol
Ssa#XM_014209457.1	Type II inositol 3,4-bisphosphate 4-phosphatase	Metabolism Inositol
Ssa#XM_014214973.1	Transmembrane protein 150A	Metabolism Inositol
Ssa#XM_014124718.1	Creatine kinase, mitochondrial 1	Metabolism Energy
Ssa#XM_014128416.1	ATPase_ Ca++ transporting_ cardiac muscle_ slow twitch 2a	Metabolism Calcium
Ssa#XM_014130732.1	ORAI calcium release-activated calcium modulator 1b	Metabolism Calcium
Ssa#XM_014133848.1	mitochondrial glutamate carrier 1-like	Metabolism Calcium
Ssa#XM_014158560.1	ATPase_ Ca++ transporting_ cardiac muscle_ fast twitch 1 like	Metabolism Calcium
Ssa#XM_014183406.1	calcium-binding mitochondrial carrier protein SCaMC-3-like	Metabolism Calcium
Ssa#XM_014200691.1	EF-hand domain-containing family member B	Metabolism Calcium
Ssa#XM_014216212.1	Calreticulin like	Metabolism Calcium
Ssa#NM_001139891.1	Phosphoacetylglucosamine mutase	Metabolism Amino acid
Ssa#NM_001141064.1	Argininosuccinate synthase	Metabolism Amino acid
Ssa#NM_001165305.1	Solute carrier family 38, member 5b	Metabolism Amino acid
Ssa#NM_001173933.1	Glutamate decarboxylase-like protein 1	Metabolism Amino acid
Ssa#XM_014125677.1	Sarcosine dehydrogenase, mitochondrial	Metabolism Amino acid
Ssa#XM_014125712.1	sodium-dependent neutral amino acid transporter SLC6A17-like	Metabolism Amino acid
Ssa#XM_014142462.1	Asparagine synthetase [glutamine-hydrolyzing]	Metabolism Amino acid
Ssa#XM_014155332.1	Solute carrier family 1	Metabolism Amino acid
Ssa#XM_014160955.1	Cysteine dioxygenase type 1	Metabolism Amino acid
Ssa#XM_014164060.1	Glutamate decarboxylase 2	Metabolism Amino acid
Ssa#XM_014173231.1	D-3-phosphoglycerate dehydrogenase	Metabolism Amino acid
Ssa#XM_014174235.1	Cystathionine beta-synthase	Metabolism Amino acid
Ssa#XM_014175760.1	Aspartate aminotransferase, mitochondrial	Metabolism Amino acid
Ssa#XM_014176499.1	Fumarylacetoacetase	Metabolism Amino acid
Ssa#XM_014190234.1	Arginase, type II	Metabolism Amino acid
Ssa#XM_014196012.1	Solute carrier family 7	Metabolism Amino acid
Ssa#XM_014199256.1	Quinoid dihydropteridine reductase b1	Metabolism Amino acid
Ssa#XM_014204741.1	S-adenosylmethionine decarboxylase proenzyme	Metabolism Amino acid
Ssa#XM_014213484.1	Solute carrier family 1	Metabolism Amino acid
Ssa#XM_014190234.1	Arginase, type II	Metabolism Amine
Ssa#XM_014211724.1	Arginase, type II	Metabolism Amine
Ssa#XM_014157118.1	Prostaglandin-H2 D-isomerase	Metabolism
Ssa#XM_014190532.1	Carbonic anhydrase, CAH	Metabolism
Ssa#NM_001165345.1	TNFAIP3-interacting protein 2	Immune TNF
Ssa#XM_014137799.1	TNF receptor superfamily member 19	Immune TNF
Ssa#XM_014147145.1	TMEM9 domain family, member B	Immune TNF
Ssa#XM_014148687.1	Tax1-binding protein 3	Immune TNF
Ssa#XM_014161691.1	tumor necrosis factor receptor superfamily member 10B-like	Immune TNF
Ssa#XM_014182816.1	lipopolysaccharide-induced tumor necrosis factor-alpha factor homolog	Immune TNF
Ssa#XM_014204687.1	NF-kappa-B inhibitor alpha-like	Immune TNF
Ssa#XM_014209734.1	Adapter protein CIKS	Immune TNF
Ssa#NM_001123584.1	CD8 beta	Immune T cell
Ssa#XM_014131864.1	Differentially expressed in FDCP 6a homolog	Immune T cell
Ssa#XM_014133293.1	Granzyme K	Immune T cell
Ssa#XM_014149139.1	Minor histocompatibility protein HA-1	Immune T cell
Ssa#XM_014150154.1	CD28 T-cell-specific surface glycoprotein	Immune T cell
Ssa#XM_014167443.1	CD8 alpha	Immune T cell
Ssa#XM_014195395.1	T-cell surface glycoprotein CD5-like	Immune T cell
Ssa#NM_001139853.1	Interferon regulatory factor 2 binding protein 2a	Immune regulator
Ssa#NM_001139913.1	CCAAT/enhancer binding protein (C/EBP)_ beta	Immune regulator
Ssa#NM_001140517.1	Coagulation factor II receptor	Immune regulator
Ssa#NM_001140844.1	Annexin A2a	Immune regulator
Ssa#NM_001252361.1	interferon regulatory factor 1	Immune regulator
Ssa#XM_014123229.1	Interferon regulatory factor 4a	Immune regulator
Ssa#XM_014134554.1	serine/threonine-protein kinase pim-1-like	Immune regulator
Ssa#XM_014143203.1	SH2 domain containing 4A	Immune regulator
Ssa#XM_014145471.1	interferon regulatory factor 4-like	Immune regulator
Ssa#XM_014145875.1	Pim-2 oncogene	Immune regulator
Ssa#XM_014201592.1	B-cell lymphoma 3 protein homolog	Immune regulator
Ssa#XM_014202622.1	Suppressor of cytokine signaling 3b	Immune regulator
Ssa#XM_014213669.1	B-cell CLL/lymphoma 11Aa	Immune regulator
Ssa#XM_014215325.1	Pentraxin-related protein PTX3	Immune regulator
Ssa#NM_001123653.1	Toll-like receptor 9	Immune receptor
Ssa#NM_001123691.1	Toll-like receptor 5	Immune receptor
Ssa#XM_014155743.1	NACHT, LRR and PYD domains-containing protein 1	Immune receptor
Ssa#XM_014188044.1	CD97 antigen-like	Immune receptor
Ssa#XM_014188878.1	latent-transforming growth factor beta-binding protein 4-like	Immune receptor
Ssa#XM_014191403.1	Fc receptor-like protein 2	Immune receptor
Ssa#XM_014194019.1	Cd97	Immune receptor
Ssa#XM_014132587.1	matrix metalloproteinase-19-like	Immune protease
Ssa#XM_014145450.1	Platelet glycoprotein IX	Immune Platelet
Ssa#NM_001140075.1	POU domain class 2-associating factor 1	Immune Lymphocyte
Ssa#NM_001140753.1	SH2 domain-containing protein 1A	Immune Lymphocyte
Ssa#XM_014130650.1	Hematopoietic lineage cell-specific protein (hcls1)	Immune Lymphocyte
Ssa#XM_014132656.1	Growth factor independent protein 1B, Gfi-1b	Immune Lymphocyte
Ssa#XM_014180230.1	Cytohesin 1b	Immune Lymphocyte
Ssa#XM_014197400.1	SAM domain-containing protein SAMSN-1-like	Immune Lymphocyte
Ssa#NM_001123579.1	C type lectin receptor A (clec4e)	Immune Lectin
Ssa#XM_014177572.1	C-type lectin domain family 4 member E-like	Immune Lectin
Ssa#XM_014187878.1	GRIP domain-containing protein RUD3-like	Immune Lectin
Ssa#XM_014188181.1	CD209 antigen-like protein C	Immune Lectin
Ssa#XM_014194039.1	Beta-galactoside-binding lectin (leg)	Immune Lectin
Ssa#XM_014194766.1	C-type lectin domain family 4 member E-like	Immune Lectin
Ssa#XM_014200382.1	C-type lectin domain family 4 member E-like	Immune Lectin
Ssa#XM_014209791.1	C-type lectin domain family 4 member M-like	Immune Lectin
Ssa#NM_001140948.1	CMRF35-like molecule 1	Immune Ig receptor
Ssa#TC108582	IgDHC-like	Immune Ig
Ssa#XM_014177137.1	Ig light chain	Immune Ig
Ssa#XM_014184012.1	IgL-like	Immune Ig
Ssa#XM_014202524.1	immunoglobulin light chain	Immune Ig
Ssa#XM_014203125.1	IgH BJ-2	Immune Ig
Ssa#NM_001140913.1	Periphilin-1	Immune IFN-virus response
Ssa#NM_001252361.1	interferon regulatory factor 1	Immune IFN-virus response
Ssa#XM_014123229.1	Interferon regulatory factor 4a	Immune IFN-virus response
Ssa#XM_014124866.1	E3 ubiquitin/ISG15 ligase TRIM25	Immune IFN-virus response
Ssa#XM_014133886.1	Ubiquitin-like modifier activating enzyme 1	Immune IFN-virus response
Ssa#XM_014137459.1	galectin-9-like	Immune IFN-virus response
Ssa#XM_014155941.1	Plac 8-like	Immune IFN-virus response
Ssa#XM_014158765.1	E3 ubiquitin-protein ligase DTX3L	Immune IFN-virus response
Ssa#XM_014165670.1	interferon-induced guanylate-binding protein 1-like	Immune IFN-virus response
Ssa#XM_014179447.1	Poly [ADP-ribose] polymerase 9 [PARP-9]	Immune IFN-virus response
Ssa#XM_014209874.1	interferon-induced very large GTPase 1-like	Immune IFN-virus response
Ssa#NM_001139832.1	Arachidonate 5-lipoxygenase	Immune Eicosanoid
Ssa#NM_001140120.1	Leukotriene A-4 hydrolase	Immune Eicosanoid
Ssa#NM_001141550.1	15-hydroxyprostaglandin dehydrogenase	Immune Eicosanoid
Ssa#NM_001173747.1	vascular endothelial growth factor c	Immune Eicosanoid
Ssa#XM_014139742.1	Prostaglandin-endoperoxide synthase 2a	Immune Eicosanoid
Ssa#XM_014157118.1	Prostaglandin-H2 D-isomerase	Immune Eicosanoid
Ssa#XM_014125675.1	Fish virus induced TRIM-11	Immune Effector
Ssa#XM_014128513.1	Myeloperoxidase (mpo)	Immune Effector
Ssa#XM_014131319.1	Myeloperoxidase	Immune Effector
Ssa#XM_014148886.1	E3 ubiquitin-protein ligase znrf1-like	Immune Effector
Ssa#XM_014160158.1	Mitoferrin-2	Immune Effector
Ssa#XM_014167368.1	Voltage-gated hydrogen channel 1	Immune Effector
Ssa#XM_014169377.1	polymeric immunoglobulin receptor-like	Immune Effector
Ssa#XM_014179931.1	Tumor necrosis factor alpha-induced protein 3	Immune Effector
Ssa#XM_014190234.1	Arginase, type II	Immune Effector
Ssa#XM_014211724.1	Arginase, type II	Immune Effector
Ssa#XM_014188181.1	CD209 antigen-like protein C	Immune Dendritic cells
Ssa#EG898533	interferon-gamma receptor alpha chain	Immune Cytokine receptor
Ssa#XM_014166008.1	interleukin-17 receptor D-like	Immune Cytokine receptor
Ssa#XM_014158544.1	IFNd	Immune Cytokine
Ssa#NM_001139773.1	Complement component C7	Immune Complement
Ssa#XM_014134762.1	complement component C7-like	Immune Complement
Ssa#XM_014156086.1	Complement component 9, Perforin-1 precursor	Immune Complement
Ssa#XM_014186867.1	Complement C3;	Immune Complement
Ssa#XM_014198200.1	Complement component 1 Q subcomponent-binding protein, mitochondrial	Immune Complement
Ssa#XM_014201358.1	C-X-C chemokine receptor type 3-like	Immune Chemokine receptor
Ssa#XM_014172597.1	C-C motif chemokine 19-4	Immune Chemokine
Ssa#NM_001146392.1	CD166 antigen homolog	Immune cell marker
Ssa#NM_001141571.1	Dual adapter for phosphotyrosine and 3-phosphotyrosine	Immune B cell
Ssa#NM_001165337.1	B-cell linker protein	Immune B cell
Ssa#XM_014158710.1	B-cell antigen receptor complex-associated protein (CD79)	Immune B cell
Ssa#XM_014199137.1	B-cell linker protein	Immune B cell
Ssa#XM_014200537.1	B-cell receptor CD22-like	Immune B cell
Ssa#XM_014188250.1	class I histocompatibility antigen, F10 alpha chain-like (LOC106597513)	Immune Antigen presentation
Ssa#XM_014130176.1	Antimicrobial peptide NK-lysin-like	Immune Acute phase
Ssa#XM_014151528.1	Differentially regulated trout protein 1	Immune Acute phase
Ssa#XM_014156440.1	E3 ubiquitin-protein ligase TRIM39	Immune
Ssa#XM_014192901.1	C1q and TNF-like domains	Immune
Ssa#NM_001139598.1	Ubiquitin-conjugating enzyme E2 E3	Cell Ubiquitin
Ssa#XM_014127747.1	Ubiquitin-conjugating enzyme E2L 3a	Cell Ubiquitin
Ssa#XM_014132238.1	Ubiquitin-conjugating enzyme E2 C	Cell Ubiquitin
Ssa#XM_014133617.1	E3 ubiquitin-protein ligase TRIM32	Cell Ubiquitin
Ssa#XM_014137269.1	E3 ubiquitin-protein ligase TTC3	Cell Ubiquitin
Ssa#XM_014138765.1	Ubiquitin-like, containing PHD and RING finger domains, 1	Cell Ubiquitin
Ssa#XM_014142999.1	E3 ubiquitin-protein ligase MYLIP	Cell Ubiquitin
Ssa#XM_014149139.1	Minor histocompatibility protein HA-1	Cell Ubiquitin
Ssa#XM_014182508.1	ubiquitin-associated domain-containing protein 2-like (LOC106592739)	Cell Ubiquitin
Ssa#XM_014187004.1	E3 ubiquitin-protein ligase TRIM39-like	Cell Ubiquitin
Ssa#XM_014198878.1	Fish virus induced TRIM-7	Cell Ubiquitin
Ssa#XM_014201567.1	Cas-Br-M (Murine) ecotropic retroviral transforming sequence - Ident 61	Cell Ubiquitin
Ssa#XM_014203484.1	SPRY domain containing protein - Ident 35	Cell Ubiquitin
Ssa#XM_014152593.1	Transcription factor Dp-2	Cell transcription factor
Ssa#XM_014173390.1	Transcription factor SOX-21	Cell transcription factor
Ssa#XM_014193287.1	Thyrotroph embryonic factor b	Cell transcription factor
Ssa#XM_014208158.1	Ets variant 7	Cell transcription factor
Ssa#XM_014210188.1	SRY-box containing gene 11b	Cell transcription factor
Ssa#XM_014132880.1	Activating transcription factor 7a	Cell Transcription
Ssa#XM_014141828.1	Polyhomeotic Ph1 homolog - Ident 78	Cell Transcription
Ssa#XM_014144468.1	Cbp/p300-interacting transactivator 2	Cell Transcription
Ssa#XM_014177768.1	nuclear receptor subfamily 0 group B member 2-like	Cell Transcription
Ssa#XM_014177839.1	Mesothelin-like protein	Cell Transcription
Ssa#XM_014179673.1	MKL/myocardin-like 2, isoform CRA_a; MKL/myocardin	Cell Transcription
Ssa#XM_014180171.1	Kelch-like protein 31	Cell Transcription
Ssa#NM_001139913.1	CCAAT/enhancer binding protein (C/EBP)_ beta	Cell Stress
Ssa#NM_001140121.1	Immediate early response 2-2	Cell Stress
Ssa#NM_001141444.1	Vacuole membrane protein 1	Cell Stress
Ssa#XM_014145603.1	Serum/glucocorticoid regulated kinase 2 - Ident 95	Cell Stress
Ssa#XM_014155366.1	DNA damage-inducible transcript 4 protein-like	Cell Stress
Ssa#XM_014162425.1	Mitogen-activated protein kinase kinase kinase kinase 5 - Ident 76	Cell Stress
Ssa#XM_014166770.1	Mitogen-activated protein kinase kinase kinase 6	Cell Stress
Ssa#XM_014190066.1	JunD-2	Cell Stress
Ssa#XM_014200475.1	Mitogen-activated protein kinase kinase kinase 6	Cell Stress
Ssa#XM_014212572.1	Dual specificity protein phosphatase 1	Cell Stress
Ssa#XM_014213901.1	Mitogen-activated protein kinase kinase kinase kinase 5 - Ident 76	Cell Stress
Ssa#XM_014216042.1	growth arrest and DNA damage-inducible protein GADD45 beta-like	Cell Stress
Ssa#NM_001140454.1	Beta-4C adrenergic receptor	Cell Signaling
Ssa#NM_001141428.2	Dual specificity protein phosphatase 23	Cell Signaling
Ssa#NM_001173632.1	Serine/threonine-protein kinase PAK 3	Cell Signaling
Ssa#XM_014125860.1	Calcium/calmodulin-dependent protein kinase IGb	Cell Signaling
Ssa#XM_014145262.1	Sestrin-1	Cell Signaling
Ssa#XM_014145875.1	Pim-2 oncogene	Cell Signaling
Ssa#XM_014159125.1	src kinase associated phosphoprotein 1	Cell Signaling
Ssa#XM_014161206.1	Phosphoinositide-3-kinase-interacting protein 1	Cell Signaling
Ssa#XM_014162425.1	Mitogen-activated protein kinase kinase kinase kinase 5 - Ident 76	Cell Signaling
Ssa#XM_014164094.1	serine threonine kinase 39	Cell Signaling
Ssa#XM_014164532.1	DDB1- and CUL4-associated factor 6	Cell Signaling
Ssa#XM_014166978.1	GTP cyclohydrolase 1 feedback regulatory protein	Cell Signaling
Ssa#XM_014168422.1	Dual-specificity tyrosine-	Cell Signaling
Ssa#XM_014169596.1	MAP kinase-interacting serine/threonine kinase 2a	Cell Signaling
Ssa#XM_014170766.1	Serine/threonine-protein kinase PLK2	Cell Signaling
Ssa#XM_014173287.1	Protein ZAK; cDNA FLJ58036, highly similar to Homo	Cell Signaling
Ssa#XM_014191380.1	Protein tyrosine phosphatase, receptor type, f, b	Cell Signaling
Ssa#XM_014193069.1	RFNG O-fucosylpeptide 3-beta-N-acetylglucosaminyltransferase	Cell Signaling
Ssa#XM_014194260.1	adenosine receptor A1-like (LOC106582617)	Cell Signaling
Ssa#XM_014195965.1	Mitogen-activated protein kinase kinase kinase kinase 2-like	Cell Signaling
Ssa#XM_014204459.1	Pyruvate dehydrogenase kinase, isozyme 1	Cell Signaling
Ssa#XM_014205048.1	Receptor-type tyrosine-protein phosphatase U [R-PTP-U]	Cell Signaling
Ssa#XM_014205427.1	Nuclear receptor coactivator 7	Cell Signaling
Ssa#XM_014210725.1	Protein kinase C eta type	Cell Signaling
Ssa#XM_014213901.1	Mitogen-activated protein kinase kinase kinase kinase 5 - Ident 76	Cell Signaling
Ssa#NM_001140523.1	cellular repressor of E1A-stimulated genes 1	Cell Reticulum
Ssa#NM_001173771.1	ADP-ribosylation factor-like 4	Cell Reticulum
Ssa#XM_014124312.1	Vacuolar protein sorting 4b	Cell Reticulum
Ssa#XM_014147408.1	Sortilin 1a	Cell Reticulum
Ssa#XM_014165262.1	Large proline-rich protein BAG6	Cell Reticulum
Ssa#XM_014186091.1	ADP-ribosylation factor 6b	Cell Reticulum
Ssa#NM_001140301.1	Glutaredoxin 2 - Ident 30	Cell Redox
Ssa#NM_001140431.1	Thioredoxin-interacting protein	Cell Redox
Ssa#NM_001140823.2	Peroxiredoxin 2	Cell Redox
Ssa#XM_014130705.1	Peroxiredoxin 2	Cell Redox
Ssa#XM_014131256.1	Catalase	Cell Redox
Ssa#XM_014133872.1	glutathione peroxidase 1-like	Cell Redox
Ssa#XM_014142278.1	Thioredoxin-interacting protein	Cell Redox
Ssa#XM_014149372.1	Arrestin domain containing	Cell Redox
Ssa#XM_014171135.1	selenoprotein P, plasma, 1	Cell Redox
Ssa#XM_014173127.1	Catalase	Cell Redox
Ssa#XM_014207041.1	thioredoxin-like	Cell Redox
Ssa#XM_014216073.1	Arrestin domain containing	Cell Redox
Ssa#NM_001146539.1	Nucleoplasmin-3	Cell Nucleus
Ssa#NM_001173748.1	Hepatic leukemia factor	Cell Nucleus
Ssa#XM_014177736.1	nuclear transport factor 2-like	Cell Nucleus
Ssa#XM_014177768.1	nuclear receptor subfamily 0 group B member 2-like	Cell Nucleus
Ssa#NM_001146512.1	sarcospan (Kras oncogene-associated gene) (sspn)	Cell Myofiber
Ssa#XM_014128416.1	ATPase_ Ca++ transporting_ cardiac muscle_ slow twitch 2a	Cell Myofiber
Ssa#XM_014158560.1	ATPase_ Ca++ transporting_ cardiac muscle_ fast twitch 1 like	Cell Myofiber
Ssa#XM_014162467.1	Tropomodulin 2	Cell Myofiber
Ssa#XM_014164223.1	Myosin light chain kinase b	Cell Myofiber
Ssa#XM_014191652.1	fast skeletal myosin heavy chain	Cell Myofiber
Ssa#XM_014200676.1	Tropomodulin 2	Cell Myofiber
Ssa#XM_014201296.1	protein LYRIC-like	Cell Myofiber
Ssa#XM_014208600.1	Troponin I, skeletal, slow a	Cell Myofiber
Ssa#XM_014201049.1	Biogenesis of lysosome-related organelles complex	Cell Lysosome
Ssa#XM_014216523.1	Major facilitator superfamily domain-containing pr	Cell Lysosome
Ssa#NM_001139766.1	GTP-binding protein GEM,	Cell GTP signaling
Ssa#NM_001173657.1	DIRAS family, GTP-binding RAS-like 1b	Cell GTP signaling
Ssa#XM_014123055.1	regulator of G-protein signaling 21-like	Cell GTP signaling
Ssa#XM_014125394.1	Ras association	Cell GTP signaling
Ssa#XM_014129600.1	rho GTPase-activating protein 24-like	Cell GTP signaling
Ssa#XM_014132336.1	SLIT-ROBO Rho GTPase-activating protein 2	Cell GTP signaling
Ssa#XM_014134503.1	brefeldin A-inhibited guanine nucleotide-exchange protein 2-like	Cell GTP signaling
Ssa#XM_014139323.1	Regulator of G-protein signaling 5b	Cell GTP signaling
Ssa#XM_014155414.1	G-protein coupled receptor 4-like	Cell GTP signaling
Ssa#XM_014165492.1	Rho family GTPase 1 like	Cell GTP signaling
Ssa#XM_014166978.1	GTP cyclohydrolase 1 feedback regulatory protein	Cell GTP signaling
Ssa#XM_014167729.1	DENN/MADD domain containing 2Db	Cell GTP signaling
Ssa#XM_014168930.1	regulator of G-protein signaling 2-like	Cell GTP signaling
Ssa#XM_014172704.1	Sprouty-related_ EVH1 domain-containing protein 2 [Spred-2] - Ident 96	Cell GTP signaling
Ssa#XM_014175511.1	GTP-binding protein GEM	Cell GTP signaling
Ssa#XM_014189018.1	interferon-induced guanylate-binding protein 1-like	Cell GTP signaling
Ssa#XM_014190686.1	ADP-ribosylation factor guanine nucleotide-exchange factor 1	Cell GTP signaling
Ssa#XM_014196062.1	ras and Rab interactor 2-like	Cell GTP signaling
Ssa#XM_014198624.1	GTPase activating protein	Cell GTP signaling
Ssa#XM_014201019.1	Triple functional domain	Cell GTP signaling
Ssa#XM_014204253.1	G protein-coupled receptor 146	Cell GTP signaling
Ssa#XM_014205336.1	Probable G-protein-coupled receptor 116	Cell GTP signaling
Ssa#NM_001141081.1	FK506 binding protein 5	Cell Folding, protein modification
Ssa#NM_001141642.1	78 kDa glucose-regulated protein	Cell Folding, protein modification
Ssa#NM_001173702.1	Heat shock protein 90, alpha	Cell Folding, protein modification
Ssa#XM_014125920.1	Heat shock protein 90, beta	Cell Folding, protein modification
Ssa#XM_014158669.1	Glycylpeptide N-tetradecanoyltransferase	Cell Folding, protein modification
Ssa#XM_014165271.1	60 kDa heat shock protein, mitochondrial	Cell Folding, protein modification
Ssa#XM_014178550.1	Heat shock factor protein 4	Cell Folding, protein modification
Ssa#XM_014182903.1	DnaJ	Cell Folding, protein modification
Ssa#XM_014198686.1	Heat shock protein 4a	Cell Folding, protein modification
Ssa#XM_014213202.1	Heat shock protein 4a	Cell Folding, protein modification
Ssa#XM_014132823.1	Sec61 alpha like 2	Cell Exocytosis
Ssa#XM_014204667.1	Ectonucleotide pyrophosphatase/phosphodiesterase f	Cell Exocytosis
Ssa#XM_014205739.1	Spectrin beta chain, non-erythrocytic 1	Cell Exocytosis
Ssa#XM_014215421.1	Signal recognition particle receptor subunit beta	Cell Exocytosis
Ssa#XM_014173149.1	RNA-binding motif, single-stranded-interacting pro	Cell DNA replication
Ssa#XM_014170437.1	nei-like DNA glycosylase 1	Cell DNA repair
Ssa#XM_014132428.1	Transforming acidic coiled-coil-containing protein 2	Cell Cytoskeleton microtubule
Ssa#XM_014132577.1	Tubulin, alpha 1a	Cell Cytoskeleton microtubule
Ssa#XM_014149832.1	Calmodulin-regulated spectrin-associated protein 2	Cell Cytoskeleton microtubule
Ssa#XM_014172876.1	microtubule-associated tumor suppressor 1 homolog A-like	Cell Cytoskeleton microtubule
Ssa#XM_014192609.1	microtubule-associated protein tau-like	Cell Cytoskeleton microtubule
Ssa#XM_014131516.1	Keratin 14	Cell Cytoskeleton keratin
Omy#DV201988	alpha actin [Salmo trutta]	Cell cytoskeleton
Ssa#NM_001140164.1	Dematin, EPB49	Cell cytoskeleton
Ssa#NM_001140583.1	Thymosin beta-a	Cell cytoskeleton
Ssa#NM_001165377.1	Adducin 1	Cell cytoskeleton
Ssa#NM_001193497.1	Crystallin J1A	Cell cytoskeleton
Ssa#XM_014147753.1	non-muscle caldesmon-like	Cell cytoskeleton
Ssa#XM_014154852.1	Spectrin beta chain, non-erythrocytic 2	Cell cytoskeleton
Ssa#XM_014161257.1	Ankyrin-1	Cell cytoskeleton
Ssa#XM_014167277.1	LIM domain and actin binding 1	Cell cytoskeleton
Ssa#XM_014174844.1	dematin actin binding protein	Cell cytoskeleton
Ssa#XM_014179650.1	Cdc42 effector protein 1	Cell cytoskeleton
Ssa#XM_014179906.1	Phosphatase and actin regulator 1	Cell cytoskeleton
Ssa#XM_014203024.1	sterile alpha motif domain-containing protein 9-like	Cell cytoskeleton
Ssa#XM_014205739.1	Spectrin beta chain, non-erythrocytic 1	Cell cytoskeleton
Ssa#NM_001141141.1	Cyclin-dependent kinase inhibitor 3	Cell cycle
Ssa#NM_001141217.1	B-cell translocation gene 3	Cell cycle
Ssa#NM_001141638.1	Aurora kinase B	Cell cycle
Ssa#NM_001146667.1	spindle and kinetochore associated complex subunit 1	Cell cycle
Ssa#XM_014126599.1	G1/S-specific cyclin-D1-like	Cell cycle
Ssa#XM_014127258.1	retinoblastoma-like protein 2	Cell cycle
Ssa#XM_014128306.1	Arrestin domain containing 3b	Cell cycle
Ssa#XM_014132238.1	Ubiquitin-conjugating enzyme E2 C	Cell cycle
Ssa#XM_014136808.1	Cyclin I - Ident 36	Cell cycle
Ssa#XM_014147064.1	Proliferation-associated protein 2G4	Cell cycle
Ssa#XM_014151229.1	cyclin-dependent kinase inhibitor 1B-like	Cell cycle
Ssa#XM_014154900.1	Kinesin-like protein KIF11	Cell cycle
Ssa#XM_014157968.1	Kinesin-like protein KIF20B	Cell cycle
Ssa#XM_014160920.1	Arrestin domain containing 3b	Cell cycle
Ssa#XM_014175183.1	G1/S-specific cyclin-D1	Cell cycle
Ssa#XM_014187501.1	protein tyrosine phosphatase type IVA 3-like (LOC106591203)	Cell cycle
Ssa#XM_014202590.1	Cyclin-F	Cell cycle
Ssa#XM_014216636.1	Cyclin-dependent kinase 4 inhibitor C	Cell cycle
Ssa#NM_001139683.1	Protein arginine methyltransferase 1	Cell chromosome
Ssa#XM_014132812.1	histone H1x	Cell chromosome
Ssa#XM_014136430.1	high mobility group protein HMG-I/HMG-Y-like	Cell chromosome
Ssa#XM_014156914.1	histone H1.0-B-like	Cell chromosome
Ssa#XM_014178405.1	Histone acetyltransferase KAT2A	Cell chromosome
Ssa#XM_014190645.1	centromere protein L	Cell chromosome
Ssa#XM_014196534.1	jimonji domain containing histone lysine demethylase	Cell chromosome
Ssa#NM_001139796.1	pim-1 oncogene	Cell Apoptosis
Ssa#XM_014126461.1	FAS-associated death domain protein-like	Cell Apoptosis
Ssa#XM_014130590.1	Programmed cell death 4a	Cell Apoptosis
Ssa#XM_014154672.1	BCL2/adenovirus E1B 19kDa interacting protein 3	Cell Apoptosis
Ssa#KSS3447	Odorant receptor	zzz_not def
Ssa#XM_014128343.1	Adenosine receptor A2a.2	zzz_not def
Ssa#XM_014138761.1	Pseudopodium-enriched atypical kinase 1	zzz_not def
Ssa#XM_014144468.1	Cbp/p300-interacting transactivator 2	zzz_not def
Ssa#XM_014146046.1	N-terminal EF-hand calcium binding protein 1	zzz_not def
Ssa#XM_014147470.1	clumping factor A-like	zzz_not def
Ssa#XM_014148407.1	Juxtaposed with another zinc finger protein 1	zzz_not def
Ssa#XM_014151955.1	peptide chain release factor 1, mitochondrial-like (LOC106575453)	zzz_not def
Ssa#XM_014153267.1	Podocalyxin	zzz_not def
Ssa#XM_014155414.1	G-protein coupled receptor 4-like	zzz_not def
Ssa#XM_014157598.1	insulin-induced gene 1 protein-like	zzz_not def
Ssa#XM_014171013.1	uncharacterized LOC106585141	zzz_not def
Ssa#XM_014173328.1	Disintegrin and metalloproteinase domain	zzz_not def
Ssa#XM_014175507.1	RING finger protein 166	zzz_not def
Ssa#XM_014178417.1	Tubulointerstitial nephritis antigen-like	zzz_not def
Ssa#XM_014180248.1	leucine-rich repeat-containing protein 59-like	zzz_not def
Ssa#XM_014183317.1	Fc receptor-like protein 5	zzz_not def
Ssa#XM_014187004.1	E3 ubiquitin-protein ligase TRIM39-like	zzz_not def
Ssa#XM_014187219.1	Fish virus induced TRIM-11	zzz_not def
Ssa#XM_014200691.1	EF-hand domain-containing family member B	zzz_not def
Ssa#XM_014202179.1	Erythrocyte membrane protein band 4.1b	zzz_not def
Ssa#XM_014208580.1	EF-hand calcium binding domain 4Bb	zzz_not def
Ssa#XM_014209734.1	Adapter protein CIKS	zzz_not def
Ssa#XM_014216044.1	mitotic interactor and substrate of PLK1-like	zzz_not def
Ssa#NM_001139986.1	LIM domain transcription factor LMO4.1	Unknown Uncertain
Ssa#NM_001140246.1	Protein phosphatase, Mg2+/Mn2+ dependent, 1H	Unknown Uncertain
Ssa#NM_001140462.1	Peroxisomal biogenesis factor 7	Unknown Uncertain
Ssa#NM_001140471.1	Negative elongation factor C/D	Unknown Uncertain
Ssa#NM_001146355.1	translocator protein	Unknown Uncertain
Ssa#NM_001146675.1	CDP-diacylglycerol--inositol 3-phosphatidyltransferase (Phosphatidylinositol synthase) - Ident 38	Unknown Uncertain
Ssa#NM_001165406.1	CB055 protein	Unknown Uncertain
Ssa#XM_014124978.1	kielin/chordin-like protein	Unknown Uncertain
Ssa#XM_014127110.1	Protein lin-54 homolog	Unknown Uncertain
Ssa#XM_014128292.1	Alpha-2 adrenergic receptor Adra2b	Unknown Uncertain
Ssa#XM_014129636.1	Suppressor of Ty 6 homolog	Unknown Uncertain
Ssa#XM_014131569.1	Transmembrane protein 63B	Unknown Uncertain
Ssa#XM_014132037.1	Rieske domain-containing protein-like	Unknown Uncertain
Ssa#XM_014133296.1	NDRG family member 3, isoform CRA_c; Protein NDRG3	Unknown Uncertain
Ssa#XM_014137976.1	Protein WWC3	Unknown Uncertain
Ssa#XM_014142466.1	Endonuclease/exonuclease/phosphatase family domain-containing protein 1	Unknown Uncertain
Ssa#XM_014144692.1	Keratinocyte-associated protein 3	Unknown Uncertain
Ssa#XM_014146040.1	perlwapin-like	Unknown Uncertain
Ssa#XM_014147470.1	clumping factor A-like	Unknown Uncertain
Ssa#XM_014148590.1	Proline-serine-threonine phosphatase-interacting p	Unknown Uncertain
Ssa#XM_014149022.1	Copine-3	Unknown Uncertain
Ssa#XM_014150496.1	Protein O-glucosyltransferase 1	Unknown Uncertain
Ssa#XM_014153571.1	Transmembrane 7 superfamily member 3	Unknown Uncertain
Ssa#XM_014154487.1	Exonuclease 1	Unknown Uncertain
Ssa#XM_014156574.1	uncharacterized LOC106578026	Unknown Uncertain
Ssa#XM_014162524.1	Schwannomin-interacting protein 1	Unknown Uncertain
Ssa#XM_014164091.1	Kinetochore protein Spc25	Unknown Uncertain
Ssa#XM_014165354.1	RING finger protein 183-like	Unknown Uncertain
Ssa#XM_014166282.1	Zinc finger protein 362a	Unknown Uncertain
Ssa#XM_014168687.1	prothymosin alpha-A-like	Unknown Uncertain
Ssa#XM_014171013.1	uncharacterized LOC106585141	Unknown Uncertain
Ssa#XM_014176045.1	Differentially expressed in FDCP 6 homolog	Unknown Uncertain
Ssa#XM_014180151.1	Protein FAM195A	Unknown Uncertain
Ssa#XM_014181022.1	uncharacterized LOC106590232	Unknown Uncertain
Ssa#XM_014184080.1	Uncharacterized protein	Unknown Uncertain
Ssa#XM_014191575.1	Armadillo repeat containing 1	Unknown Uncertain
Ssa#XM_014198177.1	protein disulfide-isomerase A3-like (LOC106580339)	Unknown Uncertain
Ssa#XM_014198910.1	Bifunctional protein NCOAT	Unknown Uncertain
Ssa#XM_014201845.1	Zinc finger protein 574	Unknown Uncertain
Ssa#XM_014203437.1	transmembrane protein 220	Unknown Uncertain
Ssa#XM_014204863.1	Zinc finger, DHHC-type containing 18b	Unknown Uncertain
Ssa#XM_014208332.1	Tetraspanin-9; Short=Tspan-9	Unknown Uncertain
Ssa#XM_014213060.1	SH3 domain and tetratricopeptide repeat-containing protein 2	Unknown Uncertain
Ssa#XM_014213352.1	FAS-associated factor 2	Unknown Uncertain
Ssa#XM_014215802.1	GRAM domain-containing protein 3-like	Unknown Uncertain

## Sheet: Lesion Site TM & TS
Table S5. Enriched TM TS categories in tDE-mRNAs in Lesion Site materials
TM and STAR annotations for each oligo ID				Enriched TM/TS categories					Statistical measures
Oligo ID	Gene	Annotation		TM/TS category	Count of tDE-mRNA oligos belonging to category	Total nr of tDE-mRNA oligos	Count of genes belonging to term in Microarray	Total nr. Of genes in microarray	Yates corrected Chi-square	Enrichment	R1	R2	RR
Ssa#NM_001173952.1	Angiopoietin-like 1	TM - bacteria down		U skin ulcer vs derma CTRL-Zn	796	2172	4581	42381	4.04816e-284	3.3905	1	57	58
Ssa#XM_014132683.1	Neverland	TM - bacteria down		U head kidney P. salmonis Vicente	566	2172	2858	42381	1.10598e-237	3.86425	2	30	32
Ssa#XM_014181646.1	Prostaglandin-H2 D-isomerase	TM - bacteria down		D skin derma RASFT-FT smolt Farmwell	484	2172	3309	42381	1.67926e-122	2.85404	3	107	110
Ssa#XM_014182635.1	Angiopoietin 1	TM - bacteria down		U Heart PD d23 MSD	458	2172	2949	42381	1.40265e-128	3.03041	4	88	92
Ssa#XM_014186919.1	Probable carboxypeptidase X1	TM - bacteria down		U skin derma - epidermis CTRL-Zn	454	2172	3829	42381	1.63515e-74	2.31357	5	189	194
Ssa#XM_014190044.1	Phosphoinositide-3-kinase, regulatory subunit, polypeptide 2	TM - bacteria down		D skin ulcer vs derma CTRL-Zn	450	2172	4668	42381	2.61216e-43	1.88102	6	249	255
Ssa#XM_014196303.1	Chordin-like protein	TM - bacteria down		D skin derma RAS-FT smolt Farmwell	441	2172	3083	42381	2.42321e-106	2.79111	7	112	119
Ssa#XM_014201704.1	D-box binding protein 2	TM - bacteria down		U skin epidermis - derma CTRL-Zn	437	2172	4129	42381	2.68857e-54	2.06513	8	225	233
Ssa#XM_014211334.1	Zinc finger protein 36, C3H type-like 1a	TM - bacteria down		U skin derma Tenac postsmolt BW LimiT	419	2172	1438	42381	2.09344e-285	5.68547	9	9	18
Ssa#XM_014216479.1	cysteine-rich motor neuron 1 protein-like	TM - bacteria down		U skin derma Tenac postsmolt LimiT	418	2172	1563	42381	3.93729e-257	5.2183	10	11	21
Omy#BX861424	Neutrophil cytosolic factor 1	TM - bacteria up		U skin epidermis Tenac postsmolt BW LimiT	387	2172	1260	42381	3.50133e-279	5.9931	11	7	18
Ssa#EG898533	interferon-gamma receptor alpha chain	TM - bacteria up		U skin healing TP2 high density	367	2172	1367	42381	1.01486e-225	5.23852	12	10	22
Ssa#NM_001123579.1	C type lectin receptor A (clec4e)	TM - bacteria up		D skin derma Tenac postsmolt LimiT	349	2172	1839	42381	7.714e-134	3.70301	13	33	46
Ssa#NM_001123650.1	IGF binding protein 6	TM - bacteria up		D skin epidermis RASFT-FT smolt Farmwell	319	2172	2194	42381	5.99763e-78	2.83704	14	109	123
Ssa#NM_001123723.1	FXYD domain containing ion transport regulator 5a	TM - bacteria up		D Heart PD d23 MSD	315	2172	3180	42381	4.29129e-32	1.93284	15	245	260
Ssa#NM_001139796.1	pim-1 oncogene	TM - bacteria up		U skin epidermis sea 2 months -smolt RAS Farmwell	307	2172	2631	42381	1.79791e-47	2.27682	16	200	216
Ssa#NM_001139979.1	Kelch-like protein 6	TM - bacteria up		D skin derma Tenac postsmolt BW LimiT	300	2172	1689	42381	3.05407e-103	3.4658	17	51	68
Ssa#NM_001140039.1	FYN-binding protein	TM - bacteria up		U skin healing TP3 high density	276	2172	1070	42381	2.84399e-160	5.03311	18	13	31
Ssa#NM_001140120.1	Leukotriene A-4 hydrolase	TM - bacteria up		U skin smolt0 time ArctF	276	2172	2241	42381	5.06483e-48	2.40314	19	173	192
Ssa#NM_001140121.1	Immediate early response 2-2	TM - bacteria up		U skin SWT -smolt RAS Farmwell	274	2172	1803	42381	3.09101e-72	2.96528	20	96	116
Ssa#NM_001140139.1	hepatocyte growth factor a	TM - bacteria up		U skin derma Tenac smolt LimiT	261	2172	711	42381	5.26399e-226	7.16279	21	3	24
Ssa#NM_001140254.1	TNF alpha-induced protein 2, tnfaip2	TM - bacteria up		U muscle plasmid injection	261	2172	1284	42381	7.78204e-110	3.96631	22	24	46
Ssa#NM_001140301.1	Glutaredoxin 2 - Ident 30	TM - bacteria up		D skin epidermis RAS-FT smolt Farmwell	260	2172	1572	42381	2.63061e-79	3.22725	23	72	95
Ssa#NM_001140388.1	Toll-like receptor 21	TM - bacteria up		U skin healing TP4 high density	257	2172	1079	42381	1.53405e-134	4.64754	24	16	40
Ssa#NM_001140400.1	Interferon-induced protein 44	TM - bacteria up		U skin healing TP1 high density	255	2172	1049	42381	4.54005e-137	4.74325	25	15	40
Ssa#NM_001140455.1	Myelin-associated glycoprotein	TM - bacteria up		U muscle black spots	240	2172	1314	42381	7.96459e-86	3.56391	26	42	68
Ssa#NM_001140473.1	receptor-interacting serine-threonine kinase 4	TM - bacteria up		U skin epidermis Tenac postsmolt LimiT	230	2172	697	42381	1.63898e-177	6.43882	27	6	33
Ssa#NM_001140477.1	ADP-ribosylation factor-like protein 4C	TM - bacteria up		D Leukocytes gardiquimod	227	2172	1353	42381	1.00532e-70	3.2737	28	66	94
Ssa#NM_001140536.1	6-phosphofructo-2-kinase/fructose-2,6-biphosphatase 4	TM - bacteria up		U skin derma - epidermis Farmwell	227	2172	1779	42381	1.88013e-42	2.48978	29	160	189
Ssa#NM_001140738.1	Pleckstrin homology domain-containing family F member 1	TM - bacteria up		D TO IPN isothiocyanate 75	223	2172	1742	42381	5.56988e-42	2.49786	30	158	188
Ssa#NM_001141046.2	CD209 antigen-like protein D	TM - bacteria up		DTO IPN isothiocyanate 10	211	2172	1602	42381	4.15746e-42	2.56999	31	142	173
Ssa#NM_001141544.1	Leupaxin	TM - bacteria up		D Heart vaccinated PD d23 MSD	211	2172	1615	42381	2.03721e-41	2.5493	32	149	181
Ssa#NM_001141741.1	Uridine phosphorylase 2	TM - bacteria up		TM Bacteria Up	204	2172	524	42381	7.31063e-187	7.59644	33	1	34
Ssa#NM_001141813.1	T cell immune regulator	TM - bacteria up		U gill salpox	201	2172	1807	42381	1.41731e-27	2.17045	34	215	249
Ssa#NM_001145423.1	neutrophil cytosolic factor 2	TM - bacteria up		U skin epidermis SWT -smolt RAS Farmwell	201	2172	2527	42381	5.8442e-10	1.55204	35	280	315
Ssa#NM_001165345.1	TNFAIP3-interacting protein 2	TM - bacteria up		U heart SAV early (HSMI more)	200	2172	986	42381	1.55927e-83	3.9579	36	25	61
Ssa#NM_001173582.1	Serine/threonine kinase 17b	TM - bacteria up		D Leukocytes poly(I:C) gardiquimod	198	2172	1160	42381	2.32194e-63	3.33057	37	62	99
Ssa#NM_001173583.1	Nuclear factor NF-kappa-B p100 subunit	TM - bacteria up		D skin epidermis Tenac postsmolt BW LimiT	198	2172	1435	42381	2.46685e-43	2.69231	38	124	162
Ssa#NM_001173666.1	Bile salt export pump	TM - bacteria up		D skin derma sea 2 months -smolt FT Farmwell	194	2172	1051	42381	2.57514e-70	3.60172	39	41	80
Ssa#NM_001173823.1	Ezrin a	TM - bacteria up		D Leukocytes CpG gardiquimod	192	2172	1218	42381	1.06889e-53	3.07585	40	83	123
Ssa#NM_001173849.1	Tyrosine-protein phosphatase non-receptor type 7	TM - bacteria up		D gill salpox	192	2172	2126	42381	7.49103e-15	1.76218	41	262	303
Ssa#XM_014123054.1	Regulator of G-protein signaling 1	TM - bacteria up		U heart SAV late (HSMI more)	187	2172	919	42381	2.05903e-78	3.97043	42	23	65
Ssa#XM_014127008.1	Furin	TM - bacteria up		U Heart HSMI mature	183	2172	936	42381	2.38413e-72	3.81493	43	31	74
Ssa#XM_014127058.1	Interferon regulatory factor 8	TM - bacteria up		U muscle correlation with quality	182	2172	1042	42381	2.00209e-60	3.40812	44	56	100
Ssa#XM_014128416.1	ATPase_ Ca++ transporting_ cardiac muscle_ slow twitch 2a	TM - bacteria up		D skin lice days 1-5	180	2172	1214	42381	4.07065e-45	2.89311	45	101	146
Ssa#XM_014128513.1	Myeloperoxidase (mpo)	TM - bacteria up		U keratocytes vs skin SkLay	178	2172	1005	42381	2.00233e-60	3.45593	46	52	98
Ssa#XM_014128618.1	Scinderin	TM - bacteria up		U keratinocytes activated vs skin	176	2172	981	42381	5.62897e-61	3.5007	47	49	96
Ssa#XM_014129257.1	FYN-binding protein-like	TM - bacteria up		D TO cells isothiocyanate 75	175	2172	1277	42381	8.58212e-38	2.67398	48	128	176
Ssa#XM_014129261.1	Transforming growth factor_ beta 1 - Ident 52	TM - bacteria up		U liver IPN	174	2172	927	42381	1.14569e-64	3.66253	49	34	83
Ssa#XM_014129462.1	NHS-like protein 2	TM - bacteria up		D Heart HSMI mature	174	2172	1106	42381	1.76232e-48	3.06977	50	86	136
Ssa#XM_014129642.1	uncharacterized LOC106563789	TM - bacteria up		U RBC smoltification	173	2172	1267	42381	4.25189e-37	2.66429	51	129	180
Ssa#XM_014130312.1	Scavenger receptor class F member 1	TM - bacteria up		U Heart PD mature phase	170	2172	913	42381	2.11597e-62	3.6332	52	38	90
Ssa#XM_014130650.1	Hematopoietic lineage cell-specific protein (hcls1)	TM - bacteria up		D skin healing TP2 high density	170	2172	1274	42381	7.82443e-35	2.6037	53	138	191
Ssa#XM_014131965.1	ninjurin-1-like	TM - bacteria up		U skin healing TP5 high density	164	2172	810	42381	3.1938e-68	3.95067	54	26	80
Ssa#XM_014132281.1	Ras-related protein Rab-37	TM - bacteria up		U Leukocytes gardiquimod	161	2172	1090	42381	4.36861e-40	2.88211	55	102	157
Ssa#XM_014132544.1	Cathepsin Z	TM - bacteria up		D Leukocytes poly(I:C) day 1	160	2172	983	42381	2.87236e-47	3.17598	56	74	130
Ssa#XM_014132560.1	Scinderin	TM - bacteria up		U Heart vaccinated PD d23 MSD	160	2172	1714	42381	8.13091e-14	1.82146	57	253	310
Ssa#XM_014133909.1	Bcl-2-related ovarian killer protein homolog A	TM - bacteria up		D skin smolt0 time ArctF	158	2172	1992	42381	6.35692e-08	1.54767	58	281	339
Ssa#XM_014134365.1	Natterin-like protein	TM - bacteria up		RBC-specific	157	2172	2098	42381	2.96116e-06	1.46018	59	284	343
Ssa#XM_014134422.1	Src-family tyrosine kinase SCK	TM - bacteria up		U heart HSMI week 6 (EPA trial)	147	2172	933	42381	4.3274e-41	3.07431	60	84	144
Ssa#XM_014134554.1	serine/threonine-protein kinase pim-1-like	TM - bacteria up		D ASK cells ISAV	147	2172	1226	42381	4.1292e-24	2.33958	61	185	246
Ssa#XM_014134762.1	complement component C7-like	TM - bacteria up		D skin healing TP4 high density	146	2172	1137	42381	1.00491e-27	2.50555	62	156	218
Ssa#XM_014135161.1	hyaluronidase-3-like	TM - bacteria up		U Leukocytes CpG gardiquimod	144	2172	906	42381	7.14858e-41	3.10131	63	80	143
Ssa#XM_014135408.1	NAD kinase a	TM - bacteria up		U blood smoltification	144	2172	1105	42381	3.41957e-28	2.5428	64	150	214
Ssa#XM_014135701.1	Carbohydrate sulfotransferase 13	TM - bacteria up		D skin healing TP3 high density	139	2172	1024	42381	1.51952e-29	2.64866	65	133	198
Ssa#XM_014135783.1	Polypeptide N-acetylgalactosaminyltransferase 3	TM - bacteria up		D TO IPN	137	2172	975	42381	3.89404e-31	2.74175	66	118	184
Ssa#XM_014136334.1	tumor necrosis factor receptor superfamily member 9-like	TM - bacteria up		U skin healing TP6 high density	136	2172	680	42381	1.40444e-55	3.90249	67	28	95
Ssa#XM_014136368.1	Neurofascin	TM - bacteria up		D Leukocytes poly(I:C) day 6	132	2172	781	42381	1.40135e-41	3.29788	68	64	132
Ssa#XM_014137467.1	Voltage-dependent P/Q-type calcium channel subunit alpha	TM - bacteria up		Down skin derma Moritella w6 CTRL-Zn	132	2172	1930	42381	0.00118031	1.33453	69	287	356
Ssa#XM_014137694.1	IL-1 receptor type 2	TM - bacteria up		U skin epidermis Tenac smolt LimiT	130	2172	372	42381	3.14513e-106	6.81886	70	4	74
Ssa#XM_014139323.1	Regulator of G-protein signaling 5b	TM - bacteria up		D heart PD week 12 vs week 4	128	2172	767	42381	1.68371e-39	3.25631	71	67	138
Ssa#XM_014139680.1	tissue factor-like	TM - bacteria up		U Leukocytes poly(I:C) gardiquimod	127	2172	807	42381	1.71857e-35	3.07073	72	85	157
Ssa#XM_014140798.1	Matrix metalloproteinase 14a	TM - bacteria up		U skin smolt1 time ArctF	124	2172	1462	42381	4.17392e-08	1.65495	73	274	347
Ssa#XM_014140830.1	Minor histocompatibility protein HA-1	TM - bacteria up		U Osteogenic differentiation	119	2172	1812	42381	0.00848562	1.28145	74	288	362
Ssa#XM_014142576.1	Unconventional myosin-Ig	TM - bacteria up		D muscle plasmid injection	116	2172	928	42381	5.69484e-21	2.43905	75	167	242
Ssa#XM_014143005.1	Protein FAM65B	TM - bacteria up		D Heart PD mature phase	114	2172	745	42381	2.1208e-30	2.98579	76	94	170
Ssa#XM_014143087.1	CD5 antigen-like	TM - bacteria up		D RBC PRV	113	2172	989	42381	8.39398e-17	2.22943	77	209	286
Ssa#XM_014145545.1	Glucose-6-phosphate dehydrogenase	TM - bacteria up		D skin smolt1 time ArctF	113	2172	1285	42381	2.19198e-08	1.71588	78	268	346
Ssa#XM_014145875.1	Pim-2 oncogene	TM - bacteria up		D spleen erythropoiesis day 4	111	2172	892	42381	6.48065e-20	2.42812	79	171	250
Ssa#XM_014146174.1	Acyl-CoA thioesterase 7	TM - bacteria up		U skin stress in salt water	107	2172	698	42381	1.14213e-28	2.99116	80	93	173
Ssa#XM_014147467.1	epidermal growth factor receptor kinase substrate 8-like protein 3	TM - bacteria up		D skin derma Tenac smolt LimiT	105	2172	511	42381	1.01469e-44	4.0094	81	22	103
Ssa#XM_014148581.1	Mucosa-associated lymphoid tissue lymphoma translo	TM - bacteria up		D Leukocytes CpG	105	2172	765	42381	5.53378e-23	2.67818	82	127	209
Ssa#XM_014148791.1	Midnolin	TM - bacteria up		D keratocytes vs skin SkLay	101	2172	876	42381	1.98618e-15	2.24972	83	207	290
Ssa#XM_014151528.1	Differentially regulated trout protein 1	TM - bacteria up		d intestine smoltification SWT	99	2172	638	42381	3.73706e-27	3.02779	84	89	173
Ssa#XM_014152244.1	IL-8 receptor	TM - bacteria up		U heart PRV SAV	98	2172	604	42381	5.19166e-29	3.16592	85	75	160
Ssa#XM_014152259.1	IL-8 receptor	TM - bacteria up		D spleen vaccinated PD MSD-Veso	97	2172	831	42381	2.87058e-15	2.27762	86	199	285
Ssa#XM_014152305.1	mid1-interacting protein 1-B-like (LOC106574646)	TM - bacteria up		D muscle black spots	97	2172	858	42381	3.28798e-14	2.20595	87	213	300
Ssa#XM_014152306.1	Cytochrome b-245, beta polypeptide	TM - bacteria up		U skin healing TP7 high density	95	2172	512	42381	7.23373e-35	3.62047	88	40	128
Ssa#XM_014153198.1	Plexin-C1	TM - bacteria up		U hepatocytes ast+cortisol low marine PgmCells	95	2172	572	42381	2.93231e-29	3.2407	89	70	159
Ssa#XM_014153663.1	gamma-secretase-activating protein-like	TM - bacteria up		U muscle IFNa vs other plasmids	95	2172	632	42381	1.1209e-24	2.93304	90	98	188
Ssa#XM_014153787.1	hepatocyte growth factor-like (LOC106609646), X1	TM - bacteria up		D spleen LPS zymozan	94	2172	741	42381	1.08533e-17	2.47526	91	162	253
Ssa#XM_014153931.1	Cystatin-F	TM - bacteria up		U skin derma sea 2 months -smolt RASFT Farmwell	93	2172	756	42381	1.96447e-16	2.40034	92	175	267
Ssa#XM_014154066.1	acyl-CoA synthetase short-chain family member 1	TM - bacteria up		U head kidney Moritella MSD-Veso	92	2172	536	42381	6.43463e-30	3.34915	93	60	153
Ssa#XM_014155087.1	catechol O-methyltransferase domain-containing protein 1-like	TM - bacteria up		U heart PD week 12 vs week 4	92	2172	703	42381	1.86755e-18	2.55355	94	147	241
Ssa#XM_014155483.1	G-protein coupled receptor 4-like (LOC106577442)	TM - bacteria up		U ASK cells ISAV	92	2172	1005	42381	6.76046e-08	1.78621	95	259	354
Ssa#XM_014156173.1	thioredoxin-like	TM - bacteria up		U muscle astaxinthin free	89	2172	269	42381	1.26082e-68	6.45579	96	5	101
Ssa#XM_014156332.1	Plasminogen activator inhibitor type 1-like	TM - bacteria up		D skin epidermis Tenac postsmolt LimiT	89	2172	506	42381	4.07544e-30	3.43203	97	54	151
Ssa#XM_014156531.1	Urokinase plasminogen activator	TM - bacteria up		U Adipocyte 7 days culture	89	2172	1106	42381	3.81943e-05	1.57017	98	279	377
Ssa#XM_014156674.1	Cmklr1 protein	TM - bacteria up		U skin epidermis - derma Farmwell	85	2172	994	42381	4.99653e-06	1.66857	99	273	372
Ssa#XM_014157083.1	B-cell receptor CD22-like	TM - bacteria up		D gill smoltification SWT	84	2172	639	42381	4.3985e-17	2.56501	100	144	244
Ssa#XM_014157343.1	tartrate-resistant acid phosphatase type 5-like	TM - bacteria up		D Leukocytes differentiation day 6	83	2172	717	42381	5.73491e-13	2.25876	101	204	305
Ssa#XM_014158118.1	uncharacterized protein C17orf62 homolog	TM - bacteria up		D head kidney Moritella MSD-Veso	78	2172	602	42381	1.74059e-15	2.52819	102	152	254
Ssa#XM_014158126.1	C-type lectin M4, cd209l	TM - bacteria up		D skin healing TP1 high density	77	2172	647	42381	7.52373e-13	2.32219	103	187	290
Ssa#XM_014158248.1	Inositol polyphosphate multikinase	TM - bacteria up		D heart HSMI high EPA	76	2172	339	42381	1.01753e-36	4.37447	104	18	122
Ssa#XM_014159297.1	Integrin alpha-X	TM - bacteria up		D spleen parr vs smolt HSMI week 4	76	2172	760	42381	1.76908e-08	1.95124	105	243	348
Ssa#XM_014159589.1	Neutrophil cytosolic factor 2	TM - bacteria up		U RBC PRV Strain	75	2172	714	42381	1.84588e-09	2.04963	106	228	334
Ssa#XM_014159711.1	myeloid cell surface antigen CD33-like	TM - bacteria up		U intestine smoltification SWT	73	2172	593	42381	3.93637e-13	2.40204	107	174	281
Ssa#XM_014159716.1	myelin-associated glycoprotein-like	TM - bacteria up		U spleen erythropoiesis day 2	68	2172	437	42381	5.03186e-19	3.03626	108	87	195
Ssa#XM_014160088.1	AT-rich interactive domain-containing protein 5A	TM - bacteria up		D heart HSMI week 6 (EPA trial)	68	2172	638	42381	5.61054e-09	2.07969	109	223	332
Ssa#XM_014160459.1	Multiple epidermal growth factor-like domains protein 9	TM - bacteria up		D gilll good smolt	67	2172	572	42381	6.12898e-11	2.28555	110	198	308
Ssa#XM_014161475.1	tissue-type plasminogen activator-like	TM - bacteria up		U skin derma sea 2 months -smolt RAS Farmwell	66	2172	492	42381	3.56096e-14	2.61752	111	136	247
Ssa#XM_014161958.1	RAB11a, member RAS oncogene family, like	TM - bacteria up		U head kidney vaccine Low Response	65	2172	249	42381	2.78805e-38	5.09361	112	12	124
Ssa#XM_014162353.1	sushi domain-containing protein 6-like	TM - bacteria up		U heart training Vicente	65	2172	360	42381	3.80195e-23	3.52308	113	47	160
Ssa#XM_014162559.1	high affinity immunoglobulin gamma Fc receptor I-like	TM - bacteria up		U gill smoltification SWT	65	2172	563	42381	2.55542e-10	2.25277	114	206	320
Ssa#XM_014162793.1	C5a anaphylatoxin chemotactic receptor 1	TM - bacteria up		U heart respiration swim test good swimmers	64	2172	343	42381	5.78801e-24	3.6408	115	37	152
Ssa#XM_014163552.1	Membrane metallo-endopeptidase-like 1	TM - bacteria up		D heart SAV late (HSMI more)	64	2172	470	42381	3.60309e-14	2.65701	116	131	247
Ssa#XM_014163926.1	Serine/threonine kinase 17b	TM - bacteria up		D heart SAV early (HSMI more)	64	2172	472	42381	4.66649e-14	2.64575	117	134	251
Ssa#XM_014165132.1	Plastin-2 lymphocyte cytosolic protein	TM - bacteria up		TM Inflammation up	63	2172	170	42381	7.41586e-55	7.23108	118	2	120
Ssa#XM_014165492.1	Rho family GTPase 1 like	TM - bacteria up		U head kidney vaccine early	63	2172	207	42381	1.91435e-44	5.93857	119	8	127
Ssa#XM_014165704.1	Fibronection	TM - bacteria up		U blood vs RBC	63	2172	324	42381	4.42137e-25	3.79408	120	32	152
Ssa#XM_014165770.1	Sialic-acid binding protein-4 - Ident 24	TM - bacteria up		U head kidney PBS polyIC new sources	63	2172	471	42381	1.67574e-13	2.60994	121	137	258
Ssa#XM_014167081.1	granulocyte colony-stimulating factor receptor	TM - bacteria up		D skin cortisol	63	2172	544	42381	4.23121e-10	2.25971	122	203	325
Ssa#XM_014167130.1	Protein kinase C, delta a	TM - bacteria up		D skin healing TP5 high density	63	2172	837	42381	0.00358683	1.46868	123	282	405
Ssa#XM_014168930.1	regulator of G-protein signaling 2-like	TM - bacteria up		D spleen Aeromonas w6 NAB	62	2172	637	42381	1.20495e-06	1.89917	124	247	371
Ssa#XM_014169070.1	Regulator of G-protein signaling 1	TM - bacteria up		U heart respiration swim test poor swimmers	61	2172	339	42381	1.14987e-21	3.51109	125	48	173
Ssa#XM_014169377.1	polymeric immunoglobulin receptor-like	TM - bacteria up		D spleen parr vs smolt HSMI week 6	61	2172	482	42381	8.92706e-12	2.46942	126	163	289
Ssa#XM_014169804.1	Complement factor D precursor	TM - bacteria up		U RBC PRV	61	2172	570	42381	3.08059e-08	2.08817	127	221	348
Ssa#XM_014170246.1	Sulfide quinone reductase-like (Yeast) - Ident 94	TM - bacteria up		D head kidney smoltification SWT	60	2172	409	42381	2.85e-15	2.86246	128	106	234
Ssa#XM_014170815.1	tissue-type plasminogen activator-like	TM - bacteria up		D RBC smoltification	60	2172	843	42381	0.015673	1.38879	129	286	415
Ssa#XM_014171090.1	lipid phosphate phosphohydrolase 1-like	TM - bacteria up		U Leukocytes CpG	58	2172	477	42381	2.21198e-10	2.37258	130	179	309
Ssa#XM_014171129.1	Growth arrest and DNA-damage-inducible, beta b	TM - bacteria up		D spleen critical swim test poor swimmers	57	2172	393	42381	2.8644e-14	2.83005	131	111	242
Ssa#XM_014171375.1	L-serine dehydratase/L-threonine deaminase	TM - bacteria up		D intestine saponin peas vs peas	57	2172	479	42381	8.87838e-10	2.32194	132	188	320
Ssa#XM_014172024.1	AT-rich interactive domain-containing protein 5A	TM - bacteria up		D liver sea vs fresh water	57	2172	564	42381	8.59191e-07	1.972	133	237	370
Ssa#XM_014172393.1	GLUT6, facilitated glucose transporter member 3	TM - bacteria up		D skin epidermis sea 2 months -smolt FT Farmwell	56	2172	268	42381	8.62463e-25	4.07722	134	20	154
Ssa#XM_014172597.1	C-C motif chemokine 19-4	TM - bacteria up		U Liver High desaturase families Gen3	56	2172	435	42381	2.90429e-11	2.51195	135	155	290
Ssa#XM_014173159.1	dipeptidyl peptidase 4-like	TM - bacteria up		U Leukocytes poly(I:C) day 1	56	2172	544	42381	5.43895e-07	2.00863	136	234	370
Ssa#XM_014173633.1	interleukin-1 receptor-like protein	TM - bacteria up		U intestine soy 30 SafeFish	56	2172	661	42381	0.000328076	1.6531	137	275	412
Ssa#XM_014173656.1	ELL associated factor 2	TM - bacteria up		D head kidney parr vs smolt HSMI week 8	55	2172	494	42381	3.18323e-08	2.17244	138	214	352
Ssa#XM_014174190.1	Ras-related protein Rab-20	TM - bacteria up		D skin Moritella MSD-Veso	55	2172	606	42381	5.0444e-05	1.77093	139	261	400
Ssa#XM_014174784.1	G-protein coupled receptor 56-like	TM - bacteria up		D skin healing TP6 high density	55	2172	734	42381	0.00747812	1.4621	140	283	423
Ssa#XM_014175738.1	Cytochrome b-245 light chain	TM - bacteria up		D gill good smolts end period	54	2172	445	42381	1.06887e-09	2.3678	141	180	321
Ssa#XM_014175745.1	Tyrosine-protein kinase Fes/Fps	TM - bacteria up		D head kidney parr vs smolt HSMI week 4	54	2172	473	42381	1.52557e-08	2.22763	142	210	352
Ssa#XM_014175897.1	Transcription factor PU.1	TM - bacteria up		U gill good smolt	54	2172	561	42381	9.22806e-06	1.8782	143	250	393
Ssa#XM_014176417.1	Transaldolase	TM - bacteria up		D skin healing TP7 high density	54	2172	655	42381	0.0008719	1.60866	144	277	421
Ssa#XM_014177532.1	asialoglycoprotein receptor 1-like	TM - bacteria up		U skin derma vs epidermis SkLay	53	2172	293	42381	4.25433e-19	3.52955	145	46	191
Ssa#XM_014179115.1	uncharacterized LOC106589316	TM - bacteria up		D skin maturation lice	53	2172	383	42381	2.89387e-12	2.70015	146	123	269
Ssa#XM_014179931.1	Tumor necrosis factor alpha-induced protein 3	TM - bacteria up		U head kidney polyIC NewO3	53	2172	435	42381	1.29244e-09	2.37738	147	178	325
Ssa#XM_014179944.1	Protein AF-10	TM - bacteria up		U liver seawater transfer	52	2172	424	42381	1.40671e-09	2.39303	148	177	325
Ssa#XM_014180207.1	Hexokinase 2	TM - bacteria up		D Adipocyte 7 days culture	52	2172	717	42381	0.0179499	1.41513	149	285	434
Ssa#XM_014181218.1	heme oxygenase-like	TM - bacteria up		U Leukocytes differentiation day 6	51	2172	396	42381	2.33803e-10	2.51296	150	153	303
Ssa#XM_014181544.1	ATPase, H+ transporting, lysosomal V1 subunit Aa	TM - bacteria up		U skin Moritella MSD-Veso	50	2172	407	42381	2.7897e-09	2.3971	151	176	327
Ssa#XM_014182612.1	neutrophil cytosolic factor 4	TM - bacteria up		U head kidney smoltification SWT	50	2172	436	42381	4.60508e-08	2.23766	152	208	360
Ssa#XM_014183583.1	Cytochrome P450 4F3	TM - bacteria up		D muscle correlation with quality	50	2172	583	42381	0.000529838	1.67345	153	272	425
Ssa#XM_014183891.1	GTPase IMAP family member 7	TM - bacteria up		U Head kidney HSS MSD	49	2172	192	42381	2.95993e-28	4.97973	154	14	168
Ssa#XM_014184179.1	Natterin-like protein	TM - bacteria up		D liver seawater transfer	48	2172	346	42381	2.9658e-11	2.70693	155	120	275
Ssa#XM_014185537.1	Uridine phosphorylase 2	TM - bacteria up		U skin epidermis SWT -smolt FT Farmwell	45	2172	284	42381	2.6037e-13	3.09176	156	81	237
Ssa#XM_014186013.1	Guanine nucleotide exchange factor VAV2	TM - bacteria up		U Leukocytes poly(I:C) day 6	45	2172	435	42381	6.91091e-06	2.01853	157	232	389
Ssa#XM_014186460.1	Interleukin-6 receptor subunit alpha precursor	TM - bacteria up		D spleen parr vs smolt HSMI week 8	45	2172	449	42381	1.79034e-05	1.95559	158	242	400
Ssa#XM_014189962.1	Growth arrest and DNA-damage-inducible, beta b	TM - bacteria up		D muscle IL6	44	2172	187	42381	5.31614e-23	4.59116	159	17	176
Ssa#XM_014190234.1	Arginase, type II	TM - bacteria up		U hepatocytes ast+cortisol marine PgmCells	44	2172	312	42381	1.04403e-10	2.75175	160	116	276
Ssa#XM_014190289.1	Glutamate decarboxylase-like protein 1 (gadl1)	TM - bacteria up		D gill smoltification	44	2172	363	42381	4.48293e-08	2.36514	161	181	342
Ssa#XM_014190302.1	CMRF35-like molecule	TM - bacteria up		D heart post PD pathology	44	2172	374	42381	1.31659e-07	2.29558	162	195	357
Ssa#XM_014190681.1	C type lectin receptor B (LOC100136447), X1	TM - bacteria up		U head kidney LPS poly(IC)	44	2172	438	42381	2.10196e-05	1.96015	163	241	404
Ssa#XM_014190769.1	cAMP-responsive element modulator	TM - bacteria up		D skin salinity in stressed	43	2172	230	42381	1.88286e-16	3.64798	164	36	200
Ssa#XM_014191280.1	Glucose-6-phosphate 1-dehydrogenase	TM - bacteria up		U intestine saponin peas vs peas	43	2172	344	42381	2.10582e-08	2.43905	165	168	333
Ssa#XM_014191496.1	Hemagglutinin/amebocyte aggregation factor (haaf)	TM - bacteria up		D spleen parr vs smolt	43	2172	369	42381	2.57956e-07	2.27381	166	201	367
Ssa#XM_014191592.1	hemicentin-1-like	TM - bacteria up		D head kidney parr vs smolt	43	2172	472	42381	0.000343802	1.77762	167	260	427
Ssa#XM_014192280.1	uncharacterized LOC106600712	TM - bacteria up		U heart PD week 10 (EPA trial)	42	2172	370	42381	8.56694e-07	2.21492	168	212	380
Ssa#XM_014192901.1	C1q and TNF-like domains	TM - bacteria up		U skin cortisol	41	2172	271	42381	2.52394e-11	2.95207	169	97	266
Ssa#XM_014193035.1	Ig-like	TM - bacteria up		D skin stress in salt water	41	2172	390	42381	1.18489e-05	2.05131	170	227	397
Ssa#XM_014193095.1	Formin-like protein 1	TM - bacteria up		U gill good smolts end period	41	2172	414	42381	6.11325e-05	1.93239	171	246	417
Ssa#XM_014193951.1	LIM domain-containing protein 2	TM - bacteria up		D gill SWT 60 vs 7d	40	2172	291	42381	2.15669e-09	2.68212	172	126	298
Ssa#XM_014195898.1	Fos-related antigen 2	TM - bacteria up		D Liver High desaturase families Gen3	40	2172	345	42381	8.32542e-07	2.26231	173	202	375
Ssa#XM_014196156.1	Ubiquitin-conjugating enzyme E2D 4	TM - bacteria up		U heart PD week 6 (EPA trial)	40	2172	384	42381	1.9835e-05	2.03254	174	231	405
Ssa#XM_014198142.1	proheparin-binding EGF-like growth factor	TM - bacteria up		U Liver Desaturase Gen3	39	2172	306	42381	5.28367e-08	2.48688	175	161	336
Ssa#XM_014198550.1	Arf-GAP with Rho-GAP domain, ANK repeat and PH dom	TM - bacteria up		D spleen respiration swim test poor swimmers	39	2172	323	42381	3.21979e-07	2.35599	176	182	358
Ssa#XM_014198560.1	TNFAIP3-interacting protein 1	TM - bacteria up		D spleen critical swim test good swimmers	38	2172	241	42381	2.64838e-11	3.07665	177	82	259
Ssa#XM_014198935.1	girdin-like	TM - bacteria up		U heart critical swim test poor swimmers	38	2172	268	42381	1.79453e-09	2.76669	178	113	291
Ssa#XM_014199306.1	SAM and SH3 domain-containing protein 3-like	TM - bacteria up		U heart CMS week 4	38	2172	334	42381	2.84253e-06	2.21998	179	211	390
Ssa#XM_014199428.1	adhesion G protein-coupled receptor E3-like	TM - bacteria up		D skin derma vaccine ILAB	37	2172	307	42381	7.08931e-07	2.35166	180	183	363
Ssa#XM_014199487.1	CD97 antigen-like	TM - bacteria up		U adipose fat fish	37	2172	320	42381	2.45172e-06	2.25612	181	205	386
Ssa#XM_014199791.1	V-type proton ATPase 116 kDa subunit a isoform 3-like	TM - bacteria up		D spleen vaccine weeks 6-9	37	2172	367	42381	9.61462e-05	1.96719	182	238	420
Ssa#XM_014200165.1	Complement C3;	TM - bacteria up		D spleen PD MSD-Veso	37	2172	429	42381	0.00287927	1.68289	183	271	454
Ssa#XM_014200382.1	C-type lectin domain family 4 member E-like	TM - bacteria up		U Hepatocytes Ast low marine PgmCells	36	2172	173	42381	3.66076e-16	4.06039	184	21	205
Ssa#XM_014200424.1	protein THEMIS2-like	TM - bacteria up		D muscle IFNa vs other plasmids	36	2172	244	42381	1.18162e-09	2.87888	185	103	288
Ssa#XM_014200571.1	Sialic-acid binding protein-4 - Ident 24	TM - bacteria up		D skin epidermis Tenac smolt LimiT	36	2172	286	42381	2.70291e-07	2.45611	186	164	350
Ssa#XM_014201092.1	semaphorin-4A-like	TM - bacteria up		U Adipocyte early response to stimulation	36	2172	385	42381	0.000660564	1.82454	187	252	439
Ssa#XM_014201497.1	B-cell receptor CD22	TM - bacteria up		U muscle abnormal skeleton deformity late thermal shock	35	2172	233	42381	1.07072e-09	2.93105	188	99	287
Ssa#XM_014201850.1	GLI family zinc finger 3	TM - bacteria up		U head kidney vaccine light 12 Reyes-4	34	2172	285	42381	2.8227e-06	2.3278	189	186	375
Ssa#XM_014202534.1	basigin-like CD147	TM - bacteria up		TM Bacteria Down	33	2172	176	42381	6.80035e-13	3.65858	190	35	225
Ssa#XM_014202622.1	Suppressor of cytokine signaling 3b	TM - bacteria up		U skin stress in brackish water	32	2172	258	42381	2.035e-06	2.42015	191	172	363
Ssa#XM_014202802.1	interleukin-6 receptor subunit beta-like	TM - bacteria up		U skin derma vs epidermis SkLay	31	2172	154	42381	1.99519e-13	3.92783	192	27	219
Ssa#XM_014202990.1	NADPH oxidase organizer 1a	TM - bacteria up		D head kidney LPS poly(IC)	31	2172	230	42381	2.98333e-07	2.62994	193	135	328
Ssa#XM_014203110.1	immunoglobulin superfamily member 6-like	TM - bacteria up		U Intestine soy enteritis	30	2172	256	42381	1.82266e-05	2.28661	194	197	391
Ssa#XM_014204160.1	Formin-like protein 1	TM - bacteria up		D muscle abnormal skeleton deformity late thermal shock	30	2172	274	42381	8.74177e-05	2.1364	195	218	413
Ssa#XM_014204442.1	ABI gene family member 3-like	TM - bacteria up		D gill good presmolt	29	2172	172	42381	8.29394e-10	3.28989	196	65	261
Ssa#XM_014204687.1	NF-kappa-B inhibitor alpha-like	TM - bacteria up		D spleen erythropoiesis day 2	29	2172	181	42381	4.46751e-09	3.1263	197	77	274
Ssa#XM_014205065.1	Enoyl-[acyl-carrier-protein] reductase mitochondrial	TM - bacteria up		U skin cortisol lice	29	2172	189	42381	1.75259e-08	2.99397	198	92	290
Ssa#XM_014205217.1	Cyclic AMP-dependent transcription factor ATF-3	TM - bacteria up		D liver IPN	29	2172	231	42381	4.86096e-06	2.44961	199	166	365
Ssa#XM_014206725.1	Perilipin	TM - bacteria up		D spleen respiration swim test good swimmers	29	2172	246	42381	2.23874e-05	2.30025	200	194	394
Ssa#XM_014207192.1	Plasminogen activator inhibitor 1	TM - bacteria up		U head kidney vaccine High Response	29	2172	359	42381	0.0232409	1.57621	201	278	479
Ssa#XM_014207886.1	6-phosphofructo-2-kinase/fructose-2,6-biphosphatase 3	TM - bacteria up		D heart farmed - wild rested Qesc	28	2172	175	42381	8.89797e-09	3.12199	202	78	280
Ssa#XM_014207926.1	Plexin-C1	TM - bacteria up		D head kidney parr vs smolt HSMI week 6	28	2172	315	42381	0.00666791	1.73444	203	265	468
Ssa#XM_014209115.1	TNFAIP3-interacting protein 2-like	TM - bacteria up		U head kidney vaccine days 14-35	27	2172	169	42381	1.77262e-08	3.11737	204	79	283
Ssa#XM_014209799.1	C-type lectin domain family 4 member E-like	TM - bacteria up		D Hepatocytes Ast low marine PgmCells	27	2172	183	42381	1.75592e-07	2.87888	205	104	309
Ssa#XM_014209800.1	C-type lectin	TM - bacteria up		D RBC PRV Strain	27	2172	195	42381	9.66949e-07	2.70172	206	121	327
Ssa#XM_014210119.1	Receptor-type tyrosine-protein phosphatase S	TM - bacteria up		U heart post PD pathology	27	2172	306	42381	0.0087362	1.72169	207	267	474
Ssa#XM_014210379.1	interactor protein for cytohesin exchange factors 1-like	TM - bacteria up		D mustard liver	26	2172	151	42381	3.62598e-09	3.35976	208	59	267
Ssa#XM_014211724.1	Arginase, type II	TM - bacteria up		D intestine EPA-DHA Miniomega	26	2172	184	42381	9.47319e-07	2.75719	209	115	324
Ssa#XM_014212572.1	Dual specificity protein phosphatase 1	TM - bacteria up		U heart CMS week 8	26	2172	185	42381	1.08764e-06	2.74229	210	117	327
Ssa#XM_014212891.1	Fermitin family homolog 3	TM - bacteria up		U heart critical swim test good swimmers	26	2172	189	42381	1.86222e-06	2.68425	211	125	336
Ssa#XM_014215203.1	Ras homolog gene family, member Gb	TM - bacteria up		D skin cortisol lice	26	2172	281	42381	0.00508917	1.80542	212	256	468
Ssa#XM_014216214.1	Mucosa associated lymphoid tissue lymphoma translocation gene 1a	TM - bacteria up		U heart HSMI high EPA	25	2172	188	42381	6.72511e-06	2.59474	213	140	353
Ssa#XM_014216312.1	Midnolin	TM - bacteria up		D Liver Desaturase Gen3	25	2172	248	42381	0.00160561	1.96698	214	239	453
Ssa#XM_014216449.1	Signal-transducing adaptor protein 2	TM - bacteria up		U organs CMS week 8	25	2172	265	42381	0.00458437	1.8408	215	251	466
Ssa#NM_001142716.1	Aldehyde dehydrogenase 6 family, member A1	TM - inflammation down		D gill good smolts mid period	24	2172	132	42381	3.22057e-09	3.54771	216	44	260
Ssa#NM_001146649.1	Beta-ureidopropionase	TM - inflammation down		U muscle abnormal skeleton deformity early thermal shock	24	2172	165	42381	1.32624e-06	2.83817	217	108	325
Ssa#XM_014157904.1	Peptidylprolyl isomerase Fa	TM - inflammation down		D skin estrogen lice 19 dpi vs lice	24	2172	203	42381	0.000122057	2.30689	218	192	410
Ssa#XM_014158643.1	Ataxin 7-like 3	TM - inflammation down		U gill smoltification	24	2172	233	42381	0.00143699	2.00986	219	233	452
Ssa#XM_014161765.1	ATP synthase subunit alpha, mitochondrial	TM - inflammation down		U liver sea vs fresh water	24	2172	285	42381	0.0253328	1.64315	220	276	496
Ssa#XM_014171849.1	Carnitine O-acetyltransferase	TM - inflammation down		D head kidney PBS polyIC new sources	23	2172	141	42381	1.3694e-07	3.18288	221	73	294
Ssa#XM_014176267.1	Nicotinamide nucleotide transhydrogenase	TM - inflammation down		D head kidney feed 4 vs control	23	2172	175	42381	2.14523e-05	2.56449	222	145	367
Ssa#XM_014182546.1	Glutamic-oxaloacetic transaminase 1, soluble	TM - inflammation down		U gill good smolt (trial 2)	23	2172	183	42381	5.34998e-05	2.45238	223	165	388
Ssa#XM_014210475.1	Actin, alpha 1a, skeletal muscle	TM - inflammation down		U spleen critical swim test poor swimmers	23	2172	194	42381	0.00016516	2.31333	224	190	414
Ssa#XM_014212926.1	Phospholipase A and acyltransferase 4	TM - inflammation down		D muscle abnormal	23	2172	247	42381	0.00812612	1.81695	225	254	479
Omy#BX861424	Neutrophil cytosolic factor 1	TM - inflammation up		D head kidney light 24-12 Reyes-4	22	2172	123	42381	2.48621e-08	3.49003	226	50	276
Ssa#NM_001123579.1	C type lectin receptor A (clec4e)	TM - inflammation up		U liver HSMI high EPA	22	2172	125	42381	3.82159e-08	3.43419	227	53	280
Ssa#NM_001139877.1	Disabled homolog 2	TM - inflammation up		U intestine algae fish oil feed	22	2172	133	42381	1.88966e-07	3.22762	228	71	299
Ssa#NM_001139901.1	Jun B-1	TM - inflammation up		D skin estrogen	22	2172	249	42381	0.0190175	1.72399	229	266	495
Ssa#NM_001139918.1	Interferon-induced GTP-binding protein Mx	TM - inflammation up		U heart CMS week 10	21	2172	113	42381	2.00595e-08	3.6262	230	39	269
Ssa#NM_001139979.1	Kelch-like protein 6	TM - inflammation up		D intestine DHA Miniomega	21	2172	205	42381	0.00331977	1.99883	231	235	466
Ssa#NM_001140097.1	Transglutaminase 1 like 1	TM - inflammation up		U head kidney vaccine stable to day 35	21	2172	227	42381	0.0128917	1.80511	232	257	489
Ssa#NM_001140254.1	TNF alpha-induced protein 2, tnfaip2	TM - inflammation up		U brain smoltification	21	2172	236	42381	0.0205798	1.73628	233	264	497
Ssa#NM_001140371.1	5-formyltetrahydrofolate cyclo-ligase	TM - inflammation up		#NAME?	21	2172	239	42381	0.0238186	1.71448	234	269	503
Ssa#NM_001140441.1	Regulator of G-protein signalling 14 - Ident 43	TM - inflammation up		D skin epidermis vs skin SkLay	20	2172	110	42381	7.93629e-08	3.54771	235	43	278
Ssa#NM_001140455.1	Myelin-associated glycoprotein	TM - inflammation up		D hepatocytes ast+cortisol low marine PgmCells	20	2172	152	42381	8.04272e-05	2.56743	236	143	379
Ssa#NM_001140576.1	Leukocyte surface antigen CD53	TM - inflammation up		D muscle abnormal skeleton deformity early thermal shock	20	2172	216	42381	0.0153901	1.80671	237	255	492
Ssa#NM_001140738.1	Pleckstrin homology domain-containing family F member 1	TM - inflammation up		D liver steatosis	20	2172	229	42381	0.0298342	1.70414	238	270	508
Ssa#NM_001140819.2	Coronin-1A	TM - inflammation up		U spleen critical swim test good swimmers	19	2172	148	42381	0.000192063	2.50497	239	157	396
Ssa#NM_001141046.2	CD209 antigen-like protein D	TM - inflammation up		U heart CMS week 6	19	2172	182	42381	0.00428487	2.03701	240	230	470
Ssa#NM_001141491.1	Cathepsin S	TM - inflammation up		U gill intact vs perfused (blood)	18	2172	116	42381	1.05192e-05	3.02779	241	90	331
Ssa#NM_001141535.1	GLIPR1-like protein 1 (gprl1)	TM - inflammation up		D heart critical swim test poor swimmers	18	2172	130	42381	8.41212e-05	2.70172	242	122	364
Ssa#NM_001141544.1	Leupaxin	TM - inflammation up		U gill sea - fresh water Om3Barr	18	2172	132	42381	0.000109238	2.66079	243	130	373
Ssa#NM_001141642.1	78 kDa glucose-regulated protein	TM - inflammation up		U Heart CMS high pathology	18	2172	163	42381	0.00269316	2.15475	244	217	461
Ssa#NM_001141801.1	Tyrosine-protein kinase HCK	TM - inflammation up		D skin lice mustard 15	18	2172	179	42381	0.00883971	1.96214	245	240	485
Ssa#NM_001145423.1	neutrophil cytosolic factor 2	TM - inflammation up		U skin derma SWT-smolt FT Farmwell	18	2172	196	42381	0.0245243	1.79196	246	258	504
Ssa#NM_001173896.1	Actin related protein 2/3 complex, subunit 1A	TM - inflammation up		D skin derma Moritella ILAB	17	2172	85	42381	1.11881e-07	3.90249	247	29	276
Ssa#XM_014123566.1	protein tyrosine phosphatase, receptor type, C	TM - inflammation up		U Heart phenylhydrazin	17	2172	100	42381	3.4679e-06	3.31711	248	63	311
Ssa#XM_014127058.1	Interferon regulatory factor 8	TM - inflammation up		Down gill Moritella G100 Progress	17	2172	132	42381	0.000432309	2.51296	249	154	403
Ssa#XM_014128513.1	Myeloperoxidase (mpo)	TM - inflammation up		U skin test feed-CL Crg	16	2172	73	42381	3.81223e-08	4.2767	250	19	269
Ssa#XM_014129062.1	Fermitin family	TM - inflammation up		U muscle PBS injection	16	2172	88	42381	1.9864e-06	3.54771	251	45	296
Ssa#XM_014129157.1	cofilin-2-like	TM - inflammation up		U skin estrogen lice 3 dpi vs lice	16	2172	152	42381	0.00869478	2.05394	252	226	478
Ssa#XM_014129493.1	Cytokine receptor common subunit gamma	TM - inflammation up		D skin derma SWT-smolt FT Farmwell	16	2172	178	42381	0.043499	1.75393	253	263	516
Ssa#XM_014130687.1	ras homolog family member F (in filopodia) (rhof), X1	TM - inflammation up		D head kidney polyIC NewO3	15	2172	106	42381	0.000276982	2.76119	254	114	368
Ssa#XM_014132544.1	Cathepsin Z	TM - inflammation up		D distal kidney mustard	15	2172	120	42381	0.00152653	2.43905	255	169	424
Ssa#XM_014134365.1	Natterin-like protein	TM - inflammation up		D adipose fat fish	15	2172	139	42381	0.00876574	2.10566	256	220	476
Ssa#XM_014134422.1	Src-family tyrosine kinase SCK	TM - inflammation up		U skin epidermis vs derma SkLay	14	2172	80	42381	1.9064e-05	3.41468	257	55	312
Ssa#XM_014136194.1	CD63 antigen-like	TM - inflammation up		U Head kidney vaccine MSD-Veso	14	2172	81	42381	2.33885e-05	3.37252	258	58	316
Ssa#XM_014136368.1	Neurofascin	TM - inflammation up		D Head kidney vaccine MSD-Veso	14	2172	92	42381	0.00016811	2.96928	259	95	354
Ssa#XM_014137467.1	Voltage-dependent P/Q-type calcium channel subunit alpha	TM - inflammation up		TM Inflammation down	14	2172	105	42381	0.00103228	2.60166	260	139	399
Ssa#XM_014137694.1	IL-1 receptor type 2	TM - inflammation up		U liver low DHA new sources	14	2172	107	42381	0.00131264	2.55303	261	148	409
Ssa#XM_014146135.1	Angiopoietin-like 7	TM - inflammation up		U skin lice mustard 15	14	2172	128	42381	0.0102518	2.13417	262	219	481
Ssa#XM_014146471.1	semaphorin-3F-like (LOC106572382), X1	TM - inflammation up		U distal kidney mustard	14	2172	131	42381	0.0129874	2.0853	263	222	485
Ssa#XM_014150873.1	Fibronectin	TM - inflammation up		D heart respiration swim test poor swimmers	14	2172	141	42381	0.0263669	1.9374	264	244	508
Ssa#XM_014152306.1	Cytochrome b-245, beta polypeptide	TM - inflammation up		D heart IPN week 6 vs week 4	13	2172	99	42381	0.00198214	2.56224	265	146	411
Ssa#XM_014154193.1	B-cell linker protein-like	TM - inflammation up		D liver wheat 30 SafeFish	13	2172	100	42381	0.00222901	2.53662	266	151	417
Ssa#XM_014155980.1	high affinity immunoglobulin epsilon receptor subunit gamma-like	TM - inflammation up		U muscle mustard	13	2172	104	42381	0.0034838	2.43905	267	170	437
Ssa#XM_014156332.1	Plasminogen activator inhibitor type 1-like	TM - inflammation up		D heart critical swim test good swimmers	13	2172	110	42381	0.0063937	2.30601	268	193	461
Ssa#XM_014156544.1	Urokinase plasminogen activator, CD87	TM - inflammation up		Down skin epidermis Moritella d4 CTRL-Zn	13	2172	128	42381	0.0275466	1.98173	269	236	505
Ssa#XM_014158126.1	C-type lectin M4, cd209l	TM - inflammation up		D liver smoltification	13	2172	134	42381	0.0407395	1.893	270	248	518
Ssa#XM_014162559.1	high affinity immunoglobulin gamma Fc receptor I-like	TM - inflammation up		U liver smoltification	12	2172	91	42381	0.00299969	2.57307	271	141	412
Ssa#XM_014167081.1	granulocyte colony-stimulating factor receptor	TM - inflammation up		U skin lice days 10-15	12	2172	94	42381	0.00424273	2.49095	272	159	431
Ssa#XM_014172393.1	GLUT6, facilitated glucose transporter member 3	TM - inflammation up		D hepatocytes ast+cortisol marine PgmCells	12	2172	113	42381	0.0245409	2.07212	273	224	497
Ssa#XM_014172597.1	C-C motif chemokine 19-4	TM - inflammation up		D skin epidermis RAS-FT SWT Farmwell	11	2172	81	42381	0.00355633	2.64984	274	132	406
Ssa#XM_014175511.1	GTP-binding protein GEM	TM - inflammation up		U heart IPN week 6 vs week 4	11	2172	93	42381	0.0133089	2.30792	275	191	466
Ssa#XM_014177572.1	C-type lectin domain family 4 member E-like	TM - inflammation up		D skin derma RAS-FT SWT Farmwell	11	2172	99	42381	0.0227605	2.16805	276	216	492
Ssa#XM_014180509.1	Integrin, beta 1b.2	TM - inflammation up		D TO cells isothiocyanate 10	11	2172	105	42381	0.0364726	2.04416	277	229	506
Ssa#XM_014186013.1	Guanine nucleotide exchange factor VAV2	TM - inflammation up		U liver plant choesterol vs fishmeal	10	2172	72	42381	0.00473861	2.71006	278	119	397
Ssa#XM_014195215.1	nuclease EXOG, mitochondrial-like (LOC106602539)	TM - inflammation up		D intestine algae fish oil feed	9	2172	58	42381	0.00296462	3.02779	279	91	370
Ssa#XM_014199306.1	SAM and SH3 domain-containing protein 3-like	TM - inflammation up		D skin mustard lice vs control lice	9	2172	61	42381	0.00471518	2.87888	280	105	385
Ssa#XM_014200172.1	Protein tyrosine kinase 2 beta, a	TM - inflammation up		U liver high fish oil - low NewO3	9	2172	62	42381	0.00545188	2.83245	281	110	391
Ssa#XM_014201141.1	zinc transporter ZIP1-like	TM - inflammation up		D skin epidermis Zn CTRLZn	9	2172	75	42381	0.0254876	2.34149	282	184	466
Ssa#XM_014202105.1	Syndecan 2	TM - inflammation up		U liver astaxinthin free	8	2172	48	42381	0.00305857	3.25207	283	69	352
Ssa#XM_014202628.1	metalloproteinase inhibitor 2-like	TM - inflammation up		U skin salinity in stressed	8	2172	68	42381	0.0430572	2.29558	284	196	480
Ssa#XM_014203617.1	heme oxygenase-like	TM - inflammation up		U head kidney vaccine day1	7	2172	41	42381	0.00527505	3.33139	285	61	346
Ssa#XM_014204442.1	ABI gene family member 3-like	TM - inflammation up		D head kidney feed 5 vs control	6	2172	40	42381	0.0256519	2.92686	286	100	386
Ssa#XM_014204687.1	NF-kappa-B inhibitor alpha-like	TM - inflammation up		D head kidney feed 6 vs control	5	2172	30	42381	0.0282558	3.25207	287	68	355
Ssa#XM_014207730.1	Phosphatidylinositol 4,5-bisphosphate 3-kinase cat	TM - inflammation up		D skin mustard 15	5	2172	31	42381	0.0335605	3.14717	288	76	364
Ssa#XM_014212507.1	TCR-like	TM - inflammation up
Ssa#XM_014212891.1	Fermitin family homolog 3	TM - inflammation up
Ssa#XM_014216266.1	Minor histocompatibility protein HA-1	TM - inflammation up
Ssa#NM_001139901.1	Jun B-1	TM - stress
Ssa#NM_001139941.1	Angiopoietin-related protein 4	TM - stress
Ssa#NM_001140121.1	Immediate early response 2-2	TM - stress
Ssa#XM_014126524.1	BCL2/adenovirus E1B 19 kDa protein-interacting protein 3-like	TM - stress
Ssa#XM_014134365.1	Natterin-like protein	TM - stress
Ssa#XM_014156332.1	Plasminogen activator inhibitor type 1-like	TM - stress
Ssa#XM_014192566.1	Pyruvate dehydrogenase kinase, isozyme 1	TM - stress
Ssa#XM_014203148.1	Immediate early response 2-1	TM - stress
Ssa#XM_014203638.1	Probable ATP-dependent RNA helicase DDX5	TM - stress
Ssa#XM_014212572.1	Dual specificity protein phosphatase 1	TM - stress
Ssa#NM_001139918.1	Interferon-induced GTP-binding protein Mx	TM - virus
Ssa#NM_001140400.1	Interferon-induced protein 44	TM - virus
Ssa#NM_001252361.1	interferon regulatory factor 1	TM - virus
Ssa#XM_014133445.1	Nicotinamide phosphoribosyltransferase	TM - virus
Ssa#XM_014133457.1	C-C motif chemokine 19 precursor-1	TM - virus
Ssa#XM_014147896.1	Poly polymerase 12-1	TM - virus
Ssa#XM_014155941.1	Plac 8-like	TM - virus
Ssa#XM_014156544.1	Urokinase plasminogen activator, CD87	TM - virus
Ssa#XM_014158765.1	E3 ubiquitin-protein ligase DTX3L	TM - virus
Ssa#XM_014170118.1	Fish virus induced TRIM-7	TM - virus
Ssa#XM_014172597.1	C-C motif chemokine 19-4	TM - virus
Ssa#XM_014172797.1	P2Y purinoceptor 8-like	TM - virus
Ssa#XM_014173036.1	Signal transducer and activator of transcription 1-alpha/beta	TM - virus
Ssa#XM_014176219.1	Fish virus induced TRIM-5	TM - virus
Ssa#XM_014179447.1	Poly [ADP-ribose] polymerase 9 [PARP-9]	TM - virus
Ssa#XM_014185925.1	Barrier-to-autointegration factor (banf)	TM - virus
Ssa#NM_001140097.1	Transglutaminase 1 like 1	Tissue Skin, keratinization
Ssa#XM_014150193.1	Amyloid protein beta A4	Tissue Secretory
Ssa#XM_014151318.1	Amyloid protein beta A4	Tissue Secretory
Ssa#XM_014155590.1	Apolipoprotein Eb [Apo-Eb]	Tissue Secretory
Ssa#XM_014161475.1	tissue-type plasminogen activator-like	Tissue Secretory
Ssa#XM_014170815.1	tissue-type plasminogen activator-like	Tissue Secretory
Ssa#XM_014184994.1	Fibronectin	Tissue Secretory
Ssa#XM_014191045.1	murinoglobulin-2-like	Tissue Secretory
Ssa#XM_014201580.1	Apolipoprotein Eb [Apo-Eb]	Tissue Secretory
Ssa#XM_014201709.1	beta-2-glycoprotein 1-like	Tissue Secretory
Ssa#XM_014207192.1	Plasminogen activator inhibitor 1	Tissue Secretory
Ssa#XM_014209535.1	Coagulation factor V	Tissue Secretory
Ssa#NM_001173645.1	Coagulation factor XIII, A1 polypeptide b	Tissue plasma
Ssa#S30239545	Thrombomodulin	Tissue plasma
Ssa#XM_014139313.1	plasminogen activator inhibitor 1 RNA-binding protein-like	Tissue plasma
Ssa#XM_014142819.1	tissue factor pathway inhibitor 2	Tissue plasma
Ssa#XM_014156531.1	Urokinase plasminogen activator	Tissue plasma
Ssa#XM_014177695.1	Thrombospondin-3	Tissue plasma
Ssa#XM_014201085.1	Thrombospondin-3	Tissue plasma
Ssa#XM_014205935.1	Thrombospondin 1b	Tissue plasma
Ssa#XM_014210450.1	Thrombospondin-1	Tissue plasma
Ssa#NM_001139870.1	Syntaxin 1B	Tissue Neural
Ssa#NM_001139877.1	Disabled homolog 2	Tissue Neural
Ssa#NM_001140138.1	1-acyl-sn-glycerol-3-phosphate acyltransferase gamma	Tissue Neural
Ssa#NM_001141747.1	Pleckstrin homology Sec7 and coiled-coil domains-binding protein	Tissue Neural
Ssa#NM_001146436.1	Neuroblastoma suppressor of tumorigenicity 1	Tissue Neural
Ssa#XM_014125783.1	Contactin 1b	Tissue Neural
Ssa#XM_014128581.1	Dihydropyrimidinase-like 3	Tissue Neural
Ssa#XM_014130411.1	synaptogyrin-2-like (LOC106592028)	Tissue Neural
Ssa#XM_014132685.1	Extended synaptotagmin-1	Tissue Neural
Ssa#XM_014135892.1	Extended synaptotagmin-like protein 3	Tissue Neural
Ssa#XM_014143920.1	Absent in melanoma 1 protein	Tissue Neural
Ssa#XM_014147474.1	G protein-coupled receptor 157	Tissue Neural
Ssa#XM_014148589.1	Tetraspanin 3a	Tissue Neural
Ssa#XM_014148746.1	Neurobeachin-like 2	Tissue Neural
Ssa#XM_014148791.1	Midnolin	Tissue Neural
Ssa#XM_014155628.1	Reticulon 1a	Tissue Neural
Ssa#XM_014157487.1	Neuropilin 1b	Tissue Neural
Ssa#XM_014159165.1	transmembrane protein 106B-like	Tissue Neural
Ssa#XM_014159716.1	myelin-associated glycoprotein-like	Tissue Neural
Ssa#XM_014161734.1	Neuropathy target esterase	Tissue Neural
Ssa#XM_014164395.1	Glycoprotein M6Bb	Tissue Neural
Ssa#XM_014168307.1	Mesencephalic astrocyte-derived neurotrophic factor	Tissue Neural
Ssa#XM_014170776.1	Bardet-Biedl syndrome 4 protein-like (LOC106594346)	Tissue Neural
Ssa#XM_014172806.1	Acetylserotonin O-methyltransferase-like	Tissue Neural
Ssa#XM_014174997.1	Neuron navigator 2b	Tissue Neural
Ssa#XM_014175886.1	Plakophilin 3a	Tissue Neural
Ssa#XM_014180651.1	Extended synaptotagmin-2	Tissue Neural
Ssa#XM_014183327.1	synaptogyrin-2-like	Tissue Neural
Ssa#XM_014185782.1	GABA	Tissue Neural
Ssa#XM_014187319.1	Trans-2,3-enoyl-CoA reductase b	Tissue Neural
Ssa#XM_014188412.1	Hydroxycarboxylic acid receptor 2	Tissue Neural
Ssa#XM_014195884.1	Gamma-aminobutyric acid receptor-associated protein	Tissue Neural
Ssa#XM_014200571.1	Sialic-acid binding protein-4 - Ident 24	Tissue Neural
Ssa#XM_014200589.1	Transmembrane protein 106Ba	Tissue Neural
Ssa#XM_014201092.1	semaphorin-4A-like	Tissue Neural
Ssa#XM_014202567.1	synaptogyrin-2-like	Tissue Neural
Ssa#XM_014210476.1	Processed cysteine-rich motor neuron 1 protein	Tissue Neural
Ssa#XM_014216479.1	cysteine-rich motor neuron 1 protein-like	Tissue Neural
Ssa#XM_014141553.1	Myocyte enhancer factor 2cb	Tissue myogenesis
Ssa#XM_014149109.1	Myocyte enhancer factor 2cb	Tissue myogenesis
Ssa#XM_014160843.1	Myocyte enhancer factor 2cb	Tissue myogenesis
Ssa#XM_014177145.1	Myocyte enhancer factor 2cb	Tissue myogenesis
Ssa#XM_014204255.1	Dysferlin	Tissue myogenesis
Ssa#NM_001140819.2	Coronin-1A	Tissue Motility
Ssa#NM_001173750.1	Coronin-1C	Tissue Motility
Ssa#TC104311	CD166 antigen homolog precursor	Tissue Motility
Ssa#XM_014139953.1	Ankyrin repeat family A protein 2	Tissue Motility
Ssa#XM_014149427.1	Sphingosine-1-phosphate receptor 2	Tissue Motility
Ssa#XM_014168054.1	Bridging integrator 2	Tissue Motility
Ssa#XM_014203339.1	Coronin, actin binding protein, 1B	Tissue Motility
Ssa#XM_014148698.1	cystinosin-like	Tissue Melanogenesis
Ssa#XM_014168671.1	Hermansky-Pudlak syndrome 3 (HPS3)	Tissue Melanogenesis
Ssa#NM_001139767.1	GATA-binding factor 3, GATA3	Tissue Hematopoiesis
Ssa#NM_001139829.1	Kruppel-like factor 11a	Tissue Hematopoiesis
Ssa#NM_001140576.1	Leukocyte surface antigen CD53	Tissue Hematopoiesis
Ssa#NM_001142713.1	Krueppel-like factor 2	Tissue Hematopoiesis
Ssa#NM_001173598.1	TNF receptor-associated factor 4	Tissue Hematopoiesis
Ssa#NM_001173849.1	Tyrosine-protein phosphatase non-receptor type 7	Tissue Hematopoiesis
Ssa#XM_014130650.1	Hematopoietic lineage cell-specific protein (hcls1)	Tissue Hematopoiesis
Ssa#XM_014162443.1	induced myeloid leukemia cell differentiation protein Mcl-1 homolog	Tissue Hematopoiesis
Ssa#XM_014166463.1	GATA-binding factor 3, GATA3	Tissue Hematopoiesis
Ssa#XM_014177530.1	Adenylate kinase 2, mitochondrial	Tissue Hematopoiesis
Ssa#XM_014193528.1	Leucine-rich repeat and coiled-coil domain-contain	Tissue Hematopoiesis
Ssa#XM_014210229.1	Kruppel-like factor 11b	Tissue Hematopoiesis
Ssa#NM_001123650.1	IGF binding protein 6	Tissue Growth factor
Ssa#NM_001139844.1	Bone morphogenetic protein 4	Tissue Growth factor
Ssa#NM_001139971.1	Transforming growth factor beta-1-induced transcript 1 protein	Tissue Growth factor
Ssa#NM_001139976.1	Alkaline phosphatase, intestinal, tandem duplicate 1	Tissue Growth factor
Ssa#NM_001139977.1	Connective tissue growth factor	Tissue Growth factor
Ssa#NM_001139999.1	connective tissue growth factor	Tissue Growth factor
Ssa#NM_001140256.1	TGF-beta receptor type-2, TBR3	Tissue Growth factor
Ssa#XM_014123373.1	Cysteine-rich angiogenic inducer 61 variant	Tissue Growth factor
Ssa#XM_014125165.1	Proline-rich protein 5	Tissue Growth factor
Ssa#XM_014129261.1	Transforming growth factor_ beta 1 - Ident 52	Tissue Growth factor
Ssa#XM_014131503.1	Insulin-like growth factor-binding protein 4	Tissue Growth factor
Ssa#XM_014141937.1	Hepatocyte growth factor activator inhibitor 1b	Tissue Growth factor
Ssa#XM_014147467.1	epidermal growth factor receptor kinase substrate 8-like protein 3	Tissue Growth factor
Ssa#XM_014153787.1	hepatocyte growth factor-like (LOC106609646), X1	Tissue Growth factor
Ssa#XM_014160135.1	Bone morphogenetic protein 1b	Tissue Growth factor
Ssa#XM_014162657.1	Periostin, osteoblast specific factor b	Tissue Growth factor
Ssa#XM_014168395.1	Mimecan precursor	Tissue Growth factor
Ssa#XM_014169683.1	Hepatoma-derived growth factor-related protein 2	Tissue Growth factor
Ssa#XM_014173169.1	Growth factor receptor-bound protein 10a	Tissue Growth factor
Ssa#XM_014175114.1	Growth factor receptor-bound protein 2a	Tissue Growth factor
Ssa#XM_014176894.1	Ephrin A1b	Tissue Growth factor
Ssa#XM_014189244.1	Arf-GAP domain and FG repeat-containing protein 1	Tissue Growth factor
Ssa#XM_014196360.1	Latent-transforming growth factor beta-binding protein 3	Tissue Growth factor
Ssa#XM_014198142.1	proheparin-binding EGF-like growth factor	Tissue Growth factor
Ssa#XM_014198623.1	SPARC precursor	Tissue Growth factor
Ssa#XM_014200584.1	Zinc finger protein 36, C3H1 type-like 2	Tissue Growth factor
Ssa#XM_014212026.1	fibroblast growth factor 2-like (LOC106604591)	Tissue Growth factor
Ssa#XM_014213461.1	Bone morphogenetic protein 16	Tissue Growth factor
Ssa#NM_001139825.1	Cation-dependent mannose-6-phosphate receptor	Tissue glycan
Ssa#NM_001140128.1	Probable UDP-sugar transporter protein SLC35A4	Tissue glycan
Ssa#NM_001140455.1	Myelin-associated glycoprotein	Tissue glycan
Ssa#NM_001140470.1	fucosyltransferase 7 (alpha (1,3) fucosyltransferase) (fut7)	Tissue glycan
Ssa#NM_001140934.1	Glucosamine 6-phosphate N-acetyltransferase	Tissue glycan
Ssa#NM_001146548.1	asparagine-linked glycosylation 14 homolog (S. cerevisiae) (alg14)	Tissue glycan
Ssa#NM_001173641.1	Mannosyl	Tissue glycan
Ssa#XM_014126665.1	Alpha-mannosidase 2	Tissue glycan
Ssa#XM_014129073.1	Neutral alpha-glucosidase AB	Tissue glycan
Ssa#XM_014131547.1	N-acetylmuramoyl-L-alanine amidase-like	Tissue glycan
Ssa#XM_014133136.1	Dolichyl-diphosphooligosaccharide--protein glycosyltransferase subunit 2	Tissue glycan
Ssa#XM_014139581.1	Glypican-1	Tissue glycan
Ssa#XM_014145703.1	Dolichyl-diphosphooligosaccharide--protein glycosyltransferase 48 kDa subunit	Tissue glycan
Ssa#XM_014150150.1	Alpha-1,6-mannosylglycoprotein 6-beta-N-acetylgluc	Tissue glycan
Ssa#XM_014159111.1	Charged multivesicular body protein 2a	Tissue glycan
Ssa#XM_014164395.1	Glycoprotein M6Bb	Tissue glycan
Ssa#XM_014165728.1	Beta-1_4-galactosyltransferase 1 - Ident 54	Tissue glycan
Ssa#XM_014166292.1	alpha-1,3-galactosyltransferase 2-like	Tissue glycan
Ssa#XM_014166338.1	Dolichyl-diphosphooligosaccharide--protein glycosyltransferase subunit 2	Tissue glycan
Ssa#XM_014169053.1	UDP-N-acteylglucosamine pyrophosphorylase 1, like 1	Tissue glycan
Ssa#XM_014170762.1	Metaxin-3	Tissue glycan
Ssa#XM_014173411.1	glycophorin-C-like	Tissue glycan
Ssa#XM_014175497.1	N-acetylgalactosamine-6-sulfatase	Tissue glycan
Ssa#XM_014186518.1	UDP-glucose pyrophosphorylase 2a	Tissue glycan
Ssa#XM_014187758.1	N-acylneuraminate cytidylyltransferase (neua)	Tissue glycan
Ssa#XM_014189589.1	UDP-Gal:betaGlcNAc beta 1_3-galactosyltransferase_ polypeptide 2 - Ident 97	Tissue glycan
Ssa#XM_014189918.1	Heparan sulfate 2-O-sulfotransferase 1a	Tissue glycan
Ssa#XM_014198287.1	phosphatidylinositol glycan anchor biosynthesis, class W	Tissue glycan
Ssa#XM_014199334.1	Mannosyl	Tissue glycan
Ssa#XM_014202105.1	Syndecan 2	Tissue glycan
Ssa#XM_014202270.1	Dolichyl-diphosphooligosaccharide--protein glycosyltransferase subunit STT3B	Tissue glycan
Ssa#XM_014204196.1	RFNG O-fucosylpeptide 3-beta-N-acetylglucosaminyltransferase	Tissue glycan
Ssa#XM_014212332.1	Alpha-1,3-mannosyl-glycoprotein 4-beta-N-acetylglu	Tissue glycan
Ssa#XM_014213149.1	proteoglycan 4-like	Tissue glycan
Ssa#XM_014216312.1	Midnolin	Tissue glycan
Ssa#XM_014142013.1	sperm acrosome membrane-associated protein 4-like	Tissue gametogenesis
Ssa#XM_014154871.1	cilia and flagella associated protein 36	Tissue gametogenesis
Ssa#XM_014176990.1	sperm acrosome membrane-associated protein 4-like	Tissue gametogenesis
Ssa#XM_014195582.1	Meiotic nuclear division protein 1 homolog	Tissue gametogenesis
Ssa#NM_001141124.2	Rhesus blood group, C glycoprotein a	Tissue Erythrocyte, globin
Ssa#XM_014166347.1	Band 4.1-like protein 1	Tissue Erythrocyte, globin
Ssa#XM_014202179.1	Erythrocyte membrane protein band 4.1b	Tissue Erythrocyte, globin
Ssa#NM_001140913.1	Periphilin-1	Tissue Epithelium
Ssa#NM_001141822.1	Phosphotriesterase-related protein	Tissue Epithelium
Ssa#XM_014133829.1	Plakophilin-1	Tissue Epithelium
Ssa#XM_014134860.1	Protein-glutamine gamma-glutamyltransferase K	Tissue Epithelium
Ssa#XM_014140223.1	desmocollin-2-like	Tissue Epithelium
Ssa#XM_014178581.1	epithelial membrane protein 2-like	Tissue Epithelium
Ssa#XM_014199268.1	Prominin 1 b	Tissue Epithelium
Ssa#NM_001139766.1	GTP-binding protein GEM,	Tissue Endothelium, angiogenesis
Ssa#NM_001139999.1	connective tissue growth factor	Tissue Endothelium, angiogenesis
Ssa#NM_001140535.1	Endothelial lipase	Tissue Endothelium, angiogenesis
Ssa#NM_001173747.1	vascular endothelial growth factor c	Tissue Endothelium, angiogenesis
Ssa#NM_001173952.1	Angiopoietin-like 1	Tissue Endothelium, angiogenesis
Ssa#XM_014125615.1	Receptor-type tyrosine-protein phosphatase beta	Tissue Endothelium, angiogenesis
Ssa#XM_014138940.1	Endothelial cell-specific molecule 1	Tissue Endothelium, angiogenesis
Ssa#XM_014139620.1	epidermal growth factor-like protein 7	Tissue Endothelium, angiogenesis
Ssa#XM_014145741.1	Angiopoietin-like 1	Tissue Endothelium, angiogenesis
Ssa#XM_014146135.1	Angiopoietin-like 7	Tissue Endothelium, angiogenesis
Ssa#XM_014153694.1	receptor-type tyrosine-protein phosphatase beta-like	Tissue Endothelium, angiogenesis
Ssa#XM_014158269.1	Phosphatidylcholine:ceramide cholinephosphotransfe	Tissue Endothelium, angiogenesis
Ssa#XM_014168997.1	Vascular endothelial growth factor receptor 2	Tissue Endothelium, angiogenesis
Ssa#XM_014175511.1	GTP-binding protein GEM	Tissue Endothelium, angiogenesis
Ssa#XM_014182635.1	Angiopoietin 1	Tissue Endothelium, angiogenesis
Ssa#XM_014205378.1	vascular endothelial growth factor A-A-like	Tissue Endothelium, angiogenesis
Ssa#NM_001139612.1	v-maf musculoaponeurotic fibrosarcoma oncogene-like	Tissue Endocrine
Ssa#NM_001141081.1	FK506 binding protein 5	Tissue Endocrine
Ssa#NM_001164765.1	leptin receptor	Tissue Endocrine
Ssa#XM_014125644.1	Hepatocyte growth factor receptor	Tissue Endocrine
Ssa#XM_014135043.1	Natriuretic peptide receptor 1b	Tissue Endocrine
Ssa#XM_014149118.1	Nuclear receptor subfamily 2, group F, member 6b	Tissue Endocrine
Ssa#XM_014155087.1	catechol O-methyltransferase domain-containing protein 1-like	Tissue Endocrine
Ssa#XM_014196426.1	steroid hormone receptor ERR1-like	Tissue Endocrine
Ssa#XM_014202802.1	interleukin-6 receptor subunit beta-like	Tissue Endocrine
Ssa#XM_014209420.1	Glucocorticoid receptor	Tissue Endocrine
Ssa#XM_014210119.1	Receptor-type tyrosine-protein phosphatase S	Tissue Endocrine
Ssa#XM_014215901.1	deiodinase, iodothyronine, type I	Tissue Endocrine
Ssa#NM_001139976.1	Alkaline phosphatase, intestinal, tandem duplicate 1	Tissue ECM, extracellular
Ssa#NM_001139989.1	Acid phosphatase-like protein 2	Tissue ECM, extracellular
Ssa#NM_001140223.1	Protein-lysine 6-oxidase	Tissue ECM, extracellular
Ssa#NM_001165318.1	Exostoses	Tissue ECM, extracellular
Ssa#NM_001173745.1	Exostosin-like 2	Tissue ECM, extracellular
Ssa#NM_001173960.1	Procollagen-proline, 2-oxoglutarate 4-dioxygenase	Tissue ECM, extracellular
Ssa#XM_014123320.1	Podocan	Tissue ECM, extracellular
Ssa#XM_014133299.1	PHD finger protein 20	Tissue ECM, extracellular
Ssa#XM_014135161.1	hyaluronidase-3-like	Tissue ECM, extracellular
Ssa#XM_014142727.1	otolith matrix macromolecule-64	Tissue ECM, extracellular
Ssa#XM_014150873.1	Fibronectin	Tissue ECM, extracellular
Ssa#XM_014152358.1	Fibronectin	Tissue ECM, extracellular
Ssa#XM_014152866.1	Laminin, beta 2	Tissue ECM, extracellular
Ssa#XM_014153649.1	Lumican	Tissue ECM, extracellular
Ssa#XM_014156890.1	sialic acid-binding Ig-like lectin 16	Tissue ECM, extracellular
Ssa#XM_014159541.1	Transgelin 2	Tissue ECM, extracellular
Ssa#XM_014160907.1	LysM and putative peptidoglycan-binding domain-containing protein 3	Tissue ECM, extracellular
Ssa#XM_014162282.1	Transgelin 2	Tissue ECM, extracellular
Ssa#XM_014162657.1	Periostin, osteoblast specific factor b	Tissue ECM, extracellular
Ssa#XM_014165704.1	Fibronection	Tissue ECM, extracellular
Ssa#XM_014165901.1	Syndecan-4	Tissue ECM, extracellular
Ssa#XM_014169988.1	hyaluronidase PH-20-like	Tissue ECM, extracellular
Ssa#XM_014171375.1	L-serine dehydratase/L-threonine deaminase	Tissue ECM, extracellular
Ssa#XM_014175148.1	Rho GTPase activating protein 1	Tissue ECM, extracellular
Ssa#XM_014184994.1	Fibronectin	Tissue ECM, extracellular
Ssa#XM_014199880.1	A disintegrin and metalloproteinase with thrombospondin motifs 2-like	Tissue ECM, extracellular
Ssa#XM_014202105.1	Syndecan 2	Tissue ECM, extracellular
Ssa#XM_014202237.1	multimerin-2-like	Tissue ECM, extracellular
Ssa#XM_014205004.1	Laminin subunit alpha-4	Tissue ECM, extracellular
Ssa#XM_014207375.1	Lumican	Tissue ECM, extracellular
Ssa#XM_014213979.1	Transgelin 2	Tissue ECM, extracellular
Ssa#XM_014134793.1	Sushi domain-containing protein 3	Tissue ECM mucus
Ssa#XM_014155766.1	mucin-5AC-like	Tissue ECM mucus
Ssa#XM_014155985.1	GMP Giant mucus protein	Tissue ECM mucus
Ssa#XM_014175869.1	Spondin 1a	Tissue ECM mucus
Ssa#XM_014209077.1	Secreted acidic cysteine rich glycoprotein	Tissue ECM mucus
Ssa#XM_014142813.1	Coiled-coil domain-containing protein 132; Putativ	Tissue ECM collagen
Ssa#XM_014142931.1	Collagen alpha-1(XVI) chain	Tissue ECM collagen
Ssa#XM_014144262.1	collagen, type X, alpha 1 precursor	Tissue ECM collagen
Ssa#XM_014150130.1	Intersectin-2	Tissue ECM collagen
Ssa#XM_014154655.1	Collagen alpha-1(XVII) chain	Tissue ECM collagen
Ssa#XM_014163882.1	collagen alpha-1(XVIII) chain-like (LOC106581675), X1	Tissue ECM collagen
Ssa#XM_014172890.1	collagen alpha-1(XVIII) chain	Tissue ECM collagen
Ssa#XM_014178510.1	Collagen type II, alpha-1a	Tissue ECM collagen
Ssa#XM_014183098.1	Collagen alpha-2	Tissue ECM collagen
Ssa#XM_014209886.1	Collagen alpha-1	Tissue ECM collagen
Ssa#XM_014209977.1	Collagen type X alpha 1 - Ident 100	Tissue ECM collagen
Ssa#XM_014212356.1	E74-like factor 2a	Tissue ECM collagen
Ssa#NM_001140084.1	Adenylyl cyclase-associated protein	Tissue Differetiation-hox
Ssa#NM_001140476.1	Pbx/knotted 1 homeobox 1.2	Tissue Differetiation-hox
Ssa#NM_001140828.1	Distal-less homeobox gene 3b	Tissue Differetiation-hox
Ssa#XM_014130254.1	Pre-B-cell leukemia transcription factor 2	Tissue Differetiation-hox
Ssa#XM_014135538.1	Homeo box B8b	Tissue Differetiation-hox
Ssa#XM_014140788.1	homeobox and leucine zipper encoding	Tissue Differetiation-hox
Ssa#XM_014161438.1	Phosphatidylinositol-4-phosphate 5-kinase, type I, alpha, a	Tissue Differetiation-hox
Ssa#XM_014191586.1	homeobox and leucine zipper protein Homez-like	Tissue Differetiation-hox
Ssa#XM_014200609.1	Homeobox protein MOX-2	Tissue Differetiation-hox
Ssa#NM_001140139.1	hepatocyte growth factor a	Tissue Differentiation
Ssa#NM_001140519.1	Secreted frizzled-related protein 1	Tissue Differentiation
Ssa#NM_001140541.1	Follistatin-related protein 1	Tissue Differentiation
Ssa#NM_001141639.1	Activin receptor type-1 precursor	Tissue Differentiation
Ssa#NM_001141780.1	Mab-21-like 1	Tissue Differentiation
Ssa#NM_001141801.1	Tyrosine-protein kinase HCK	Tissue Differentiation
Ssa#NM_001142713.1	Krueppel-like factor 2	Tissue Differentiation
Ssa#NM_001146463.1	Cysteine and glycine-rich protein 1	Tissue Differentiation
Ssa#NM_001173614.1	Serine/threonine kinase 3	Tissue Differentiation
Ssa#NM_001173640.1	HHIP-like protein 2	Tissue Differentiation
Ssa#NM_001279013.1	Histone deacetylase 1	Tissue Differentiation
Ssa#XM_014123228.1	Forkhead box protein S1	Tissue Differentiation
Ssa#XM_014123523.1	neurogenic locus notch homolog protein 1-like	Tissue Differentiation
Ssa#XM_014125165.1	Proline-rich protein 5	Tissue Differentiation
Ssa#XM_014128263.1	Junction mediating and regulatory protein, p53 cofactor	Tissue Differentiation
Ssa#XM_014129012.1	U2 snRNP-associated SURP motif-containing protein-like	Tissue Differentiation
Ssa#XM_014131003.1	Cysteine-rich protein 2 - Ident 51	Tissue Differentiation
Ssa#XM_014133350.1	dysbindin-like	Tissue Differentiation
Ssa#XM_014134659.1	V-maf musculoaponeurotic fibrosarcoma	Tissue Differentiation
Ssa#XM_014134753.1	Inhibitor of DNA binding 2, dominant negative helix-loop-helix protein, b	Tissue Differentiation
Ssa#XM_014135870.1	Activin A receptor, type I like	Tissue Differentiation
Ssa#XM_014136509.1	Nuclear oncoprotein skib	Tissue Differentiation
Ssa#XM_014137360.1	Zinc finger and BTB domain containing 16a	Tissue Differentiation
Ssa#XM_014137859.1	Protein Wnt-11	Tissue Differentiation
Ssa#XM_014138646.1	growth arrest-specific protein 1-like	Tissue Differentiation
Ssa#XM_014140065.1	Serine/threonine-protein kinase PLK3	Tissue Differentiation
Ssa#XM_014140188.1	Forkhead box protein Q1	Tissue Differentiation
Ssa#XM_014140586.1	Wingless-type MMTV integration site family, member 9B	Tissue Differentiation
Ssa#XM_014140809.1	TOX high mobility group box family member 4	Tissue Differentiation
Ssa#XM_014141305.1	Protein APCDD1-like	Tissue Differentiation
Ssa#XM_014141731.1	Retinoid X recpetor	Tissue Differentiation
Ssa#XM_014146337.1	methyl-CpG-binding domain protein 3-like	Tissue Differentiation
Ssa#XM_014149825.1	protein naked cuticle homolog 2-like	Tissue Differentiation
Ssa#XM_014150860.1	leucine-rich repeat flightless-interacting protein 2-like	Tissue Differentiation
Ssa#XM_014151903.1	Amino-terminal enhancer of split	Tissue Differentiation
Ssa#XM_014151935.1	Tuftelin	Tissue Differentiation
Ssa#XM_014154070.1	Forkhead box G1 - Ident 49, uncertain	Tissue Differentiation
Ssa#XM_014154135.1	epithelial cell adhesion molecule	Tissue Differentiation
Ssa#XM_014155606.1	endosialin-like	Tissue Differentiation
Ssa#XM_014156347.1	Serine protease HTRA1	Tissue Differentiation
Ssa#XM_014158399.1	Transcription factor SOX-9	Tissue Differentiation
Ssa#XM_014159012.1	histidine triad nucleotide binding protein 3	Tissue Differentiation
Ssa#XM_014163020.1	Dixin	Tissue Differentiation
Ssa#XM_014164603.1	Bromodomain-containing 2a	Tissue Differentiation
Ssa#XM_014166064.1	Cysteine and glycine-rich protein 1a	Tissue Differentiation
Ssa#XM_014167033.1	Class E basic helix-loop-helix protein 40	Tissue Differentiation
Ssa#XM_014170578.1	Adipocyte enhancer-binding protein 1	Tissue Differentiation
Ssa#XM_014173169.1	Growth factor receptor-bound protein 10a	Tissue Differentiation
Ssa#XM_014176479.1	Wilms tumor protein	Tissue Differentiation
Ssa#XM_014179461.1	Spermatogenesis-associated protein 20	Tissue Differentiation
Ssa#XM_014182416.1	Protein tyrosine phosphatase type IVA, member 1	Tissue Differentiation
Ssa#XM_014186751.1	Nuclear factor 1 X-type	Tissue Differentiation
Ssa#XM_014190166.1	Retinoic acid receptor RX	Tissue Differentiation
Ssa#XM_014191689.1	Myeloid-associated differentiation marker	Tissue Differentiation
Ssa#XM_014193181.1	Nuclear factor 1 X-type	Tissue Differentiation
Ssa#XM_014196303.1	Chordin-like protein	Tissue Differentiation
Ssa#XM_014198129.1	Early growth response 1	Tissue Differentiation
Ssa#XM_014198935.1	girdin-like	Tissue Differentiation
Ssa#XM_014199074.1	ETS-related transcription factor Elf-4	Tissue Differentiation
Ssa#XM_014200066.1	Early growth response protein	Tissue Differentiation
Ssa#XM_014200736.1	neurogenic locus notch homolog protein 1-like	Tissue Differentiation
Ssa#XM_014201523.1	Blood vessel epicardial substance	Tissue Differentiation
Ssa#XM_014201850.1	GLI family zinc finger 3	Tissue Differentiation
Ssa#XM_014203163.1	General transcription factor IIF subunit 1	Tissue Differentiation
Ssa#XM_014203802.1	Thyrotroph embryonic factor b	Tissue Differentiation
Ssa#XM_014204394.1	C-terminal binding protein 2a	Tissue Differentiation
Ssa#XM_014205217.1	Cyclic AMP-dependent transcription factor ATF-3	Tissue Differentiation
Ssa#XM_014205675.1	Protein odd-skipped-related 1	Tissue Differentiation
Ssa#XM_014206658.1	Peroxisome proliferator-activated receptor gamma coactivator 1-alpha	Tissue Differentiation
Ssa#XM_014206725.1	Perilipin	Tissue Differentiation
Ssa#XM_014207209.1	Serine protease HTRA1	Tissue Differentiation
Ssa#XM_014208268.1	Leucine-rich repeats and immunoglobulin-like domai	Tissue Differentiation
Ssa#XM_014208809.1	Twinfilin, actin-binding protein, homolog 2b	Tissue Differentiation
Ssa#XM_014210229.1	Kruppel-like factor 11b	Tissue Differentiation
Ssa#XM_014210929.1	DeltaC	Tissue Differentiation
Ssa#XM_014214088.1	deltaC	Tissue Differentiation
Ssa#XM_014215164.1	Hairy-related 13	Tissue Differentiation
Ssa#XM_014216081.1	Regulator of nonsense transcripts 1	Tissue Differentiation
Ssa#NM_001140828.1	Distal-less homeobox gene 3b	Tissue bone cartilage
Ssa#NM_001140928.1	Osteoclast-stimulating factor 1	Tissue bone cartilage
Ssa#XM_014134139.1	Mimecan precursor	Tissue bone cartilage
Ssa#XM_014157343.1	tartrate-resistant acid phosphatase type 5-like	Tissue bone cartilage
Ssa#XM_014159082.1	Chondroadherin	Tissue bone cartilage
Ssa#XM_014160689.1	Osteoclast-stimulating factor 1	Tissue bone cartilage
Ssa#XM_014175441.1	Cartilage intermediate layer protein 1	Tissue bone cartilage
Ssa#XM_014175543.1	T-cell immunomodulatory protein	Tissue bone cartilage
Ssa#XM_014195898.1	Fos-related antigen 2	Tissue bone cartilage
Ssa#XM_014202609.1	Transcription factor SOX-9	Tissue bone cartilage
Ssa#XM_014214480.1	Periostin, osteoblast specific factor b	Tissue bone cartilage
Ssa#XM_014128151.1	Adipocyte enhancer-binding protein 1	Tissue adipocyte
Ssa#XM_014213855.1	PTB-containing, cubilin and LRP1-interacting protein	Tissue adipocyte
Ssa#NM_001123723.1	FXYD domain containing ion transport regulator 5a	Tissue Adhesion
Ssa#NM_001140002.1	Integrin linked kinase	Tissue Adhesion
Ssa#NM_001140142.1	EH domain-containing protein 3	Tissue Adhesion
Ssa#XM_014123817.1	junctional adhesion molecule A-like	Tissue Adhesion
Ssa#XM_014126600.1	Cadherin 2, neuronal	Tissue Adhesion
Ssa#XM_014129677.1	Claudin g	Tissue Adhesion
Ssa#XM_014130312.1	Scavenger receptor class F member 1	Tissue Adhesion
Ssa#XM_014130462.1	Integral membrane protein DGCR2/IDD	Tissue Adhesion
Ssa#XM_014131074.1	Catenin	Tissue Adhesion
Ssa#XM_014136149.1	Integrin, alpha 5	Tissue Adhesion
Ssa#XM_014137436.1	Occludin	Tissue Adhesion
Ssa#XM_014140900.1	Integrin, alpha 6a	Tissue Adhesion
Ssa#XM_014152207.1	Connexin 43.4	Tissue Adhesion
Ssa#XM_014158750.1	Integrin, beta 6	Tissue Adhesion
Ssa#XM_014159297.1	Integrin alpha-X	Tissue Adhesion
Ssa#XM_014162774.1	Claudin g	Tissue Adhesion
Ssa#XM_014163750.1	LIM domain only protein 7	Tissue Adhesion
Ssa#XM_014172670.1	anthrax toxin receptor 2-like	Tissue Adhesion
Ssa#XM_014173271.1	Integrin, alpha 6a	Tissue Adhesion
Ssa#XM_014173614.1	Integrin, beta 6	Tissue Adhesion
Ssa#XM_014180509.1	Integrin, beta 1b.2	Tissue Adhesion
Ssa#XM_014182292.1	vascular cell adhesion protein 1-like	Tissue Adhesion
Ssa#XM_014186955.1	V-set and immunoglobulin domain-containing protein 2-like	Tissue Adhesion
Ssa#XM_014191010.1	desmoglein-2-like	Tissue Adhesion
Ssa#XM_014191496.1	Hemagglutinin/amebocyte aggregation factor (haaf)	Tissue Adhesion
Ssa#XM_014191592.1	hemicentin-1-like	Tissue Adhesion
Ssa#XM_014192622.1	glycoprotein IIb	Tissue Adhesion
Ssa#XM_014194817.1	Nephronectin	Tissue Adhesion
Ssa#XM_014197379.1	Dolichyl-diphosphooligosaccharide--protein glycosyltransferase subunit STT3A	Tissue Adhesion
Ssa#XM_014200571.1	Sialic-acid binding protein-4 - Ident 24	Tissue Adhesion
Ssa#XM_014201523.1	Blood vessel epicardial substance	Tissue Adhesion
Ssa#XM_014203941.1	vascular cell adhesion protein 1-like	Tissue Adhesion
Ssa#XM_014204063.1	Integrin, beta 6	Tissue Adhesion
Ssa#XM_014204339.1	Catenin	Tissue Adhesion
Ssa#XM_014209910.1	von Willebrand factor A domain-containing protein 7-like	Tissue Adhesion
Ssa#XM_014212359.1	Protocadherin 18b	Tissue Adhesion
Ssa#XM_014212363.1	Protocadherin 10b	Tissue Adhesion
Ssa#XM_014214349.1	claudin-4-like	Tissue Adhesion
Ssa#NM_001139771.1	Zinc transporter SLC39A7	Metabolism zinc
Ssa#XM_014149426.1	Zinc transporter 7	Metabolism zinc
Ssa#XM_014158407.1	zinc transporter ZIP11-like	Metabolism zinc
Ssa#XM_014201141.1	zinc transporter ZIP1-like	Metabolism zinc
Ssa#XM_014216006.1	Zinc transporter 7	Metabolism zinc
Ssa#NM_001139783.1	Alpha-aminoadipic semialdehyde dehydrogenase	Metabolism Xenobiotic
Ssa#NM_001140755.1	Glutathione S-transferase 3	Metabolism Xenobiotic
Ssa#NM_001141472.1	Glutathione transferase omega-1	Metabolism Xenobiotic
Ssa#NM_001141690.1	Glutathione S-transferase kappa 1	Metabolism Xenobiotic
Ssa#XM_014125428.1	Aryl hydrocarbon receptor nuclear translocator-like 1a	Metabolism Xenobiotic
Ssa#XM_014134323.1	Glutathione S-transferase Mu 5	Metabolism Xenobiotic
Ssa#XM_014138066.1	arsenite methyltransferase-like	Metabolism Xenobiotic
Ssa#XM_014140744.1	microsomal glutathione S-transferase 3-like	Metabolism Xenobiotic
Ssa#XM_014148046.1	Aryl hydrocarbon receptor nuclear translocator-like 1a	Metabolism Xenobiotic
Ssa#XM_014158052.1	multidrug resistance associated protein 2	Metabolism Xenobiotic
Ssa#XM_014164527.1	Arf-GAP with dual PH domain-containing protein 1	Metabolism Xenobiotic
Ssa#XM_014183583.1	Cytochrome P450 4F3	Metabolism Xenobiotic
Ssa#XM_014184433.1	Maleylacetoacetate isomerase	Metabolism Xenobiotic
Ssa#XM_014205651.1	Cytochrome P450 2K5	Metabolism Xenobiotic
Ssa#XM_014207793.1	aldose reductase-like	Metabolism Xenobiotic
Ssa#XM_014211826.1	glutathione S-transferase P-like	Metabolism Xenobiotic
Ssa#XM_014213828.1	glutathione S-transferase A2-like	Metabolism Xenobiotic
Ssa#NM_001140371.1	5-formyltetrahydrofolate cyclo-ligase	Metabolism Vitamin
Ssa#NM_001140946.1	Phosphopantothenate--cysteine ligase	Metabolism Vitamin
Ssa#XM_014133445.1	Nicotinamide phosphoribosyltransferase	Metabolism Vitamin
Ssa#XM_014135408.1	NAD kinase a	Metabolism Vitamin
Ssa#XM_014158297.1	Pantothenate kinase 1	Metabolism Vitamin
Ssa#XM_014186960.1	Cytochrome P450 27C1	Metabolism Vitamin
Ssa#NM_001139611.1	CMP-sialic acid transporter	Metabolism Transport
Ssa#NM_001140916.1	Solute carrier family 25 member 38	Metabolism Transport
Ssa#NM_001165305.1	Solute carrier family 38, member 5b	Metabolism Transport
Ssa#NM_001165378.1	Solute carrier family 38, member 5b	Metabolism Transport
Ssa#NM_001173608.1	Solute carrier family 16	Metabolism Transport
Ssa#NM_001173857.1	Transporter	Metabolism Transport
Ssa#XM_014124400.1	Large neutral amino acids transporter small subunit 1	Metabolism Transport
Ssa#XM_014131420.1	Sodium-dependent phosphate transporter 1-B	Metabolism Transport
Ssa#XM_014136928.1	Aquaporin 3a	Metabolism Transport
Ssa#XM_014138605.1	solute carrier family 25 member 46-like	Metabolism Transport
Ssa#XM_014140778.1	Solute carrier family 7	Metabolism Transport
Ssa#XM_014152431.1	ATPase, Na+/K+ transporting, beta 1a polypeptide	Metabolism Transport
Ssa#XM_014155014.1	graves disease carrier protein-like	Metabolism Transport
Ssa#XM_014156159.1	Solute carrier family 7	Metabolism Transport
Ssa#XM_014160265.1	Solute carrier family 15 member 3	Metabolism Transport
Ssa#XM_014167378.1	Sodium/potassium-transporting ATPase subunit alpha-2	Metabolism Transport
Ssa#XM_014172437.1	Aquaporin 3a	Metabolism Transport
Ssa#XM_014173652.1	Solute carrier family 15	Metabolism Transport
Ssa#XM_014174572.1	Solute carrier family 37	Metabolism Transport
Ssa#XM_014190252.1	ATP-binding cassette sub-family D member 3	Metabolism Transport
Ssa#XM_014191790.1	Aquaporin-1	Metabolism Transport
Ssa#XM_014196171.1	Solute carrier family 25	Metabolism Transport
Ssa#XM_014197428.1	Solute carrier organic anion transporter family me	Metabolism Transport
Ssa#XM_014199668.1	Solute carrier family 25 member 43	Metabolism Transport
Ssa#XM_014200327.1	Solute carrier family 52_ riboflavin transporter_ member 3-B	Metabolism Transport
Ssa#XM_014203276.1	Band 3 anion exchange protein, B3AT	Metabolism Transport
Ssa#XM_014204369.1	Peroxisomal membrane protein PMP34	Metabolism Transport
Ssa#XM_014205021.1	Solute carrier family 16, member 10	Metabolism Transport
Ssa#XM_014205138.1	Solute carrier family 35 member F2	Metabolism Transport
Ssa#XM_014212612.1	Nuclear protein localization protein 4 homolog	Metabolism Transport
Ssa#XM_014213484.1	Solute carrier family 1	Metabolism Transport
Ssa#XM_014135701.1	Carbohydrate sulfotransferase 13	Metabolism sulfur, glutathione
Ssa#XM_014170246.1	Sulfide quinone reductase-like (Yeast) - Ident 94	Metabolism sulfur, glutathione
Ssa#XM_014183098.1	Collagen alpha-2	Metabolism sulfur, glutathione
Ssa#XM_014192634.1	3-mercaptopyruvate sulfurtransferase-like	Metabolism sulfur, glutathione
Ssa#XM_014192635.1	3-mercaptopyruvate sulfurtransferase-like	Metabolism sulfur, glutathione
Ssa#NM_001140251.1	Solute carrier family 37	Metabolism Sugar
Ssa#NM_001140489.1	Pyruvate kinase muscle isozyme	Metabolism Sugar
Ssa#NM_001140536.1	6-phosphofructo-2-kinase/fructose-2,6-biphosphatase 4	Metabolism Sugar
Ssa#NM_001320018.1	Pyruvate kinase, muscle, b	Metabolism Sugar
Ssa#XM_014125588.1	Glucose phosphate isomerase b	Metabolism Sugar
Ssa#XM_014133376.1	6-phosphofructo-2-kinase/fructose-2,6-bisphosphatase 4-like	Metabolism Sugar
Ssa#XM_014137793.1	Glucose-6-phosphate translocase	Metabolism Sugar
Ssa#XM_014145545.1	Glucose-6-phosphate dehydrogenase	Metabolism Sugar
Ssa#XM_014145806.1	6-phosphogluconate dehydrogenase, decarboxylating	Metabolism Sugar
Ssa#XM_014150334.1	Glycerol-3-phosphate dehydrogenase 1c	Metabolism Sugar
Ssa#XM_014155685.1	Facilitated glucose transporter 1	Metabolism Sugar
Ssa#XM_014156063.1	Glyceraldehyde-3-phosphate dehydrogenase, spermatogenic	Metabolism Sugar
Ssa#XM_014157459.1	Phosphofructokinase, muscle a	Metabolism Sugar
Ssa#XM_014158139.1	Galactokinase 1	Metabolism Sugar
Ssa#XM_014163146.1	Beta-galactosidase-1-like protein 2	Metabolism Sugar
Ssa#XM_014166169.1	GDH/6PGL endoplasmic bifunctional protein	Metabolism Sugar
Ssa#XM_014166695.1	6-phosphofructo-2-kinase/fructose-2,6-biphosphatase 2	Metabolism Sugar
Ssa#XM_014166728.1	Facilitated glucose transporter 1	Metabolism Sugar
Ssa#XM_014172393.1	GLUT6, facilitated glucose transporter member 3	Metabolism Sugar
Ssa#XM_014175386.1	Pyruvate kinase, muscle, b	Metabolism Sugar
Ssa#XM_014176417.1	Transaldolase	Metabolism Sugar
Ssa#XM_014180207.1	Hexokinase 2	Metabolism Sugar
Ssa#XM_014191280.1	Glucose-6-phosphate 1-dehydrogenase	Metabolism Sugar
Ssa#XM_014192566.1	Pyruvate dehydrogenase kinase, isozyme 1	Metabolism Sugar
Ssa#XM_014196211.1	Pyruvate dehydrogenase	Metabolism Sugar
Ssa#XM_014201331.1	xylose isomerase-like	Metabolism Sugar
Ssa#XM_014202129.1	Pyruvate dehydrogenase [acetyl-transferring]-pho	Metabolism Sugar
Ssa#XM_014203796.1	Phosphomannomutase 2	Metabolism Sugar
Ssa#XM_014206626.1	Phosphorylase, glycogen; brain	Metabolism Sugar
Ssa#XM_014206765.1	Facilitated glucose transporter 1	Metabolism Sugar
Ssa#XM_014207886.1	6-phosphofructo-2-kinase/fructose-2,6-biphosphatase 3	Metabolism Sugar
Ssa#XM_014211673.1	Phosphorylase, glycogen; brain	Metabolism Sugar
Ssa#NM_001141040.1	Dehydrogenase/reductase SDR family member 11	Metabolism Steroid, bile
Ssa#NM_001173666.1	Bile salt export pump	Metabolism Steroid, bile
Ssa#XM_014124222.1	cholesteryl ester transfer protein-like	Metabolism Steroid, bile
Ssa#XM_014141737.1	Estradiol 17-beta-dehydrogenase 8	Metabolism Steroid, bile
Ssa#XM_014158052.1	multidrug resistance associated protein 2	Metabolism Steroid, bile
Ssa#XM_014171084.1	Steroidogenic acute regulatory protein, mitochondrial	Metabolism Steroid, bile
Ssa#XM_014173022.1	Sterol 26-hydroxylase_ mitochondrial	Metabolism Steroid, bile
Ssa#XM_014205419.1	Squalene synthase	Metabolism Steroid, bile
Ssa#NM_001140019.1	Heterogeneous nuclear ribonucleoprotein L	Metabolism RNA
Ssa#NM_001140359.1	Forty-two-three domain-containing protein 1	Metabolism RNA
Ssa#NM_001140654.1	Gem-associated protein 7	Metabolism RNA
Ssa#XM_014127805.1	RNA binding protein with multiple splicing 2b	Metabolism RNA
Ssa#XM_014128176.1	Synaptotagmin binding, cytoplasmic RNA interacting protein, like	Metabolism RNA
Ssa#XM_014129012.1	U2 snRNP-associated SURP motif-containing protein-like	Metabolism RNA
Ssa#XM_014132674.1	RNA-binding motif, single-stranded-interacting pro	Metabolism RNA
Ssa#XM_014133165.1	Serine/threonine-protein phosphatase 4 regulatory subunit 2	Metabolism RNA
Ssa#XM_014133360.1	RNA binding motif protein 24b	Metabolism RNA
Ssa#XM_014135906.1	RNA-binding motif, single-stranded-interacting pro	Metabolism RNA
Ssa#XM_014138318.1	Serine/arginine-rich splicing factor 9	Metabolism RNA
Ssa#XM_014151425.1	RNA-binding motif, single-stranded-interacting pro	Metabolism RNA
Ssa#XM_014151999.1	Polypyrimidine tract binding protein 2a	Metabolism RNA
Ssa#XM_014154953.1	Putative ATP-dependent RNA helicase DHX57	Metabolism RNA
Ssa#XM_014156009.1	RNA-binding protein 4B-like	Metabolism RNA
Ssa#XM_014163966.1	RNA-binding motif, single-stranded-interacting pro	Metabolism RNA
Ssa#XM_014167343.1	RNA-binding motif, single-stranded-interacting pro	Metabolism RNA
Ssa#XM_014168878.1	Protein mago nashi homolog 2	Metabolism RNA
Ssa#XM_014173149.1	RNA-binding motif, single-stranded-interacting pro	Metabolism RNA
Ssa#XM_014174534.1	VHSV-induced protein-10	Metabolism RNA
Ssa#XM_014179970.1	Leucine-rich PPR motif-containing protein, mitochondrial	Metabolism RNA
Ssa#XM_014189840.1	TRNA	Metabolism RNA
Ssa#XM_014192026.1	Pre-mRNA-splicing factor 38B	Metabolism RNA
Ssa#XM_014196760.1	RNA-binding protein Musashi homolog 2 (msi2h)	Metabolism RNA
Ssa#XM_014200054.1	Heterogeneous nuclear ribonucleoprotein D-like	Metabolism RNA
Ssa#XM_014203638.1	Probable ATP-dependent RNA helicase DDX5	Metabolism RNA
Ssa#XM_014204164.1	Max-like protein X	Metabolism RNA
Ssa#XM_014206523.1	pre-rRNA processing protein FTSJ3	Metabolism RNA
Ssa#XM_014212702.1	heterogeneous nuclear ribonucleoprotein A0-like	Metabolism RNA
Ssa#XM_014214746.1	Small nuclear ribonucleoprotein Sm D2	Metabolism RNA
Ssa#XM_014159895.1	Retinol dehydrogenase 10	Metabolism Retinoid
Ssa#XM_014189927.1	Retinol dehydrogenase 11	Metabolism Retinoid
Ssa#XM_014192460.1	Retinol saturase	Metabolism Retinoid
Ssa#XM_014196712.1	dehydrogenase/reductase SDR family member 13-like	Metabolism Retinoid
Ssa#XM_014204006.1	Retinol saturase	Metabolism Retinoid
Ssa#NM_001140214.1	Alanyl-tRNA editing protein Aarsd1	Metabolism Protein biosynthesis
Ssa#XM_014127681.1	Cysteine--tRNA ligase, cytoplasmic	Metabolism Protein biosynthesis
Ssa#XM_014131561.1	alanyl-tRNA synthetase 2, mitochondrial	Metabolism Protein biosynthesis
Ssa#XM_014133525.1	Eukaryotic translation initiation factor 4 gamma 3	Metabolism Protein biosynthesis
Ssa#XM_014140321.1	TRNA selenocysteine 1 associated protein 1b	Metabolism Protein biosynthesis
Ssa#XM_014143807.1	Eukaryotic translation initiation factor 5	Metabolism Protein biosynthesis
Ssa#XM_014147214.1	Serine--tRNA ligase, cytoplasmic	Metabolism Protein biosynthesis
Ssa#XM_014159281.1	Eukaryotic translation initiation factor 3 subunit C	Metabolism Protein biosynthesis
Ssa#XM_014179607.1	Eukaryotic elongation factor 2 kinase	Metabolism Protein biosynthesis
Ssa#XM_014192044.1	Eukaryotic translation initiation factor 4E family member 2 related sequence 1	Metabolism Protein biosynthesis
Ssa#XM_014207207.1	Eukaryotic initiation factor 4A-III	Metabolism Protein biosynthesis
Ssa#XM_014209041.1	Ribosomal protein S6 kinase b, polypeptide 1a	Metabolism Protein biosynthesis
Ssa#NM_001140117.1	serine (or cysteine) proteinase inhibitor clade E, nexin, plasminogen activator inhibitor type 1-like	Metabolism Protease inhibitor
Ssa#NM_001141535.1	GLIPR1-like protein 1 (gprl1)	Metabolism Protease inhibitor
Ssa#NM_001173596.1	Cysteine-rich secretory protein LCCL domain containing 1b	Metabolism Protease inhibitor
Ssa#XM_014143861.1	kunitz-type protease inhibitor 1-like	Metabolism Protease inhibitor
Ssa#XM_014153931.1	Cystatin-F	Metabolism Protease inhibitor
Ssa#XM_014156332.1	Plasminogen activator inhibitor type 1-like	Metabolism Protease inhibitor
Ssa#XM_014190834.1	Integral membrane protein 2Cb	Metabolism Protease inhibitor
Ssa#XM_014202628.1	metalloproteinase inhibitor 2-like	Metabolism Protease inhibitor
Ssa#XM_014207635.1	Tissue inhibitor of metalloproteinase 2a	Metabolism Protease inhibitor
Ssa#XM_014213424.1	Tissue inhibitor of metalloproteinase 2a	Metabolism Protease inhibitor
Ssa#NM_001139932.1	72 kDa type IV collagenase, mmp2	Metabolism Protease
Ssa#NM_001140020.1	Transmembrane protein 163	Metabolism Protease
Ssa#NM_001140399.1	Cathepsin Sb, tandem duplicate 2	Metabolism Protease
Ssa#NM_001140404.1	Dipeptidyl-peptidase 3	Metabolism Protease
Ssa#NM_001141729.1	Carboxypeptidase N catalytic chain	Metabolism Protease
Ssa#NM_001146597.1	Dipeptidyl peptidase 2	Metabolism Protease
Ssa#NM_001165395.1	legumain	Metabolism Protease
Ssa#XM_014124135.1	Aminopeptidase N	Metabolism Protease
Ssa#XM_014124437.1	Cytosolic carboxypeptidase 1	Metabolism Protease
Ssa#XM_014124844.1	Pro-cathepsin H	Metabolism Protease
Ssa#XM_014126337.1	Aminopeptidase Q; Uncharacterized protein	Metabolism Protease
Ssa#XM_014127008.1	Furin	Metabolism Protease
Ssa#XM_014132544.1	Cathepsin Z	Metabolism Protease
Ssa#XM_014144652.1	serine protease 23-like	Metabolism Protease
Ssa#XM_014145410.1	Renin	Metabolism Protease
Ssa#XM_014152565.1	kell blood group glycoprotein-like	Metabolism Protease
Ssa#XM_014153931.1	Cystatin-F	Metabolism Protease
Ssa#XM_014156347.1	Serine protease HTRA1	Metabolism Protease
Ssa#XM_014160700.1	Proprotein convertase subtilisin/kexin type 5b	Metabolism Protease
Ssa#XM_014163552.1	Membrane metallo-endopeptidase-like 1	Metabolism Protease
Ssa#XM_014168875.1	Uridine-cytidine kinase 2a	Metabolism Protease
Ssa#XM_014177129.1	CNDP dipeptidase 2	Metabolism Protease
Ssa#XM_014179303.1	Xaa-Pro aminopeptidase 1	Metabolism Protease
Ssa#XM_014186919.1	Probable carboxypeptidase X1	Metabolism Protease
Ssa#XM_014191901.1	Protein kinase C, iota	Metabolism Protease
Ssa#XM_014199638.1	serine protease 23-like	Metabolism Protease
Ssa#XM_014206753.1	Carboxypeptidase Z	Metabolism Protease
Ssa#XM_014207209.1	Serine protease HTRA1	Metabolism Protease
Ssa#XM_014212310.1	serine protease 23-like	Metabolism Protease
Ssa#XM_014213929.1	Delta(3,5)-Delta(2,4)-dienoyl-CoA isomerase, mitoc	Metabolism Protease
Ssa#XM_014214495.1	Calpain-5	Metabolism Protease
Ssa#XM_014173022.1	Sterol 26-hydroxylase_ mitochondrial	Metabolism P450
Ssa#XM_014205651.1	Cytochrome P450 2K5	Metabolism P450
Ssa#NM_001140023.1	Ribonucleotide reductase M2 polypeptide	Metabolism Nucleotide
Ssa#NM_001140279.1	Thymidine phosphorylase	Metabolism Nucleotide
Ssa#NM_001141741.1	Uridine phosphorylase 2	Metabolism Nucleotide
Ssa#NM_001146649.1	Beta-ureidopropionase	Metabolism Nucleotide
Ssa#XM_014125239.1	Adenosine deaminase CECR1	Metabolism Nucleotide
Ssa#XM_014140306.1	hypoxanthine-guanine phosphoribosyltransferase-like	Metabolism Nucleotide
Ssa#XM_014146953.1	Adenosine deaminase	Metabolism Nucleotide
Ssa#XM_014156558.1	Purine nucleoside phosphorylase 5b	Metabolism Nucleotide
Ssa#XM_014158414.1	DEP domain containing 1a	Metabolism Nucleotide
Ssa#XM_014160530.1	negative elongation factor B-like (LOC106579998)	Metabolism Nucleotide
Ssa#XM_014161196.1	Adenosine monophosphate-protein transferase FICD	Metabolism Nucleotide
Ssa#XM_014168875.1	Uridine-cytidine kinase 2a	Metabolism Nucleotide
Ssa#XM_014177530.1	Adenylate kinase 2, mitochondrial	Metabolism Nucleotide
Ssa#XM_014179447.1	Poly [ADP-ribose] polymerase 9 [PARP-9]	Metabolism Nucleotide
Ssa#XM_014179953.1	Adenylosuccinate synthase	Metabolism Nucleotide
Ssa#XM_014185537.1	Uridine phosphorylase 2	Metabolism Nucleotide
Ssa#XM_014202240.1	Guanosine monophosphate reductase	Metabolism Nucleotide
Ssa#XM_014207773.1	S-adenosylhomocysteine hydrolase-like 2	Metabolism Nucleotide
Ssa#NM_001141611.1	Ribonuclease H1	Metabolism Nuclease
Ssa#XM_014145916.1	deoxyribonuclease gamma-like	Metabolism Nuclease
Ssa#XM_014202569.1	Calcium activated nucleotidase 1a	Metabolism Nuclease
Ssa#CL121Contig1	AF133701_10 NADH dehydrogenase subunit 4	Metabolism Mitochondria
Ssa#EG843803	succinate dehydrogenase complex subunit A flavoprotein	Metabolism Mitochondria
Ssa#NM_001139640.1	Phosphate carrier protein, mitochondrial	Metabolism Mitochondria
Ssa#NM_001139710.1	ATP synthase, H+ transporting, mitochondrial F0 complex, subunit c3	Metabolism Mitochondria
Ssa#NM_001139711.1	ATP synthase, H+ transporting, mitochondrial F0 complex, subunit c3	Metabolism Mitochondria
Ssa#NM_001140230.1	Iron-responsive element binding protein 2	Metabolism Mitochondria
Ssa#NM_001140916.1	Solute carrier family 25 member 38	Metabolism Mitochondria
Ssa#NM_001141168.1	NADH dehydrogenase [ubiquinone] 1 beta subcomplex subunit 4	Metabolism Mitochondria
Ssa#NM_001141699.1	ATP synthase, H+ transporting, mitochondrial F0 complex, subunit c3	Metabolism Mitochondria
Ssa#NM_001141702.1	malate dehydrogenase 2-1, NAD (mitochondrial) (LOC100196673)	Metabolism Mitochondria
Ssa#NM_001173593.1	Mitoferrin-2	Metabolism Mitochondria
Ssa#NM_001173680.1	ATPase family AAA domain-containing protein 3	Metabolism Mitochondria
Ssa#NM_001320018.1	Pyruvate kinase, muscle, b	Metabolism Mitochondria
Ssa#S35527640	NADP transhydrogenase, mitochondrial precursor	Metabolism Mitochondria
Ssa#XM_014123323.1	Carnitine O-palmitoyltransferase 2, mitochondrial	Metabolism Mitochondria
Ssa#XM_014124143.1	Aspartate aminotransferase, mitochondrial	Metabolism Mitochondria
Ssa#XM_014124499.1	28S ribosomal protein S35, mitochondrial-like	Metabolism Mitochondria
Ssa#XM_014124709.1	Sorting and assembly machinery component 50 homolog, like	Metabolism Mitochondria
Ssa#XM_014124796.1	Chromodomain-helicase-DNA-binding protein 1	Metabolism Mitochondria
Ssa#XM_014125355.1	mTERF domain-containing protein 3, mitochondrial	Metabolism Mitochondria
Ssa#XM_014125611.1	TBC1 domain family member 15	Metabolism Mitochondria
Ssa#XM_014125835.1	calphotin-like	Metabolism Mitochondria
Ssa#XM_014125913.1	NADH dehydrogenase [ubiquinone] 1 alpha subcomplex subunit 8	Metabolism Mitochondria
Ssa#XM_014126521.1	Ubiquinol-cytochrome c reductase, Rieske iron-sulfur polypeptide 1	Metabolism Mitochondria
Ssa#XM_014126657.1	Glycine cleavage system protein H	Metabolism Mitochondria
Ssa#XM_014127000.1	Aspartate aminotransferase, mitochondrial	Metabolism Mitochondria
Ssa#XM_014127420.1	Nicotinamide nucleotide transhydrogenase	Metabolism Mitochondria
Ssa#XM_014128581.1	Dihydropyrimidinase-like 3	Metabolism Mitochondria
Ssa#XM_014129578.1	NADH dehydrogenase [ubiquinone] 1 alpha subcomplex subunit 2-like	Metabolism Mitochondria
Ssa#XM_014131264.1	Mitochondrial import receptor subunit TOM20 homolog	Metabolism Mitochondria
Ssa#XM_014131498.1	CDGSH iron-sulfur domain-containing protein 3, mit	Metabolism Mitochondria
Ssa#XM_014131675.1	Cytochrome c1, heme protein, mitochondrial	Metabolism Mitochondria
Ssa#XM_014132821.1	Mitochondrial intermembrane space import and assembly protein 40	Metabolism Mitochondria
Ssa#XM_014133413.1	S-adenosylmethionine mitochondrial carrier protein	Metabolism Mitochondria
Ssa#XM_014133848.1	mitochondrial glutamate carrier 1-like	Metabolism Mitochondria
Ssa#XM_014137968.1	mitochondrial ribosomal protein L22	Metabolism Mitochondria
Ssa#XM_014138652.1	Short-chain specific acyl-CoA dehydrogenase, mitochondrial	Metabolism Mitochondria
Ssa#XM_014138687.1	NADH dehydrogenase [ubiquinone] 1 alpha subcomplex subunit 8	Metabolism Mitochondria
Ssa#XM_014138778.1	GTP:AMP phosphotransferase AK3, mitochondrial-like	Metabolism Mitochondria
Ssa#XM_014139983.1	Hydroxyacid-oxoacid transhydrogenase, mitochondrial	Metabolism Mitochondria
Ssa#XM_014141077.1	Succinate dehydrogenase cytochrome b560 subunit, mitochondrial	Metabolism Mitochondria
Ssa#XM_014142289.1	mitochondrial ribosomal protein L9	Metabolism Mitochondria
Ssa#XM_014142526.1	39S ribosomal protein L36, mitochondrial-like	Metabolism Mitochondria
Ssa#XM_014142813.1	Coiled-coil domain-containing protein 132; Putativ	Metabolism Mitochondria
Ssa#XM_014142876.1	Cytochrome b-c1 complex subunit 7	Metabolism Mitochondria
Ssa#XM_014142892.1	coiled-coil-helix-coiled-coil-helix domain containing 10	Metabolism Mitochondria
Ssa#XM_014143558.1	Methylcrotonoyl-CoA carboxylase beta chain	Metabolism Mitochondria
Ssa#XM_014145965.1	cytochrome c oxidase subunit 4 isoform 2, mitochondrial-like	Metabolism Mitochondria
Ssa#XM_014146144.1	Mitofusin 1	Metabolism Mitochondria
Ssa#XM_014146827.1	PTEN induced kinase 1	Metabolism Mitochondria
Ssa#XM_014147113.1	Isocitrate dehydrogenase 3	Metabolism Mitochondria
Ssa#XM_014148147.1	Mitochondrial inner membrane protease subunit 2	Metabolism Mitochondria
Ssa#XM_014148652.1	Electron transfer flavoprotein subunit alpha, mitochondrial precursor	Metabolism Mitochondria
Ssa#XM_014148711.1	Mitochondrial import inner membrane translocase subunit Tim13	Metabolism Mitochondria
Ssa#XM_014148864.1	Carbonic anhydrase 5A, mitochondrial	Metabolism Mitochondria
Ssa#XM_014151878.1	D-2-hydroxyglutarate dehydrogenase, mitochondrial	Metabolism Mitochondria
Ssa#XM_014152772.1	Mitochondrial tRNA-specific 2-thiouridylase 1	Metabolism Mitochondria
Ssa#XM_014152817.1	Phosphate carrier protein, mitochondrial	Metabolism Mitochondria
Ssa#XM_014153086.1	Sorting and assembly machinery component 50 homolog, like	Metabolism Mitochondria
Ssa#XM_014155286.1	39S ribosomal protein L17, mitochondrial	Metabolism Mitochondria
Ssa#XM_014155494.1	Translocase of outer mitochondrial membrane 40 homolog, like	Metabolism Mitochondria
Ssa#XM_014156891.1	Mitochondrial 2-oxoglutarate/malate carrier protein	Metabolism Mitochondria
Ssa#XM_014157129.1	3-hydroxymethyl-3-methylglutaryl-Coenzyme A lyase	Metabolism Mitochondria
Ssa#XM_014157202.1	Mitochondrial import inner membrane translocase su	Metabolism Mitochondria
Ssa#XM_014157357.1	Holocytochrome c synthase	Metabolism Mitochondria
Ssa#XM_014157794.1	39S ribosomal protein L15, mitochondrial-like	Metabolism Mitochondria
Ssa#XM_014157948.1	mitochondrial ribosomal protein L14	Metabolism Mitochondria
Ssa#XM_014157989.1	mitochondrial ribosomal protein S6	Metabolism Mitochondria
Ssa#XM_014158745.1	Glycerol-3-phosphate acyltransferase 1, mitochondr	Metabolism Mitochondria
Ssa#XM_014159591.1	Mitochondrial calcium uniporter regulator 1	Metabolism Mitochondria
Ssa#XM_014161008.1	Oxoglutarate	Metabolism Mitochondria
Ssa#XM_014161488.1	39S ribosomal protein L40, mitochondrial	Metabolism Mitochondria
Ssa#XM_014161765.1	ATP synthase subunit alpha, mitochondrial	Metabolism Mitochondria
Ssa#XM_014162485.1	succinate dehydrogenase [ubiquinone] cytochrome b small subunit B, mitochondrial-like	Metabolism Mitochondria
Ssa#XM_014163224.1	28S ribosomal protein S23, mitochondria	Metabolism Mitochondria
Ssa#XM_014164056.1	cytochrome b reductase 1	Metabolism Mitochondria
Ssa#XM_014165121.1	Succinyl-CoA ligase [ADP-forming] subunit beta, mitochondrial	Metabolism Mitochondria
Ssa#XM_014165542.1	NADH dehydrogenase [ubiquinone] 1 alpha subcomplex subunit 10, mitochondrial	Metabolism Mitochondria
Ssa#XM_014165615.1	Cytochrome c, somatic b	Metabolism Mitochondria
Ssa#XM_014165644.1	ES1 protein homolog, mitochondrial-like	Metabolism Mitochondria
Ssa#XM_014165858.1	Cytochrome c1, heme protein, mitochondrial	Metabolism Mitochondria
Ssa#XM_014166132.1	Translocase of inner mitochondrial membrane 17 homolog A	Metabolism Mitochondria
Ssa#XM_014166544.1	cytochrome b-c1 complex subunit 1, mitochondrial-like	Metabolism Mitochondria
Ssa#XM_014167068.1	CMP-N-acetylneuraminate-beta-1,4-galactoside alpha-2,3-sialyltransferase-like (LOC106584184), X1	Metabolism Mitochondria
Ssa#XM_014167440.1	Citrate synthase	Metabolism Mitochondria
Ssa#XM_014167491.1	Isocitrate dehydrogenase [NAD] subunit beta, mitoc	Metabolism Mitochondria
Ssa#XM_014168511.1	ATPase, H+ transporting, lysosomal, V0 subunit c, b	Metabolism Mitochondria
Ssa#XM_014168829.1	GTP:AMP phosphotransferase AK4, mitochondrial; HCG	Metabolism Mitochondria
Ssa#XM_014168906.1	sirtuin 5	Metabolism Mitochondria
Ssa#XM_014170808.1	3-ketoacyl-CoA thiolase, mitochondrial	Metabolism Mitochondria
Ssa#XM_014171060.1	Mimitin, mitochondrial	Metabolism Mitochondria
Ssa#XM_014173261.1	Solute carrier family 25	Metabolism Mitochondria
Ssa#XM_014173513.1	Isocitrate dehydrogenase 1	Metabolism Mitochondria
Ssa#XM_014174326.1	Mitochondrial pyruvate carrier 2	Metabolism Mitochondria
Ssa#XM_014175386.1	Pyruvate kinase, muscle, b	Metabolism Mitochondria
Ssa#XM_014176115.1	39S ribosomal protein L4, mitochondrial-like	Metabolism Mitochondria
Ssa#XM_014176234.1	Solute carrier family 25, member 44 b	Metabolism Mitochondria
Ssa#XM_014176267.1	Nicotinamide nucleotide transhydrogenase	Metabolism Mitochondria
Ssa#XM_014176290.1	methionyl-tRNA formyltransferase, mitochondrial-like	Metabolism Mitochondria
Ssa#XM_014176474.1	Sirtuin 2	Metabolism Mitochondria
Ssa#XM_014176721.1	mitochondrial ribosomal protein S11	Metabolism Mitochondria
Ssa#XM_014177264.1	NADH dehydrogenase (ubiquinone) 1 beta subcomplex, 9, 22kDa (ndufb9)	Metabolism Mitochondria
Ssa#XM_014177985.1	8S ribosomal protein S18b_ mitochondrial [MRP-S18-b]	Metabolism Mitochondria
Ssa#XM_014179174.1	Cytochrome c oxidase assembly protein COX19	Metabolism Mitochondria
Ssa#XM_014179703.1	ATP synthase mitochondrial F1 complex assembly factor 2-like	Metabolism Mitochondria
Ssa#XM_014179946.1	Cytochrome c oxidase assembly protein COX20_ mitochondrial	Metabolism Mitochondria
Ssa#XM_014180250.1	39S ribosomal protein L27, mitochondrial-like	Metabolism Mitochondria
Ssa#XM_014183406.1	calcium-binding mitochondrial carrier protein SCaMC-3-like	Metabolism Mitochondria
Ssa#XM_014183524.1	39S ribosomal protein L2, mitochondrial-like	Metabolism Mitochondria
Ssa#XM_014183986.1	Enoyl-CoA delta isomerase 1, mitochondrial	Metabolism Mitochondria
Ssa#XM_014184054.1	Acylpyruvase FAHD1, mitochondrial	Metabolism Mitochondria
Ssa#XM_014184121.1	Sirtuin 2	Metabolism Mitochondria
Ssa#XM_014186685.1	Isocitrate dehydrogenase 3 (NAD+) alpha	Metabolism Mitochondria
Ssa#XM_014187377.1	NADH dehydrogenase (Ubiquinone) 1 beta subcomplex_ 8	Metabolism Mitochondria
Ssa#XM_014187731.1	Aconitase 2, mitochondrial	Metabolism Mitochondria
Ssa#XM_014188116.1	3-hydroxyisobutyrate dehydrogenase b	Metabolism Mitochondria
Ssa#XM_014190234.1	Arginase, type II	Metabolism Mitochondria
Ssa#XM_014190237.1	cytochrome c-type heme lyase-like	Metabolism Mitochondria
Ssa#XM_014192566.1	Pyruvate dehydrogenase kinase, isozyme 1	Metabolism Mitochondria
Ssa#XM_014195595.1	Succinyl-CoA ligase [ADP/GDP-forming] subunit alpha, mitochondrial	Metabolism Mitochondria
Ssa#XM_014196171.1	Solute carrier family 25	Metabolism Mitochondria
Ssa#XM_014196418.1	mitochondrial ribosomal protein L49	Metabolism Mitochondria
Ssa#XM_014196912.1	39S ribosomal protein L48, mitochondrial-like	Metabolism Mitochondria
Ssa#XM_014197295.1	Mitochondrial import inner membrane translocase subunit Tim22	Metabolism Mitochondria
Ssa#XM_014199088.1	Mitochondrial import inner membrane translocase subunit Tim8 A	Metabolism Mitochondria
Ssa#XM_014199665.1	ADP/ATP translocase 2	Metabolism Mitochondria
Ssa#XM_014200327.1	Solute carrier family 52_ riboflavin transporter_ member 3-B	Metabolism Mitochondria
Ssa#XM_014200449.1	angiopoietin-related protein 7-like (LOC106592464)	Metabolism Mitochondria
Ssa#XM_014200532.1	Electron transfer flavoprotein subunit beta	Metabolism Mitochondria
Ssa#XM_014200541.1	Protein ETHE1, mitochondrial	Metabolism Mitochondria
Ssa#XM_014200640.1	Cytochrome c oxidase subunit VIIa polypeptide 3	Metabolism Mitochondria
Ssa#XM_014202092.1	Magnesium transporter MRS2 homolog, mitochondrial	Metabolism Mitochondria
Ssa#XM_014202985.1	NADH dehydrogenase 1 beta subcomplex subunit 10 (nduba)	Metabolism Mitochondria
Ssa#XM_014202990.1	NADPH oxidase organizer 1a	Metabolism Mitochondria
Ssa#XM_014203012.1	cytochrome b-c1 complex subunit 2, mitochondrial-like	Metabolism Mitochondria
Ssa#XM_014203091.1	Cytochrome b-c1 complex subunit 2, mitochondrial	Metabolism Mitochondria
Ssa#XM_014203344.1	cytochrome c oxidase subunit 6A, mitochondrial-like (LOC106606878)	Metabolism Mitochondria
Ssa#XM_014204900.1	cytochrome c oxidase subunit 7A2, mitochondrial	Metabolism Mitochondria
Ssa#XM_014205230.1	AarF domain containing kinase 4	Metabolism Mitochondria
Ssa#XM_014206096.1	Isovaleryl Coenzyme A dehydrogenase, mitochondrial	Metabolism Mitochondria
Ssa#XM_014206891.1	mitochondrial fission 1 protein-like	Metabolism Mitochondria
Ssa#XM_014207850.1	ATP synthase gamma chain	Metabolism Mitochondria
Ssa#XM_014208081.1	Aconitase 2, mitochondrial	Metabolism Mitochondria
Ssa#XM_014208489.1	Malonyl-CoA-acyl carrier protein transacylase, mitochondrial	Metabolism Mitochondria
Ssa#XM_014208779.1	ATP synthase mitochondrial F1 complex assembly factor 2-like	Metabolism Mitochondria
Ssa#XM_014208950.1	NADH dehydrogenase [ubiquinone] iron-sulfur protein 8, mitochondrial	Metabolism Mitochondria
Ssa#XM_014209073.1	Cytochrome b-c1 complex subunit 2, mitochondrial	Metabolism Mitochondria
Ssa#XM_014209142.1	Succinyl-CoA ligase [ADP/GDP-forming] subunit alpha, mitochondrial	Metabolism Mitochondria
Ssa#XM_014209409.1	Methylmalonic aciduria type A protein, mitochondrial	Metabolism Mitochondria
Ssa#XM_014209639.1	Hydroxyacyl-coenzyme A dehydrogenase, mitochondrial	Metabolism Mitochondria
Ssa#XM_014210960.1	Fumarate hydratase, mitochondrial	Metabolism Mitochondria
Ssa#XM_014211901.1	Electron transfer flavoprotein-ubiquinone oxidoreductase, mitochondrial	Metabolism Mitochondria
Ssa#XM_014213809.1	succinate dehydrogenase [ubiquinone] cytochrome b small subunit B, mitochondrial-like	Metabolism Mitochondria
Ssa#XM_014214089.1	Mitochondrial import inner membrane translocase subunit TIM50	Metabolism Mitochondria
Ssa#XM_014214132.1	Flavin reductase	Metabolism Mitochondria
Ssa#XM_014215963.1	ATP synthase mitochondrial F1 complex assembly factor 1	Metabolism Mitochondria
Ssa#XM_014216247.1	Mitochondrial import inner membrane translocase subunit Tim13	Metabolism Mitochondria
Ssa#XM_014216314.1	ATP synthase subunit delta, mitochondrial	Metabolism Mitochondria
Ssa#XM_014216773.1	Methylcrotonoyl-CoA carboxylase subunit alpha, mitochondrial	Metabolism Mitochondria
Ssa#NM_001141650.1	THUMP domain-containing protein 3	Metabolism Methyltransferase
Ssa#NM_001139656.1	Enoyl Coenzyme A hydratase short chain 1 mitochondrial	Metabolism Lipid
Ssa#NM_001139846.1	Group XV phospholipase A2	Metabolism Lipid
Ssa#NM_001139848.1	Acyl-CoA dehydrogenase family member 11	Metabolism Lipid
Ssa#NM_001140138.1	1-acyl-sn-glycerol-3-phosphate acyltransferase gamma	Metabolism Lipid
Ssa#NM_001140175.1	Apolipoprotein-L3	Metabolism Lipid
Ssa#NM_001140304.1	Peroxisomal bifunctional enzyme	Metabolism Lipid
Ssa#NM_001141052.2	Peroxisomal trans-2-enoyl-CoA reductase	Metabolism Lipid
Ssa#NM_001141719.1	Acyl-CoA dehydrogenase	Metabolism Lipid
Ssa#NM_001141743.1	Peroxisomal 3,2-trans-enoyl-CoA isomerase	Metabolism Lipid
Ssa#NM_001146393.1	Elongation of very long chain fatty acids	Metabolism Lipid
Ssa#NM_001146411.1	Low density lipoprotein receptor adapter protein 1	Metabolism Lipid
Ssa#NM_001173758.1	Glycerol kinase 2	Metabolism Lipid
Ssa#NM_001173897.1	Probable palmitoyltransferase ZDHHC11	Metabolism Lipid
Ssa#XM_014123323.1	Carnitine O-palmitoyltransferase 2, mitochondrial	Metabolism Lipid
Ssa#XM_014123864.1	Carnitine palmitoyltransferase 1B (Muscle) - Ident 97	Metabolism Lipid
Ssa#XM_014123985.1	Diacylglycerol kinase zeta	Metabolism Lipid
Ssa#XM_014126850.1	Acyl-CoA synthetase family member 2_ mitochondrial	Metabolism Lipid
Ssa#XM_014127284.1	Lysophosphatidylcholine acyltransferase 2	Metabolism Lipid
Ssa#XM_014129306.1	apolipoprotein O-like	Metabolism Lipid
Ssa#XM_014132031.1	5'-AMP-activated protein kinase subunit beta-1-like	Metabolism Lipid
Ssa#XM_014132758.1	uncharacterized LOC106565525	Metabolism Lipid
Ssa#XM_014138209.1	Very low-density lipoprotein receptor	Metabolism Lipid
Ssa#XM_014138652.1	Short-chain specific acyl-CoA dehydrogenase, mitochondrial	Metabolism Lipid
Ssa#XM_014139776.1	Phosphate cytidylyltransferase 1, choline, alpha b	Metabolism Lipid
Ssa#XM_014142028.1	Lipin 1	Metabolism Lipid
Ssa#XM_014142030.1	Palmitoyltransferase ZDHHC3	Metabolism Lipid
Ssa#XM_014143433.1	Carnitine O-acetyltransferase	Metabolism Lipid
Ssa#XM_014146174.1	Acyl-CoA thioesterase 7	Metabolism Lipid
Ssa#XM_014149122.1	lysM and peptidoglycan-binding domain-containing protein 4-like	Metabolism Lipid
Ssa#XM_014149418.1	branched-chain alpha-keto acid lipoamide acyltransferase	Metabolism Lipid
Ssa#XM_014150146.1	1-acyl-sn-glycerol-3-phosphate acyltransferase gamma-like	Metabolism Lipid
Ssa#XM_014150316.1	acyl-CoA-binding protein-like	Metabolism Lipid
Ssa#XM_014154066.1	acyl-CoA synthetase short-chain family member 1	Metabolism Lipid
Ssa#XM_014155590.1	Apolipoprotein Eb [Apo-Eb]	Metabolism Lipid
Ssa#XM_014158269.1	Phosphatidylcholine:ceramide cholinephosphotransfe	Metabolism Lipid
Ssa#XM_014160140.1	Acyl-CoA synthetase long-chain family member 1a	Metabolism Lipid
Ssa#XM_014160258.1	Carnitine O-acetyltransferase	Metabolism Lipid
Ssa#XM_014165728.1	Beta-1_4-galactosyltransferase 1 - Ident 54	Metabolism Lipid
Ssa#XM_014168010.1	Serinc1 protein	Metabolism Lipid
Ssa#XM_014168842.1	phospholipase D4-like	Metabolism Lipid
Ssa#XM_014169606.1	Long-chain-fatty-acid--CoA ligase ACSBG1	Metabolism Lipid
Ssa#XM_014169705.1	Phosphatidic acid phosphatase type 2C	Metabolism Lipid
Ssa#XM_014170808.1	3-ketoacyl-CoA thiolase, mitochondrial	Metabolism Lipid
Ssa#XM_014171090.1	lipid phosphate phosphohydrolase 1-like	Metabolism Lipid
Ssa#XM_014171139.1	Succinyl-CoA:3-ketoacid coenzyme A transferase 1, mitochondrial	Metabolism Lipid
Ssa#XM_014171200.1	3-oxoacyl-[acyl-carrier-protein] reductase FabG-like	Metabolism Lipid
Ssa#XM_014171532.1	Long-chain-fatty-acid--CoA ligase ACSBG1	Metabolism Lipid
Ssa#XM_014171849.1	Carnitine O-acetyltransferase	Metabolism Lipid
Ssa#XM_014172239.1	Cytoplasmic phosphatidylinositol transfer protein	Metabolism Lipid
Ssa#XM_014175109.1	Diacylglycerol kinase, zeta-like - Ident 70	Metabolism Lipid
Ssa#XM_014175893.1	Anoctamin-5	Metabolism Lipid
Ssa#XM_014177093.1	3-hydroxybutyrate dehydrogenase type 2	Metabolism Lipid
Ssa#XM_014177896.1	3-oxoacyl-[acyl-carrier-protein] synthase, mitochondrial	Metabolism Lipid
Ssa#XM_014179287.1	monocarboxylate transporter 12-B-like	Metabolism Lipid
Ssa#XM_014180510.1	Dihydrolipoamide S-succinyltransferase	Metabolism Lipid
Ssa#XM_014180714.1	Low density lipoprotein receptor	Metabolism Lipid
Ssa#XM_014180773.1	Phosphatidate phosphatase LPIN2	Metabolism Lipid
Ssa#XM_014183552.1	Carnitine palmitoyltransferase 1B (Muscle) - Ident 97	Metabolism Lipid
Ssa#XM_014183986.1	Enoyl-CoA delta isomerase 1, mitochondrial	Metabolism Lipid
Ssa#XM_014185739.1	Ectonucleotide pyrophosphatase/phosphodiesterase 1	Metabolism Lipid
Ssa#XM_014187319.1	Trans-2,3-enoyl-CoA reductase b	Metabolism Lipid
Ssa#XM_014188116.1	3-hydroxyisobutyrate dehydrogenase b	Metabolism Lipid
Ssa#XM_014190128.1	Phosphate cytidylyltransferase 1, choline, alpha b	Metabolism Lipid
Ssa#XM_014195507.1	Acyl-CoA synthetase long-chain family member 1a	Metabolism Lipid
Ssa#XM_014196119.1	Serine palmitoyltransferase, long chain base subunit 2a	Metabolism Lipid
Ssa#XM_014196226.1	lipase member H-like	Metabolism Lipid
Ssa#XM_014197406.1	Acetyl-CoA acetyltransferase, mitochondrial	Metabolism Lipid
Ssa#XM_014201580.1	Apolipoprotein Eb [Apo-Eb]	Metabolism Lipid
Ssa#XM_014203130.1	Solute carrier family 27	Metabolism Lipid
Ssa#XM_014204846.1	Lysophospholipid acyltransferase 2	Metabolism Lipid
Ssa#XM_014205065.1	Enoyl-[acyl-carrier-protein] reductase mitochondrial	Metabolism Lipid
Ssa#XM_014205790.1	Probable phospholipid-transporting ATPase IA	Metabolism Lipid
Ssa#XM_014206096.1	Isovaleryl Coenzyme A dehydrogenase, mitochondrial	Metabolism Lipid
Ssa#XM_014206166.1	Dihydrolipoamide S-succinyltransferase	Metabolism Lipid
Ssa#XM_014206725.1	Perilipin	Metabolism Lipid
Ssa#XM_014208489.1	Malonyl-CoA-acyl carrier protein transacylase, mitochondrial	Metabolism Lipid
Ssa#XM_014209079.1	Microsomal triglyceride transfer protein large subunit	Metabolism Lipid
Ssa#XM_014209343.1	Glycoprotein M6Bb	Metabolism Lipid
Ssa#XM_014209639.1	Hydroxyacyl-coenzyme A dehydrogenase, mitochondrial	Metabolism Lipid
Ssa#XM_014212926.1	Phospholipase A and acyltransferase 4	Metabolism Lipid
Ssa#XM_014216497.1	Long-chain-fatty-acid--CoA ligase ACSBG1	Metabolism Lipid
Ssa#NM_001140242.1	Uroporphyrinogen decarboxylase	Metabolism Iron heme
Ssa#NM_001140852.1	Delta-aminolevulinic acid dehydratase	Metabolism Iron heme
Ssa#NM_001173593.1	Mitoferrin-2	Metabolism Iron heme
Ssa#XM_014146047.1	5-aminolevulinate synthase, erythroid-specific, mitochondrial precursor	Metabolism Iron heme
Ssa#XM_014159435.1	transferrin receptor protein 1-like	Metabolism Iron heme
Ssa#XM_014168374.1	5-aminolevulinate synthase, nonspecific, mitochondrial-like	Metabolism Iron heme
Ssa#XM_014172001.1	HIRA interacting protein 5	Metabolism Iron heme
Ssa#XM_014181218.1	heme oxygenase-like	Metabolism Iron heme
Ssa#XM_014187464.1	Ferritin, heavy polypeptide 1b	Metabolism Iron heme
Ssa#XM_014188394.1	60 kDa SS-A/Ro ribonucleoprotein	Metabolism Iron heme
Ssa#XM_014203617.1	heme oxygenase-like	Metabolism Iron heme
Ssa#XM_014205177.1	scavenger receptor class A member 5-like	Metabolism Iron heme
Ssa#NM_001140335.1	Cation transport regulator-like protein 1	Metabolism Ion
Ssa#NM_001140498.1	Transient receptor potential cation channel subfamily V member 1	Metabolism Ion
Ssa#NM_001140533.1	Guanylate kinase 1b	Metabolism Ion
Ssa#XM_014138449.1	Voltage-dependent anion channel 3	Metabolism Ion
Ssa#XM_014141771.1	Sodium/potassium-transporting ATPase subunit alpha-2	Metabolism Ion
Ssa#XM_014142014.1	Chloride intracellular channel 1 - Ident 94	Metabolism Ion
Ssa#XM_014148049.1	BTB/POZ domain-containing protein 10	Metabolism Ion
Ssa#XM_014151496.1	Chloride channel 3	Metabolism Ion
Ssa#XM_014152158.1	Sodium/potassium-transporting ATPase subunit alpha-2	Metabolism Ion
Ssa#XM_014152431.1	ATPase, Na+/K+ transporting, beta 1a polypeptide	Metabolism Ion
Ssa#XM_014154577.1	potassium voltage-gated channel subfamily KQT member 5-like	Metabolism Ion
Ssa#XM_014158407.1	zinc transporter ZIP11-like	Metabolism Ion
Ssa#XM_014167378.1	Sodium/potassium-transporting ATPase subunit alpha-2	Metabolism Ion
Ssa#XM_014175893.1	Anoctamin-5	Metabolism Ion
Ssa#XM_014194628.1	Na+/K+ ATPase alpha subunit isoform 8	Metabolism Ion
Ssa#XM_014198291.1	Beta-glucuronidase	Metabolism Ion
Ssa#XM_014199939.1	Wolframin	Metabolism Ion
Ssa#XM_014206539.1	solute carrier family 22 member 7-like (LOC106608559)	Metabolism Ion
Ssa#XM_014206563.1	Voltage-dependent anion channel 3	Metabolism Ion
Ssa#XM_014210424.1	Chloride intracellular channel 4	Metabolism Ion
Ssa#XM_014211328.1	cysteine-rich protein 1-like	Metabolism Ion
Ssa#XM_014211812.1	Chloride intracellular channel 2; Chloride intracellular channel protein 2	Metabolism Ion
Ssa#XM_014216752.1	Calcium-activated potassium channel subunit beta-2	Metabolism Ion
Ssa#NM_001140275.1	Pleckstrin homology domain containing, family A member 1	Metabolism Inositol
Ssa#XM_014124736.1	Inositol hexakisphosphate and diphosphoinositol-pentakisphosphate kinase 2	Metabolism Inositol
Ssa#XM_014130896.1	phosphoinositide 3-kinase regulatory subunit 6-like	Metabolism Inositol
Ssa#XM_014145528.1	Inositol 1,4,5-trisphosphate 3-kinase Ca	Metabolism Inositol
Ssa#XM_014145772.1	Phosphatidylinositol 4,5-bisphosphate 3-kinase catalytic subunit delta isoform	Metabolism Inositol
Ssa#XM_014149657.1	Phosphatidylinositol 3,4,5-trisphosphate 5-phospha	Metabolism Inositol
Ssa#XM_014161438.1	Phosphatidylinositol-4-phosphate 5-kinase, type I, alpha, a	Metabolism Inositol
Ssa#XM_014163366.1	Phosphatidylinositol 4,5-bisphosphate 3-kinase catalytic subunit beta isoform	Metabolism Inositol
Ssa#XM_014179302.1	multiple inositol polyphosphate phosphatase 1-like	Metabolism Inositol
Ssa#XM_014182943.1	Phosphatidylinositol 4-kinase type 2 beta	Metabolism Inositol
Ssa#XM_014190044.1	Phosphoinositide-3-kinase, regulatory subunit, polypeptide 2	Metabolism Inositol
Ssa#XM_014207050.1	Phosphatidylinositol 3-kinase catalytic subunit type 3	Metabolism Inositol
Ssa#XM_014207730.1	Phosphatidylinositol 4,5-bisphosphate 3-kinase cat	Metabolism Inositol
Ssa#XM_014155354.1	Malate dehydrogenase 1Aa, NAD	Metabolism Energy
Ssa#XM_014165552.1	Pyridoxal	Metabolism Energy
Ssa#XM_014173487.1	methylmalonic aciduria (cobalamin deficiency) (mmadhc), X1	Metabolism Energy
Ssa#XM_014196211.1	Pyruvate dehydrogenase	Metabolism Energy
Ssa#XM_014204088.1	ATP citrate lyase a	Metabolism Energy
Ssa#NM_001141800.1	Two pore calcium channel protein 1	Metabolism Calcium
Ssa#NM_001146542.1	Calcium and integrin-binding protein 1	Metabolism Calcium
Ssa#XM_014127119.1	Nucleobindin 2b	Metabolism Calcium
Ssa#XM_014127770.1	Calmodulin [CaM] - Ident 51	Metabolism Calcium
Ssa#XM_014128416.1	ATPase_ Ca++ transporting_ cardiac muscle_ slow twitch 2a	Metabolism Calcium
Ssa#XM_014133848.1	mitochondrial glutamate carrier 1-like	Metabolism Calcium
Ssa#XM_014137467.1	Voltage-dependent P/Q-type calcium channel subunit alpha	Metabolism Calcium
Ssa#XM_014149176.1	Calreticulin like	Metabolism Calcium
Ssa#XM_014153681.1	plasma membrane calcium-transporting ATPase 1-like	Metabolism Calcium
Ssa#XM_014169468.1	Calreticulin like	Metabolism Calcium
Ssa#XM_014173261.1	Solute carrier family 25	Metabolism Calcium
Ssa#XM_014183406.1	calcium-binding mitochondrial carrier protein SCaMC-3-like	Metabolism Calcium
Ssa#XM_014192319.1	ATPase_ Ca++ transporting_ cardiac muscle_ fast twitch 1 like	Metabolism Calcium
Ssa#XM_014206517.1	S100 calcium binding protein P	Metabolism Calcium
Ssa#XM_014216212.1	Calreticulin like	Metabolism Calcium
Ssa#NM_001139891.1	Phosphoacetylglucosamine mutase	Metabolism Amino acid
Ssa#NM_001139993.1	Cystathionine gamma-lyase	Metabolism Amino acid
Ssa#NM_001140839.1	Branched-chain-amino-acid aminotransferase, cytosolic	Metabolism Amino acid
Ssa#NM_001141739.1	Aspartate aminotransferase, cytoplasmic	Metabolism Amino acid
Ssa#NM_001165281.1	D-amino-acid oxidase	Metabolism Amino acid
Ssa#NM_001165295.1	Methionine adenosyltransferase II, alpha b	Metabolism Amino acid
Ssa#NM_001165305.1	Solute carrier family 38, member 5b	Metabolism Amino acid
Ssa#NM_001165378.1	Solute carrier family 38, member 5b	Metabolism Amino acid
Ssa#XM_014123138.1	Glutamine synthetase	Metabolism Amino acid
Ssa#XM_014124143.1	Aspartate aminotransferase, mitochondrial	Metabolism Amino acid
Ssa#XM_014124400.1	Large neutral amino acids transporter small subunit 1	Metabolism Amino acid
Ssa#XM_014124569.1	Dihydrolipoyl dehydrogenase, mitochondrial	Metabolism Amino acid
Ssa#XM_014126657.1	Glycine cleavage system protein H	Metabolism Amino acid
Ssa#XM_014127000.1	Aspartate aminotransferase, mitochondrial	Metabolism Amino acid
Ssa#XM_014131294.1	Methionine adenosyltransferase II, alpha b	Metabolism Amino acid
Ssa#XM_014138323.1	Proline dehydrogenase	Metabolism Amino acid
Ssa#XM_014140778.1	Solute carrier family 7	Metabolism Amino acid
Ssa#XM_014144239.1	Solute carrier family 16, member 10	Metabolism Amino acid
Ssa#XM_014149764.1	Uncharacterized protein	Metabolism Amino acid
Ssa#XM_014153365.1	Phenylalanine-4-hydroxylase	Metabolism Amino acid
Ssa#XM_014156159.1	Solute carrier family 7	Metabolism Amino acid
Ssa#XM_014157092.1	neutral cholesterol ester hydrolase 1	Metabolism Amino acid
Ssa#XM_014159562.1	Glutamic pyruvate transaminase	Metabolism Amino acid
Ssa#XM_014169510.1	Glutamate--cysteine ligase regulatory subunit	Metabolism Amino acid
Ssa#XM_014169976.1	Alpha-aminoadipic semialdehyde synthase, mitochondrial	Metabolism Amino acid
Ssa#XM_014182546.1	Glutamic-oxaloacetic transaminase 1, soluble	Metabolism Amino acid
Ssa#XM_014184040.1	Aldehyde dehydrogenase 6 family, member A1	Metabolism Amino acid
Ssa#XM_014190234.1	Arginase, type II	Metabolism Amino acid
Ssa#XM_014190289.1	Glutamate decarboxylase-like protein 1 (gadl1)	Metabolism Amino acid
Ssa#XM_014191161.1	Isoaspartyl peptidase/L-asparaginase	Metabolism Amino acid
Ssa#XM_014200239.1	cysteine sulfinic acid decarboxylase-like	Metabolism Amino acid
Ssa#XM_014200299.1	calpain-8-like (LOC106612489)	Metabolism Amino acid
Ssa#XM_014213484.1	Solute carrier family 1	Metabolism Amino acid
Ssa#XM_014215031.1	Peroxisomal sarcosine oxidase	Metabolism Amino acid
Ssa#XM_014190234.1	Arginase, type II	Metabolism Amine
Ssa#XM_014211724.1	Arginase, type II	Metabolism Amine
Ssa#XM_014216834.1	dimethylaniline monooxygenase [N-oxide-forming] 5-like	Metabolism Amine
Ssa#NM_001139769.1	Nogo-B receptor	Metabolism
Ssa#NM_001139857.1	Pyridoxal phosphate phosphatase PHOSPHO2	Metabolism
Ssa#NM_001139941.1	Angiopoietin-related protein 4	Metabolism
Ssa#NM_001141237.1	Vacuolar proton pump subunit F	Metabolism
Ssa#NM_001142716.1	Aldehyde dehydrogenase 6 family, member A1	Metabolism
Ssa#XM_014128341.1	Probable low affinity copper uptake protein 2	Metabolism
Ssa#XM_014132043.1	glutaredoxin-1-like	Metabolism
Ssa#XM_014133190.1	3-hydroxybutyrate dehydrogenase type 2	Metabolism
Ssa#XM_014177225.1	Protein prune homolog	Metabolism
Ssa#DY711907	Tumor necrosis factor receptor superfamily member 1A	Immune TNF
Ssa#NM_001140254.1	TNF alpha-induced protein 2, tnfaip2	Immune TNF
Ssa#NM_001140747.1	Tumor necrosis factor, alpha-induced protein 8-like protein 2	Immune TNF
Ssa#NM_001165345.1	TNFAIP3-interacting protein 2	Immune TNF
Ssa#NM_001165347.1	NF-kappa-B-repressing factor	Immune TNF
Ssa#NM_001173583.1	Nuclear factor NF-kappa-B p100 subunit	Immune TNF
Ssa#S35670649	TNFAIP3-interacting protein 1	Immune TNF
Ssa#XM_014135142.1	Tnf receptor-associated factor 2b	Immune TNF
Ssa#XM_014136334.1	tumor necrosis factor receptor superfamily member 9-like	Immune TNF
Ssa#XM_014148687.1	Tax1-binding protein 3	Immune TNF
Ssa#XM_014155272.1	Transcription factor p66	Immune TNF
Ssa#XM_014161691.1	tumor necrosis factor receptor superfamily member 10B-like	Immune TNF
Ssa#XM_014162530.1	TNF alpha-induced protein 8	Immune TNF
Ssa#XM_014177242.1	Tumor necrosis factor, alpha-induced protein 8-like protein 2	Immune TNF
Ssa#XM_014182937.1	lipopolysaccharide-induced tumor necrosis factor-alpha factor homolog	Immune TNF
Ssa#XM_014188704.1	death domain-containing membrane protein NRADD-like (LOC106606109)	Immune TNF
Ssa#XM_014198560.1	TNFAIP3-interacting protein 1	Immune TNF
Ssa#XM_014202163.1	Nuclear factor NF-kappa-B p100 subunit	Immune TNF
Ssa#XM_014202769.1	TNF receptor-associated protein 1	Immune TNF
Ssa#XM_014204687.1	NF-kappa-B inhibitor alpha-like	Immune TNF
Ssa#XM_014209115.1	TNFAIP3-interacting protein 2-like	Immune TNF
Ssa#XM_014209734.1	Adapter protein CIKS	Immune TNF
Ssa#XM_014210666.1	TNF alpha-induced protein 2, tnfaip2	Immune TNF
Ssa#XM_014211117.1	NF-kappa-B inhibitor alpha-like	Immune TNF
Ssa#XM_014211163.1	TNF receptor-associated factor 3	Immune TNF
Ssa#XM_014213471.1	Transcription factor RelB	Immune TNF
Ssa#XM_014216179.1	Tumor necrosis factor, alpha-induced protein 8, like 2b	Immune TNF
Ssa#NM_001140093.1	Interleukin-4 receptor alpha chain	Immune T cell
Ssa#NM_001141813.1	T cell immune regulator	Immune T cell
Ssa#XM_014143987.1	Rho GTPase-activating protein	Immune T cell
Ssa#XM_014149139.1	Minor histocompatibility protein HA-1	Immune T cell
Ssa#XM_014165132.1	Plastin-2 lymphocyte cytosolic protein	Immune T cell
Ssa#XM_014173159.1	dipeptidyl peptidase 4-like	Immune T cell
Ssa#XM_014173846.1	Plastin-2 lymphocyte cytosolic protein	Immune T cell
Ssa#XM_014180186.1	T-cell receptor beta chain	Immune T cell
Ssa#XM_014193035.1	Ig-like	Immune T cell
Ssa#XM_014199022.1	Bruton agammaglobulinemia tyrosine kinase	Immune T cell
Ssa#XM_014199791.1	V-type proton ATPase 116 kDa subunit a isoform 3-like	Immune T cell
Ssa#XM_014207883.1	Protein kinase C, delta a	Immune T cell
Ssa#XM_014212507.1	TCR-like	Immune T cell
Ssa#NM_001136545.1	Myeloid differentiation primary response protein MyD88	Immune regulator
Ssa#NM_001139853.1	Interferon regulatory factor 2 binding protein 2a	Immune regulator
Ssa#NM_001139901.1	Jun B-1	Immune regulator
Ssa#NM_001140380.1	NF-kappa-B inhibitor epsilon	Immune regulator
Ssa#NM_001140537.1	SH3 domain-containing kinase-binding protein 1	Immune regulator
Ssa#NM_001141801.1	Tyrosine-protein kinase HCK	Immune regulator
Ssa#NM_001173583.1	Nuclear factor NF-kappa-B p100 subunit	Immune regulator
Ssa#NM_001252361.1	interferon regulatory factor 1	Immune regulator
Ssa#XM_014123054.1	Regulator of G-protein signaling 1	Immune regulator
Ssa#XM_014123419.1	Tyrosine-protein kinase Jak1	Immune regulator
Ssa#XM_014127058.1	Interferon regulatory factor 8	Immune regulator
Ssa#XM_014131317.1	Pellino homolog 2	Immune regulator
Ssa#XM_014134273.1	Interleukin-1 receptor-associated kinase 1	Immune regulator
Ssa#XM_014134422.1	Src-family tyrosine kinase SCK	Immune regulator
Ssa#XM_014134554.1	serine/threonine-protein kinase pim-1-like	Immune regulator
Ssa#XM_014145367.1	Mitogen-activated protein kinase-activated protein kinase 2a	Immune regulator
Ssa#XM_014145498.1	bcl10-interacting CARD protein-like	Immune regulator
Ssa#XM_014145875.1	Pim-2 oncogene	Immune regulator
Ssa#XM_014153166.1	Coiled-coil domain-containing protein 3	Immune regulator
Ssa#XM_014153824.1	Protein tyrosine phosphatase, non-receptor type 11, b	Immune regulator
Ssa#XM_014155622.1	Evolutionarily conserved signaling intermediate in Toll pathway, mitochondrial	Immune regulator
Ssa#XM_014156544.1	Urokinase plasminogen activator, CD87	Immune regulator
Ssa#XM_014159362.1	SH3 domain-containing kinase-binding protein 1	Immune regulator
Ssa#XM_014159711.1	myeloid cell surface antigen CD33-like	Immune regulator
Ssa#XM_014160672.1	Zinc finger, AN1-type domain 5b	Immune regulator
Ssa#XM_014163031.1	Suppressor of cytokine signaling 9	Immune regulator
Ssa#XM_014169942.1	mixed lineage kinase domain-like protein	Immune regulator
Ssa#XM_014172875.1	Interferon regulatory factor 2	Immune regulator
Ssa#XM_014173036.1	Signal transducer and activator of transcription 1-alpha/beta	Immune regulator
Ssa#XM_014174784.1	G-protein coupled receptor 56-like	Immune regulator
Ssa#XM_014184658.1	NACHT, LRR and PYD domains-containing protein 1	Immune regulator
Ssa#XM_014188483.1	Tyrosine-protein kinase Jak1	Immune regulator
Ssa#XM_014192882.1	Signal transduction and activation of transcription 1a	Immune regulator
Ssa#XM_014193386.1	Tyrosine-protein kinase Jak1	Immune regulator
Ssa#XM_014199066.1	NF-kappa-B-repressing factor	Immune regulator
Ssa#XM_014199784.1	NF-kappa-B p100 subunit	Immune regulator
Ssa#XM_014202163.1	Nuclear factor NF-kappa-B p100 subunit	Immune regulator
Ssa#XM_014202622.1	Suppressor of cytokine signaling 3b	Immune regulator
Ssa#XM_014204117.1	Signal transduction and activation of transcription 1a	Immune regulator
Ssa#XM_014208880.1	interleukin-1 receptor-associated kinase 3-like	Immune regulator
Ssa#XM_014210814.1	Pellino homolog 2	Immune regulator
Ssa#XM_014211117.1	NF-kappa-B inhibitor alpha-like	Immune regulator
Ssa#XM_014213269.1	TSC22 domain family_ member 3	Immune regulator
Ssa#XM_014213669.1	B-cell CLL/lymphoma 11Aa	Immune regulator
Ssa#XM_014215203.1	Ras homolog gene family, member Gb	Immune regulator
Ssa#NM_001140388.1	Toll-like receptor 21	Immune receptor
Ssa#NM_001141272.1	tetranectin	Immune receptor
Ssa#XM_014155743.1	NACHT, LRR and PYD domains-containing protein 1	Immune receptor
Ssa#XM_014189893.1	CMRF35-like molecule 9	Immune receptor
Ssa#XM_014190302.1	CMRF35-like molecule	Immune receptor
Ssa#XM_014199428.1	adhesion G protein-coupled receptor E3-like	Immune receptor
Ssa#XM_014199487.1	CD97 antigen-like	Immune receptor
Ssa#XM_014203195.1	CD97	Immune receptor
Ssa#NM_001139932.1	72 kDa type IV collagenase, mmp2	Immune protease
Ssa#XM_014140798.1	Matrix metalloproteinase 14a	Immune protease
Ssa#XM_014181141.1	Serpin peptidase inhibitor, clade B	Immune protease
Ssa#XM_014184994.1	Fibronectin	Immune protease
Ssa#XM_014204823.1	Protein sel-1 homolog 1	Immune protease
Ssa#XM_014207192.1	Plasminogen activator inhibitor 1	Immune protease
Ssa#XM_014136194.1	CD63 antigen-like	Immune Platelet
Ssa#XM_014145450.1	Platelet glycoprotein IX	Immune Platelet
Ssa#XM_014192622.1	glycoprotein IIb	Immune Platelet
Ssa#XM_014200788.1	Platelet endothelial aggregation receptor 1	Immune Platelet
Ssa#NM_001139979.1	Kelch-like protein 6	Immune Lymphocyte
Ssa#NM_001140232.1	lymphocyte cytosolic protein 2	Immune Lymphocyte
Ssa#NM_001140576.1	Leukocyte surface antigen CD53	Immune Lymphocyte
Ssa#NM_001141544.1	Leupaxin	Immune Lymphocyte
Ssa#NM_001165387.1	Death-associated protein kinase 2	Immune Lymphocyte
Ssa#NM_001173849.1	Tyrosine-protein phosphatase non-receptor type 7	Immune Lymphocyte
Ssa#S48395182	EF-hand domain-containing protein D2	Immune Lymphocyte
Ssa#XM_014123566.1	protein tyrosine phosphatase, receptor type, C	Immune Lymphocyte
Ssa#XM_014129062.1	Fermitin family	Immune Lymphocyte
Ssa#XM_014129257.1	FYN-binding protein-like	Immune Lymphocyte
Ssa#XM_014130650.1	Hematopoietic lineage cell-specific protein (hcls1)	Immune Lymphocyte
Ssa#XM_014132656.1	Growth factor independent protein 1B, Gfi-1b	Immune Lymphocyte
Ssa#XM_014140690.1	Myeloid-associated differentiation marker	Immune Lymphocyte
Ssa#XM_014143087.1	CD5 antigen-like	Immune Lymphocyte
Ssa#XM_014145141.1	Fermitin family homolog 2	Immune Lymphocyte
Ssa#XM_014146471.1	semaphorin-3F-like (LOC106572382), X1	Immune Lymphocyte
Ssa#XM_014148581.1	Mucosa-associated lymphoid tissue lymphoma translo	Immune Lymphocyte
Ssa#XM_014149951.1	Lymphocyte antigen 75 (Ly75/CD205)	Immune Lymphocyte
Ssa#XM_014167130.1	Protein kinase C, delta a	Immune Lymphocyte
Ssa#XM_014171535.1	Mucosa associated lymphoid tissue lymphoma translocation gene 1a	Immune Lymphocyte
Ssa#XM_014175745.1	Tyrosine-protein kinase Fes/Fps	Immune Lymphocyte
Ssa#XM_014186884.1	CDC42 small effector protein 2-A-like	Immune Lymphocyte
Ssa#XM_014198115.1	lymphocyte cytosolic protein 2-like	Immune Lymphocyte
Ssa#XM_014199306.1	SAM and SH3 domain-containing protein 3-like	Immune Lymphocyte
Ssa#XM_014207338.1	SLAM family member 8 precursor	Immune Lymphocyte
Ssa#XM_014207883.1	Protein kinase C, delta a	Immune Lymphocyte
Ssa#XM_014212891.1	Fermitin family homolog 3	Immune Lymphocyte
Ssa#XM_014216214.1	Mucosa associated lymphoid tissue lymphoma translocation gene 1a	Immune Lymphocyte
Ssa#XM_014216489.1	leupaxin-like	Immune Lymphocyte
Ssa#NM_001123579.1	C type lectin receptor A (clec4e)	Immune Lectin
Ssa#XM_014156584.1	Nebulin-related-anchoring protein	Immune Lectin
Ssa#XM_014158126.1	C-type lectin M4, cd209l	Immune Lectin
Ssa#XM_014177532.1	asialoglycoprotein receptor 1-like	Immune Lectin
Ssa#XM_014177572.1	C-type lectin domain family 4 member E-like	Immune Lectin
Ssa#XM_014190681.1	C type lectin receptor B (LOC100136447), X1	Immune Lectin
Ssa#XM_014194342.1	Mannose-binding protein C (mbl2)	Immune Lectin
Ssa#XM_014194482.1	mannose-binding protein C-like	Immune Lectin
Ssa#XM_014200382.1	C-type lectin domain family 4 member E-like	Immune Lectin
Ssa#XM_014209799.1	C-type lectin domain family 4 member E-like	Immune Lectin
Ssa#XM_014209800.1	C-type lectin	Immune Lectin
Ssa#NM_001140948.1	CMRF35-like molecule 1	Immune Ig receptor
Ssa#XM_014155980.1	high affinity immunoglobulin epsilon receptor subunit gamma-like	Immune Ig receptor
Ssa#XM_014162559.1	high affinity immunoglobulin gamma Fc receptor I-like	Immune Ig receptor
Ssa#XM_014194077.1	Immunoglobulin superfamily member 6 precursor	Immune Ig
Ssa#NM_001139852.1	Interferon regulatory factor 6	Immune IFN-virus response
Ssa#NM_001139918.1	Interferon-induced GTP-binding protein Mx	Immune IFN-virus response
Ssa#NM_001140175.1	Apolipoprotein-L3	Immune IFN-virus response
Ssa#NM_001140400.1	Interferon-induced protein 44	Immune IFN-virus response
Ssa#NM_001140913.1	Periphilin-1	Immune IFN-virus response
Ssa#NM_001252361.1	interferon regulatory factor 1	Immune IFN-virus response
Ssa#XM_014133015.1	tripartite motif-containing protein 16-like protein	Immune IFN-virus response
Ssa#XM_014134860.1	Protein-glutamine gamma-glutamyltransferase K	Immune IFN-virus response
Ssa#XM_014147896.1	Poly polymerase 12-1	Immune IFN-virus response
Ssa#XM_014155679.1	Capping protein	Immune IFN-virus response
Ssa#XM_014155941.1	Plac 8-like	Immune IFN-virus response
Ssa#XM_014158765.1	E3 ubiquitin-protein ligase DTX3L	Immune IFN-virus response
Ssa#XM_014165670.1	interferon-induced guanylate-binding protein 1-like	Immune IFN-virus response
Ssa#XM_014172797.1	P2Y purinoceptor 8-like	Immune IFN-virus response
Ssa#XM_014172875.1	Interferon regulatory factor 2	Immune IFN-virus response
Ssa#XM_014173036.1	Signal transducer and activator of transcription 1-alpha/beta	Immune IFN-virus response
Ssa#XM_014176219.1	Fish virus induced TRIM-5	Immune IFN-virus response
Ssa#XM_014179447.1	Poly [ADP-ribose] polymerase 9 [PARP-9]	Immune IFN-virus response
Ssa#XM_014185925.1	Barrier-to-autointegration factor (banf)	Immune IFN-virus response
Ssa#XM_014196745.1	galectin-9-like	Immune IFN-virus response
Ssa#XM_014197659.1	Fish virus induced TRIM-7	Immune IFN-virus response
Ssa#XM_014207926.1	Plexin-C1	Immune IFN-virus response
Ssa#NM_001140120.1	Leukotriene A-4 hydrolase	Immune Eicosanoid
Ssa#NM_001141550.1	15-hydroxyprostaglandin dehydrogenase	Immune Eicosanoid
Ssa#NM_001173747.1	vascular endothelial growth factor c	Immune Eicosanoid
Ssa#XM_014152853.1	Leukotriene A-4 hydrolase	Immune Eicosanoid
Ssa#XM_014181646.1	Prostaglandin-H2 D-isomerase	Immune Eicosanoid
Ssa#XM_014183583.1	Cytochrome P450 4F3	Immune Eicosanoid
Ssa#XM_014194788.1	arachidonate 15-lipoxygenase B-like	Immune Eicosanoid
Ssa#XM_014197428.1	Solute carrier organic anion transporter family me	Immune Eicosanoid
Ssa#XM_014205947.1	prostaglandin E2 receptor EP2 subtype-like	Immune Eicosanoid
Ssa#XM_014207042.1	Prostaglandin reductase 1	Immune Eicosanoid
Ssa#XM_014207319.1	Leukotriene B4 receptor 1	Immune Eicosanoid
Omy#BX861424	Neutrophil cytosolic factor 1	Immune Effector
Ssa#NM_001140553.1	CDK5 regulatory subunit-associated protein 1	Immune Effector
Ssa#NM_001145423.1	neutrophil cytosolic factor 2	Immune Effector
Ssa#XM_014128513.1	Myeloperoxidase (mpo)	Immune Effector
Ssa#XM_014144461.1	Scavenger receptor class A member 3	Immune Effector
Ssa#XM_014150591.1	Cytochrome b-245, beta polypeptide	Immune Effector
Ssa#XM_014152306.1	Cytochrome b-245, beta polypeptide	Immune Effector
Ssa#XM_014157822.1	Collectin sub-family member 12	Immune Effector
Ssa#XM_014159589.1	Neutrophil cytosolic factor 2	Immune Effector
Ssa#XM_014166340.1	Bactericidal/permeability-increasing protein	Immune Effector
Ssa#XM_014167251.1	Sulfite oxidase, mitochondrial	Immune Effector
Ssa#XM_014169377.1	polymeric immunoglobulin receptor-like	Immune Effector
Ssa#XM_014172505.1	Perforin-1	Immune Effector
Ssa#XM_014175738.1	Cytochrome b-245 light chain	Immune Effector
Ssa#XM_014179931.1	Tumor necrosis factor alpha-induced protein 3	Immune Effector
Ssa#XM_014180302.1	Tripartite motif-containing protein 16-like protei	Immune Effector
Ssa#XM_014182612.1	neutrophil cytosolic factor 4	Immune Effector
Ssa#XM_014184635.1	Ornithine aminotransferase, mitochondrial	Immune Effector
Ssa#XM_014184658.1	NACHT, LRR and PYD domains-containing protein 1	Immune Effector
Ssa#XM_014190234.1	Arginase, type II	Immune Effector
Ssa#XM_014200646.1	GRAM domain-containing protein 1A-like	Immune Effector
Ssa#XM_014210666.1	TNF alpha-induced protein 2, tnfaip2	Immune Effector
Ssa#XM_014211724.1	Arginase, type II	Immune Effector
Ssa#EG898533	interferon-gamma receptor alpha chain	Immune Cytokine receptor
Ssa#XM_014129493.1	Cytokine receptor common subunit gamma	Immune Cytokine receptor
Ssa#XM_014137694.1	IL-1 receptor type 2	Immune Cytokine receptor
Ssa#XM_014138996.1	Tyrosine-protein kinase receptor Tie-1	Immune Cytokine receptor
Ssa#XM_014144654.1	Interleukin-6 receptor subunit beta; IL6ST; IL6RB	Immune Cytokine receptor
Ssa#XM_014152244.1	IL-8 receptor	Immune Cytokine receptor
Ssa#XM_014152259.1	IL-8 receptor	Immune Cytokine receptor
Ssa#XM_014167081.1	granulocyte colony-stimulating factor receptor	Immune Cytokine receptor
Ssa#XM_014173633.1	interleukin-1 receptor-like protein	Immune Cytokine receptor
Ssa#XM_014179929.1	interferon gamma receptor 1-like	Immune Cytokine receptor
Ssa#XM_014186460.1	Interleukin-6 receptor subunit alpha precursor	Immune Cytokine receptor
Ssa#XM_014187105.1	Interleukin-1 beta	Immune Cytokine
Ssa#XM_014202778.1	cell death-inducing p53-target protein 1 homolog	Immune Cytokine
Ssa#XM_014134762.1	complement component C7-like	Immune Complement
Ssa#XM_014169804.1	Complement factor D precursor	Immune Complement
Ssa#XM_014198200.1	Complement component 1 Q subcomponent-binding protein, mitochondrial	Immune Complement
Ssa#XM_014200165.1	Complement C3;	Immune Complement
Ssa#XM_014214474.1	C4b-B	Immune Complement
Ssa#XM_014156674.1	Cmklr1 protein	Immune Chemokine receptor
Ssa#XM_014162793.1	C5a anaphylatoxin chemotactic receptor 1	Immune Chemokine receptor
Ssa#XM_014164248.1	C-X-C chemokine receptor type 4	Immune Chemokine receptor
Ssa#NM_001140855.1	C-X-C chemokine 2	Immune Chemokine
Ssa#XM_014133457.1	C-C motif chemokine 19 precursor-1	Immune Chemokine
Ssa#XM_014172597.1	C-C motif chemokine 19-4	Immune Chemokine
Ssa#XM_014191805.1	C-C motif chemokine 2-like	Immune Chemokine
Ssa#NM_001141046.2	CD209 antigen-like protein D	Immune cell marker
Ssa#NM_001166257.1	F-box only protein 50	Immune cell marker
Ssa#TC104311	CD166 antigen homolog precursor	Immune cell marker
Ssa#XM_014138934.1	lysosome membrane protein 2-like	Immune cell marker
Ssa#NM_001141256.1	B-cell lymphoma/leukemia 10	Immune B cell
Ssa#XM_014130896.1	phosphoinositide 3-kinase regulatory subunit 6-like	Immune B cell
Ssa#XM_014140522.1	B-cell lymphoma/leukemia 10-like (bcl10)	Immune B cell
Ssa#XM_014149657.1	Phosphatidylinositol 3,4,5-trisphosphate 5-phospha	Immune B cell
Ssa#XM_014154193.1	B-cell linker protein-like	Immune B cell
Ssa#XM_014157083.1	B-cell receptor CD22-like	Immune B cell
Ssa#XM_014175897.1	Transcription factor PU.1	Immune B cell
Ssa#XM_014190044.1	Phosphoinositide-3-kinase, regulatory subunit, polypeptide 2	Immune B cell
Ssa#XM_014199022.1	Bruton agammaglobulinemia tyrosine kinase	Immune B cell
Ssa#XM_014201497.1	B-cell receptor CD22	Immune B cell
Ssa#XM_014207710.1	B-cell receptor-associated protein 31 - Ident 45	Immune B cell
Ssa#NM_001141491.1	Cathepsin S	Immune Antigen presentation
Ssa#XM_014126458.1	Proteasome	Immune Antigen presentation
Ssa#XM_014133932.1	major histocompatibility complex class I-related gene protein-like	Immune Antigen presentation
Ssa#XM_014140830.1	Minor histocompatibility protein HA-1	Immune Antigen presentation
Ssa#XM_014143911.1	Protein PRRC1	Immune Antigen presentation
Ssa#XM_014165851.1	Chromatin modifying protein 4C	Immune Antigen presentation
Ssa#XM_014169175.1	Proteasome subunit alpha type-7	Immune Antigen presentation
Ssa#XM_014176498.1	major histocompatibility complex class I-related gene protein-like	Immune Antigen presentation
Ssa#XM_014177289.1	H-2 class I histocompatibility antigen, Q10 alpha chain-like	Immune Antigen presentation
Ssa#XM_014199897.1	H-2 class II histocompatibility antigen gamma chain-like	Immune Antigen presentation
Ssa#XM_014216266.1	Minor histocompatibility protein HA-1	Immune Antigen presentation
Ssa#XM_014157513.1	V-set domain containing T-cell activation inhibitor 1-like	Immune adhesion
Ssa#XM_014159297.1	Integrin alpha-X	Immune adhesion
Ssa#XM_014204063.1	Integrin, beta 6	Immune adhesion
Ssa#XM_014129306.1	apolipoprotein O-like	Immune Acute phase
Ssa#XM_014134365.1	Natterin-like protein	Immune Acute phase
Ssa#XM_014139680.1	tissue factor-like	Immune Acute phase
Ssa#XM_014151528.1	Differentially regulated trout protein 1	Immune Acute phase
Ssa#XM_014155590.1	Apolipoprotein Eb [Apo-Eb]	Immune Acute phase
Ssa#XM_014181023.1	Amyloid beta	Immune Acute phase
Ssa#XM_014184179.1	Natterin-like protein	Immune Acute phase
Ssa#XM_014201453.1	Aplp2 protein	Immune Acute phase
Ssa#XM_014201580.1	Apolipoprotein Eb [Apo-Eb]	Immune Acute phase
Ssa#NM_001140819.2	Coronin-1A	Immune
Ssa#XM_014157209.1	Complement C1q tumor necrosis factor-related prote	Immune
Ssa#XM_014172393.1	GLUT6, facilitated glucose transporter member 3	Immune
Ssa#XM_014182809.1	Fish virus induced TRIM-7	Immune
Ssa#XM_014192901.1	C1q and TNF-like domains	Immune
Ssa#XM_014194342.1	Mannose-binding protein C (mbl2)	Immune
Ssa#XM_014194482.1	mannose-binding protein C-like	Immune
Ssa#XM_014203110.1	immunoglobulin superfamily member 6-like	Immune
Ssa#XM_014216449.1	Signal-transducing adaptor protein 2	Immune
Ssa#GRASP209156251	BTB/POZ domain-containing protein KCTD9	Cell Ubiquitin
Ssa#NM_001139598.1	Ubiquitin-conjugating enzyme E2 E3	Cell Ubiquitin
Ssa#NM_001140115.1	Cell division cycle 34 homolog	Cell Ubiquitin
Ssa#NM_001140270.1	MOB kinase activator 1Ba	Cell Ubiquitin
Ssa#NM_001141778.1	Ubiquitin-conjugating enzyme E2 E3	Cell Ubiquitin
Ssa#NM_001141814.1	Ubiquitin carboxyl-terminal hydrolase 5	Cell Ubiquitin
Ssa#NM_001173633.1	Upstream binding transcription factor, like	Cell Ubiquitin
Ssa#XM_014124247.1	Nedd4 binding protein 1	Cell Ubiquitin
Ssa#XM_014124339.1	Ubiquinone biosynthesis protein COQ9, mitochondrial	Cell Ubiquitin
Ssa#XM_014126680.1	Ubiquitin carboxyl-terminal hydrolase 47	Cell Ubiquitin
Ssa#XM_014127250.1	Zinc finger SWIM domain-containing protein 6	Cell Ubiquitin
Ssa#XM_014127640.1	E3 ubiquitin-protein ligase ARIH1	Cell Ubiquitin
Ssa#XM_014127809.1	E3 ubiquitin-protein ligase ARIH1	Cell Ubiquitin
Ssa#XM_014127839.1	E3 ubiquitin-protein ligase ARIH1	Cell Ubiquitin
Ssa#XM_014128708.1	E3 ubiquitin-protein ligase TRIM32	Cell Ubiquitin
Ssa#XM_014132032.1	ubiquitin-associated protein 1-like	Cell Ubiquitin
Ssa#XM_014137269.1	E3 ubiquitin-protein ligase TTC3	Cell Ubiquitin
Ssa#XM_014141871.1	Ring finger protein 19B	Cell Ubiquitin
Ssa#XM_014146768.1	E3 ubiquitin-protein ligase NRDP1	Cell Ubiquitin
Ssa#XM_014148914.1	Ubiquinone biosynthesis protein COQ9, mitochondrial	Cell Ubiquitin
Ssa#XM_014149002.1	Nedd4 binding protein 1	Cell Ubiquitin
Ssa#XM_014149139.1	Minor histocompatibility protein HA-1	Cell Ubiquitin
Ssa#XM_014150295.1	Nedd4 family interacting protein 1, like	Cell Ubiquitin
Ssa#XM_014157135.1	Cullin 1b	Cell Ubiquitin
Ssa#XM_014157246.1	E3 ubiquitin-protein ligase HACE1	Cell Ubiquitin
Ssa#XM_014159454.1	Ligand of numb-protein X 2	Cell Ubiquitin
Ssa#XM_014160335.1	Lysine-specific demethylase 2B	Cell Ubiquitin
Ssa#XM_014161980.1	E3 ubiquitin-protein ligase RNF169-like	Cell Ubiquitin
Ssa#XM_014164905.1	Ubiquitin-conjugating enzyme E2 A	Cell Ubiquitin
Ssa#XM_014167093.1	Ubiquitin specific protease 4	Cell Ubiquitin
Ssa#XM_014168170.1	Ubiquitin-conjugating enzyme E2 C	Cell Ubiquitin
Ssa#XM_014168981.1	Ligand of numb-protein X 1	Cell Ubiquitin
Ssa#XM_014175153.1	SMT3 suppressor of mif two 3 homolog 3a	Cell Ubiquitin
Ssa#XM_014180661.1	Ubiquitin-protein ligase E3C	Cell Ubiquitin
Ssa#XM_014181504.1	Ligand of numb-protein X 2	Cell Ubiquitin
Ssa#XM_014196156.1	Ubiquitin-conjugating enzyme E2D 4	Cell Ubiquitin
Ssa#XM_014196651.1	F-box/WD repeat-containing protein 11	Cell Ubiquitin
Ssa#XM_014197272.1	Ubiquitin-60S ribosomal protein L40	Cell Ubiquitin
Ssa#XM_014198878.1	Fish virus induced TRIM-7	Cell Ubiquitin
Ssa#XM_014199573.1	Ankyrin repeat domain 13B	Cell Ubiquitin
Ssa#XM_014205505.1	Lactation elevated protein 1 homolog B	Cell Ubiquitin
Ssa#XM_014206556.1	E3 ubiquitin-protein ligase TRIM62-like	Cell Ubiquitin
Ssa#XM_014213568.1	Glucose 1,6-bisphosphate synthase	Cell Ubiquitin
Ssa#XM_014215085.1	SplA/ryanodine receptor domain and SOCS box containing 4a	Cell Ubiquitin
Ssa#XM_014216155.1	Ankyrin repeat domain 13C	Cell Ubiquitin
Ssa#XM_014216795.1	E3 ubiquitin-protein ligase RNF170-like	Cell Ubiquitin
Ssa#NM_001252352.1	X-box-binding protein 1	Cell transcription factor
Ssa#XM_014158399.1	Transcription factor SOX-9	Cell transcription factor
Ssa#XM_014172030.1	Transcription factor 7-like 2	Cell transcription factor
Ssa#XM_014174076.1	Transcription termination factor 2	Cell transcription factor
Ssa#XM_014193287.1	Thyrotroph embryonic factor b	Cell transcription factor
Ssa#XM_014201704.1	D-box binding protein 2	Cell transcription factor
Ssa#XM_014205217.1	Cyclic AMP-dependent transcription factor ATF-3	Cell transcription factor
Ssa#XM_014208158.1	Ets variant 7	Cell transcription factor
Ssa#XM_014215164.1	Hairy-related 13	Cell transcription factor
Ssa#NM_001139601.1	DNA-directed RNA polymerase III subunit RPC7-like	Cell Transcription
Ssa#NM_001140089.1	V-ets erythroblastosis virus E26 oncogene homolog 2	Cell Transcription
Ssa#NM_001140501.1	GRINL1B (grl1b)	Cell Transcription
Ssa#NM_001141404.2	Prohibitin-2; cDNA FLJ60175, highly similar to Prohibitin-2	Cell Transcription
Ssa#XM_014125862.1	ETS domain-containing protein Elk-3	Cell Transcription
Ssa#XM_014128176.1	Synaptotagmin binding, cytoplasmic RNA interacting protein, like	Cell Transcription
Ssa#XM_014129012.1	U2 snRNP-associated SURP motif-containing protein-like	Cell Transcription
Ssa#XM_014129411.1	transcriptional activator protein Pur-alpha-like	Cell Transcription
Ssa#XM_014131312.1	SERTA domain-containing protein 2-like	Cell Transcription
Ssa#XM_014132250.1	Protein CBFA2T2	Cell Transcription
Ssa#XM_014137886.1	Mediator complex subunit 13b	Cell Transcription
Ssa#XM_014138318.1	Serine/arginine-rich splicing factor 9	Cell Transcription
Ssa#XM_014141917.1	Kelch-like protein 31	Cell Transcription
Ssa#XM_014143846.1	Serine/threonine-protein kinase PAK 6; p21(CDKN1A)	Cell Transcription
Ssa#XM_014144468.1	Cbp/p300-interacting transactivator 2	Cell Transcription
Ssa#XM_014145656.1	Nuclear receptor subfamily 1, group H, member 5	Cell Transcription
Ssa#XM_014146916.1	CTD small phosphatase 2	Cell Transcription
Ssa#XM_014148054.1	TEA domain family member 1a	Cell Transcription
Ssa#XM_014153263.1	Nuclear transcription factor Y subunit beta	Cell Transcription
Ssa#XM_014153749.1	Sterile alpha motif domain-containing protein 3	Cell Transcription
Ssa#XM_014153997.1	Polycomb group RING finger protein 6	Cell Transcription
Ssa#XM_014160891.1	COUP transcription factor	Cell Transcription
Ssa#XM_014163083.1	Transcriptional adapter 2-alpha	Cell Transcription
Ssa#XM_014164706.1	Zinc finger FYVE domain-containing protein 19	Cell Transcription
Ssa#XM_014166884.1	Serine/arginine-rich splicing factor 3a	Cell Transcription
Ssa#XM_014169810.1	TEA domain family member 1a	Cell Transcription
Ssa#XM_014171469.1	Kruppel-like factor 9	Cell Transcription
Ssa#XM_014179944.1	Protein AF-10	Cell Transcription
Ssa#XM_014186751.1	Nuclear factor 1 X-type	Cell Transcription
Ssa#XM_014193181.1	Nuclear factor 1 X-type	Cell Transcription
Ssa#XM_014197833.1	Protein C11orf30	Cell Transcription
Ssa#XM_014198129.1	Early growth response 1	Cell Transcription
Ssa#XM_014199594.1	Nocturnin	Cell Transcription
Ssa#XM_014203441.1	chromobox protein homolog 2-like	Cell Transcription
Ssa#XM_014204275.1	DNA-directed RNA polymerase III subunit RPC10	Cell Transcription
Ssa#XM_014212210.1	BCL-6 corepressor	Cell Transcription
Ssa#XM_014214746.1	Small nuclear ribonucleoprotein Sm D2	Cell Transcription
Ssa#XM_014214795.1	Mediator complex subunit 13b	Cell Transcription
Ssa#NM_001140861.2	Secretory carrier membrane protein 4	Cell Surface
Ssa#XM_014144974.1	Exostosin-like 3	Cell Surface
Ssa#NM_001139901.1	Jun B-1	Cell Stress
Ssa#NM_001140121.1	Immediate early response 2-2	Cell Stress
Ssa#XM_014129489.1	hypoxia-inducible factor 1-alpha-like	Cell Stress
Ssa#XM_014130958.1	STE20-like serine/threonine-protein kinase	Cell Stress
Ssa#XM_014139811.1	JunD-2	Cell Stress
Ssa#XM_014140753.1	AP1-1	Cell Stress
Ssa#XM_014142572.1	Sgk1 serum/glucocrticoid regulated kinase	Cell Stress
Ssa#XM_014148789.1	cold-inducible RNA-binding protein B-like	Cell Stress
Ssa#XM_014149394.1	growth arrest and DNA damage-inducible protein GADD45 beta-like	Cell Stress
Ssa#XM_014166770.1	Mitogen-activated protein kinase kinase kinase 6	Cell Stress
Ssa#XM_014171129.1	Growth arrest and DNA-damage-inducible, beta b	Cell Stress
Ssa#XM_014182247.1	serine/threonine-protein kinase/endoribonuclease IRE1a-like (LOC106562560), X1	Cell Stress
Ssa#XM_014183834.1	DNA damage-inducible transcript 4 protein-like	Cell Stress
Ssa#XM_014189961.1	Hypoxia-inducible factor 1, alpha subunit	Cell Stress
Ssa#XM_014189962.1	Growth arrest and DNA-damage-inducible, beta b	Cell Stress
Ssa#XM_014190066.1	JunD-2	Cell Stress
Ssa#XM_014191729.1	Jun C	Cell Stress
Ssa#XM_014192566.1	Pyruvate dehydrogenase kinase, isozyme 1	Cell Stress
Ssa#XM_014198029.1	STE20-like kinase b	Cell Stress
Ssa#XM_014203148.1	Immediate early response 2-1	Cell Stress
Ssa#XM_014212572.1	Dual specificity protein phosphatase 1	Cell Stress
Ssa#XM_014214791.1	Vacuole membrane protein 1	Cell Stress
Ssa#XM_014216042.1	growth arrest and DNA damage-inducible protein GADD45 beta-like	Cell Stress
Ssa#XM_014216304.1	cold-inducible RNA-binding protein B-like	Cell Stress
Ssa#XM_014216828.1	Jun C	Cell Stress
Ssa#NM_001139673.1	protein phosphatase 1 regulatory subunit 1B-like	Cell Signaling
Ssa#NM_001140107.1	Protein tyrosine phosphatase type IVA, member 1	Cell Signaling
Ssa#NM_001140300.1	Centaurin-beta-1	Cell Signaling
Ssa#NM_001140473.1	receptor-interacting serine-threonine kinase 4	Cell Signaling
Ssa#NM_001140549.1	ATPase, H+ transporting, V0 subunit B	Cell Signaling
Ssa#NM_001146433.1	Ribosomal protein S6 kinase alpha-5	Cell Signaling
Ssa#NM_001173582.1	Serine/threonine kinase 17b	Cell Signaling
Ssa#NM_001173604.1	Serine/threonine-protein kinase 3 - Ident 43	Cell Signaling
Ssa#NM_001173706.1	Phospholipase C, delta 1b	Cell Signaling
Ssa#NM_001173716.1	Tyrosine-protein phosphatase non-receptor type 12	Cell Signaling
Ssa#NM_001173733.1	Serine/threonine-protein kinase 35	Cell Signaling
Ssa#NM_001173779.1	Cyclic AMP-responsive element-binding protein 3-like protein 2	Cell Signaling
Ssa#XM_014129491.1	Malignant fibrous histiocytoma-amplified sequence	Cell Signaling
Ssa#XM_014129585.1	Mitogen-activated protein kinase kinase kinase kinase 2-like	Cell Signaling
Ssa#XM_014129587.1	Serine/threonine kinase 25a	Cell Signaling
Ssa#XM_014130596.1	Dual specificity protein phosphatase 5	Cell Signaling
Ssa#XM_014131224.1	Inactive tyrosine-protein kinase 7	Cell Signaling
Ssa#XM_014132460.1	Tribbles homolog 3	Cell Signaling
Ssa#XM_014132992.1	Dual serine/threonine and tyrosine protein kinase	Cell Signaling
Ssa#XM_014133165.1	Serine/threonine-protein phosphatase 4 regulatory subunit 2	Cell Signaling
Ssa#XM_014135043.1	Natriuretic peptide receptor 1b	Cell Signaling
Ssa#XM_014135224.1	PH and SEC7 domain-containing protein 3	Cell Signaling
Ssa#XM_014136337.1	Coiled-coil domain-containing protein 50	Cell Signaling
Ssa#XM_014136883.1	Protein phosphatase 2	Cell Signaling
Ssa#XM_014137264.1	Dual-specificity tyrosine-	Cell Signaling
Ssa#XM_014140065.1	Serine/threonine-protein kinase PLK3	Cell Signaling
Ssa#XM_014143555.1	Protein RUFY3	Cell Signaling
Ssa#XM_014143997.1	Dual specificity protein phosphatase 10	Cell Signaling
Ssa#XM_014144326.1	Receptor-type tyrosine-protein phosphatase U [R-PTP-U]	Cell Signaling
Ssa#XM_014145158.1	Tribbles homolog 2	Cell Signaling
Ssa#XM_014145465.1	Dual specificity phosphatase 7	Cell Signaling
Ssa#XM_014145875.1	Pim-2 oncogene	Cell Signaling
Ssa#XM_014149535.1	MAP kinase-interacting serine/threonine kinase 2a	Cell Signaling
Ssa#XM_014150055.1	Protein kinase, cAMP-dependent, catalytic, beta a	Cell Signaling
Ssa#XM_014150130.1	Intersectin-2	Cell Signaling
Ssa#XM_014153824.1	Protein tyrosine phosphatase, non-receptor type 11, b	Cell Signaling
Ssa#XM_014161206.1	Phosphoinositide-3-kinase-interacting protein 1	Cell Signaling
Ssa#XM_014161478.1	Inhibitor of nuclear factor kappa-B kinase subunit	Cell Signaling
Ssa#XM_014163832.1	Serine/threonine-protein phosphatase 2A regulatory	Cell Signaling
Ssa#XM_014163926.1	Serine/threonine kinase 17b	Cell Signaling
Ssa#XM_014165465.1	Protein tyrosine phosphatase, non-receptor type 4, b	Cell Signaling
Ssa#XM_014165988.1	Serine/arginine-rich protein specific kinase 3	Cell Signaling
Ssa#XM_014166045.1	protein phosphatase 1 regulatory subunit 12B-like	Cell Signaling
Ssa#XM_014166753.1	Calcium/calmodulin-dependent protein kinase IGb	Cell Signaling
Ssa#XM_014166978.1	GTP cyclohydrolase 1 feedback regulatory protein	Cell Signaling
Ssa#XM_014167384.1	Tribbles homolog 3	Cell Signaling
Ssa#XM_014168827.1	Tyrosine kinase 2	Cell Signaling
Ssa#XM_014170766.1	Serine/threonine-protein kinase PLK2	Cell Signaling
Ssa#XM_014173287.1	Protein ZAK; cDNA FLJ58036, highly similar to Homo	Cell Signaling
Ssa#XM_014173621.1	Signal transducing adapter molecule 2	Cell Signaling
Ssa#XM_014175095.1	Protein kinase C and casein kinase substrate in ne	Cell Signaling
Ssa#XM_014179191.1	Mitogen-activated protein kinase 8b	Cell Signaling
Ssa#XM_014181858.1	Hedgehog acyltransferase-like, b	Cell Signaling
Ssa#XM_014184333.1	Protein tyrosine phosphatase, receptor type, A	Cell Signaling
Ssa#XM_014185355.1	Breast cancer anti-estrogen resistance 3, isoform	Cell Signaling
Ssa#XM_014186013.1	Guanine nucleotide exchange factor VAV2	Cell Signaling
Ssa#XM_014189954.1	Src kinase-associated phosphoprotein 2	Cell Signaling
Ssa#XM_014190769.1	cAMP-responsive element modulator	Cell Signaling
Ssa#XM_014192062.1	calcium/calmodulin-dependent protein kinase II inhibitor 2-like	Cell Signaling
Ssa#XM_014192299.1	Serine/threonine-protein phosphatase 4 catalytic subunit	Cell Signaling
Ssa#XM_014194936.1	GRB2-associated-binding protein 1	Cell Signaling
Ssa#XM_014195957.1	Calcium/calmodulin-dependent protein kinase (CaM kinase) II alpha - Ident 98	Cell Signaling
Ssa#XM_014195965.1	Mitogen-activated protein kinase kinase kinase kinase 2-like	Cell Signaling
Ssa#XM_014200121.1	Misshapen-like kinase 1	Cell Signaling
Ssa#XM_014200172.1	Protein tyrosine kinase 2 beta, a	Cell Signaling
Ssa#XM_014200681.1	RNA-binding protein 8A	Cell Signaling
Ssa#XM_014203129.1	Switch-associated protein 70	Cell Signaling
Ssa#XM_014203195.1	CD97	Cell Signaling
Ssa#XM_014203440.1	Zinc phosphodiesterase ELAC protein 2	Cell Signaling
Ssa#XM_014203560.1	Protein kinase N2, isoform CRA_b; Serine/threonine	Cell Signaling
Ssa#XM_014204071.1	Cyclin-dependent kinase 13	Cell Signaling
Ssa#XM_014204442.1	ABI gene family member 3-like	Cell Signaling
Ssa#XM_014205048.1	Receptor-type tyrosine-protein phosphatase U [R-PTP-U]	Cell Signaling
Ssa#XM_014206572.1	Calcium/calmodulin-dependent protein kinase	Cell Signaling
Ssa#XM_014207208.1	Sentrin-specific protease 3	Cell Signaling
Ssa#XM_014207730.1	Phosphatidylinositol 4,5-bisphosphate 3-kinase cat	Cell Signaling
Ssa#XM_014207883.1	Protein kinase C, delta a	Cell Signaling
Ssa#XM_014210102.1	Ribosomal protein S6 kinase a, polypeptide 1	Cell Signaling
Ssa#XM_014210482.1	GTP cyclohydrolase 1 feedback regulatory protein-like	Cell Signaling
Ssa#XM_014211161.1	Major vault protein	Cell Signaling
Ssa#XM_014213889.1	Male germ cell-associated kinase	Cell Signaling
Ssa#XM_014214296.1	Dual specificity protein phosphatase 14	Cell Signaling
Ssa#XM_014214492.1	P21	Cell Signaling
Ssa#NM_001140300.1	Centaurin-beta-1	Cell Reticulum
Ssa#NM_001140523.1	cellular repressor of E1A-stimulated genes 1	Cell Reticulum
Ssa#NM_001141370.1	signal peptidase complex subunit 2 homolog (S. cerevisiae) (spcs2)	Cell Reticulum
Ssa#NM_001165407.1	Translocating chain-associating membrane protein	Cell Reticulum
Ssa#NM_001173568.1	ADP-ribosylation factor interacting protein 2b	Cell Reticulum
Ssa#NM_001173684.1	Vacuolar protein sorting-associated protein 37A	Cell Reticulum
Ssa#XM_014124312.1	Vacuolar protein sorting 4b	Cell Reticulum
Ssa#XM_014125646.1	Caveolin 3	Cell Reticulum
Ssa#XM_014125840.1	Golgi transport 1Bb	Cell Reticulum
Ssa#XM_014126908.1	E3 ubiquitin-protein ligase TRIM23	Cell Reticulum
Ssa#XM_014128290.1	ras-related protein Rab-7a-like	Cell Reticulum
Ssa#XM_014128746.1	Surfeit 4, isoform CRA_c; Surfeit locus protein 4	Cell Reticulum
Ssa#XM_014132811.1	RAB7, member RAS oncogene family	Cell Reticulum
Ssa#XM_014133231.1	ADP-ribosylation factor-like 8Bb	Cell Reticulum
Ssa#XM_014135224.1	PH and SEC7 domain-containing protein 3	Cell Reticulum
Ssa#XM_014135656.1	Protein RER1	Cell Reticulum
Ssa#XM_014135802.1	Surfeit 4, isoform CRA_c; Surfeit locus protein 4	Cell Reticulum
Ssa#XM_014137233.1	Derlin-2	Cell Reticulum
Ssa#XM_014138977.1	vacuolar protein sorting-associated protein 37B-like	Cell Reticulum
Ssa#XM_014142976.1	TBC1 domain family member 5	Cell Reticulum
Ssa#XM_014145622.1	Protein RER1	Cell Reticulum
Ssa#XM_014148567.1	ADP-ribosylation factor 5	Cell Reticulum
Ssa#XM_014148901.1	SEC6-like 1	Cell Reticulum
Ssa#XM_014161390.1	Nuclear VCP-like	Cell Reticulum
Ssa#XM_014163497.1	Golgi integral membrane protein 4b	Cell Reticulum
Ssa#XM_014166554.1	RAB7, member RAS oncogene family	Cell Reticulum
Ssa#XM_014168511.1	ATPase, H+ transporting, lysosomal, V0 subunit c, b	Cell Reticulum
Ssa#XM_014169468.1	Calreticulin like	Cell Reticulum
Ssa#XM_014169571.1	Vacuolar protein sorting 4b	Cell Reticulum
Ssa#XM_014170743.1	Nuclear VCP-like	Cell Reticulum
Ssa#XM_014176678.1	Vacuolar protein sorting-associated protein 13C	Cell Reticulum
Ssa#XM_014179128.1	ADP-ribosylation factor 2	Cell Reticulum
Ssa#XM_014179603.1	KDEL	Cell Reticulum
Ssa#XM_014181239.1	VAMP	Cell Reticulum
Ssa#XM_014181544.1	ATPase, H+ transporting, lysosomal V1 subunit Aa	Cell Reticulum
Ssa#XM_014186091.1	ADP-ribosylation factor 6b	Cell Reticulum
Ssa#XM_014191222.1	ADP-ribosylation factor 1	Cell Reticulum
Ssa#XM_014191576.1	Adaptor-related protein complex 1_ gamma 1 subunit - Ident 68	Cell Reticulum
Ssa#XM_014192292.1	Reticulocalbin-3	Cell Reticulum
Ssa#XM_014192714.1	Syntaxin-binding protein 2	Cell Reticulum
Ssa#XM_014192800.1	ADP-ribosylation factor-like protein 5B	Cell Reticulum
Ssa#XM_014193345.1	ADP-ribosylation factor-like 4aa	Cell Reticulum
Ssa#XM_014196060.1	RAB1A, member RAS oncogene family	Cell Reticulum
Ssa#XM_014197308.1	Clathrin, heavy polypeptide a	Cell Reticulum
Ssa#XM_014200497.1	mannosyl-oligosaccharide 1,2-alpha-mannosidase IC-like	Cell Reticulum
Ssa#XM_014201388.1	RAB1A, member RAS oncogene family	Cell Reticulum
Ssa#XM_014203762.1	KDEL	Cell Reticulum
Ssa#XM_014203888.1	ADP-ribosylation factor-like 4aa	Cell Reticulum
Ssa#XM_014204250.1	unc-13 homolog D	Cell Reticulum
Ssa#XM_014204576.1	Syntaxin-binding protein 2	Cell Reticulum
Ssa#XM_014205781.1	ADP-ribosylation factor 6b	Cell Reticulum
Ssa#XM_014207612.1	KDEL	Cell Reticulum
Ssa#XM_014207619.1	ADP-ribosylation factor 5	Cell Reticulum
Ssa#XM_014207703.1	B-cell receptor-associated protein 31 - Ident 45	Cell Reticulum
Ssa#XM_014208493.1	ADP-ribosylation factor GTPase-activating protein 3-like	Cell Reticulum
Ssa#XM_014210505.1	signal recognition particle 14 kDa protein-like	Cell Reticulum
Ssa#XM_014213379.1	golgin subfamily A member 6-like protein 22	Cell Reticulum
Ssa#XM_014213657.1	archain 1	Cell Reticulum
Ssa#NM_001140301.1	Glutaredoxin 2 - Ident 30	Cell Redox
Ssa#NM_001141386.1	Peroxiredoxin 2	Cell Redox
Ssa#NM_001193497.1	Crystallin J1A	Cell Redox
Ssa#XM_014123794.1	Catalase	Cell Redox
Ssa#XM_014146160.1	Thioredoxin-like protein 1	Cell Redox
Ssa#XM_014156173.1	thioredoxin-like	Cell Redox
Ssa#XM_014159375.1	Cytochrome b5 reductase 4	Cell Redox
Ssa#XM_014199133.1	Glutathione reductase, mitochondrial	Cell Redox
Ssa#XM_014203574.1	Thioredoxin, mitochondrial	Cell Redox
Ssa#XM_014210379.1	interactor protein for cytohesin exchange factors 1-like	Cell Redox
Ssa#NM_001140593.1	Proteasome	Cell proteasome
Ssa#NM_001141031.2	neuroblast differentiation-associated protein AHNAK-like (LOC106587593), X1	Cell proteasome
Ssa#NM_001141034.1	AP-1 complex subunit gamma-1-like (LOC106569429), X1	Cell proteasome
Ssa#NM_001141628.1	Zinc finger, AN1-type domain 5b	Cell proteasome
Ssa#XM_014124135.1	Aminopeptidase N	Cell proteasome
Ssa#XM_014126458.1	Proteasome	Cell proteasome
Ssa#XM_014132544.1	Cathepsin Z	Cell proteasome
Ssa#XM_014141626.1	Proteasome subunit beta type-4	Cell proteasome
Ssa#XM_014159143.1	Proteasome	Cell proteasome
Ssa#XM_014169175.1	Proteasome subunit alpha type-7	Cell proteasome
Ssa#XM_014175283.1	adrenodoxin-like protein, mitochondrial (LOC106590059)	Cell proteasome
Ssa#XM_014176616.1	Proteasome subunit beta type-3	Cell proteasome
Ssa#XM_014179078.1	Proteasome	Cell proteasome
Ssa#XM_014180051.1	Proteasome activator complex subunit 4	Cell proteasome
Ssa#XM_014181079.1	Proteasome activator complex subunit 1	Cell proteasome
Ssa#NM_001140211.1	UDP-galactose translocator	Cell peroxisome
Ssa#XM_014191691.1	Peroxisomal biogenesis factor 19	Cell peroxisome
Ssa#XM_014167665.1	Msx2-interacting protein	Cell Nucleus
Ssa#NM_001139664.1	Epimerase family protein SDR39U1	Cell Myofiber
Ssa#NM_001140157.1	Alpha-tropomyosin	Cell Myofiber
Ssa#NM_001146512.1	sarcospan (Kras oncogene-associated gene) (sspn)	Cell Myofiber
Ssa#NM_001173882.1	Tropomodulin 2	Cell Myofiber
Ssa#XM_014125810.1	troponin I, cardiac muscle-like	Cell Myofiber
Ssa#XM_014126512.1	Myosin light chain kinase 2	Cell Myofiber
Ssa#XM_014128416.1	ATPase_ Ca++ transporting_ cardiac muscle_ slow twitch 2a	Cell Myofiber
Ssa#XM_014129157.1	cofilin-2-like	Cell Myofiber
Ssa#XM_014130906.1	Myosin, heavy chain 10, non-muscle	Cell Myofiber
Ssa#XM_014148681.1	Alpha-tropomyosin	Cell Myofiber
Ssa#XM_014158850.1	Caskin-1	Cell Myofiber
Ssa#XM_014166542.1	myomesin-3-like	Cell Myofiber
Ssa#XM_014167180.1	Myosin light chain alkali_ smooth-muscle isoform - Ident 99	Cell Myofiber
Ssa#XM_014175644.1	myosin IE	Cell Myofiber
Ssa#XM_014177646.1	Tropomyosin alpha-3 chain	Cell Myofiber
Ssa#XM_014192319.1	ATPase_ Ca++ transporting_ cardiac muscle_ fast twitch 1 like	Cell Myofiber
Ssa#XM_014196946.1	Myosin IC	Cell Myofiber
Ssa#XM_014201296.1	protein LYRIC-like	Cell Myofiber
Ssa#XM_014203577.1	Myosin, heavy chain 10, non-muscle	Cell Myofiber
Ssa#XM_014208245.1	Myosin-binding protein C, slow-type	Cell Myofiber
Ssa#XM_014208600.1	Troponin I, skeletal, slow a	Cell Myofiber
Ssa#XM_014210475.1	Actin, alpha 1a, skeletal muscle	Cell Myofiber
Ssa#XM_014134760.1	dynein heavy chain 12, axonemal-like	Cell motor
Ssa#XM_014142576.1	Unconventional myosin-Ig	Cell motor
Ssa#XM_014165940.1	Dynactin subunit 2	Cell motor
Ssa#NM_001140260.1	Galactocerebrosidase	Cell Lysosome
Ssa#NM_001140399.1	Cathepsin Sb, tandem duplicate 2	Cell Lysosome
Ssa#NM_001141331.1	Lysosomal thioesterase PPT2-A	Cell Lysosome
Ssa#NM_001141491.1	Cathepsin S	Cell Lysosome
Ssa#XM_014124844.1	Pro-cathepsin H	Cell Lysosome
Ssa#XM_014132544.1	Cathepsin Z	Cell Lysosome
Ssa#XM_014138934.1	lysosome membrane protein 2-like	Cell Lysosome
Ssa#XM_014145410.1	Renin	Cell Lysosome
Ssa#XM_014154433.1	Feline leukemia virus subgroup C receptor-related	Cell Lysosome
Ssa#XM_014175099.1	Lysosomal acid phosphatase; ACP2	Cell Lysosome
Ssa#XM_014194124.1	Lysosomal alpha-glucosidase	Cell Lysosome
Ssa#XM_014198291.1	Beta-glucuronidase	Cell Lysosome
Ssa#XM_014204126.1	ATPase, H+ transporting, lysosomal V0 subunit a isoform 1b	Cell Lysosome
Ssa#XM_014214025.1	Bleomycin hydrolase	Cell Lysosome
Ssa#GRASP221219533	Acyl-coenzyme A thioesterase 13	Cell GTP signaling
Ssa#NM_001139766.1	GTP-binding protein GEM,	Cell GTP signaling
Ssa#NM_001140225.1	EBV-induced G-protein coupled receptor 2	Cell GTP signaling
Ssa#NM_001140259.1	Rho family GTPase 1 like	Cell GTP signaling
Ssa#NM_001140441.1	Regulator of G-protein signalling 14 - Ident 43	Cell GTP signaling
Ssa#NM_001140464.1	RAB guanine nucleotide exchange factor	Cell GTP signaling
Ssa#NM_001140477.1	ADP-ribosylation factor-like protein 4C	Cell GTP signaling
Ssa#NM_001141784.1	Guanine nucleotide binding protein	Cell GTP signaling
Ssa#NM_001141807.1	Rho-related GTP-binding protein RhoB	Cell GTP signaling
Ssa#NM_001173718.1	RAN binding protein 9	Cell GTP signaling
Ssa#NM_001173870.1	RAB9A, member RAS oncogene family	Cell GTP signaling
Ssa#NM_001173922.1	Ras GTPase-activating protein nGAP	Cell GTP signaling
Ssa#XM_014124203.1	Guanine nucleotide binding protein	Cell GTP signaling
Ssa#XM_014125731.1	SH2 domain-containing protein 3C	Cell GTP signaling
Ssa#XM_014127578.1	IQ motif containing GTPase activating protein 2	Cell GTP signaling
Ssa#XM_014128290.1	ras-related protein Rab-7a-like	Cell GTP signaling
Ssa#XM_014130687.1	ras homolog family member F (in filopodia) (rhof), X1	Cell GTP signaling
Ssa#XM_014131927.1	Ras homolog gene family, member Ac	Cell GTP signaling
Ssa#XM_014132281.1	Ras-related protein Rab-37	Cell GTP signaling
Ssa#XM_014132336.1	SLIT-ROBO Rho GTPase-activating protein 2	Cell GTP signaling
Ssa#XM_014132811.1	RAB7, member RAS oncogene family	Cell GTP signaling
Ssa#XM_014135189.1	Ras homolog gene family, member Ac	Cell GTP signaling
Ssa#XM_014135224.1	PH and SEC7 domain-containing protein 3	Cell GTP signaling
Ssa#XM_014137854.1	RAB7, member RAS oncogene family	Cell GTP signaling
Ssa#XM_014138833.1	G protein-coupled receptor kinase 4 - Ident 64	Cell GTP signaling
Ssa#XM_014139323.1	Regulator of G-protein signaling 5b	Cell GTP signaling
Ssa#XM_014140015.1	Ras GTPase-activating protein nGAP	Cell GTP signaling
Ssa#XM_014140299.1	Rho GTPase-activating protein 21	Cell GTP signaling
Ssa#XM_014140953.1	RAR-related orphan receptor C b	Cell GTP signaling
Ssa#XM_014141167.1	Ran-binding protein 3	Cell GTP signaling
Ssa#XM_014141199.1	RAP2C, member of RAS oncogene family	Cell GTP signaling
Ssa#XM_014141617.1	Guanine nucleotide exchange factor VAV2	Cell GTP signaling
Ssa#XM_014143987.1	Rho GTPase-activating protein	Cell GTP signaling
Ssa#XM_014146177.1	Rho guanine nucleotide exchange factor 16	Cell GTP signaling
Ssa#XM_014146310.1	Ras homolog gene family, member Ac	Cell GTP signaling
Ssa#XM_014147402.1	Guanine nucleotide binding protein	Cell GTP signaling
Ssa#XM_014148684.1	RAB10, member RAS oncogene family	Cell GTP signaling
Ssa#XM_014151219.1	Chimerin	Cell GTP signaling
Ssa#XM_014152078.1	P2Y purinoceptor 8-like	Cell GTP signaling
Ssa#XM_014152477.1	CCR4-NOT transcription complex subunit 10	Cell GTP signaling
Ssa#XM_014153884.1	ras-related protein Rap-1b	Cell GTP signaling
Ssa#XM_014155483.1	G-protein coupled receptor 4-like (LOC106577442)	Cell GTP signaling
Ssa#XM_014157538.1	Rho GTPase activating protein 12a	Cell GTP signaling
Ssa#XM_014160575.1	SH2 domain-containing protein 3C	Cell GTP signaling
Ssa#XM_014161648.1	Rho GTPase-activating protein 25	Cell GTP signaling
Ssa#XM_014161958.1	RAB11a, member RAS oncogene family, like	Cell GTP signaling
Ssa#XM_014162323.1	Ras and Rab interactor 2	Cell GTP signaling
Ssa#XM_014164553.1	G-protein-signaling modulator 1-like	Cell GTP signaling
Ssa#XM_014165128.1	TBC1 domain family member 8B	Cell GTP signaling
Ssa#XM_014165467.1	Ras-related protein M-Ras	Cell GTP signaling
Ssa#XM_014165492.1	Rho family GTPase 1 like	Cell GTP signaling
Ssa#XM_014165943.1	Rho GTPase activating protein 15	Cell GTP signaling
Ssa#XM_014166235.1	ras association domain-containing protein 1-like	Cell GTP signaling
Ssa#XM_014166554.1	RAB7, member RAS oncogene family	Cell GTP signaling
Ssa#XM_014166978.1	GTP cyclohydrolase 1 feedback regulatory protein	Cell GTP signaling
Ssa#XM_014168578.1	Related RAS viral	Cell GTP signaling
Ssa#XM_014168814.1	Hexaprenyldihydroxybenzoate methyltransferase, mitochondrial	Cell GTP signaling
Ssa#XM_014168930.1	regulator of G-protein signaling 2-like	Cell GTP signaling
Ssa#XM_014169070.1	Regulator of G-protein signaling 1	Cell GTP signaling
Ssa#XM_014170027.1	ras-related protein Rab-19-like	Cell GTP signaling
Ssa#XM_014170949.1	Rho GTPase-activating protein 25	Cell GTP signaling
Ssa#XM_014172704.1	Sprouty-related_ EVH1 domain-containing protein 2 [Spred-2] - Ident 96	Cell GTP signaling
Ssa#XM_014172870.1	C-type mannose receptor 2	Cell GTP signaling
Ssa#XM_014173363.1	FERM, RhoGEF and pleckstrin domain-containing protein 1-like	Cell GTP signaling
Ssa#XM_014173506.1	Rho GTPase activating protein 15	Cell GTP signaling
Ssa#XM_014174190.1	Ras-related protein Rab-20	Cell GTP signaling
Ssa#XM_014174784.1	G-protein coupled receptor 56-like	Cell GTP signaling
Ssa#XM_014175148.1	Rho GTPase activating protein 1	Cell GTP signaling
Ssa#XM_014175511.1	GTP-binding protein GEM	Cell GTP signaling
Ssa#XM_014175804.1	RAB27A, member RAS oncogene family	Cell GTP signaling
Ssa#XM_014176000.1	Related RAS viral	Cell GTP signaling
Ssa#XM_014177320.1	ras GTPase-activating protein nGAP-like	Cell GTP signaling
Ssa#XM_014177617.1	Signal-induced proliferation-associated 1 like 1	Cell GTP signaling
Ssa#XM_014179787.1	Ras-related C3 botulinum toxin substrate 3b	Cell GTP signaling
Ssa#XM_014179896.1	Ras homolog gene family, member Ub	Cell GTP signaling
Ssa#XM_014181149.1	Ras-related C3 botulinum toxin substrate 3b (rac2)	Cell GTP signaling
Ssa#XM_014183891.1	GTPase IMAP family member 7	Cell GTP signaling
Ssa#XM_014189960.1	Guanine nucleotide binding protein	Cell GTP signaling
Ssa#XM_014190110.1	Coatomer protein complex, subunit beta 2	Cell GTP signaling
Ssa#XM_014190652.1	Ras GTPase-activating protein nGAP	Cell GTP signaling
Ssa#XM_014192068.1	RAP2C, member of RAS oncogene family	Cell GTP signaling
Ssa#XM_014193345.1	ADP-ribosylation factor-like 4aa	Cell GTP signaling
Ssa#XM_014193375.1	P2Y purinoceptor 11-like (LOC106601184)	Cell GTP signaling
Ssa#XM_014193635.1	RAB37, member RAS oncogene family, isoform CRA_e;	Cell GTP signaling
Ssa#XM_014195970.1	rab proteins geranylgeranyltransferase component A 2-like	Cell GTP signaling
Ssa#XM_014196060.1	RAB1A, member RAS oncogene family	Cell GTP signaling
Ssa#XM_014196175.1	Rho GTPase-activating protein 31	Cell GTP signaling
Ssa#XM_014197994.1	Rap guanine nucleotide exchange factor	Cell GTP signaling
Ssa#XM_014200740.1	Ral guanine nucleotide dissociation stimulator-like 1	Cell GTP signaling
Ssa#XM_014200977.1	Guanine nucleotide-binding protein-like 1	Cell GTP signaling
Ssa#XM_014201019.1	Triple functional domain	Cell GTP signaling
Ssa#XM_014201388.1	RAB1A, member RAS oncogene family	Cell GTP signaling
Ssa#XM_014201820.1	Ras-associating and dilute domain-containing protein - Ident 28	Cell GTP signaling
Ssa#XM_014202400.1	Rho GDP dissociation inhibitor (GDI) alpha	Cell GTP signaling
Ssa#XM_014202668.1	RAS, dexamethasone-induced 1	Cell GTP signaling
Ssa#XM_014203174.1	Small G protein signaling modulator 3	Cell GTP signaling
Ssa#XM_014203482.1	Rho GDP dissociation inhibitor	Cell GTP signaling
Ssa#XM_014204108.1	RAB5A, member RAS oncogene family, b	Cell GTP signaling
Ssa#XM_014204253.1	G protein-coupled receptor 146	Cell GTP signaling
Ssa#XM_014204620.1	rho-related GTP-binding protein RhoB-like	Cell GTP signaling
Ssa#XM_014206872.1	rho guanine nucleotide exchange factor 15-like	Cell GTP signaling
Ssa#XM_014207719.1	G protein-coupled receptor 37b	Cell GTP signaling
Ssa#XM_014210224.1	RAB4B, member RAS oncogene family	Cell GTP signaling
Ssa#XM_014210482.1	GTP cyclohydrolase 1 feedback regulatory protein-like	Cell GTP signaling
Ssa#XM_014211039.1	Transmembrane protein 87A	Cell GTP signaling
Ssa#XM_014215203.1	Ras homolog gene family, member Gb	Cell GTP signaling
Ssa#XM_014215796.1	Guanine nucleotide binding protein	Cell GTP signaling
Ssa#NM_001140097.1	Transglutaminase 1 like 1	Cell Folding, protein modification
Ssa#NM_001141081.1	FK506 binding protein 5	Cell Folding, protein modification
Ssa#NM_001141142.2	Protein disulfide isomerase family A, member 2	Cell Folding, protein modification
Ssa#NM_001141642.1	78 kDa glucose-regulated protein	Cell Folding, protein modification
Ssa#NM_001173904.1	Heat shock factor protein 2	Cell Folding, protein modification
Ssa#XM_014125806.1	DnaJ homolog subfamily B member 9	Cell Folding, protein modification
Ssa#XM_014125920.1	Heat shock protein 90, beta	Cell Folding, protein modification
Ssa#XM_014130646.1	DnaJ	Cell Folding, protein modification
Ssa#XM_014155155.1	hsp70-Hsp90 organizing protein-like	Cell Folding, protein modification
Ssa#XM_014157613.1	DnaJ	Cell Folding, protein modification
Ssa#XM_014157904.1	Peptidylprolyl isomerase Fa	Cell Folding, protein modification
Ssa#XM_014160008.1	iron-sulfur cluster co-chaperone protein HscB, mitochondrial-like	Cell Folding, protein modification
Ssa#XM_014163024.1	Dpy-19-like 1, like	Cell Folding, protein modification
Ssa#XM_014163238.1	Serpin H1 (Hsp47)	Cell Folding, protein modification
Ssa#XM_014165271.1	60 kDa heat shock protein, mitochondrial	Cell Folding, protein modification
Ssa#XM_014166378.1	lycosyltransferase 8 domain containing 3	Cell Folding, protein modification
Ssa#XM_014180908.1	DnaJ homolog subfamily C member 13	Cell Folding, protein modification
Ssa#XM_014186946.1	hsp90 co-chaperone Cdc37-like	Cell Folding, protein modification
Ssa#XM_014196728.1	DnaJ (Hsp40) homolog_ subfamily C_ member 5aa - Ident 50	Cell Folding, protein modification
Ssa#XM_014198053.1	Heat shock protein 4a	Cell Folding, protein modification
Ssa#XM_014213202.1	Heat shock protein 4a	Cell Folding, protein modification
Ssa#XM_014123123.1	Scinderin	Cell Exocytosis
Ssa#XM_014128618.1	Scinderin	Cell Exocytosis
Ssa#XM_014129089.1	EH-domain containing 1a	Cell Exocytosis
[truncated: 231 more rows]
