# Supplementary material for: Expression Analysis of Moritella viscosa-Challenged Atlantic Salmon Identifies Disease-Responding Genes, MicroRNAs and Their Predicted Target Genes and Pathways
Source: Int J Mol Sci. 2022 Sep 23;23(19):11200. doi: 10.3390/ijms231911200 (PMC9569996; doi:10.3390/ijms231911200)
Supplement: Supplementary file 1 [file ijms-23-11200-s001.zip › Table S6. Enriched Reactome pathways in tDE-mRNAs.xlsx]

## Sheet: Head-Kidney Panther Analysis
Table S6. Enriched Reactome pathways in tDE-mRNAs in Head-kidney materials
Input Gene List		Analysis Type:	PANTHER Overrepresentation Test (Released 20220202)
AATM		Annotation Version and Release Date:	Reactome version 65 Released 2021-10-01
ABCA2		Analyzed List:	Client Text Box Input (Homo sapiens)
ABCC4		Reference List:	Homo sapiens (all genes in database)
ACACB		Test Type:	FISHER
ACSBG2		Correction:	FDR
ACTA1		Reactome pathways	Homo sapiens Reference Genes (20589)	Head-kidney Target Genes (551)	Expected occurences in input	Fold Enrichment	P-value	False Discovery Rate
ADA		Erythrocytes take up oxygen and release carbon dioxide (R-HSA-1247673)	8	5	.21	23.35	1.28E-05	4.55E-03
ADAP1		O2/CO2 exchange in erythrocytes (R-HSA-1480926)	12	5	.32	15.57	5.64E-05	1.28E-02
ADD2		Erythrocytes take up carbon dioxide and release oxygen (R-HSA-1237044)	12	5	.32	15.57	5.64E-05	1.17E-02
ADGRE2		Regulation of FOXO transcriptional activity by acetylation (R-HSA-9617629)	10	4	.27	14.95	3.71E-04	3.70E-02
ADGRE5		Biosynthesis of DHA-derived SPMs (R-HSA-9018677)	16	5	.43	11.68	1.70E-04	2.23E-02
ADGRF5		TP53 Regulates Transcription of Genes Involved in G2 Cell Cycle Arrest (R-HSA-6804114)	18	5	.48	10.38	2.69E-04	3.05E-02
ADM2		Biosynthesis of specialized proresolving mediators (SPMs) (R-HSA-9018678)	18	5	.48	10.38	2.69E-04	2.92E-02
ADORA2A		Metabolism of porphyrins (R-HSA-189445)	25	6	.67	8.97	1.29E-04	2.01E-02
ADORA2B		TP53 Regulates Transcription of Cell Cycle Genes (R-HSA-6791312)	49	7	1.31	5.34	6.04E-04	4.85E-02
ADRB1		FOXO-mediated transcription (R-HSA-9614085)	65	9	1.74	5.17	1.27E-04	2.12E-02
ADSS2		Interleukin-4 and Interleukin-13 signaling (R-HSA-6785807)	111	13	2.97	4.38	2.18E-05	6.03E-03
AFG1L		Pre-NOTCH Expression and Processing (R-HSA-1912422)	78	9	2.09	4.31	4.39E-04	4.05E-02
AGL		DDX58/IFIH1-mediated induction of interferon-alpha/beta (R-HSA-168928)	81	9	2.17	4.15	5.64E-04	4.69E-02
AHCY		Platelet degranulation (R-HSA-114608)	127	13	3.40	3.82	7.81E-05	1.50E-02
AHI1		Response to elevated platelet cytosolic Ca2+ (R-HSA-76005)	132	13	3.53	3.68	1.12E-04	1.99E-02
ALAD		Cellular Senescence (R-HSA-2559583)	164	14	4.39	3.19	2.47E-04	3.08E-02
ALAS2		ESR-mediated signaling (R-HSA-8939211)	187	15	5.00	3.00	2.82E-04	2.92E-02
ALOX5		Signaling by Nuclear Receptors (R-HSA-9006931)	261	19	6.98	2.72	1.51E-04	2.21E-02
AMY2A		Platelet activation, signaling and aggregation (R-HSA-76002)	260	18	6.96	2.59	3.93E-04	3.77E-02
ANK1		Hemostasis (R-HSA-109582)	670	43	17.93	2.40	4.30E-07	2.14E-04
ANOS1		Neutrophil degranulation (R-HSA-6798695)	477	30	12.77	2.35	3.05E-05	7.61E-03
ANXA2P2		Adaptive Immune System (R-HSA-1280218)	826	50	22.11	2.26	2.08E-07	1.73E-04
APP		Immune System (R-HSA-168256)	2055	116	55.00	2.11	4.16E-14	5.19E-11
AQP1		Signaling by Receptor Tyrosine Kinases (R-HSA-9006934)	505	28	13.51	2.07	4.66E-04	4.01E-02
ARF6		Innate Immune System (R-HSA-168249)	1107	61	29.63	2.06	2.21E-07	1.38E-04
ARFGEF1		Cellular responses to stress (R-HSA-2262752)	718	37	19.22	1.93	2.56E-04	3.04E-02
ARFGEF2		Cellular responses to stimuli (R-HSA-8953897)	732	37	19.59	1.89	4.52E-04	4.03E-02
ARGI2		Disease (R-HSA-1643685)	1679	75	44.93	1.67	2.06E-05	6.41E-03
ARHGAP24		Signal Transduction (R-HSA-162582)	2500	104	66.90	1.55	7.20E-06	2.99E-03
ARHGAP45		Metabolism (R-HSA-1430728)	2087	85	55.85	1.52	1.51E-04	2.10E-02
ARL4A		Unclassified (UNCLASSIFIED)	10082	165	269.81	.61	5.00E-19	1.25E-15
ARMC5
ARNTL2
ARPP19
ARRDC2
ARRDC3
AS3MT
ASGR1
ASIC1
ASNS
ASS1
ATAD3A
ATF7
ATP1A1
ATP2A1
ATP2A2
BAG6
BBIP1
BCL11A
BCL11B
BCL9
BHLHE40
BLNK
BLVRB
BNIP3
BTG3
BTN1A1
C12orf56
C1QBP
C3
C7
CA1
CALD1
CALR
CAMK1D
CAMSAP2
CAN1
CAPN9
CARD14
CBL
CBS
CCDC82
CCL19
CCN1
CCN2
CCN5
CCND1
CCNF
CCNI
CD166
CD209
CD22
CD226
CD28
CD300A
CD300LF
CD5
CD79B
CD8A
CD8B
CDC2
CDC37L1
CDC42EP1
CDCA7
CDKN1B
CDKN2C
CDO1
CEACAM1
CEBPB
CENPL
CERK
CERS2
CH60
CIB2
CITED2
CKMT1A
CLD4
CLEC4E
CLEC4F
CLEC4M
CO8G
CPNE2
CPXM1
CRACDL
CREG1
CTSZ
CXADR
CXCR3
CYP51A1
CYTH1
DAPP1
DBF4
DCAF6
dcam
DDA1
DDC
DDIT4L
DDOST
DDX3X
DDX5
DENND2D
DGKZ
DHRS13
DIO1
DIRAS2
DIXDC1
DMTN
DNAJB1
DNAJB11
DNASE1
DNASE2
DPEP2
DPP3
DTNBP1
DUSP1
DUSP23
DYRK2
EAF2
EEF2K
EEPD1
EFHB
EFNA1
ENPP1
EPB41L1
EPHX2
EPOR
EPX
ESYT1
ETV6
EXO1
F2RL1
FADD
FAF2
fah
FASN
FCRL5
FKBP5
FOXO3
FRRS1
FZR1
G3BP1
GAD1
GADD45B
GADL1
GAN
GAPDH
GATA1
GATA2
GBP1
GFI1B
GFRP
GLRX
GLYG
GNPNAT1
GP9
GPI
GPR146
GPR4
GPX1
GRAMD2B
GSTA3
GVINP1
GYPC
GZMK
H10
H1X
H2AX
HAND2
HBB
HBEGF
HCLS1
HEM3
HEMGN
HGF
hgs
HIG1A
HMGA1
HRAS
HS3ST1
HSD17B12
hsf1
HSP90AA1
HSP90B1
HSPA4
HSPA5
HVCN1
ID3
IDH3B
IER2
IFIT2
IFNA1
IFNGR1
IGHD
IGHG1
IGHM
IGLL1
ikbkb
IL17RD
INPP4A
INPP4B
INSIG1
IP6K2
IPO4
IRF1
IRF2
IRF2BP2
IRF4
ITGAL
ITGB1
ITPR3
JAZF1
JUND
KAT2B
KBTBD11
KBTBD8
kcp
KDM6B
KEL
KIF11
KIF20B
KLF11
KLF4
KLHL31
KRT13
KRTCAP3
L1CAM
LBR
LDHA
LDLR
LFNG
LGALS1
LGALS9
LIMA1
LIN54
LITAF
LMO4
LPL
LRRC59
LRRFIP2
LTA4H
LTC4S
lyric
MAB21L1
MANF
MAP3K2
MAP3K5
MAP4K3
MAP4K5
MAPT
MCRIP2
mep50
MFSD12
MGAT3
MGAT4A
MIDN
MIER1
MISP
MKNK2
MMP19
MPV17L2
MRTFB
MTDC
MTRF1
MTTP
MYH3
MYLIP
MYLK
N4BP3
NAAA
NAV2
NCOA7
NDRG3
NECAB1
NEIL1
NELFCD
NELL1
NFKBIA
NIBAN1
NKL
NLK
NLRC3
NLRC5
NMT1
NOSTRIN
NPM3
NR0B2
NT5C3A
NUTF2
O75077
OGA
OGFRL1
OMG
orai1
OXCT1
P00491
P04040
P10275
P11498
P15169
P22309
P26022
P27708
P3IP1
PA2G4
PABPC1
PAK3
PARP9
PCDHGA12
PCDHGC5
PDIA3
PDK2
PDPK1
PDXP
PERF
PFKFB2
pgm3
PHACTR2
PHC1
PHGDH
PI16
PIGR
PIM1
PIM2
PINLYP
PKM
PLAT
PLEKHA2
PLK2
PLPP1
PNPLA2
PODXL
POGLUT1
POLR2E
POU2AF1
PPHLN1
PPIP5K1
PPM1H
PPTC7
PRAG1
PRDX1
PRG4
PRKCH
PRMT1
PRSS23
PSB8
PSTPIP1
PTGS2
PTMA
PTP4A3
PTPRF
PTPRK
Q03519
Q13153
Q16534
Q16667
Q95460
Q9H0R5
Q9H4E7
QDPR
RABL6
RASEF
RBL2
rbms1
RELCH
REM1
RFESD
RGS2
RGS5
rhag
RHBDF2
RHBG
RND3
rnf166
RNF183
ROCK1
RPP30
RRAD
RRP15
RTN1
s39ab
SAMD9L
SAMSN1
SARDH
SCHIP1
SDHD
SEC61A1
SELENOP
SEMA4A
sesn1
SGK2
SH2B1
SH2D1A
SH2D4A
SH3TC2
SHC2
SIGLEC12
SIGLEC16
ska1
SKAP1
SLAMF9
SLC12A4
SLC16A2
SLC16A9
SLC1A4
SLC1A5
SLC22A17
SLC25A22
SLC25A23
SLC25A3
SLC25A37
SLC38A2
SLC49A4
SLC4A1
SLC6A13
SLC6A15
SLC7A3
SNRNP200
socs3
SORT1
SOX11
SOX21
SPRED2
SPTB
SPTBN1
SQLE
SRGAP3
SRPRB
SSPN
ST6GALNAC6
STK39
stk6
STT3A
SUPT6H
SUSD1
SUSD6
SWAP70
TACC1
tagln3
TAX1BP3
TCHH
TEF
TFDP1
THBS1
thbs3
THUMPD3
TIMP2
TIMP3
TINAG
TLR5
TLR9
TM7SF3
TMEM14A
TMEM14C
TMEM150A
TMEM220
TMEM269
TMEM38A
TMEM50A
tmem63b
TMEM9
tmod4
TMSB4X
TNFAIP3
TNFRSF10B
TNFRSF19
TNIP2
TNNT1
TNRC6B
TRAF3IP2
TRIM16
TRIM25
TRIM32
TRIM39
TRIO
TSG101
TSPAN3
TSPAN33
TSPAN9
TSPO
TTC3
TTLL1
TTN
TTPA
TUBA1C
TWIST2
TXN
TXNIP
UBA1
UBAC2
UBE2C
ube2e3
UBE2L3
UBQLN4
UCP2
UHRF1
UHRF2
UPP1
UROC1
UROD
VCAM1
VEGFC
VMP1
VPS4A
WBP4
WNT9A
WWC1
YIPF7
ZDHHC11B
ZDHHC14
ZDHHC2
ZNF296
ZNF362
ZNF574
ZNF687
ZNRF1

## Sheet: Lesion Site Panther Analysis
Table S6. Enriched Reactome pathways in tDE-mRNAs in Lesion Site materials
Input Gene List		Analysis Type:	PANTHER Overrepresentation Test (Released 20220202)
A2M		Annotation Version and Release Date:	Reactome version 65 Released 2021-10-01
A3GALT2		Analyzed List:	Client Text Box Input (Homo sapiens)
AARS1		Reference List:	Homo sapiens (all genes in database)
AARSD1		Test Type:	FISHER
AASS		Correction:	FDR
AATM		Reactome pathways	Homo sapiens Reference Genes (20589)	Lesion Site Target Genes (551)	Expected occurences in input	Fold Enrichment	P-value	False Discovery Rate
ABCC2		Citric acid cycle (TCA cycle) (R-HSA-71403)	22	17	2.05	8.30	5.01E-09	7.34E-07
ABCD3		Cross-presentation of particulate exogenous antigens (phagosomes) (R-HSA-1236973)	8	6	.74	8.06	6.23E-04	1.21E-02
ABCF1		IkBA variant leads to EDA-ID (R-HSA-5603029)	7	5	.65	7.68	2.12E-03	3.20E-02
ABHD17B		Degradation of cysteine and homocysteine (R-HSA-1614558)	14	9	1.30	6.91	6.25E-05	1.86E-03
ABHD18		Branched-chain amino acid catabolism (R-HSA-70895)	21	13	1.95	6.65	1.99E-06	1.42E-04
abi1		MET activates RAP1 and RAC1 (R-HSA-8875555)	10	6	.93	6.45	1.43E-03	2.43E-02
ABI3BP		p75NTR signals via NF-kB (R-HSA-193639)	16	9	1.49	6.04	1.34E-04	3.58E-03
abracl		Interleukin-6 signaling (R-HSA-1059683)	11	6	1.02	5.86	2.05E-03	3.14E-02
ACAA2		NF-kB is activated and signals survival (R-HSA-209560)	13	7	1.21	5.79	9.20E-04	1.70E-02
ACAD10		Lysine catabolism (R-HSA-71064)	12	6	1.12	5.37	2.86E-03	4.12E-02
ACAD11		Erythropoietin activates Phosphoinositide-3-kinase (PI3K) (R-HSA-9027276)	12	6	1.12	5.37	2.86E-03	4.10E-02
ACADS		GPVI-mediated activation cascade (R-HSA-114604)	35	17	3.26	5.22	7.37E-07	6.80E-05
ACADVL		Syndecan interactions (R-HSA-3000170)	27	13	2.51	5.17	1.59E-05	7.63E-04
ACAN		Signal transduction by L1 (R-HSA-445144)	20	9	1.86	4.84	4.79E-04	9.80E-03
ACAP1		Pyruvate metabolism and Citric Acid (TCA) cycle (R-HSA-71406)	54	24	5.03	4.78	1.56E-08	2.05E-06
ACAT1		RHO GTPases activate PAKs (R-HSA-5627123)	21	9	1.95	4.61	6.34E-04	1.22E-02
ACBD5		RHO GTPases activate CIT (R-HSA-5625900)	19	8	1.77	4.52	1.38E-03	2.40E-02
ACLY		Scavenging by Class A Receptors (R-HSA-3000480)	19	8	1.77	4.52	1.38E-03	2.38E-02
ACO1		RHO GTPases Activate NADPH Oxidases (R-HSA-5668599)	24	10	2.23	4.48	3.81E-04	8.12E-03
ACO2		CD209 (DC-SIGN) signaling (R-HSA-5621575)	20	8	1.86	4.30	1.79E-03	2.89E-02
ACOT7		Detoxification of Reactive Oxygen Species (R-HSA-3299685)	35	14	3.26	4.30	3.90E-05	1.31E-03
ACP2		Sulfur amino acid metabolism (R-HSA-1614635)	28	11	2.61	4.22	2.95E-04	6.57E-03
ACP7		Regulation of signaling by CBL (R-HSA-912631)	21	8	1.95	4.09	2.30E-03	3.41E-02
ACSBG2		RHO GTPases Activate WASPs and WAVEs (R-HSA-5663213)	35	13	3.26	3.99	1.34E-04	3.55E-03
ACSF3		Mitochondrial protein import (R-HSA-1268020)	65	24	6.05	3.97	2.54E-07	2.76E-05
ACSL1		EPHB-mediated forward signaling (R-HSA-3928662)	41	15	3.82	3.93	4.80E-05	1.53E-03
ACSS1		Inactivation of CSF3 (G-CSF) signaling (R-HSA-9705462)	25	9	2.33	3.87	1.70E-03	2.77E-02
ACTA1		Mitochondrial Fatty Acid Beta-Oxidation (R-HSA-77289)	38	13	3.54	3.68	2.60E-04	6.05E-03
ACTB		Signaling by CSF3 (G-CSF) (R-HSA-9674555)	30	10	2.79	3.58	1.54E-03	2.58E-02
ACTN1		MET promotes cell motility (R-HSA-8875878)	40	13	3.72	3.49	3.91E-04	8.26E-03
ACTR1B		FOXO-mediated transcription (R-HSA-9614085)	65	21	6.05	3.47	7.84E-06	4.44E-04
ACTR2		Diseases of Immune System (R-HSA-5260271)	31	10	2.88	3.47	1.88E-03	3.01E-02
ACVR1		Glyoxylate metabolism and glycine degradation (R-HSA-389661)	31	10	2.88	3.47	1.88E-03	2.99E-02
ACVRL1		Diseases associated with the TLR signaling cascade (R-HSA-5602358)	31	10	2.88	3.47	1.88E-03	2.97E-02
ada		RIPK1-mediated regulated necrosis (R-HSA-5213460)	28	9	2.61	3.45	3.20E-03	4.43E-02
ADA2		Regulation of necroptotic cell death (R-HSA-5675482)	28	9	2.61	3.45	3.20E-03	4.41E-02
adal		Signaling by ALK fusions and activated point mutants (R-HSA-9725370)	53	17	4.93	3.45	6.04E-05	1.84E-03
ADAMTS2		Signaling by ALK in cancer (R-HSA-9700206)	53	17	4.93	3.45	6.04E-05	1.81E-03
ADCK5		The citric acid (TCA) cycle and respiratory electron transport (R-HSA-1428517)	176	55	16.38	3.36	1.59E-12	2.84E-10
ADD2		RAC2 GTPase cycle (R-HSA-9013404)	87	27	8.10	3.33	8.03E-07	6.67E-05
ADD3		Interleukin-4 and Interleukin-13 signaling (R-HSA-6785807)	111	34	10.33	3.29	4.13E-08	4.90E-06
ADGRA3		ROS and RNS production in phagocytes (R-HSA-1222556)	36	11	3.35	3.28	1.63E-03	2.69E-02
ADGRE1		Gluconeogenesis (R-HSA-70263)	33	10	3.07	3.26	2.75E-03	3.99E-02
ADGRE2		Activation of NF-kappaB in B cells (R-HSA-1169091)	66	20	6.14	3.26	2.76E-05	9.98E-04
ADGRE5		MyD88 cascade initiated on plasma membrane (R-HSA-975871)	84	25	7.82	3.20	3.78E-06	2.62E-04
ADGRG1		Toll Like Receptor 5 (TLR5) Cascade (R-HSA-168176)	84	25	7.82	3.20	3.78E-06	2.55E-04
adhfe1		Toll Like Receptor 10 (TLR10) Cascade (R-HSA-168142)	84	25	7.82	3.20	3.78E-06	2.48E-04
ADM		Integrin cell surface interactions (R-HSA-216083)	84	25	7.82	3.20	3.78E-06	2.42E-04
ADORA2A		RHOV GTPase cycle (R-HSA-9013424)	37	11	3.44	3.19	1.95E-03	3.06E-02
ADORA2B		RHOH GTPase cycle (R-HSA-9013407)	37	11	3.44	3.19	1.95E-03	3.04E-02
ADSS2		Semaphorin interactions (R-HSA-373755)	64	19	5.96	3.19	5.48E-05	1.69E-03
ADT2		Protein localization (R-HSA-9609507)	158	46	14.70	3.13	7.13E-10	1.11E-07
AFF4		Signaling by MET (R-HSA-6806834)	76	22	7.07	3.11	2.03E-05	8.42E-04
AFG1L		Non-integrin membrane-ECM interactions (R-HSA-3000171)	59	17	5.49	3.10	1.80E-04	4.48E-03
AGBL1		Respiratory electron transport (R-HSA-611105)	102	29	9.49	3.06	1.42E-06	1.11E-04
AGFG1		Interleukin-12 signaling (R-HSA-9020591)	46	13	4.28	3.04	1.16E-03	2.09E-02
AGK		Downstream signaling events of B Cell Receptor (BCR) (R-HSA-1168372)	79	22	7.35	2.99	3.33E-05	1.19E-03
AGPAT3		Interleukin-3, Interleukin-5 and GM-CSF signaling (R-HSA-512988)	47	13	4.37	2.97	1.37E-03	2.39E-02
AHCYL2		EPH-Ephrin signaling (R-HSA-2682334)	91	25	8.47	2.95	1.21E-05	6.44E-04
AIFM1		Toll Like Receptor 7/8 (TLR7/8) Cascade (R-HSA-168181)	91	25	8.47	2.95	1.21E-05	6.31E-04
AJUBA		Signaling by PTK6 (R-HSA-8848021)	51	14	4.75	2.95	9.69E-04	1.78E-02
AK2		Signaling by Non-Receptor Tyrosine Kinases (R-HSA-9006927)	51	14	4.75	2.95	9.69E-04	1.76E-02
AK4		RHOG GTPase cycle (R-HSA-9013408)	73	20	6.79	2.94	9.02E-05	2.56E-03
AKR1B10		Regulated Necrosis (R-HSA-5218859)	55	15	5.12	2.93	6.86E-04	1.30E-02
AKTIP		Respiratory electron transport, ATP synthesis by chemiosmotic coupling, and heat production by uncoupling proteins. (R-HSA-163200)	126	34	11.73	2.90	5.08E-07	4.87E-05
ALAD		TRAF6 mediated induction of NFkB and MAP kinases upon TLR7/8 or 9 activation (R-HSA-975138)	89	24	8.28	2.90	2.33E-05	9.21E-04
ALAS1		Interleukin-12 family signaling (R-HSA-447115)	56	15	5.21	2.88	8.02E-04	1.51E-02
ALAS2		SARS-CoV-2 Infection (R-HSA-9694516)	71	19	6.61	2.88	1.73E-04	4.36E-03
ALCAM		MyD88 dependent cascade initiated on endosome (R-HSA-975155)	90	24	8.38	2.87	2.71E-05	9.94E-04
ALDH6A1		Toll Like Receptor 9 (TLR9) Cascade (R-HSA-168138)	94	25	8.75	2.86	1.93E-05	8.45E-04
ALDH7A1		Synthesis of PIPs at the plasma membrane (R-HSA-1660499)	53	14	4.93	2.84	1.32E-03	2.33E-02
ALG14		Nuclear Events (kinase and transcription factor activation) (R-HSA-198725)	61	16	5.68	2.82	6.60E-04	1.27E-02
ALKBH6		Interleukin-1 signaling (R-HSA-9020702)	100	26	9.31	2.79	1.86E-05	8.57E-04
ALOX15B		MyD88:MAL(TIRAP) cascade initiated on plasma membrane (R-HSA-166058)	100	26	9.31	2.79	1.86E-05	8.41E-04
ALOXE3		Toll Like Receptor TLR6:TLR2 Cascade (R-HSA-168188)	100	26	9.31	2.79	1.86E-05	8.26E-04
ALPL		Signaling by VEGF (R-HSA-194138)	104	27	9.68	2.79	2.16E-05	8.82E-04
ANAPC15		RAC3 GTPase cycle (R-HSA-9013423)	93	24	8.65	2.77	4.24E-05	1.41E-03
angl4		VEGFA-VEGFR2 Pathway (R-HSA-4420097)	94	24	8.75	2.74	7.57E-05	2.20E-03
ANGPT1		RHOD GTPase cycle (R-HSA-9013405)	51	13	4.75	2.74	2.54E-03	3.74E-02
ANGPT2		Hh mutants are degraded by ERAD (R-HSA-5362768)	55	14	5.12	2.74	1.78E-03	2.89E-02
ANGPT4		Dectin-1 mediated noncanonical NF-kB signaling (R-HSA-5607761)	59	15	5.49	2.73	1.26E-03	2.24E-02
ANGPTL1		MAP kinase activation (R-HSA-450294)	63	16	5.86	2.73	8.86E-04	1.65E-02
ANGPTL7		Cellular response to chemical stress (R-HSA-9711123)	154	39	14.33	2.72	3.38E-07	3.51E-05
ANK1		Toll Like Receptor 2 (TLR2) Cascade (R-HSA-181438)	103	26	9.59	2.71	3.86E-05	1.34E-03
ANKLE2		Toll Like Receptor TLR1:TLR2 Cascade (R-HSA-168179)	103	26	9.59	2.71	3.86E-05	1.32E-03
ANKRA2		RAC1 GTPase cycle (R-HSA-9013149)	183	46	17.03	2.70	3.46E-08	4.31E-06
ANKRD13C		Defective CFTR causes cystic fibrosis (R-HSA-5678895)	60	15	5.58	2.69	1.45E-03	2.44E-02
ANKRD44		Mitochondrial translation termination (R-HSA-5419276)	88	22	8.19	2.69	1.83E-04	4.53E-03
ANO5		Mitochondrial translation elongation (R-HSA-5389840)	88	22	8.19	2.69	1.83E-04	4.48E-03
ANOS1		Mitochondrial translation initiation (R-HSA-5368286)	88	22	8.19	2.69	1.83E-04	4.44E-03
ANP32E		ECM proteoglycans (R-HSA-3000178)	76	19	7.07	2.69	5.70E-04	1.13E-02
ANPEP		ROS sensing by NFE2L2 (R-HSA-8932339)	56	14	5.21	2.69	2.06E-03	3.13E-02
antxr2		CLEC7A (Dectin-1) signaling (R-HSA-5607764)	96	24	8.93	2.69	8.73E-05	2.50E-03
ANXA4		Regulation of HMOX1 expression and activity (R-HSA-9707587)	64	16	5.96	2.69	1.02E-03	1.84E-02
AP1G1		p75 NTR receptor-mediated signalling (R-HSA-193704)	97	24	9.03	2.66	9.50E-05	2.66E-03
AP1G2		Toll-like Receptor Cascades (R-HSA-168898)	154	38	14.33	2.65	7.80E-07	6.95E-05
AP2M1		C-type lectin receptors (CLRs) (R-HSA-5621481)	138	33	12.84	2.57	1.08E-05	5.98E-04
APBB1IP		Toll Like Receptor 3 (TLR3) Cascade (R-HSA-168164)	92	22	8.56	2.57	2.59E-04	6.10E-03
APCDD1		Signaling by Interleukins (R-HSA-449147)	448	107	41.69	2.57	6.45E-16	2.30E-13
APLP1		Plasma lipoprotein assembly, remodeling, and clearance (R-HSA-174824)	67	16	6.23	2.57	2.15E-03	3.23E-02
APOE		Transcriptional regulation by RUNX3 (R-HSA-8878159)	93	22	8.65	2.54	2.87E-04	6.44E-03
APOF		Platelet degranulation (R-HSA-114608)	127	30	11.82	2.54	3.42E-05	1.20E-03
APOH		Toll Like Receptor 4 (TLR4) Cascade (R-HSA-166016)	132	31	12.28	2.52	2.51E-05	9.63E-04
APOL1		Neutrophil degranulation (R-HSA-6798695)	477	112	44.39	2.52	3.73E-16	1.55E-13
APP		Hedgehog ligand biogenesis (R-HSA-5358346)	64	15	5.96	2.52	3.36E-03	4.60E-02
AQP1		Mitochondrial translation (R-HSA-5368287)	94	22	8.75	2.51	3.18E-04	7.01E-03
AQP3		TCR signaling (R-HSA-202403)	124	29	11.54	2.51	5.20E-05	1.62E-03
ARAP3		SARS-CoV Infections (R-HSA-9679506)	154	36	14.33	2.51	4.94E-06	3.08E-04
arcn1		CDC42 GTPase cycle (R-HSA-9013148)	154	36	14.33	2.51	4.94E-06	3.00E-04
ARF1		RHO GTPase cycle (R-HSA-9012999)	448	104	41.69	2.49	8.26E-15	2.57E-12
ARF4		Interleukin-1 family signaling (R-HSA-446652)	138	32	12.84	2.49	2.02E-05	8.55E-04
ARF6		TRIF(TICAM1)-mediated TLR4 signaling (R-HSA-937061)	96	22	8.93	2.46	3.94E-04	8.25E-03
ARFG3		MyD88-independent TLR4 cascade (R-HSA-166166)	96	22	8.93	2.46	3.94E-04	8.18E-03
ARFGAP2		Diseases of programmed cell death (R-HSA-9645723)	70	16	6.51	2.46	2.72E-03	3.97E-02
ARFIP1		Response to elevated platelet cytosolic Ca2+ (R-HSA-76005)	132	30	12.28	2.44	4.83E-05	1.52E-03
ARGI2		Platelet activation, signaling and aggregation (R-HSA-76002)	260	59	24.20	2.44	1.23E-08	1.71E-06
ARHGAP1		Antigen processing-Cross presentation (R-HSA-1236975)	106	24	9.86	2.43	3.58E-04	7.82E-03
ARHGAP12		Downstream TCR signaling (R-HSA-202424)	102	23	9.49	2.42	5.15E-04	1.03E-02
ARHGAP15		Interleukin-17 signaling (R-HSA-448424)	71	16	6.61	2.42	2.98E-03	4.22E-02
ARHGAP18		Fatty acid metabolism (R-HSA-8978868)	174	39	16.19	2.41	5.18E-06	3.08E-04
ARHGAP20		Glucose metabolism (R-HSA-70326)	86	19	8.00	2.37	1.38E-03	2.36E-02
ARHGAP21		Interferon gamma signaling (R-HSA-877300)	91	20	8.47	2.36	1.61E-03	2.67E-02
ARHGAP25		Oncogenic MAPK signaling (R-HSA-6802957)	82	18	7.63	2.36	1.96E-03	3.04E-02
ARHGAP31		Cytoprotection by HMOX1 (R-HSA-9707564)	120	26	11.17	2.33	2.75E-04	6.24E-03
ARHGAP45		Death Receptor Signalling (R-HSA-73887)	140	30	13.03	2.30	1.37E-04	3.55E-03
ARHGAP9		Signaling by Receptor Tyrosine Kinases (R-HSA-9006934)	505	108	46.99	2.30	3.61E-13	6.92E-11
arhgdia		Signaling by NTRKs (R-HSA-166520)	131	28	12.19	2.30	2.60E-04	6.01E-03
ARHGDIB		Diseases of signal transduction by growth factor receptors and second messengers (R-HSA-5663202)	418	89	38.90	2.29	4.88E-11	8.12E-09
ARHGEF15		Potential therapeutics for SARS (R-HSA-9679191)	85	18	7.91	2.28	3.66E-03	4.95E-02
ARHGEF16		RHOA GTPase cycle (R-HSA-8980692)	148	31	13.77	2.25	1.29E-04	3.49E-03
ARID5A		Unfolded Protein Response (UPR) (R-HSA-381119)	91	19	8.47	2.24	2.89E-03	4.12E-02
ARIH1		Programmed Cell Death (R-HSA-5357801)	202	42	18.80	2.23	1.32E-05	6.58E-04
ARL14EP		Metabolism of nucleotides (R-HSA-15869)	92	19	8.56	2.22	3.10E-03	4.37E-02
arl2		Mitochondrial biogenesis (R-HSA-1592230)	92	19	8.56	2.22	3.10E-03	4.34E-02
ARL4C		L1CAM interactions (R-HSA-373760)	119	24	11.07	2.17	1.29E-03	2.28E-02
ARL4D		Signaling by Rho GTPases, Miro GTPases and RHOBTB3 (R-HSA-9716542)	685	136	63.75	2.13	3.46E-14	9.58E-12
ARL5B		Signaling by Rho GTPases (R-HSA-194315)	670	133	62.35	2.13	5.54E-14	1.38E-11
ARL8B		Extracellular matrix organization (R-HSA-1474244)	299	59	27.82	2.12	7.99E-07	6.87E-05
ARMC5		Signaling by NTRK1 (TRKA) (R-HSA-187037)	112	22	10.42	2.11	2.69E-03	3.95E-02
ARNTL		Post-translational protein phosphorylation (R-HSA-8957275)	107	21	9.96	2.11	3.57E-03	4.86E-02
ARPC1A		Transcriptional regulation by RUNX1 (R-HSA-8878171)	204	40	18.98	2.11	6.60E-05	1.94E-03
ARPC1B		Cytokine Signaling in Immune system (R-HSA-1280215)	697	136	64.86	2.10	9.32E-14	2.11E-11
ARPC2		Cellular Senescence (R-HSA-2559583)	164	32	15.26	2.10	4.10E-04	8.45E-03
ARPC4		Clathrin-mediated endocytosis (R-HSA-8856828)	144	28	13.40	2.09	8.31E-04	1.56E-02
ARPC5		Apoptosis (R-HSA-109581)	173	33	16.10	2.05	3.79E-04	8.22E-03
ARPC5L		Innate Immune System (R-HSA-168249)	1107	210	103.02	2.04	1.60E-19	8.00E-17
ARPIN		Signaling by NOTCH (R-HSA-157118)	201	37	18.70	1.98	3.80E-04	8.17E-03
ARRDC3		Metabolism of vitamins and cofactors (R-HSA-196854)	186	34	17.31	1.96	6.08E-04	1.19E-02
AS3MT		Cell surface interactions at the vascular wall (R-HSA-202733)	197	36	18.33	1.96	5.20E-04	1.04E-02
ASAP2		MAPK1/MAPK3 signaling (R-HSA-5684996)	269	49	25.03	1.96	4.41E-05	1.45E-03
ASGR1		MAPK family signaling cascades (R-HSA-5683057)	308	56	28.66	1.95	1.59E-05	7.77E-04
ASMTL		Asparagine N-linked glycosylation (R-HSA-446203)	305	55	28.38	1.94	2.24E-05	9.00E-04
ASRGL1		PIP3 activates AKT signaling (R-HSA-1257604)	251	45	23.36	1.93	1.36E-04	3.56E-03
AT5G3		RAF/MAP kinase cascade (R-HSA-5673001)	264	47	24.57	1.91	1.27E-04	3.47E-03
ATAD3A		Signaling by the B Cell Receptor (BCR) (R-HSA-983705)	169	30	15.73	1.91	1.99E-03	3.07E-02
ATF3		RHO GTPase Effectors (R-HSA-195258)	288	50	26.80	1.87	1.13E-04	3.12E-03
ATG13		Transport to the Golgi and subsequent modification (R-HSA-948021)	186	32	17.31	1.85	2.16E-03	3.22E-02
ATG2B		Metabolism of carbohydrates (R-HSA-71387)	286	49	26.61	1.84	2.25E-04	5.35E-03
ATG3		Fc epsilon receptor (FCERI) signaling (R-HSA-2454202)	187	32	17.40	1.84	3.14E-03	4.37E-02
atg4a		Intracellular signaling by second messengers (R-HSA-9006925)	291	49	27.08	1.81	2.61E-04	5.97E-03
ATG4D		Hemostasis (R-HSA-109582)	670	112	62.35	1.80	4.70E-08	5.32E-06
ATG9A		Immune System (R-HSA-168256)	2055	343	191.24	1.79	1.45E-23	1.81E-20
ATIC		Metabolism (R-HSA-1430728)	2087	346	194.21	1.78	2.72E-23	2.26E-20
ATP1A1		Metabolism of amino acids and derivatives (R-HSA-71291)	369	59	34.34	1.72	2.20E-04	5.27E-03
ATP1A3		Metabolism of lipids (R-HSA-556833)	736	116	68.49	1.69	4.60E-07	4.59E-05
ATP1B		Signal Transduction (R-HSA-162582)	2500	391	232.65	1.68	2.63E-22	1.64E-19
ATP2A2		Cellular responses to stress (R-HSA-2262752)	718	112	66.82	1.68	9.22E-07	7.42E-05
ATP2B1		Nervous system development (R-HSA-9675108)	574	89	53.42	1.67	1.98E-05	8.52E-04
ATP5F1A		Membrane Trafficking (R-HSA-199991)	626	97	58.26	1.67	6.89E-06	3.99E-04
ATP5F1C		Axon guidance (R-HSA-422475)	549	85	51.09	1.66	2.58E-05	9.59E-04
ATP5F1D		Transport of small molecules (R-HSA-382551)	719	111	66.91	1.66	1.73E-06	1.27E-04
ATP6		Cellular responses to stimuli (R-HSA-8953897)	732	113	68.12	1.66	1.54E-06	1.16E-04
ATP6V0A1		Disease (R-HSA-1643685)	1679	257	156.25	1.64	1.67E-13	3.47E-11
ATP6V0B		Vesicle-mediated transport (R-HSA-5653656)	725	108	67.47	1.60	1.13E-05	6.15E-04
ATP6V1A		Class I MHC mediated antigen processing & presentation (R-HSA-983169)	378	56	35.18	1.59	1.69E-03	2.78E-02
ATP6V1F		Adaptive Immune System (R-HSA-1280218)	826	119	76.87	1.55	1.65E-05	7.75E-04
ATP8A1		Infectious disease (R-HSA-5663205)	895	121	83.29	1.45	1.42E-04	3.64E-03
ATPAF1		Developmental Biology (R-HSA-1266738)	1090	139	101.43	1.37	5.08E-04	1.03E-02
ATPAF2		Post-translational protein modification (R-HSA-597592)	1396	176	129.91	1.35	1.43E-04	3.63E-03
ATXN7L3		Metabolism of proteins (R-HSA-392499)	1914	235	178.12	1.32	4.67E-05	1.51E-03
AUTS2		Unclassified (UNCLASSIFIED)	10082	605	938.22	.64	2.89E-49	7.20E-46
B3GALT2		rRNA processing (R-HSA-72312)	202	3	18.80	.16	2.49E-05	9.71E-04
B4GALT3		Major pathway of rRNA processing in the nucleolus and cytosol (R-HSA-6791226)	182	2	16.94	.12	2.53E-05	9.55E-04
B4GALT4		rRNA processing in the nucleus and cytosol (R-HSA-8868773)	192	2	17.87	.11	1.22E-05	6.21E-04
BAIAP3
BANF1
BAX
BBIP1
bcap29
BCAR3
BCAT1
BCKDHB
BCL10
BCL11B
BCL2L11
BCL2L14
BCL2L15
bclx
BCORL1
BDH2
BHLHE40
BICD2
BIN1
BIN2
BLMH
BLNK
BLOC1S5
BLVRB
BLZF1
BMI1
BMP1
BMP4
BNIP2
BNIP3L
BOC
BPI
BPIFB2
BRAT1
brca2
BRD2
BRI3BP
BTG2
BTG3
BTK
BVES
C1QBP
C2CD5
C3
C4A
C5AR1
C7
C8orf82
CALML4
CALR
CAMK1
CAMK2A
CAMK2N2
cant1
CAPN5
CAPN7
CARD19
cars1
cast
CAV1
CAVIN2
CBFA2T2
CBX1
CBX2
CCDC12
CCDC3
CCDC88A
CCHCR1
CCL19
CCL2
CCN1
CCN2
CCN5
CCND1
CCND2
CCNE1
CCNI
CD163
CD209
CD22
CD248
CD276
CD300A
CD300LF
CD53
CD63
CDC14C
CDC34
CDC37
CDC42
CDC42BPB
CDC42SE1
CDC42SE2
CDC73
CDCA4
CDCA7
CDIP1
CDK12
CDK17
CDK5RAP1
CDKA1
CDKN1A
cdkn1b
CDN1C
CDV3
CEP120
CEP43
CEP68
CEP70
CEP83
CEP85L
CERS5
CETP
CFAP36
CFD
CFL2
CH60
chac1
CHAD
CHCHD10
CHD1
CHML
CHMP1A
CHMP2A
CHMP4B
CHN1
CHRDL2
CHST11
CIAO2A
CIB1
CILK1
CILP
CIRBP
CISD3
CITED2
CLCN4
CLD4
CLEC3A
CLEC3B
CLEC4E
CLEC4F
CLIC1
CLIC2
CLIC4
CLIP1
CLIP2
CLM9
CLN6
CLTC
CMAS
CMKLR1
CMTM1
CMTM7
CNDP2
CNKSR3
CNN2
CNTN1
CO8G
COA3
COA7
COASY
COG2
COG8
COL10A1
COL11A1
COL16A1
COL17A1
COL18A1
COL1A1
col1a2
COL6A2
COLEC12
COMMD8
COMTD1
COPB1
copg2
COQ3
COQ8A
COQ9
CORO1A
CORO1C
CORO7
COX19
COX20
COX42
COX7A2
COX7A2L
CPSF1
CPT1A
CPT2
CPXM1
CPXM2
CPZ
CRAT
CREB3L2
CREG1
CREM
CRIM1
CRIP1
CRIP2
CRIPAK
CRISPLD2
CS
CSAD
CSF3R
CSNK2A1
CSRP1
CST7
CTBP2
CTDSP2
CTNS
CTSH
CTSK
CTSS
CTSZ
CUL1
CUL3
CUL9
CX6A1
CXCL1
CXCR1
CXCR4
CYB5R4
CYBA
CYBB
CYBC1
CYBRD1
CYC
CYC1
CYP27A1
CYP27C1
CYP2U1
CYP4F3
CYTIP
D2HGDH
DAB2
DAGLB
DAPK2
DAPK3
DBI
DBT
DCAF6
DCAF7
DCTN2
DDIT4L
DDOST
DDX5
DECR1
DEGS1
DENND10
DERL1
DERL2
DESI1
DGKZ
DHRS11
DHRS13
DHRS7
DIO1
DIPK1C
dis3l2
DIXDC1
DLL4
DLST
DMTN
DNAH12
DNAJA3
DNAJB6
DNAJB9
DNAJC1
DNAJC13
DNAJC5B
DNASE1L3
DNMBP
DNMT1
DNMT3A
DNTTIP1
DOCK11
DOCK7
DPM3
DPP3
DPP4
DPY19L1
DPYSL2
DPYSL3
DSC2
DSCAM
DSG2
DSPP
DSTYK
DTNBP1
DUS4L
DUSP1
DUSP10
DUSP14
DUSP5
DUSP5
DUSP7
DYRK1A
EAF2
ECH1
ECHDC2
ECHS1
ECI1
ECI2
ECSIT
EEF2K
EFHD2
EFNA1
EFR3A
EGFL7
EGR1
EHBP1L1
EHD1
ehd3
EHHADH
EIF3C
EIF4A1
eif4e2
EIF4G3
ELAC2
ELAVL1
ELF1
ELF2
ELL
ELMO1
ELMO2
ELOVL1
EMC6
EML3
EMP2
EMSY
ENDOD1
endog
ENPP1
ENPP2
EOGT
EPB41L1
epcam
EPOR
EPS8L3
EPX
ERLEC1
ERN1
ERP44
ESM1
ESRRA
ESYT1
ESYT2
ETFA
ETFB
ETFDH
ETHE1
ETS1
ets2
ETV6
EVA1B
EXOC3L1
EXOG
EXT1
EXTL2
EXTL3
EZH1
EZH2
F11R
F3
F8A1
FAHD1
FAM171A2
FAM171B
FAM185A
fam3a
FAM53B
fam65b
FAM89A
FARP1
FBXO32
FBXO9
FBXW11
FBXW9
FCER1G
FCGR1A
FCHSD2
FCRL5
fdft1
FERMT1
FERMT3
FES
FGF2
FH
FHL1
FICD
FIS1
FKBP2
fkbp5
FLNA
FLOT2
FMNL1
FMO5
FN1
FNIP1
FOSL2
FOXC1
FOXE1
FOXN2
foxn3
FOXO3
FOXQ1
FSTL1
FTH1
FURIN
fus
FUT7
FXYD1
FXYD5
FXYD6P3
FYB1
FYTTD1
FZR1
G6PD
GAA
GAB1
GABARAPL2
GADD45A
GADD45B
GADD45G
GADL1
GALC
GALK1
GALNS
GALNT6
GANAB
GAPDH
GAS1
GATA1
GATA2
GATAD1
GBG12
GBP1
GBRAP
GCSH
GEMI7
GFI1B
GFOD2
GFRP
GIMAP4
GIMAP7
GLB1
GLB1L2
GLIPR1
GLIPR1L1
GLOD5
glpk3
GLRX
GLT8D1
GLT8D2
GLUL
GMEB1
GMPR
gnai3
GNAO1
GNB4
GNL1
GNPDA1
GNPNAT1
GOLGA3
GOLGA6L22
GOLIM4
GOT1
GP9
GPAM
GPC1
GPD1
GPI
GPM6A
GPM6B
GPR146
GPR157
GPR183
GPR31
GPR37
GPR4
GPR68
GPSM1
GPT2
GPX3
GRAMD1A
GRAMD2B
GRB14
GRB2
GRK5
GRPE1
GSAP
GSH0
GSKIP
GSN
gsr
GSTA3
GSTK1
gsto1
GSTP1
GTF2F1
GTPBP1
GUCD1
GUF1
GUK1
GUSB
GXYLT2
GYPC
H10
H1X
H2AX
H2AZ1
H6PD
HACE1
HAT1
HBEGF
HCCS
HCK
HCLS1
HDAC1
HDAC2
HDGFL2
HEMGN
HEPACAM2
HES6
HG2A
HGD
HGF
HGFAC
HHATL
HHIPL1
HIBADH
HIC1
HIF1A
HIG2A
HINT2
HINT3
HJV
HK1
HMCN1
HMGA1
HMGCL
HMGN3
HMOX1
HNRNPAB
HNRNPLL
HNRNPR
HOMEZ
HOXC8
HP1BP3
HPS3
HPS5
HS2ST1
HSCB
HSD17B8
HSP47
HSP90B1
HSPA4
HSPA5
HTRA3
HYAL2
ICAM1
ICAM2
ICAM4
ICOSLG
ID2
idd
IDH1
IDH3A
IDH3B
IDH3G
IER2
IF5
IFI44
IFI44L
IFNGR1
ift172
IGFBP4
IGFBP5
IGSF6
ikbkb
IL13RA2
IL1R1
IL1RAP
IL1RN
IL2RG
IL4R
il6ra
IL6ST
ILK
IMMP2L
ING4
INKA1
INO80B
INPP5D
IPCEF1
IPMK
IQGAP1
IRAK1
IRAK3
IRAK4
IRF1
IRF2
IRF2BP2
IRF5
IRF8
IRF9
ISOC1
itfg1
ITGA2B
ITGA5
ITGA6
ITGAM
ITGAX
ITGB1
ITGB3
ITGB3
ITGB5
itih2
ITM2A
ITM2C
ITPKA
ITPRIP
ITSN1
IVD
JAK1
JAM2
jos2
JUN
JUNB
JUND
KAT2B
KAT5
KAT7
KATNB1
KBTBD11
KBTBD2
KCC2D
KCNQ5
kcp
KCTD10
KCTD9
KDELR2
KDELR3
KDM2B
KDM6B
KDR
KEAP1
KEL
KIAA0319
KIAA1143
kiaa1147
KIF11
KLF11
KLF4
KLF9
KLHDC1
KLHL31
KLHL6
KLHL9
KRT13
KRT4
KRT8
KRTCAP3
LACTB
LAMA4
LAMB1
LBH
lcmt1
LCP1
LCP2
LDLR
LFNG
LGALS3
LGALS9
LGMN
LIFR
LIMA1
LIMD2
LIN7A
LINGO3
LIPI
LITAF
LMO4
LMO7
lnx1
LNX2
LPCAT2
LPIN1
LPIN2
LPXN
LRIG3
LRP12
LRPPRC
LRRC14B
LRRC3B
lrrc42
LRRC59
LRRFIP2
LRWD1
LTA4H
LTB4R
LUM
LY75
LYN
LYNX1
lyox
lyric
LYRM7
LYSMD3
LYSMD4
MAB21L1
MACROH2A1
MACROH2A2
MAD2L1
MAFB
MAFF
MAG
MAGOH
MALT1
MAMDC2
MAN1A1
MAN2A1
MANF
map1lc3b
MAP3K2
MAP3K5
MAP4K2
MAP4K4
MAPK8
MAPKAP1
MAPKAPK2
mapre2
MARCKS
MARCKSL1
MARVELD1
MAT1A
MAT2A
MAU2
MAX
MAZ
MBD2
mbd3
MBL2
MBOAT2
MCCC1
MCCC2
MCL1
MCM5
MCOLN1
MCPH1
MCRIP2
MCUR1
MDH1
MDH2
MED13
MEF2A
MEF2C
MEF2D
MEGF9
MEOX2
MEST
MET
METRNL
MFHAS1
mfn2
MFSD1
MFSD11
MFSD13A
MGAT4A
MGAT4B
MGAT5
mgll
MGST3
MIA40
MICAL2
MICOS10
MID1IP1
MIDN
MIER1
MINK1
MINPP1
MITF
MIX23
MKNK1
MLH3
MLKL
MLX
MMADHC
MMP13
mmp2
MMRN2
MND1
MOB1B
MOB3A
MOCS1
MOGS
MON1B
MOSMO
MOSPD2
MPC2
MPRD
MPRIP
MPST
MRAS
MRPL14
MRPL17
MRPL21
MRPL22
mrpl23
MRPL36
MRPL4
MRPL40
MRPL48
MRPL49
MRPL9
MRPS11
MRPS15
MRPS18B
MRPS6
MRPS9
MRS2
MS4A4A
msh2
msh6
msi2h
MSN
MTCH2
mterf2
MTMR9
mtss1
MTTP
MTX2
MTX3
MUC2
MUC5AC
MVP
MX1
MYADM
MYBPC1
MYD88
MYH10
MYH9
MYL6
MYLK
MYO1E
MYO1G
MYOF
MYOM3
N4BP1
NAAA
NAB1
NADK
NADK2
NAMPT
NAV2
NBEAL2
nbl1
NCAM1
NCCRP1
NCEH1
NCF1
NCF2
NCF4
NCOA3
NCOA7
NCSTN
NDFIP2
NDRG3
NDUB9
NDUFA10
NDUFA2
NDUFA8
NDUFAF2
NDUFAF6
NDUFB10
NDUFB8
NDUFS1
NDUFS8
NELFB
NFAM1
NFIX
NFKB1
NFKB2
NFKBIA
NFKBIE
NFU1
NFYB
NFYC
NGFR
NHSL2
NINJ1
NIPSNAP3A
NIT1
NKD2
NKRF
NLRC3
NLRP12
NNT
NOCT
NOSIP
NOTCH1
NOXO1
NPC1
NPLOC4
NPNT
NPR2
NR1H4
NR2F1
NR2F2
NR3C2
NRBF2
NRBP2
NSF
NSMCE4A
NT5C1A
NT5DC3
NT5M
NUCB2
NUCKS1
NUDT13
NUDT7
NUMBL
NUP98
NUS1
O00159
O14786
O94925
OAT
OCLN
OGA
OGDH
OGN
OLFML2A
ORC6
OSBPL3
OSR1
OSTF1
OXCT1
OXSM
P00491
P00492
P00797
P04040
P07602
P08473
P09622
P0C0L5
P0DPI2
P12830
P14920
P15169
P15924
P26927
P2RY11
P2RY8
P32929
P35232
P35270
P36383
P3IP1
P40121
P41970
P43116
P48357
P49675
P4HA2
P4HB
P51397
P52209
P82673
P84243
PACSIN3
PADI2
PAH
PAK6
PANK1
PARP12
PARP15
PARP9
PBX1
PCDH10
PCDH18
PCGF6
PCMT1
PCMTD2
pcsk5
PCSK7
PCYT1A
PDCD4
PDCD6
PDHA1
PDHX
PDIA4
PDK2
PDLIM2
PDLIM5
PDP1
PDSS2
PDXK
PDZD8
PEAR1
PECR
PELI1
PEMT
PEX19
PFKFB2
pfkfb3
PFKFB4
PFKP
PGAM5
PGLYRP2
pgm2l1
pgm3
phb2
PHC1
PHC2
PHF20
PHGDH
PHKA1
PHLPP1
PHOSPHO2
PHYH
PI4K2A
PICALM
pid1
PIEZO1
PIGR
PIGW
PIK3C3
PIK3CB
PIK3CD
PIK3CG
PIK3R3
PIK3R6
PIM1
PIM2
PIM3
PINK1
PINLYP
PIP5K1B
pipox
PITPNC1
PKM
PKN1
PKNOX1
PKP1
PKP3
PLA2G15
PLAAT4
PLAK
PLAT
PLAUR
PLCD4
PLD4
PLEK2
PLEKHA1
PLEKHA2
PLEKHF1
PLEKHM1
PLIN2
PLK2
PLK3
PLN
PLPP1
PLPP2
PLXNC1
PLXND1
PMM1
PMPCA
PNCK
PODN
POGLUT1
POGZ
POLD4
POLDIP2
POLH
POLR2E
POLR2M
POLR3GL
POSTN
PPA5
PPARGC1A
PPARGC1B
ppcs
PPFIBP1
PPHLN1
PPIA
PPID
PPIP5K1
PPM1H
PPP1R10
PPP1R12B
PPP1R12C
PPP1R14B
PPP1R1B
PPP2CA
PPP2R3A
PPP3CA
PPP4C
PPT2
pptc7
PR38B
PRDX1
PRF1
PRG4
PRICKLE1
PRICKLE2
PRKAB1
PRKCD
PRKCI
PRKCQ
PRKX
PRND
PRODH
PROM1
PRPS2
PRR5
prrc1
PRSS16
PRSS23
PRUNE1
PSEN2
PSMA3
PSMA7
PSMC3
PSMD10
PSMD11
PSMD7
psmd8
PSME1
PSME4
PSTPIP2
PTAFR
PTBP1
PTER
PTGR1
PTGR2
PTK2B
PTK7
PTMA
PTN6
PTP4A2
PTP4A3
PTPN12
PTPN23
PTPN4
PTPRB
PTPRC
PTPRE
ptprg
PTPRK
PURA
PXYLP1
PYGL
PYGM
Q01518
Q01814
Q03519
Q12931
Q12933
Q13153
Q13825
Q16534
Q16836
Q5T653
Q71DI3
Q8IVS2
Q8WUT4
Q95460
Q96S59
Q99519
Q99704
Q9H4E7
Q9NS15
Q9NZF1
Q9P015
Q9UIJ7
Q9UK58
Q9Y2D0
Q9Y3E0
Q9Y5X9
Q9Y657
Q9Y691
QPRT
QRICH1
RAB11A
RAB1A
RAB1B
RAB20
RAB27A
RAB37
RAB3D
RAB4A
RAB5C
RAB7A
RAB8A
RAB9A
RABGEF1
RABL6
RAC1
RAC2
RAD23B
RAD54L2
RAD9A
RAMP1
RAMP2
RANBP3
RAP1B
RAP2B
RAPGEF6
RASAL2
RASD1
RASEF
RASIP1
RASSF1
RB1CC1
RBBP6
RBBP8
RBFOX2
RBM38
RBM4B
RBM8A
RBMS1
RBMS2
RBPMS
RBPMS2
RCN3
RDH10
RDH12
RDX
RECQL
REL
RELA
RELB
REM1
REPS1
RER1
RETSAT
RFESD
RGL2
RGS14
RGS2
RGS21
RGS5
RHAG
RHBG
RHOA
RHOB
rhof
RHOG
RHOU
RINL
RIPK4
RM27
RMDN1
RNASEH1
RND3
RNF121
RNF169
RNF170
RNF19B
RNF41
ROA0
RORB
RPC10
RPN2
RPP25L
RPS6KA1
RPS6KA5
RPS6KB2
RPUSD4
RRAD
RRAS
rras2
RRM2
RS27
RSBN1
RSPO1
RSRP1
RT23
RT36
RTN3
RTN4IP1
rufy3
RXRB
RXRG
S100P
S1PR1
s39ab
SAMD9L
SAMM50
SAP130
SARS1
SART3
SASH1
SASH3
SBF2
SCAMP4
SCAPER
SCARA3
SCARA5
SCARB2
SCARF2
SCCPDH
SCFD1
SCHIP1
SCOC
SCYL1
SDC2
SDC4
SDCBP
SDHA
SDHAF3
SDHC
SDHD
SDR39U1
SDS
SEC23B
SEC24A
SEC24D
SEC31A
SEL1L
SELENON
SEMA3F
SEMA4A
SEMA6A
SENP3
SEPTIN10
SEPTIN2
SEPTIN7
SEPTIN8
SERBP1
SERF2
serinc1
SERPINB1
SERPINE1
SERPINE2
SERTAD2
SETD3
SFMBT1
sfrp1
SFXN4
SGCE
SGK1
SGMS1
sgsm3
SH2D3C
SH3BGRL
SH3BGRL3
SH3KBP1
SHISA4
SHOC2
SIDT2
SIGLEC12
SIGLEC14
SIGLEC16
SIPA1L1
SIPA1L2
SIRT3
SIRT5
SKA2
skap2
ski
SLAMF7
SLAMF8
SLC12A9
SLC15A2
slc15a4
SLC16A10
SLC16A12
SLC16A9
SLC1A5
SLC20A1
SLC25A11
SLC25A12
SLC25A16
SLC25A17
SLC25A22
SLC25A23
SLC25A26
SLC25A28
SLC25A3
SLC25A32
slc25a35
SLC25A43
SLC25A44
SLC25A46
SLC27A1
SLC2A1
SLC2A4
SLC2A6
SLC30A7
SLC31A2
SLC35A1
SLC35A3
SLC35F1
SLC37A1
SLC37A2
SLC37A4
SLC38A2
SLC38A3
SLC39A1
SLC39A7
SLC4A1
SLC52A3
SLC6A13
SLC6A7
slc7a5
SLC7A8
SLCO2B1
SLIRP
SMARCA5
SMARCAD1
SMARCB1
SMARCD3
smc6
SMIM12
smim15
SNAP47
SNRPD2
SNTB2
SNX14
socs3
SOCS5
SOX9
SP2
SPACA4
SPAM1
SPARC
SPARCL1
SPATA2
SPATA20
SPCS2
SPEN
SPG7
SPI1
SPINT1
SPON1
SPRED2
SPSB4
SPTBN1
SPTLC2
SQOR
SRGAP3
SRP14
SRPK1
SRPRA
SRPRB
SRPX
SRRM1
SRSF3
srsf9
SSBP2
SSC5D
SSH2
SSPN
STAG2
STAM2
STAMBPL1
STAP1
STAP2
STARD3
STAT3
STBD1
STK10
STK17B
STK26
stk35
stk6
STMN1
STT3A
STT3B
STX11
STX3
STXBP2
SUCLA2
SUCLG1
SUMO2
SUN1
suox
SURF4
SUSD3
SUSD6
SWSAP1
SYNE1
SYNGR2
SYPL2
SYS1
TACC3
TADA2A
taf6l
TAGAP
TAGL
tagln3
TALDO
TAMALIN
TAOK3
TAX1BP3
TBC1D15
TBC1D19
TBC1D5
TBC1D8
TBRG4
TCF7L1
TCHH
TCP11L1
TCTN3
TDRKH
TEAD1
TEAD4
TECR
TEF
TEK
TENT4B
TESK2
TEX2
TEX261
TFE3
TFG
TFPI2
TFRC
TGFB1
TGFB1I1
tgfr2
TGM1
TGM2
THBD
THBS1
thbs3
THEM2
THEMIS2
THUMPD2
THUMPD3
TIM13
TIMM17A
TIMM21
TIMM22
TIMM50
TIMM8A
TIMP2
TIMP3
Tinp1
TLE5
TLR10
TLR8
TM2D3
TM9SF4
TMED2
TMEM106B
TMEM116
TMEM14A
TMEM163
TMEM167B
TMEM198
TMEM220
TMEM232
TMEM241
TMEM251
TMEM272
TMEM30A
TMEM41B
TMEM43
TMEM53
TMEM60
TMEM87A
TMEM91
TMTC1
TMUB2
TNFAIP2
TNFAIP3
TNFAIP8L2
TNFRSF10B
TNFRSF1A
TNFRSF9
TNIP2
TNK2
TNNI1
TNNT1
TOMM20
TOMM40
TOX4
TPCN1
TPM1
TPM3
tpm4
TPR
TRADD
TRAF3
TRAF3IP2
traf4
TRAPPC3
TRIB2
TRIM16
TRIM23
TRIM3
TRIM32
TRIM39
TRIM62
TRIM63
TRIM65
TRIO
TRMT5
TRMU
TRNAU1AP
TRPV1
TRUB2
TSC22D3
TSPAN14
TSPAN3
TSPAN31
TSPAN4
TSPAN9
TSPO
TTC3
TTC31
TTC8
TTN
TUBGCP2
TUFT1
TWF1
TXLNA
TXN
TXN2
TXNL1
txnl4a
TXNRD2
TYK2
TYMP
U2SURP
UAP1L1
UBAP1
UBC
UBE2A
UBE2D2
UBE2E2
ube2e3
UBE3C
UBFD1
UBQLN4
UBTF
UBXN4
UGP2
UGT1A1
ULK2
UPB1
UPF1
UPP1
UPRT
UQCRB
UQCRC1
UQCRC2
UQCRFS1
UROD
USB1
USP39
USP4
USP45
USP47
USP5
VAMP8
VAPA
VASP
VATL
VAV1
VCAM1
VCP
VDAC2
VEGFA
VEGFC
VLDLR
VMP1
VPS13C
VPS37B
VPS4A
VPS4B
VPS50
VTCN1
VWA7
WAS
WASL
WBP4
WDFY2
WDR1
WDR44
WDR82
WDR89
WFDC2
WFS1
WNT11
WNT9A
WRN
WSB2
WT1
XBP1
XPO4
XPO7
XPOT
XPP1
XRCC1
XYLB
YBX1
YIPF7
YWHAZ
ZBTB16
ZC3H6
ZCCHC10
ZDHHC11B
ZDHHC3
ZFAND2A
ZFAND5
ZFHX3
ZFP36L1
ZFP36L2
ZFYVE1
ZFYVE19
ZNF207
ZNF296
ZNF346
ZNF395
ZNF410
ZNF462
ZNF574
ZPLD1
ZRSR2
ZSWIM6
ZW10
