# Supplementary material for: Expression Analysis of Moritella viscosa-Challenged Atlantic Salmon Identifies Disease-Responding Genes, MicroRNAs and Their Predicted Target Genes and Pathways
Source: Int J Mol Sci. 2022 Sep 23;23(19):11200. doi: 10.3390/ijms231911200 (PMC9569996; doi:10.3390/ijms231911200)
Supplement: Supplementary file 1 [file ijms-23-11200-s001.zip › Table S7. Enriched Pathways and Functional Categories predicted as targets for each gDE-miRNA.xlsx]

## Sheet: Head-Kidney Pathways
Table S7. Enriched Pathways and Functional Categories predicted as targets for each gDE-miRNA in Head-Kidney.
miRNA	Target Pathways	Target Categories
ssa-miR-1-3p	Biosynthesis of specialized proresolving mediators (SPMs),Hemostasis,Signaling by Receptor Tyrosine Kinases,ESR-mediated signaling,DDX58/IFIH1-mediated induction of interferon-alpha/beta,Neutrophil degranulation,Immune System,Interleukin-4 and Interleukin-13 signaling,Response to elevated platelet cytosolic Ca2+	Platelet Activation,Hemostasis,Receptor Signaling,Immune System
ssa-miR-15bf-5p	Signaling by Receptor Tyrosine Kinases,Hemostasis,ESR-mediated signaling,DDX58/IFIH1-mediated induction of interferon-alpha/beta,Metabolism of porphyrins,Pre-NOTCH Expression and Processing,Cellular Senescence,Neutrophil degranulation,Immune System,TP53 Regulates Transcription of Genes Involved in G2 Cell Cycle Arrest,O2/CO2 exchange in erythrocytes,Interleukin-4 and Interleukin-13 signaling,Resp…	Platelet Activation,Hemostasis,Receptor Signaling,Cell Cycle Control,Immune System,Response to Stress
ssa-miR-23c-3p	Signaling by Receptor Tyrosine Kinases,Hemostasis,ESR-mediated signaling,DDX58/IFIH1-mediated induction of interferon-alpha/beta,Biosynthesis of specialized proresolving mediators (SPMs),Metabolism of porphyrins,Pre-NOTCH Expression and Processing,Cellular Senescence,Neutrophil degranulation,Immune System,O2/CO2 exchange in erythrocytes,Interleukin-4 and Interleukin-13 signaling,Regulation of FOX…	Platelet Activation,Hemostasis,Receptor Signaling,Cell Cycle Control,Immune System,Response to Stress
ssa-miR-132-3p	Biosynthesis of specialized proresolving mediators (SPMs),Hemostasis,ESR-mediated signaling,Signaling by Receptor Tyrosine Kinases,Pre-NOTCH Expression and Processing,Cellular Senescence,Neutrophil degranulation,Immune System,O2/CO2 exchange in erythrocytes,Interleukin-4 and Interleukin-13 signaling,Regulation of FOXO transcriptional activity by acetylation,Response to elevated platelet cytosolic…	Platelet Activation,Hemostasis,Receptor Signaling,Cell Cycle Control,Immune System,Response to Stress
ssa-miR-133-1-4-5-3p	Signaling by Receptor Tyrosine Kinases,Hemostasis,ESR-mediated signaling,DDX58/IFIH1-mediated induction of interferon-alpha/beta,Biosynthesis of specialized proresolving mediators (SPMs),Pre-NOTCH Expression and Processing,Cellular Senescence,Neutrophil degranulation,Immune System,TP53 Regulates Transcription of Genes Involved in G2 Cell Cycle Arrest,Interleukin-4 and Interleukin-13 signaling,Res…	Platelet Activation,Hemostasis,Receptor Signaling,Cell Cycle Control,Immune System,Response to Stress
ssa-miR-133-2-3-3p	Signaling by Receptor Tyrosine Kinases,Hemostasis,ESR-mediated signaling,Biosynthesis of specialized proresolving mediators (SPMs),Pre-NOTCH Expression and Processing,Cellular Senescence,Neutrophil degranulation,Immune System,TP53 Regulates Transcription of Genes Involved in G2 Cell Cycle Arrest,Regulation of FOXO transcriptional activity by acetylation	Hemostasis,Receptor Signaling,Cell Cycle Control,Immune System,Response to Stress
ssa-miR-137bc-3p	Signaling by Receptor Tyrosine Kinases,Hemostasis,ESR-mediated signaling,Neutrophil degranulation,Immune System,TP53 Regulates Transcription of Genes Involved in G2 Cell Cycle Arrest,Response to elevated platelet cytosolic Ca2+	Platelet Activation,Hemostasis,Receptor Signaling,Cell Cycle Control,Immune System
ssa-miR-144-3p	Signaling by Receptor Tyrosine Kinases,Hemostasis,ESR-mediated signaling,DDX58/IFIH1-mediated induction of interferon-alpha/beta,Biosynthesis of specialized proresolving mediators (SPMs),Metabolism of porphyrins,Pre-NOTCH Expression and Processing,Cellular Senescence,Neutrophil degranulation,Immune System,TP53 Regulates Transcription of Genes Involved in G2 Cell Cycle Arrest,O2/CO2 exchange in er…	Platelet Activation,Hemostasis,Receptor Signaling,Cell Cycle Control,Immune System,Response to Stress
ssa-miR-144-5p	Signaling by Receptor Tyrosine Kinases,Hemostasis,DDX58/IFIH1-mediated induction of interferon-alpha/beta,Neutrophil degranulation,Immune System,O2/CO2 exchange in erythrocytes,Interleukin-4 and Interleukin-13 signaling,Response to elevated platelet cytosolic Ca2+	Platelet Activation,Hemostasis,Receptor Signaling,Immune System
ssa-miR-152-3p	Signaling by Receptor Tyrosine Kinases,Hemostasis,ESR-mediated signaling,Biosynthesis of specialized proresolving mediators (SPMs),Pre-NOTCH Expression and Processing,Cellular Senescence,Neutrophil degranulation,Immune System,TP53 Regulates Transcription of Genes Involved in G2 Cell Cycle Arrest,O2/CO2 exchange in erythrocytes,Interleukin-4 and Interleukin-13 signaling,Response to elevated platel…	Platelet Activation,Hemostasis,Receptor Signaling,Cell Cycle Control,Immune System,Response to Stress
ssa-miR-206-3p	Biosynthesis of specialized proresolving mediators (SPMs),Hemostasis,Signaling by Receptor Tyrosine Kinases,ESR-mediated signaling,DDX58/IFIH1-mediated induction of interferon-alpha/beta,Pre-NOTCH Expression and Processing,Cellular Senescence,Neutrophil degranulation,Immune System,O2/CO2 exchange in erythrocytes,Interleukin-4 and Interleukin-13 signaling,Regulation of FOXO transcriptional activit…	Platelet Activation,Hemostasis,Receptor Signaling,Cell Cycle Control,Immune System,Response to Stress
ssa-miR-218a-5p	Signaling by Receptor Tyrosine Kinases,Hemostasis,ESR-mediated signaling,DDX58/IFIH1-mediated induction of interferon-alpha/beta,Cellular Senescence,Neutrophil degranulation,Immune System,Interleukin-4 and Interleukin-13 signaling,Regulation of FOXO transcriptional activity by acetylation,Response to elevated platelet cytosolic Ca2+	Platelet Activation,Hemostasis,Receptor Signaling,Cell Cycle Control,Immune System,Response to Stress
ssa-miR-218b-5p	Signaling by Receptor Tyrosine Kinases,Hemostasis,ESR-mediated signaling,DDX58/IFIH1-mediated induction of interferon-alpha/beta,Biosynthesis of specialized proresolving mediators (SPMs),Pre-NOTCH Expression and Processing,Cellular Senescence,Neutrophil degranulation,Immune System,TP53 Regulates Transcription of Genes Involved in G2 Cell Cycle Arrest,Interleukin-4 and Interleukin-13 signaling,Reg…	Platelet Activation,Hemostasis,Receptor Signaling,Cell Cycle Control,Immune System,Response to Stress
ssa-miR-489-3p	Signaling by Receptor Tyrosine Kinases,Hemostasis,ESR-mediated signaling,Biosynthesis of specialized proresolving mediators (SPMs),Metabolism of porphyrins,Pre-NOTCH Expression and Processing,Cellular Senescence,Neutrophil degranulation,Immune System,Interleukin-4 and Interleukin-13 signaling,Response to elevated platelet cytosolic Ca2+	Platelet Activation,Hemostasis,Receptor Signaling,Immune System,Response to Stress
ssa-miR-724-5p	Hemostasis,ESR-mediated signaling,Metabolism of porphyrins,Pre-NOTCH Expression and Processing,Cellular Senescence,Neutrophil degranulation,Immune System,TP53 Regulates Transcription of Genes Involved in G2 Cell Cycle Arrest,Interleukin-4 and Interleukin-13 signaling,Response to elevated platelet cytosolic Ca2+	Platelet Activation,Hemostasis,Receptor Signaling,Cell Cycle Control,Immune System,Response to Stress
ssa-miR-730a-5p	Signaling by Receptor Tyrosine Kinases,Hemostasis,ESR-mediated signaling,DDX58/IFIH1-mediated induction of interferon-alpha/beta,Pre-NOTCH Expression and Processing,Cellular Senescence,Neutrophil degranulation,Immune System,TP53 Regulates Transcription of Genes Involved in G2 Cell Cycle Arrest,O2/CO2 exchange in erythrocytes,Interleukin-4 and Interleukin-13 signaling,Regulation of FOXO transcript…	Platelet Activation,Hemostasis,Receptor Signaling,Cell Cycle Control,Immune System,Response to Stress
ssa-miR-2188-3p	Signaling by Receptor Tyrosine Kinases,Hemostasis,ESR-mediated signaling,DDX58/IFIH1-mediated induction of interferon-alpha/beta,Metabolism of porphyrins,Pre-NOTCH Expression and Processing,Cellular Senescence,Neutrophil degranulation,Immune System,TP53 Regulates Transcription of Genes Involved in G2 Cell Cycle Arrest,Interleukin-4 and Interleukin-13 signaling,Response to elevated platelet cytoso…	Platelet Activation,Hemostasis,Receptor Signaling,Cell Cycle Control,Immune System,Response to Stress

## Sheet: Lesion Site Pathways
Table S7. Enriched Pathways and Functional Categories predicted as targets for each gDE-miRNA in Lesion Site.
miRNA	Target Pathways	Target Categories
ssa-miR-21a-5p	MET activates RAP1 and RAC1,Diseases of programmed cell death,RAC3 GTPase cycle,Synthesis of PIPs at the plasma membrane,RHO GTPases Activate NADPH Oxidases,Interferon gamma signaling,Clathrin-mediated endocytosis,Extracellular matrix organization,RHOH GTPase cycle,Downstream TCR signaling,RHO GTPases Activate WASPs and WAVEs,ECM proteoglycans,Programmed Cell Death,Neutrophil degranulation,MAP ki…	Angiogenesis,Immune System,Neuronal Growth,Energy Metabolism,Platelet Activation,Cell Communication,Metabolism of Amino Acids,Response to Stress,Cell Cycle Control,Receptor Signaling,Cell Maintenance
ssa-miR-23b-3p	Diseases of programmed cell death,Branched-chain amino acid catabolism,Synthesis of PIPs at the plasma membrane,RHO GTPases activate CIT,RAC3 GTPase cycle,RHO GTPases Activate NADPH Oxidases,Interferon gamma signaling,Hedgehog ligand biogenesis,Clathrin-mediated endocytosis,Extracellular matrix organization,Integrin cell surface interactions,Downstream TCR signaling,RHO GTPases Activate WASPs and…	Angiogenesis,Immune System,Neuronal Growth,Energy Metabolism,Platelet Activation,Cell Communication,Metabolism of Amino Acids,Response to Stress,Cell Cycle Control,Receptor Signaling,Cell Maintenance
ssa-miR-29a-5p	Diseases of programmed cell death,Lysine catabolism,RAC3 GTPase cycle,Synthesis of PIPs at the plasma membrane,RHO GTPases Activate NADPH Oxidases,Interferon gamma signaling,Clathrin-mediated endocytosis,Extracellular matrix organization,Integrin cell surface interactions,RHOH GTPase cycle,Downstream TCR signaling,Hedgehog ligand biogenesis,RHO GTPases Activate WASPs and WAVEs,Mitochondrial Fatty…	Angiogenesis,Immune System,Neuronal Growth,Energy Metabolism,Platelet Activation,Cell Communication,Metabolism of Amino Acids,Response to Stress,Cell Cycle Control,Receptor Signaling,Cell Maintenance
ssa-miR-29a-3p	Diseases of programmed cell death,RAC3 GTPase cycle,Branched-chain amino acid catabolism,RHO GTPases Activate NADPH Oxidases,Integrin cell surface interactions,Clathrin-mediated endocytosis,Extracellular matrix organization,Interferon gamma signaling,RHOH GTPase cycle,Downstream TCR signaling,RHO GTPases Activate WASPs and WAVEs,Mitochondrial Fatty Acid Beta-Oxidation,FOXO-mediated transcription,…	Angiogenesis,Immune System,Platelet Activation,Energy Metabolism,Cell Communication,Metabolism of Amino Acids,Response to Stress,Cell Cycle Control,Receptor Signaling,Cell Maintenance
ssa-miR-29b-2-5p	Diseases of programmed cell death,Lysine catabolism,MET activates RAP1 and RAC1,RAC3 GTPase cycle,Branched-chain amino acid catabolism,Synthesis of PIPs at the plasma membrane,RHO GTPases activate CIT,RHO GTPases Activate NADPH Oxidases,Interferon gamma signaling,Hedgehog ligand biogenesis,Clathrin-mediated endocytosis,Extracellular matrix organization,Integrin cell surface interactions,Downstrea…	Angiogenesis,Immune System,Neuronal Growth,Platelet Activation,Energy Metabolism,Cell Communication,Metabolism of Amino Acids,Response to Stress,Cell Cycle Control,Receptor Signaling,Cell Maintenance
ssa-miR-29c-5p	Diseases of programmed cell death,RAC3 GTPase cycle,Synthesis of PIPs at the plasma membrane,RHO GTPases activate CIT,Branched-chain amino acid catabolism,RHO GTPases Activate NADPH Oxidases,Interferon gamma signaling,Hedgehog ligand biogenesis,Clathrin-mediated endocytosis,Extracellular matrix organization,Integrin cell surface interactions,Downstream TCR signaling,RHOH GTPase cycle,RHO GTPases …	Angiogenesis,Immune System,Neuronal Growth,Platelet Activation,Energy Metabolism,Cell Communication,Metabolism of Amino Acids,Response to Stress,Cell Cycle Control,Receptor Signaling,Cell Maintenance
ssa-miR-29c-3p	Diseases of programmed cell death,RAC3 GTPase cycle,Branched-chain amino acid catabolism,RHO GTPases Activate NADPH Oxidases,Integrin cell surface interactions,Clathrin-mediated endocytosis,Extracellular matrix organization,Interferon gamma signaling,RHOH GTPase cycle,Downstream TCR signaling,Hedgehog ligand biogenesis,RHO GTPases Activate WASPs and WAVEs,Mitochondrial Fatty Acid Beta-Oxidation,F…	Angiogenesis,Immune System,Platelet Activation,Energy Metabolism,Cell Communication,Metabolism of Amino Acids,Response to Stress,Cell Cycle Control,Receptor Signaling,Cell Maintenance
ssa-miR-122-5p	MET activates RAP1 and RAC1,Diseases of programmed cell death,Branched-chain amino acid catabolism,Synthesis of PIPs at the plasma membrane,RAC3 GTPase cycle,RHO GTPases activate CIT,RHO GTPases Activate NADPH Oxidases,Interferon gamma signaling,Clathrin-mediated endocytosis,Extracellular matrix organization,Integrin cell surface interactions,RHOH GTPase cycle,Downstream TCR signaling,Hedgehog li…	Angiogenesis,Immune System,Neuronal Growth,Energy Metabolism,Platelet Activation,Cell Communication,Metabolism of Amino Acids,Response to Stress,Cell Cycle Control,Receptor Signaling,Cell Maintenance
ssa-miR-125b-1-3p	MET activates RAP1 and RAC1,Diseases of programmed cell death,Synthesis of PIPs at the plasma membrane,RAC3 GTPase cycle,RHO GTPases activate CIT,RHO GTPases Activate NADPH Oxidases,Interferon gamma signaling,Clathrin-mediated endocytosis,Extracellular matrix organization,Integrin cell surface interactions,RHOH GTPase cycle,Hedgehog ligand biogenesis,Downstream TCR signaling,RHO GTPases Activate …	Angiogenesis,Immune System,Platelet Activation,Energy Metabolism,Neuronal Growth,Cell Communication,Metabolism of Amino Acids,Response to Stress,Cell Cycle Control,Receptor Signaling,Cell Maintenance
ssa-miR-130d-1-5p	Diseases of programmed cell death,Lysine catabolism,Synthesis of PIPs at the plasma membrane,RAC3 GTPase cycle,RHO GTPases activate CIT,Interferon gamma signaling,Hedgehog ligand biogenesis,Extracellular matrix organization,Integrin cell surface interactions,Clathrin-mediated endocytosis,Downstream TCR signaling,Gluconeogenesis,Dectin-1 mediated noncanonical NF-kB signaling,ECM proteoglycans,Inte…	Angiogenesis,Immune System,Neuronal Growth,Energy Metabolism,Cell Communication,Metabolism of Amino Acids,Response to Stress,Cell Cycle Control,Receptor Signaling,Cell Maintenance
ssa-miR-132-3p	MET activates RAP1 and RAC1,Diseases of programmed cell death,Branched-chain amino acid catabolism,Synthesis of PIPs at the plasma membrane,RAC3 GTPase cycle,RHO GTPases Activate NADPH Oxidases,Integrin cell surface interactions,Interferon gamma signaling,Extracellular matrix organization,Clathrin-mediated endocytosis,RHOH GTPase cycle,Downstream TCR signaling,RHO GTPases Activate WASPs and WAVEs…	Angiogenesis,Immune System,Neuronal Growth,Energy Metabolism,Platelet Activation,Cell Communication,Metabolism of Amino Acids,Response to Stress,Cell Cycle Control,Receptor Signaling,Cell Maintenance
ssa-miR-132-1-2-5p	Diseases of programmed cell death,RAC3 GTPase cycle,RHO GTPases activate CIT,Integrin cell surface interactions,Hedgehog ligand biogenesis,Clathrin-mediated endocytosis,Extracellular matrix organization,Interferon gamma signaling,Downstream TCR signaling,Gluconeogenesis,Dectin-1 mediated noncanonical NF-kB signaling,Plasma lipoprotein assembly, remodeling, and clearance,Interleukin-1 signaling,Pr…	Angiogenesis,Immune System,Platelet Activation,Energy Metabolism,Cell Communication,Response to Stress,Cell Cycle Control,Receptor Signaling,Cell Maintenance
ssa-miR-138-1-2-3p	RAC3 GTPase cycle,RHO GTPases Activate NADPH Oxidases,Interferon gamma signaling,Clathrin-mediated endocytosis,Extracellular matrix organization,RHOH GTPase cycle,Downstream TCR signaling,Gluconeogenesis,FOXO-mediated transcription,Plasma lipoprotein assembly, remodeling, and clearance,Interleukin-1 signaling,Programmed Cell Death,Neutrophil degranulation,Response to elevated platelet cytosolic C…	Angiogenesis,Immune System,Platelet Activation,Energy Metabolism,Cell Communication,Response to Stress,Cell Cycle Control,Receptor Signaling,Cell Maintenance
ssa-miR-142a-5p	VEGFA-VEGFR2 Pathway,Signaling by PTK6,MET activates RAP1 and RAC1,Cellular Senescence,RAC3 GTPase cycle,Signaling by ALK in cancer,RHOV GTPase cycle,FOXO-mediated transcription,RHOH GTPase cycle,RHOA GTPase cycle,Semaphorin interactions,RAC1 GTPase cycle,RAC2 GTPase cycle,RHOD GTPase cycle,RHOG GTPase cycle	Angiogenesis,Cell Communication,Response to Stress,Cell Cycle Control,Receptor Signaling,Cell Maintenance
ssa-miR-142b-3p	Lysine catabolism,Branched-chain amino acid catabolism,Synthesis of PIPs at the plasma membrane,RAC3 GTPase cycle,RHO GTPases activate CIT,RHO GTPases Activate NADPH Oxidases,Integrin cell surface interactions,Clathrin-mediated endocytosis,Extracellular matrix organization,Interferon gamma signaling,RHOH GTPase cycle,RHO GTPases Activate WASPs and WAVEs,Gluconeogenesis,FOXO-mediated transcription…	Angiogenesis,Immune System,Neuronal Growth,Energy Metabolism,Platelet Activation,Cell Communication,Metabolism of Amino Acids,Response to Stress,Cell Cycle Control,Receptor Signaling,Cell Maintenance
ssa-miR-144-5p	RAC3 GTPase cycle,Branched-chain amino acid catabolism,Integrin cell surface interactions,Hedgehog ligand biogenesis,Extracellular matrix organization,Clathrin-mediated endocytosis,RHOH GTPase cycle,Downstream TCR signaling,Interferon gamma signaling,FOXO-mediated transcription,Dectin-1 mediated noncanonical NF-kB signaling,ECM proteoglycans,Interleukin-1 signaling,Programmed Cell Death,Neutrophi…	Angiogenesis,Immune System,Neuronal Growth,Energy Metabolism,Platelet Activation,Cell Communication,Metabolism of Amino Acids,Response to Stress,Cell Cycle Control,Receptor Signaling,Cell Maintenance
ssa-miR-144-3p	MET activates RAP1 and RAC1,Lysine catabolism,Diseases of programmed cell death,Branched-chain amino acid catabolism,Synthesis of PIPs at the plasma membrane,RAC3 GTPase cycle,RHO GTPases activate CIT,RHO GTPases Activate NADPH Oxidases,Interferon gamma signaling,Hedgehog ligand biogenesis,Clathrin-mediated endocytosis,Extracellular matrix organization,Integrin cell surface interactions,Downstrea…	Angiogenesis,Immune System,Platelet Activation,Energy Metabolism,Neuronal Growth,Cell Communication,Metabolism of Amino Acids,Response to Stress,Cell Cycle Control,Receptor Signaling,Cell Maintenance
ssa-miR-146d-5p	Diseases of programmed cell death,RAC3 GTPase cycle,Branched-chain amino acid catabolism,RHO GTPases Activate NADPH Oxidases,Integrin cell surface interactions,Clathrin-mediated endocytosis,Extracellular matrix organization,Interferon gamma signaling,Hedgehog ligand biogenesis,Downstream TCR signaling,RHOH GTPase cycle,RHO GTPases Activate WASPs and WAVEs,FOXO-mediated transcription,Dectin-1 medi…	Angiogenesis,Immune System,Neuronal Growth,Energy Metabolism,Platelet Activation,Cell Communication,Metabolism of Amino Acids,Response to Stress,Cell Cycle Control,Receptor Signaling,Cell Maintenance
ssa-miR-155-5p	MET activates RAP1 and RAC1,Synthesis of PIPs at the plasma membrane,RAC3 GTPase cycle,RHO GTPases activate CIT,Integrin cell surface interactions,Hedgehog ligand biogenesis,Extracellular matrix organization,Clathrin-mediated endocytosis,RHOH GTPase cycle,Downstream TCR signaling,Interferon gamma signaling,RHO GTPases Activate WASPs and WAVEs,Gluconeogenesis,FOXO-mediated transcription,ECM proteo…	Angiogenesis,Immune System,Platelet Activation,Energy Metabolism,Neuronal Growth,Cell Communication,Metabolism of Amino Acids,Response to Stress,Cell Cycle Control,Receptor Signaling,Cell Maintenance
ssa-miR-184-3p	MET activates RAP1 and RAC1,Lysine catabolism,Diseases of programmed cell death,Synthesis of PIPs at the plasma membrane,RAC3 GTPase cycle,RHO GTPases Activate NADPH Oxidases,Integrin cell surface interactions,Clathrin-mediated endocytosis,Extracellular matrix organization,Downstream TCR signaling,Gluconeogenesis,Dectin-1 mediated noncanonical NF-kB signaling,ECM proteoglycans,Response to elevate…	Angiogenesis,Immune System,Platelet Activation,Energy Metabolism,Cell Communication,Metabolism of Amino Acids,Response to Stress,Cell Cycle Control,Receptor Signaling,Cell Maintenance
ssa-miR-193a-5p	Diseases of programmed cell death,RAC3 GTPase cycle,Synthesis of PIPs at the plasma membrane,RHO GTPases activate CIT,RHO GTPases Activate NADPH Oxidases,Integrin cell surface interactions,Interferon gamma signaling,Extracellular matrix organization,Clathrin-mediated endocytosis,Hedgehog ligand biogenesis,Downstream TCR signaling,RHOH GTPase cycle,FOXO-mediated transcription,ECM proteoglycans,Pla…	Angiogenesis,Immune System,Platelet Activation,Energy Metabolism,Neuronal Growth,Cell Communication,Metabolism of Amino Acids,Response to Stress,Cell Cycle Control,Receptor Signaling,Cell Maintenance
ssa-miR-205a-5p	MET activates RAP1 and RAC1,Diseases of programmed cell death,Synthesis of PIPs at the plasma membrane,RAC3 GTPase cycle,Branched-chain amino acid catabolism,RHO GTPases activate CIT,Integrin cell surface interactions,Hedgehog ligand biogenesis,Clathrin-mediated endocytosis,Extracellular matrix organization,RHOH GTPase cycle,Downstream TCR signaling,Interferon gamma signaling,RHO GTPases Activate…	Angiogenesis,Immune System,Neuronal Growth,Energy Metabolism,Platelet Activation,Cell Communication,Metabolism of Amino Acids,Response to Stress,Cell Cycle Control,Receptor Signaling,Cell Maintenance
ssa-miR-205a-1-3p	Diseases of programmed cell death,Branched-chain amino acid catabolism,Synthesis of PIPs at the plasma membrane,RHO GTPases activate CIT,RAC3 GTPase cycle,Interferon gamma signaling,Clathrin-mediated endocytosis,Extracellular matrix organization,Hedgehog ligand biogenesis,RHOH GTPase cycle,Downstream TCR signaling,Integrin cell surface interactions,RHO GTPases Activate WASPs and WAVEs,Gluconeogen…	Angiogenesis,Immune System,Neuronal Growth,Energy Metabolism,Platelet Activation,Cell Communication,Metabolism of Amino Acids,Response to Stress,Cell Cycle Control,Receptor Signaling,Cell Maintenance
ssa-miR-205b-5p	MET activates RAP1 and RAC1,Diseases of programmed cell death,Synthesis of PIPs at the plasma membrane,RAC3 GTPase cycle,Branched-chain amino acid catabolism,RHO GTPases activate CIT,Integrin cell surface interactions,Hedgehog ligand biogenesis,Clathrin-mediated endocytosis,Extracellular matrix organization,RHOH GTPase cycle,Downstream TCR signaling,Interferon gamma signaling,RHO GTPases Activate…	Angiogenesis,Immune System,Neuronal Growth,Energy Metabolism,Platelet Activation,Cell Communication,Metabolism of Amino Acids,Response to Stress,Cell Cycle Control,Receptor Signaling,Cell Maintenance
ssa-miR-212a-5p	MET activates RAP1 and RAC1,Diseases of programmed cell death,Branched-chain amino acid catabolism,Synthesis of PIPs at the plasma membrane,RAC3 GTPase cycle,RHO GTPases activate CIT,RHO GTPases Activate NADPH Oxidases,Interferon gamma signaling,Hedgehog ligand biogenesis,Extracellular matrix organization,Clathrin-mediated endocytosis,RHOH GTPase cycle,Downstream TCR signaling,Integrin cell surfa…	Angiogenesis,Immune System,Platelet Activation,Energy Metabolism,Neuronal Growth,Cell Communication,Metabolism of Amino Acids,Response to Stress,Cell Cycle Control,Receptor Signaling,Cell Maintenance
ssa-miR-223-5p	Lysine catabolism,RHO GTPases activate CIT,Integrin cell surface interactions,Hedgehog ligand biogenesis,Extracellular matrix organization,Clathrin-mediated endocytosis,RHOH GTPase cycle,Downstream TCR signaling,RHO GTPases Activate WASPs and WAVEs,Mitochondrial Fatty Acid Beta-Oxidation,FOXO-mediated transcription,Dectin-1 mediated noncanonical NF-kB signaling,ECM proteoglycans,Interleukin-1 sig…	Angiogenesis,Immune System,Platelet Activation,Energy Metabolism,Neuronal Growth,Cell Communication,Metabolism of Amino Acids,Response to Stress,Cell Cycle Control,Receptor Signaling,Cell Maintenance
ssa-miR-301b-5p	MET activates RAP1 and RAC1,Branched-chain amino acid catabolism,Synthesis of PIPs at the plasma membrane,RAC3 GTPase cycle,Integrin cell surface interactions,Hedgehog ligand biogenesis,Clathrin-mediated endocytosis,Extracellular matrix organization,RHOH GTPase cycle,Downstream TCR signaling,Interferon gamma signaling,RHO GTPases Activate WASPs and WAVEs,Mitochondrial Fatty Acid Beta-Oxidation,Gl…	Angiogenesis,Immune System,Neuronal Growth,Energy Metabolism,Platelet Activation,Cell Communication,Metabolism of Amino Acids,Response to Stress,Cell Cycle Control,Receptor Signaling,Cell Maintenance
ssa-miR-451-5p	RAC3 GTPase cycle,Branched-chain amino acid catabolism,RHO GTPases activate CIT,Clathrin-mediated endocytosis,Extracellular matrix organization,RHO GTPases Activate WASPs and WAVEs,FOXO-mediated transcription,Syndecan interactions,Neutrophil degranulation,VEGFA-VEGFR2 Pathway,EPHB-mediated forward signaling,RAC1 GTPase cycle,Transcriptional regulation by RUNX3,Post-translational protein phosphory…	Angiogenesis,Immune System,Neuronal Growth,Cell Communication,Metabolism of Amino Acids,Response to Stress,Cell Cycle Control,Receptor Signaling,Cell Maintenance
ssa-miR-499a-5p	MET activates RAP1 and RAC1,Synthesis of PIPs at the plasma membrane,RAC3 GTPase cycle,RHO GTPases activate CIT,Integrin cell surface interactions,Hedgehog ligand biogenesis,Extracellular matrix organization,Clathrin-mediated endocytosis,Interferon gamma signaling,Downstream TCR signaling,RHOH GTPase cycle,RHO GTPases Activate WASPs and WAVEs,Gluconeogenesis,Dectin-1 mediated noncanonical NF-kB s…	Angiogenesis,Immune System,Platelet Activation,Energy Metabolism,Neuronal Growth,Cell Communication,Metabolism of Amino Acids,Response to Stress,Cell Cycle Control,Receptor Signaling,Cell Maintenance
ssa-miR-499b-5p	Synthesis of PIPs at the plasma membrane,RAC3 GTPase cycle,RHO GTPases activate CIT,Interferon gamma signaling,Integrin cell surface interactions,Extracellular matrix organization,Hedgehog ligand biogenesis,Clathrin-mediated endocytosis,Downstream TCR signaling,RHOH GTPase cycle,RHO GTPases Activate WASPs and WAVEs,Gluconeogenesis,Dectin-1 mediated noncanonical NF-kB signaling,ECM proteoglycans,I…	Angiogenesis,Immune System,Platelet Activation,Energy Metabolism,Neuronal Growth,Cell Communication,Metabolism of Amino Acids,Response to Stress,Cell Cycle Control,Receptor Signaling,Cell Maintenance
ssa-miR-551b-3p	MET activates RAP1 and RAC1,Lysine catabolism,Branched-chain amino acid catabolism,RHO GTPases Activate NADPH Oxidases,Interferon gamma signaling,Hedgehog ligand biogenesis,Extracellular matrix organization,RHOH GTPase cycle,Downstream TCR signaling,FOXO-mediated transcription,Dectin-1 mediated noncanonical NF-kB signaling,Plasma lipoprotein assembly, remodeling, and clearance,Interleukin-1 signa…	Angiogenesis,Immune System,Neuronal Growth,Energy Metabolism,Platelet Activation,Cell Communication,Metabolism of Amino Acids,Response to Stress,Cell Cycle Control,Receptor Signaling,Cell Maintenance
ssa-miR-727b-3p	Diseases of programmed cell death,MET activates RAP1 and RAC1,Lysine catabolism,Synthesis of PIPs at the plasma membrane,RAC3 GTPase cycle,Branched-chain amino acid catabolism,RHO GTPases activate CIT,RHO GTPases Activate NADPH Oxidases,Interferon gamma signaling,Clathrin-mediated endocytosis,Extracellular matrix organization,Hedgehog ligand biogenesis,RHOH GTPase cycle,Integrin cell surface inte…	Angiogenesis,Immune System,Neuronal Growth,Energy Metabolism,Platelet Activation,Cell Communication,Metabolism of Amino Acids,Response to Stress,Cell Cycle Control,Receptor Signaling,Cell Maintenance
ssa-miR-2188-5p	Diseases of programmed cell death,MET activates RAP1 and RAC1,Synthesis of PIPs at the plasma membrane,RAC3 GTPase cycle,RHO GTPases activate CIT,RHO GTPases Activate NADPH Oxidases,Interferon gamma signaling,Clathrin-mediated endocytosis,Extracellular matrix organization,Integrin cell surface interactions,RHOH GTPase cycle,Downstream TCR signaling,RHO GTPases Activate WASPs and WAVEs,FOXO-mediat…	Angiogenesis,Immune System,Neuronal Growth,Energy Metabolism,Platelet Activation,Cell Communication,Metabolism of Amino Acids,Response to Stress,Cell Cycle Control,Receptor Signaling,Cell Maintenance
ssa-miR-2188-3p	MET activates RAP1 and RAC1,Lysine catabolism,Diseases of programmed cell death,Branched-chain amino acid catabolism,RAC3 GTPase cycle,RHO GTPases activate CIT,Synthesis of PIPs at the plasma membrane,RHO GTPases Activate NADPH Oxidases,Interferon gamma signaling,Clathrin-mediated endocytosis,Extracellular matrix organization,Integrin cell surface interactions,RHOH GTPase cycle,Downstream TCR sig…	Angiogenesis,Immune System,Neuronal Growth,Energy Metabolism,Platelet Activation,Cell Communication,Metabolism of Amino Acids,Response to Stress,Cell Cycle Control,Receptor Signaling,Cell Maintenance
ssa-miR-7132a-5p	MET activates RAP1 and RAC1,Diseases of programmed cell death,Synthesis of PIPs at the plasma membrane,RAC3 GTPase cycle,RHO GTPases activate CIT,RHO GTPases Activate NADPH Oxidases,Interferon gamma signaling,Hedgehog ligand biogenesis,Clathrin-mediated endocytosis,Extracellular matrix organization,Integrin cell surface interactions,Downstream TCR signaling,RHO GTPases Activate WASPs and WAVEs,FO…	Angiogenesis,Immune System,Neuronal Growth,Platelet Activation,Cell Communication,Metabolism of Amino Acids,Response to Stress,Cell Cycle Control,Receptor Signaling,Cell Maintenance
ssa-miR-7132b-5p	MET activates RAP1 and RAC1,Diseases of programmed cell death,Synthesis of PIPs at the plasma membrane,RAC3 GTPase cycle,RHO GTPases activate CIT,RHO GTPases Activate NADPH Oxidases,Interferon gamma signaling,Hedgehog ligand biogenesis,Clathrin-mediated endocytosis,Extracellular matrix organization,Integrin cell surface interactions,Downstream TCR signaling,RHO GTPases Activate WASPs and WAVEs,FO…	Angiogenesis,Immune System,Neuronal Growth,Platelet Activation,Cell Communication,Metabolism of Amino Acids,Response to Stress,Cell Cycle Control,Receptor Signaling,Cell Maintenance
ssa-miR-7132b-3p	Synthesis of PIPs at the plasma membrane,RAC3 GTPase cycle,Interferon gamma signaling,Extracellular matrix organization,Downstream TCR signaling,Dectin-1 mediated noncanonical NF-kB signaling,Plasma lipoprotein assembly, remodeling, and clearance,Interleukin-1 signaling,Response to elevated platelet cytosolic Ca2+,Neutrophil degranulation,Programmed Cell Death,MAP kinase activation,VEGFA-VEGFR2 P…	Angiogenesis,Immune System,Platelet Activation,Neuronal Growth,Cell Communication,Metabolism of Amino Acids,Response to Stress,Cell Cycle Control,Receptor Signaling,Cell Maintenance
ssa-miR-novel-2-5p	MET activates RAP1 and RAC1,Lysine catabolism,RAC3 GTPase cycle,Synthesis of PIPs at the plasma membrane,RHO GTPases activate CIT,RHO GTPases Activate NADPH Oxidases,Interferon gamma signaling,Clathrin-mediated endocytosis,Hedgehog ligand biogenesis,Extracellular matrix organization,RHOH GTPase cycle,Downstream TCR signaling,Integrin cell surface interactions,RHO GTPases Activate WASPs and WAVEs,…	Angiogenesis,Immune System,Neuronal Growth,Energy Metabolism,Platelet Activation,Cell Communication,Metabolism of Amino Acids,Response to Stress,Cell Cycle Control,Receptor Signaling,Cell Maintenance
ssa-miR-novel-8-3p	Diseases of programmed cell death,Lysine catabolism,Branched-chain amino acid catabolism,Synthesis of PIPs at the plasma membrane,RAC3 GTPase cycle,RHO GTPases activate CIT,RHO GTPases Activate NADPH Oxidases,Integrin cell surface interactions,Clathrin-mediated endocytosis,Hedgehog ligand biogenesis,Extracellular matrix organization,RHOH GTPase cycle,Interferon gamma signaling,Downstream TCR sign…	Angiogenesis,Immune System,Platelet Activation,Energy Metabolism,Neuronal Growth,Cell Communication,Metabolism of Amino Acids,Response to Stress,Cell Cycle Control,Receptor Signaling,Cell Maintenance
