# Supplementary material for: Expression Analysis of Moritella viscosa-Challenged Atlantic Salmon Identifies Disease-Responding Genes, MicroRNAs and Their Predicted Target Genes and Pathways
Source: Int J Mol Sci. 2022 Sep 23;23(19):11200. doi: 10.3390/ijms231911200 (PMC9569996; doi:10.3390/ijms231911200)
Supplement: Supplementary file 1 [file ijms-23-11200-s001.zip › Table S8. Shared Enriched Reactome pathways.xlsx]

## Sheet: Sheet1
Table S8. Enriched Reactome pathways in DE-mRNAs shared with the RNA-Seq based study of M. viscosa infection in Eslamloo et al, 2022.
Input Gene List		Analysis Type:	PANTHER Overrepresentation Test (Released 20220712)
ABCF2		Annotation Version and Release Date:	Reactome version 65 Released 2021-10-01
ACSL6		Analyzed List:	Client Text Box Input (Homo sapiens)
ACSS1		Reference List:	Homo sapiens (all genes in database)
ACTBA		Test Type:	FISHER
ADAMTS1		Correction:	FDR
ADGRE5		Reactome pathways	Homo sapiens - REFLIST (20589)	Client Text Box Input (704)	Client Text Box Input (expected)	Client Text Box Input (over/under)	Client Text Box Input (fold Enrichment)	Client Text Box Input (raw P-value)	Client Text Box Input (FDR)
AKR1B1		Cross-presentation of particulate exogenous antigens (phagosomes) (R-HSA-1236973)	8	5	.27	+	18.28	4.02E-05	3.23E-03
ALCAM		CD163 mediating an anti-inflammatory response (R-HSA-9662834)	9	4	.31	+	13.00	6.67E-04	2.97E-02
ALOXE3		Dissolution of Fibrin Clot (R-HSA-75205)	13	5	.44	+	11.25	2.33E-04	1.26E-02
ALPL		Apoptotic cleavage of cell adhesion proteins (R-HSA-351906)	11	4	.38	+	10.63	1.21E-03	4.71E-02
ANGPTL4		Syndecan interactions (R-HSA-3000170)	27	8	.92	+	8.67	1.46E-05	1.30E-03
ANOS1		FOXO-mediated transcription of cell cycle genes (R-HSA-9617828)	17	5	.58	+	8.60	6.42E-04	2.91E-02
AQP1		Interleukin-10 signaling (R-HSA-6783783)	45	12	1.54	+	7.80	2.81E-07	3.68E-05
ARHGAP20		Other semaphorin interactions (R-HSA-416700)	19	5	.65	+	7.70	9.81E-04	4.01E-02
ARHGAP45		Collagen degradation (R-HSA-1442490)	64	16	2.19	+	7.31	6.47E-09	1.08E-06
ARID5A		Elastic fibre formation (R-HSA-1566948)	45	11	1.54	+	7.15	1.83E-06	1.83E-04
ASPG		Activation of Matrix Metalloproteinases (R-HSA-1592389)	33	8	1.13	+	7.09	4.99E-05	3.89E-03
ATP2A2		GPVI-mediated activation cascade (R-HSA-114604)	35	8	1.20	+	6.68	7.14E-05	5.24E-03
ATP6V0C		ECM proteoglycans (R-HSA-3000178)	76	17	2.60	+	6.54	9.20E-09	1.43E-06
ATP6V1A		RAC2 GTPase cycle (R-HSA-9013404)	87	19	2.97	+	6.39	1.75E-09	3.64E-07
BCL2L1		Integrin cell surface interactions (R-HSA-216083)	84	18	2.87	+	6.27	6.07E-09	1.08E-06
BMP4		Molecules associated with elastic fibres (R-HSA-2129379)	38	8	1.30	+	6.16	1.18E-04	7.53E-03
BTBD10		Non-integrin membrane-ECM interactions (R-HSA-3000171)	59	12	2.02	+	5.95	3.33E-06	3.07E-04
BTN1A1		MET activates PTK2 signaling (R-HSA-8874081)	30	6	1.03	+	5.85	1.07E-03	4.29E-02
C1QL2		Detoxification of Reactive Oxygen Species (R-HSA-3299685)	35	7	1.20	+	5.85	4.12E-04	2.10E-02
C3		Interleukin-4 and Interleukin-13 signaling (R-HSA-6785807)	111	21	3.80	+	5.53	2.37E-09	4.55E-07
C5AR1		Defective B3GALTL causes PpS (R-HSA-5083635)	38	7	1.30	+	5.39	6.37E-04	2.94E-02
C7		Collagen chain trimerization (R-HSA-8948216)	44	8	1.50	+	5.32	2.85E-04	1.51E-02
CALR		Signaling by SCF-KIT (R-HSA-1433557)	39	7	1.33	+	5.25	7.30E-04	3.19E-02
CAPG		O-glycosylation of TSR domain-containing proteins (R-HSA-5173214)	39	7	1.33	+	5.25	7.30E-04	3.14E-02
CBX1		Degradation of the extracellular matrix (R-HSA-1474228)	140	25	4.79	+	5.22	2.10E-10	5.23E-08
CCL19		RAC3 GTPase cycle (R-HSA-9013423)	93	16	3.18	+	5.03	5.88E-07	6.66E-05
CCN5		VEGFA-VEGFR2 Pathway (R-HSA-4420097)	94	16	3.21	+	4.98	6.67E-07	7.23E-05
CD209E		Assembly of collagen fibrils and other multimeric structures (R-HSA-2022090)	60	10	2.05	+	4.87	9.69E-05	6.71E-03
CD276		Signaling by VEGF (R-HSA-194138)	104	17	3.56	+	4.78	4.98E-07	5.91E-05
CDC42		Extracellular matrix organization (R-HSA-1474244)	299	47	10.22	+	4.60	1.74E-16	1.08E-13
CEBPB		Semaphorin interactions (R-HSA-373755)	64	10	2.19	+	4.57	1.56E-04	9.48E-03
CHAD		FOXO-mediated transcription (R-HSA-9614085)	65	10	2.22	+	4.50	1.75E-04	1.01E-02
CHST11		RHOG GTPase cycle (R-HSA-9013408)	73	11	2.50	+	4.41	9.88E-05	6.66E-03
CILP		Collagen biosynthesis and modifying enzymes (R-HSA-1650814)	67	10	2.29	+	4.37	2.18E-04	1.21E-02
CITED2		RAC1 GTPase cycle (R-HSA-9013149)	183	27	6.26	+	4.31	1.72E-09	3.91E-07
CLDN4		Collagen formation (R-HSA-1474290)	89	13	3.04	+	4.27	3.16E-05	2.62E-03
CMLKR1		Chemokine receptors bind chemokines (R-HSA-380108)	57	8	1.95	+	4.10	1.31E-03	4.96E-02
COL10A1		Diseases associated with O-glycosylation of proteins (R-HSA-3906995)	71	9	2.43	+	3.71	1.28E-03	4.92E-02
COL18A1		Interferon gamma signaling (R-HSA-877300)	91	11	3.11	+	3.54	5.55E-04	2.71E-02
COL1A1		Signaling by Receptor Tyrosine Kinases (R-HSA-9006934)	505	60	17.27	+	3.47	1.44E-15	5.99E-13
COMTD1		Platelet degranulation (R-HSA-114608)	127	15	4.34	+	3.45	7.46E-05	5.31E-03
CPN1		Signaling by Interleukins (R-HSA-449147)	448	51	15.32	+	3.33	9.32E-13	2.90E-10
CREM		Response to elevated platelet cytosolic Ca2+ (R-HSA-76005)	132	15	4.51	+	3.32	1.11E-04	7.26E-03
CRIM1		Neutrophil degranulation (R-HSA-6798695)	477	53	16.31	+	3.25	7.76E-13	2.76E-10
CRIP2		Interleukin-1 signaling (R-HSA-9020702)	100	11	3.42	+	3.22	1.13E-03	4.46E-02
CSF1R1		Regulation of Insulin-like Growth Factor (IGF) transport and uptake by Insulin-like Growth Factor Binding Proteins (IGFBPs) (R-HSA-381426)	124	13	4.24	+	3.07	6.29E-04	2.96E-02
CSF3R		Platelet activation, signaling and aggregation (R-HSA-76002)	260	27	8.89	+	3.04	1.17E-06	1.22E-04
CTHRC1		Interleukin-1 family signaling (R-HSA-446652)	138	14	4.72	+	2.97	5.34E-04	2.66E-02
CXCR1		Fatty acid metabolism (R-HSA-8978868)	174	17	5.95	+	2.86	2.14E-04	1.21E-02
CYBB		Fcgamma receptor (FCGR) dependent phagocytosis (R-HSA-2029480)	147	14	5.03	+	2.79	9.43E-04	3.92E-02
CYP4F3		RHO GTPase cycle (R-HSA-9012999)	448	42	15.32	+	2.74	1.98E-08	2.91E-06
CYP7B1		Cytokine Signaling in Immune system (R-HSA-1280215)	697	65	23.83	+	2.73	2.72E-12	7.52E-10
DAF-36		Metabolism of carbohydrates (R-HSA-71387)	286	25	9.78	+	2.56	6.99E-05	5.28E-03
DBI		Innate Immune System (R-HSA-168249)	1107	96	37.85	+	2.54	7.14E-16	3.56E-13
DDIT4		Leishmania infection (R-HSA-9658195)	313	25	10.70	+	2.34	1.74E-04	1.03E-02
DDOST		Immune System (R-HSA-168256)	2055	161	70.27	+	2.29	1.86E-22	2.32E-19
DDX5		Signaling by Rho GTPases (R-HSA-194315)	670	52	22.91	+	2.27	1.91E-07	2.64E-05
DET1		Signaling by Rho GTPases, Miro GTPases and RHOBTB3 (R-HSA-9716542)	685	52	23.42	+	2.22	2.88E-07	3.59E-05
DPYSL3		Hemostasis (R-HSA-109582)	670	49	22.91	+	2.14	1.94E-06	1.86E-04
DUSP1		Signal Transduction (R-HSA-162582)	2500	170	85.48	+	1.99	8.10E-18	6.73E-15
DUSP5		Adaptive Immune System (R-HSA-1280218)	826	49	28.24	+	1.73	3.21E-04	1.66E-02
EGR1		Developmental Biology (R-HSA-1266738)	1090	59	37.27	+	1.58	8.70E-04	3.68E-02
EPCAM		Disease (R-HSA-1643685)	1679	88	57.41	+	1.53	1.22E-04	7.61E-03
EPHA2		Metabolism (R-HSA-1430728)	2087	108	71.36	+	1.51	2.25E-05	1.93E-03
ESYT1		Unclassified (UNCLASSIFIED)	10082	205	344.73	-	.59	6.99E-26	1.74E-22
F3		DNA Repair (R-HSA-73894)	310	1	10.60	-	.09	6.08E-04	2.92E-02
FAM180A
FCER1G
FERMT3
FLT4
FMNL1
FMOD
FOSL2
FOXC1A
FOXQ1
FURIN
GADD45A
GLRX
GMFG
GNB4
GPI
GPM6B
GPR183
GPR4
GRK5
GSN
H6PD
HAMP1
HBEGF
HCK
HELZ2
HGFAC
HMOX
HNRNPR
HP
HSP90A.1
HSPA4
HSPA5
HSPD1
HYAL3
ICAM1
IDH3A
IER2
IFITM3
IFNGR1
IL1R2
ITGAX
KBTBD11
KLF11
KLHDC1
KLHL6
KRT13
LIMA1
LITAF
LOX
LPXN
LTA4H
LTB4R
LTBP3
MAG
MAMDC2
MANF
MCOLN1
MCTP1
MIDN
MMP13
MMRN2
MRPS6
MYLK
MYO1G
NABP1
NCCRP1
NCF1
NCF2
NFAM1
NFYC
NINJ1
NOCT
ODC1
PFKFB1
PFKFB3
PGD
PGLYRP2
PIGR
PKP3
PLAT
PLEKHF2
PLIN2
PLPP1
PLXNC1
PODN
POSTN
PPP1R10
PRG4
PTAFR
PTER
PTGS2
PTPN7
Q10A
RAB20
RAB37
RBM25
RDH10A
RGS21
RGS5
RGSL1
RHAG
RHOG
RIPK3
RND3
RORB
RRAD
SAMM50
SARS
SASH3
SAT1
SCARA5
SDS
SERF2
SERPINE1
SERPINE2
SGMS1
SH2D3C
SIGLEC5
SIRT3
SLAMF8
SLC25A12
SLC25A22
SLC2A1
SLC31A2
SLC37A2
SLC39A1
SLC7A5
SPARC
SRSF3
STX11
SULT2B1
SUN1
TGM1
TGM2
THBS1
THEMIS2
TIMP2
TMEM41B
TNFAIP3
TNFAIP8L2
TNFRSF9
TRAF3IP2
TXN
UPB1
VASP
VCAM1
VMP1
ZNF207
AAMDC
ABI1
ABI3BP
ACOT7
ACSL1
ACSL4
ADD3
ADHFE1
AHCYL2
ANTXR2
ANXA4
APCDD1
APOL3
APOO
APP
ARF1
ARF6
ARG2
ARHGDIA
ARIH1
ARL4C
ARPC2
ATAD3
ATP2A1
BCAP29
BTG3
CAST
CCDC58
CCDC80
CD83
CDKN1B
CLIC2
CMAS
COL1A2
CPZ
CTBP2
DAB2
DACT1
DAO
DHRS4
DOCK11
DOCK2
EHD3
ELMO1
ELOVL1
EPHB3
EZH2
FKBP11
FKBP5
FSTL1
FUS
G6PD
GADL1
GLT8D2
GSTP1
HIF1A
HLX
HTRA1
HYAL2
ID2
IGFBP6
IRAK3
IRF2
ITM2A
JUN
KLF2
KLF4
LGI1
LNX2
LRRC17
MAP7D1
MFSD1
MME
MPP1
MRPL11
MRPS18B
MTSS1
MYBPC1
MYOZ2
NADK
NBL1
NCF4
NFKB2
NPNT
OAT
OGN
OSR1
P4HA2
PCDH18
PDCD6
PDHX
PELI2
PLN
PPIP5K1
PPM1H
PRPS2
PTBP1
PTPRC
PYGM
RAMP1
RASSF1
RBMS1
RELB
RGS14
RHBG
RHOF
RNF41
RNH1
SBNO1
SEC61G
SFRP1
SKAP2
SLC25A11
SLC2A6
SLC35A4
SMC6
SOCS3
SOX4
SPI1
SPIN1
SSPN
STAR
STK17B
STMN1
TAOK3
TC1A
TEK
TGFB1
THBS2
TIPARP
TLR13
TMEM106B
TMEM220
TNFAIP2
TPM3
TXNL1
UPP1
VAV1
VDAC2
WAS
YWHAZ
ZFHX3
ZNRF1
ZSWIM6
ABI2
ADAM10
ADAM8
ADAMTS7
ADGRE1
ADGRE2
ALOX5AP
ALX4
ANGPTL1
ANO5
ARAP3
ARHGAP22
ARL14
ASGR1
B4GALT3
C1QTNF2
C20ORF27
CAMP
CCL17
CCL28
CCL4
CCN2
CDK2AP2
CDKN1A
CFD
CH25H
CLEC3B
CLEC4E
CLEC4F
COL16A1
COL6A3
CORO1A
CPLX1
CTNNA2
CXCL11
CXCL8
DAP
DNMT1
DOK3
EDF1
EGLN3
EIF5B
ENPP1
EPX
FBP1
FCGR1A
FES
FFAR2
FGFR4
FHL2
FN1
FNDC1
GCSH
GJB2
GNG12
GRAP
GRAP2
GRINA
GXYLT1
HCAR2
HK1
HOXA10
HOXD9A
HPD
HSPG2
IER3
IFI30
IGFLR1
IL11
IL1B
IL1RAP
IL1RN
IL2RG
IL6
INHBA
IRF8
IRX5
KRT8
LEP
LGALS4
LINGO1
LRRN4
LZTS1
MECR
MLF1
MMP11
MMP14
MMP28
MMP9
MS4A4A
MX3
MYH10
MYO1C
MYOD2
NKD2
NUGGC
OC90
PAPLN
PAPPA2
PAPSS2
PITPNC1
PKM
PLAUR
PLEK
PRDM1
PRICKLE1-A
PRSS23
PSCA
PTGDS
PTK2B
PTPRB
RASSF10
RIPOR2
RNF208
RNF34
SAMSN1
SELE
SERPINB6
SERPINC1
SLC16A12B
SLC23A1
SNRPF
SPON2
SRL
SRPK3
STEAP4
SYNPO
TCF15
TKT
TNFRSF6B
TRIM39
UCK2
VWC2L
ZG16
ABCD3
ACADVL
ACTA1
ADAMTS2
ADGRG1
ALAS1
ANGPTL7
ANK1
ANPEP
AP1G1
ARHGAP12
ARHGAP15
ARL4D
ARPC1B
ATF3
ATP2B1
ATP5F1C
BCAR3
BCL11B
BOC
CAPN5
CARD19
CAV1
CCDC3
CCL2
CCN1
CD163
CD22
CDC34
CDC42SE1
CDH1
CIRBP
CLEC3A
CLIC1
CLIP1
COG2
COL11A1
COL6A2
CTDSP2
CTH
CTNS
CTSK
CYBC1
CYP27A1
D2HGDH
DDIT4L
DGKZ
DHRS13
DIPK1C
DLD
DNAJB6
DNASE1L3
DNMT3A
DSC2
DSG2
DSP
DSPP
DUSP7
ECI1
EHBP1L1
ELAVL1
ELF2
ERLEC1
FBXO9
FBXW11
FCRL5
FMO5
FYB1
GAA
GADD45B
GAS1
GFI1B
GIMAP4
GIMAP7
GPD1
GPX3
GSAP
HGF
HHIPL1
HIC1
HLF
HPRT1
IDH1
IFI44L
IGFBP5
IGSF6
IL1R1
IL6ST
IPCEF1
ITGA5
ITGB1
ITGB3
ITGB5
JUNB
JUP
KDM6B
LBH
LGALS3
LIFR
LIMD2
LIPG
MAP4K4
MAPKAPK2
MAX
MBD2
MITF
MOSPD2
MR1
MUC2
MUC5AC
MYH9
NAB1
NBEAL2
NCAM1
NDUFS8
NFIX
NFKBIE
NLRC3
NLRP12
NT5C1A
NUCB2
OSBPL3
PACSIN3
PARP12
PBX1
PDHA1
PDLIM2
PIK3R3
PKP1
PLD4
PLEKHA1
PLEKHM1
PPHLN1
PPP1R12B
PPP1R1B
PRF1
PRR5
PSMA7
PSTPIP2
PTGR1
PTPN12
PTPN6
PTPRE
PXYLP1
RAB11A
RANBP3
RASEF
RBFOX2
RETSAT
RNF121
SCARB2
SCHIP1
SDCBP
SEC31A
SELENON
SEMA3F
SEMA4A
SEMA6A
SEPTIN7
SEPTIN8
SIGLEC12
SLAMF7
SLC16A9
SLC25A16
SMARCA5
SMARCB1
SPACA4
SPG7
SPON1
SRGAP3
SRRM1
SSH2
SUSD6
SYNGR2
TBC1D15
TCHH
TFE3
TFRC
TMEM198
TNIP2
TNNI1
TPM1
TRIB2
TRIM16
TSPAN4
TTN
TUFT1
UAP1L1
UGP2
UQCRC1
VPS37B
VPS4A
VWA7
WFDC2
WNT11
XPOT
ZDHHC3
ZFAND5
ZNF395
